# Supplementary material for: The construction of a hypoxia-based signature identified CA12 as a risk gene affecting uveal melanoma cell malignant phenotypes and immune checkpoint expression
Source: Front Oncol. 2022 Sep 26;12:1008770. doi: 10.3389/fonc.2022.1008770 (PMC9548707; doi:10.3389/fonc.2022.1008770)
Supplement: Supplementary file 1 [file DataSheet_1.zip]

Archive with 43 entries (37 files):
- Figure 1/Clinical.txt
- Figure 1/cluster.txt
- Figure 1/consensus.pdf
- Figure 1/GSEA_function.txt
- Figure 1/Hypoxia Genelist.txt
- Figure 1/PCA.txt
- Figure 1/UniCox.txt
- Figure 2/checkpoint_expr.txt
- Figure 2/Immune_cell.txt
- Figure 3/Drug sensitivity/
- Figure 3/Drug sensitivity/Cytarabine.txt
- Figure 3/Drug sensitivity/Methotrexate.txt
- Figure 3/Drug sensitivity/Mitomycin.C.txt
- Figure 3/Submap/
- Figure 3/Submap/SubMap_SubMapResult.txt
- Figure 3/TIDE.csv
- Figure 4/DEGs.txt
- Figure 4/Functinoal Enrichment/
- Figure 4/Functinoal Enrichment/GO.txt
- Figure 4/Functinoal Enrichment/KEGG.txt
- Figure 5/expTime.txt
- Figure 5/geneCoef.txt
- Figure 5/trainRisk.txt
- Figure 5/uniCox.txt
- Figure 6/C-index.txt
- Figure 6/Clinical.txt
- Figure 6/Independence.txt
- Figure 6/Multi_independence.txt
- Figure 6/multiCox.xls
- Figure 6/trainRisk.txt
- Figure 6/uniCox.txt
- Figure 7/cMap/
- Figure 7/cMap/camp_sig.rds
- Figure 7/cMap/Core_function.R
- Figure 7/cMap/dis_sig.csv
- Figure 7/GDSC/
- Figure 7/GDSC/Cytarabine.txt
- Figure 7/GDSC/Methotrexate.txt
- Figure 7/GDSC/Mitomycin.C.txt
- Figure 7/Immune/
- Figure 7/Immune/checkpoint_expr.txt
- Figure 7/Immune/Immune_cell.txt
- Figure 7/Immune/trainRisk.txt
