# Supplementary material for: The construction of a hypoxia-based signature identified CA12 as a risk gene affecting uveal melanoma cell malignant phenotypes and immune checkpoint expression
Source: Front Oncol. 2022 Sep 26;12:1008770. doi: 10.3389/fonc.2022.1008770 (PMC9548707; doi:10.3389/fonc.2022.1008770)
Supplement: Supplementary file 1 [file DataSheet_1.zip › Figure 1/cluster.txt]

ID	futime	fustat	Cluster
TCGA-WC-A87Y-01	1314	1	C1
TCGA-VD-A8KN-01	68	0	C1
TCGA-VD-AA8O-01	606	1	C1
TCGA-V3-A9ZX-01	470	0	C1
TCGA-V4-A9F1-01	938	0	C1
TCGA-VD-A8K8-01	1377	1	C1
TCGA-VD-A8KM-01	4	0	C1
TCGA-VD-AA8N-01	44	0	C1
TCGA-WC-A888-01	575	1	C1
TCGA-V4-A9EE-01	398	1	C1
TCGA-VD-A8KI-01	1113	1	C1
TCGA-V4-A9ED-01	1078	0	C1
TCGA-V4-A9EV-01	1269	1	C1
TCGA-V4-A9E8-01	808	1	C1
TCGA-V4-A9F3-01	873	1	C1
TCGA-V4-A9EM-01	966	0	C1
TCGA-YZ-A980-01	1862	0	C1
TCGA-VD-A8KK-01	64	0	C1
TCGA-V4-A9E7-01	415	1	C1
TCGA-V4-A9EQ-01	455	1	C1
TCGA-WC-A883-01	241	1	C1
TCGA-V4-A9EX-01	730	1	C1
TCGA-V4-A9EL-01	982	0	C1
TCGA-V4-A9EO-01	773	0	C1
TCGA-V4-A9F8-01	597	0	C1
TCGA-WC-A884-01	12	0	C1
TCGA-V4-A9EF-01	1165	0	C1
TCGA-VD-A8KF-01	40	1	C1
TCGA-V4-A9F0-01	945	1	C1
TCGA-V4-A9EI-01	389	1	C1
TCGA-V4-A9EU-01	709	0	C1
TCGA-V4-A9F5-01	203	0	C1
TCGA-WC-A88A-01	82	1	C1
TCGA-VD-A8KD-01	114	1	C1
TCGA-RZ-AB0B-01	149	1	C1
TCGA-WC-A87W-01	1703	0	C2
TCGA-VD-A8KE-01	821	0	C2
TCGA-WC-A885-01	686	0	C2
TCGA-WC-AA9E-01	838	0	C2
TCGA-VD-A8K9-01	1424	0	C2
TCGA-VD-AA8M-01	6	0	C2
TCGA-VD-AA8S-01	427	0	C2
TCGA-VD-A8KG-01	19	0	C2
TCGA-VD-A8KO-01	795	0	C2
TCGA-VD-AA8T-01	49	0	C2
TCGA-WC-AA9A-01	453	1	C2
TCGA-VD-A8KB-01	1354	0	C2
TCGA-WC-A881-01	1065	0	C2
TCGA-VD-AA8P-01	86	0	C2
TCGA-V4-A9EK-01	1028	0	C2
TCGA-WC-A882-01	1112	0	C2
TCGA-VD-AA8Q-01	636	1	C2
TCGA-V3-A9ZY-01	459	0	C2
TCGA-YZ-A983-01	798	0	C2
TCGA-V4-A9EJ-01	746	0	C2
TCGA-YZ-A984-01	1396	1	C2
TCGA-V4-A9EC-01	743	0	C2
TCGA-VD-AA8R-01	6	0	C2
TCGA-VD-A8KJ-01	1150	0	C2
TCGA-V4-A9EZ-01	599	0	C2
TCGA-VD-A8KA-01	1178	0	C2
TCGA-VD-A8KL-01	638	0	C2
TCGA-V4-A9F7-01	1256	0	C2
TCGA-WC-A87T-01	2600	0	C2
TCGA-YZ-A985-01	1184	0	C2
TCGA-WC-A87U-01	1581	1	C2
TCGA-V4-A9F2-01	734	0	C2
TCGA-WC-A880-01	1258	0	C2
TCGA-V4-A9F4-01	634	0	C2
TCGA-VD-A8K7-01	1459	0	C2
TCGA-V4-A9EY-01	837	0	C2
TCGA-V4-A9EW-01	1211	0	C2
TCGA-V4-A9ES-01	1511	0	C2
TCGA-V4-A9E9-01	1246	0	C2
TCGA-V4-A9EA-01	1348	0	C2
TCGA-V4-A9EH-01	670	0	C2
TCGA-YZ-A982-01	495	0	C2
TCGA-VD-A8KH-01	1158	0	C2
TCGA-V4-A9E5-01	2499	0	C2
TCGA-V4-A9ET-01	1362	0	C2
