# Supplementary material for: The construction of a hypoxia-based signature identified CA12 as a risk gene affecting uveal melanoma cell malignant phenotypes and immune checkpoint expression
Source: Front Oncol. 2022 Sep 26;12:1008770. doi: 10.3389/fonc.2022.1008770 (PMC9548707; doi:10.3389/fonc.2022.1008770)
Supplement: Supplementary file 1 [file DataSheet_1.zip › Figure 1/GSEA_function.txt]

ID	TCGA-WC-A87Y-01	TCGA-VD-A8KN-01	TCGA-VD-AA8O-01	TCGA-V3-A9ZX-01	TCGA-V4-A9F1-01	TCGA-VD-A8K8-01	TCGA-VD-A8KM-01	TCGA-VD-AA8N-01	TCGA-WC-A888-01	TCGA-V4-A9EE-01	TCGA-VD-A8KI-01	TCGA-V4-A9ED-01	TCGA-V4-A9EV-01	TCGA-V4-A9E8-01	TCGA-V4-A9F3-01	TCGA-V4-A9EM-01	TCGA-YZ-A980-01	TCGA-VD-A8KK-01	TCGA-V4-A9E7-01	TCGA-V4-A9EQ-01	TCGA-WC-A883-01	TCGA-V4-A9EX-01	TCGA-V4-A9EL-01	TCGA-V4-A9EO-01	TCGA-V4-A9F8-01	TCGA-WC-A884-01	TCGA-V4-A9EF-01	TCGA-VD-A8KF-01	TCGA-V4-A9F0-01	TCGA-V4-A9EI-01	TCGA-V4-A9EU-01	TCGA-V4-A9F5-01	TCGA-WC-A88A-01	TCGA-VD-A8KD-01	TCGA-RZ-AB0B-01	TCGA-WC-A87W-01	TCGA-VD-A8KE-01	TCGA-WC-A885-01	TCGA-WC-AA9E-01	TCGA-VD-A8K9-01	TCGA-VD-AA8M-01	TCGA-VD-AA8S-01	TCGA-VD-A8KG-01	TCGA-VD-A8KO-01	TCGA-VD-AA8T-01	TCGA-WC-AA9A-01	TCGA-VD-A8KB-01	TCGA-WC-A881-01	TCGA-VD-AA8P-01
TNFA_SIGNALING_VIA_NFKB	0.426284991	0.422155355	0.379486165	0.42539419	0.423401264	0.44556823	0.474454387	0.398499483	0.447493144	0.461646982	0.345459603	0.402162197	0.470387086	0.378603479	0.445950717	0.402146176	0.388532345	0.361972805	0.317331994	0.389719535	0.453282964	0.372809792	0.455145007	0.327608566	0.370169355	0.418250402	0.350895878	0.370183445	0.42297469	0.38176296	0.425321957	0.355572882	0.317827831	0.48064482	0.40080217	0.348352134	0.326294094	0.309310716	0.297758082	0.359348396	0.358189128	0.348190691	0.354695391	0.329817851	0.339171818	0.316679329	0.283706383	0.300344049	0.331575712
HYPOXIA	0.523038525	0.485898714	0.470247018	0.499632583	0.494613184	0.493745557	0.49605647	0.499422945	0.47327388	0.507662606	0.469830415	0.507690728	0.488415844	0.467642919	0.488514528	0.504512923	0.542087373	0.4618948	0.459517314	0.479882955	0.572671772	0.47928867	0.482342011	0.465776274	0.513346602	0.516382806	0.468736515	0.460728438	0.510670196	0.48866912	0.49520071	0.480032438	0.462131268	0.498608974	0.509393684	0.467414987	0.445863226	0.42877993	0.421729018	0.444629673	0.464809775	0.464621399	0.470574444	0.431747599	0.433375672	0.441034947	0.439754099	0.402779694	0.467898597
CHOLESTEROL_HOMEOSTASIS	0.556622327	0.536744037	0.559373745	0.539682346	0.582652696	0.526171247	0.522618413	0.564750251	0.530978321	0.561537209	0.525590033	0.54579144	0.528496859	0.568022272	0.521969217	0.556802471	0.557117542	0.546179163	0.542344405	0.559589901	0.609021441	0.529102348	0.533305463	0.53273386	0.548807855	0.568890423	0.521065964	0.524270837	0.578492956	0.560893449	0.546472614	0.566385634	0.525018058	0.547435941	0.570309297	0.526344209	0.524212476	0.509715883	0.528313794	0.512636024	0.550855545	0.519617494	0.508293986	0.522932995	0.543777827	0.549953328	0.49044247	0.503201833	0.5502178
MITOTIC_SPINDLE	0.452496674	0.486614234	0.453721391	0.503571789	0.490262815	0.486526576	0.464529048	0.444748407	0.424315629	0.518251332	0.456202814	0.45220866	0.469886231	0.415352386	0.500760339	0.467602427	0.465891524	0.456560845	0.489476754	0.470270517	0.503239832	0.492812566	0.478245624	0.490346359	0.487653003	0.474599977	0.476102753	0.4898506	0.47576988	0.491079302	0.480869008	0.442534321	0.471968007	0.459151608	0.500119288	0.492435702	0.437817304	0.456113473	0.489204612	0.488549519	0.441787402	0.440189079	0.437107463	0.495705213	0.45331678	0.474314375	0.470444139	0.419199825	0.497443443
WNT_BETA_CATENIN_SIGNALING	0.454688574	0.465855162	0.419062064	0.450866254	0.42188509	0.427010477	0.433802356	0.455390879	0.416918403	0.439724833	0.450387188	0.476769243	0.431013244	0.454158627	0.438873866	0.466689766	0.46308455	0.442661129	0.475136937	0.493986426	0.478357573	0.450577267	0.433392838	0.484943287	0.504969108	0.454747498	0.470376216	0.45509954	0.466503275	0.442331332	0.436768879	0.460838018	0.425889788	0.437683282	0.452200532	0.485889133	0.479125392	0.410183413	0.416968581	0.406063106	0.437912651	0.486317448	0.444124279	0.382974724	0.441834162	0.420403857	0.447966324	0.387348647	0.49565506
TGF_BETA_SIGNALING	0.549863334	0.547408587	0.476522502	0.538993514	0.554383075	0.529389743	0.570845806	0.518466954	0.519042471	0.566460953	0.498470405	0.58086747	0.529908894	0.540772425	0.564317112	0.525366369	0.550775291	0.521036336	0.478601498	0.499558717	0.547696278	0.527927651	0.525244796	0.539716872	0.507219305	0.554364889	0.499347821	0.523988541	0.581150074	0.516811147	0.544220006	0.495354676	0.510146005	0.535323554	0.554966227	0.561158815	0.510247325	0.465592047	0.502578255	0.489758917	0.513114887	0.519532593	0.49323839	0.493540211	0.539163015	0.460299345	0.491518586	0.503721373	0.519168048
IL6_JAK_STAT3_SIGNALING	0.336746329	0.366019041	0.334509427	0.39171031	0.300570339	0.38786619	0.505167978	0.362815018	0.433408472	0.341814057	0.264805224	0.308795226	0.4730948	0.327801533	0.404478423	0.235610629	0.26209126	0.277694128	0.184207981	0.290014594	0.260257522	0.249706703	0.439342213	0.199421333	0.261280466	0.33631016	0.240048628	0.24088442	0.310349779	0.299387286	0.327501689	0.244320471	0.244319239	0.447973069	0.275174399	0.160926	0.219007402	0.155162086	0.186490318	0.172227471	0.222275042	0.225451066	0.280996592	0.121461319	0.204283311	0.178688502	0.136723717	0.194813772	0.215647451
DNA_REPAIR	0.678632171	0.686083244	0.687695534	0.693755898	0.698334956	0.703406751	0.670416292	0.691128227	0.686124506	0.689223452	0.691717423	0.691086492	0.686831608	0.672217406	0.681344647	0.680665965	0.673510558	0.696564233	0.694793436	0.69003816	0.693199856	0.695469445	0.690293578	0.703320056	0.692863497	0.684340304	0.709123331	0.685380709	0.688936266	0.70004337	0.668252268	0.691743375	0.695849665	0.678793321	0.682562976	0.668985392	0.686652296	0.698952347	0.700411832	0.693520769	0.682553797	0.681167081	0.690723169	0.69649795	0.677742597	0.698533271	0.68958785	0.690351554	0.685556095
G2M_CHECKPOINT	0.378691593	0.4580165	0.425980264	0.511037465	0.482698527	0.483975805	0.433856494	0.444713214	0.378797696	0.514793174	0.465257987	0.410409324	0.426001751	0.372228989	0.48061353	0.422317855	0.394339035	0.471200265	0.494244822	0.461331379	0.532978038	0.506588897	0.484891857	0.466610316	0.472929156	0.449189534	0.47434486	0.442815857	0.446385057	0.528413708	0.453085957	0.458786863	0.465967409	0.414236807	0.482253203	0.418136952	0.363343871	0.447311067	0.496443661	0.4545389	0.396465466	0.413253768	0.392063821	0.482727366	0.377252255	0.495312693	0.44986809	0.383488023	0.494691348
APOPTOSIS	0.576336428	0.571144602	0.544997024	0.575772818	0.557227994	0.570301001	0.603160352	0.53531699	0.593668173	0.577036318	0.492130339	0.547086382	0.602010659	0.527452741	0.578358045	0.542546171	0.563249947	0.532201991	0.479701926	0.520770875	0.540954295	0.519778069	0.572017564	0.515833474	0.523421351	0.561134919	0.508833863	0.522852101	0.569262432	0.537707405	0.522403217	0.501841617	0.494937916	0.596934076	0.548639473	0.521074902	0.501361005	0.482460028	0.471812707	0.503628609	0.496343714	0.502209756	0.507780196	0.494202726	0.502787836	0.485572528	0.459005516	0.478818154	0.511741964
NOTCH_SIGNALING	0.521919827	0.513377068	0.511630263	0.522446899	0.489377872	0.485807748	0.503261584	0.522441627	0.436916626	0.495026923	0.522188404	0.507603621	0.491020005	0.519783854	0.505256705	0.484126277	0.539177247	0.472282827	0.511603641	0.533669605	0.537570131	0.499063766	0.509984921	0.494661576	0.5558012	0.496306035	0.503813987	0.492489589	0.524305605	0.496904597	0.525169153	0.50841266	0.535263418	0.478436819	0.51410022	0.478287221	0.48985078	0.406248471	0.426397901	0.395499838	0.46155597	0.484605773	0.455611503	0.384143371	0.481638388	0.453916275	0.444031386	0.394266579	0.51669709
ADIPOGENESIS	0.676365915	0.673253652	0.662079736	0.683229994	0.696140529	0.660266032	0.674998778	0.674051135	0.640057814	0.659043563	0.65681845	0.669405358	0.6594776	0.641914789	0.672764	0.654931961	0.672528832	0.648942534	0.647873463	0.652679818	0.657110794	0.672793445	0.676907051	0.662492136	0.640385516	0.679582547	0.663908602	0.673056997	0.680918678	0.682146213	0.676184377	0.64761339	0.676300401	0.650614909	0.680433488	0.645306773	0.657738157	0.634174945	0.648881701	0.670129757	0.663374999	0.652670418	0.65918357	0.6474704	0.655095935	0.646506005	0.635719037	0.63046108	0.659392102
ESTROGEN_RESPONSE_EARLY	0.384273673	0.374461881	0.353298004	0.372070614	0.362184117	0.350708592	0.359639339	0.371608718	0.350281074	0.38777242	0.374624146	0.373018075	0.339307404	0.364833493	0.366849402	0.40414332	0.410235313	0.334922552	0.343966063	0.378118924	0.363999703	0.348178366	0.330904276	0.3548104	0.378592383	0.402037759	0.344606876	0.325790345	0.392296328	0.359658727	0.357022558	0.331093194	0.323938376	0.3460984	0.379341566	0.332932766	0.36002079	0.33733536	0.291132657	0.346869451	0.366546917	0.364204881	0.372503768	0.292834872	0.315420252	0.288419199	0.316585923	0.289847142	0.373012325
ESTROGEN_RESPONSE_LATE	0.38784206	0.353902289	0.366100099	0.377591465	0.373255221	0.347126996	0.355054089	0.371552834	0.367120782	0.395711344	0.363123636	0.364276432	0.345872323	0.355276591	0.356997536	0.374638504	0.400970477	0.352425515	0.333585727	0.377706761	0.40549823	0.341368114	0.335658683	0.339259583	0.379339215	0.402636902	0.336652661	0.296971165	0.401532347	0.362253308	0.345146381	0.350290921	0.316230072	0.355685541	0.388660352	0.310902927	0.319582328	0.316320709	0.28133131	0.314026802	0.349170009	0.338699591	0.346678705	0.252962783	0.316814635	0.322286286	0.294876845	0.296927337	0.364980065
ANDROGEN_RESPONSE	0.52811474	0.511480149	0.464521012	0.502505015	0.526367848	0.494389271	0.512012119	0.49396755	0.465239281	0.542865607	0.466757309	0.465189053	0.491049787	0.433365601	0.518897238	0.48024536	0.506616917	0.446081158	0.456636813	0.4563483	0.488344459	0.503380422	0.485827554	0.535730466	0.456008233	0.510240295	0.479632188	0.497647679	0.510330328	0.497513677	0.515089752	0.452550467	0.457884637	0.490138209	0.543390081	0.500360526	0.480301669	0.440887344	0.481757216	0.483726201	0.47156904	0.434726506	0.469437173	0.495694916	0.517275526	0.460445527	0.442946586	0.420430556	0.49812351
MYOGENESIS	0.425894099	0.418912861	0.39572014	0.412190209	0.385870385	0.337637476	0.386275536	0.434796973	0.377456077	0.405824171	0.410879544	0.471399138	0.359710659	0.455146894	0.396234256	0.453921554	0.469467472	0.406817617	0.373447917	0.432497597	0.449754576	0.381629857	0.365711746	0.387146365	0.450828716	0.454218055	0.391471242	0.37118767	0.436726543	0.380133807	0.366184403	0.400653068	0.397542131	0.361640193	0.42075087	0.422175775	0.394436367	0.380951524	0.331084948	0.355375725	0.40428364	0.44010277	0.401390622	0.297045417	0.394669712	0.324907494	0.396272856	0.370455665	0.446571953
PROTEIN_SECRETION	0.690407611	0.647731141	0.617578662	0.667013163	0.677046208	0.66778835	0.650257789	0.597050738	0.62210637	0.688335049	0.595885748	0.594740696	0.67135933	0.561632187	0.687612268	0.624576369	0.651443546	0.578090842	0.600827753	0.581027186	0.618625255	0.67317855	0.671721685	0.658740565	0.57350443	0.628113538	0.609566556	0.683358914	0.638041555	0.668053189	0.699017192	0.599524122	0.620886039	0.672054535	0.695384259	0.654846843	0.623118976	0.577433832	0.605496649	0.652517595	0.602922669	0.568255139	0.599822518	0.672203819	0.660962261	0.633989633	0.584843431	0.579171971	0.633682912
INTERFERON_ALPHA_RESPONSE	0.551131033	0.567888427	0.550501443	0.586014371	0.451304726	0.619994708	0.668551191	0.510252969	0.648746174	0.51573943	0.455026406	0.520547426	0.699460778	0.558548691	0.634140215	0.447429136	0.437173398	0.466813053	0.33321305	0.434261422	0.350761	0.502121538	0.659381053	0.39739062	0.481859569	0.518831486	0.392040026	0.416359766	0.476973816	0.483795894	0.520395758	0.533573182	0.396182788	0.668098309	0.482487782	0.401361182	0.406242121	0.378564052	0.538053884	0.541162408	0.479605487	0.399921989	0.534981603	0.369598494	0.392654892	0.450124776	0.323458547	0.412864069	0.435838682
INTERFERON_GAMMA_RESPONSE	0.440750102	0.470928559	0.439940092	0.493256957	0.363762145	0.506981909	0.603145316	0.429182002	0.549751709	0.420880863	0.353447379	0.412531954	0.599393881	0.440233541	0.536424222	0.330175574	0.339279621	0.349237627	0.248815386	0.342889772	0.291542749	0.374231516	0.55073648	0.28967341	0.362712727	0.425279801	0.301917318	0.327016362	0.402538154	0.376267654	0.401400376	0.381726152	0.318700201	0.567941227	0.371938923	0.29582665	0.305102939	0.264659728	0.38744214	0.374219574	0.356825902	0.303301132	0.403820619	0.258397972	0.283458124	0.290371632	0.222419234	0.306123735	0.328538587
APICAL_JUNCTION	0.42574623	0.432670144	0.406939565	0.422160711	0.392137357	0.37989945	0.436975869	0.437163	0.394874949	0.412937063	0.400014031	0.455520252	0.403598781	0.464226842	0.43958941	0.414829666	0.475606565	0.405155672	0.384717925	0.431740911	0.414004583	0.401639555	0.408770271	0.39337887	0.454090658	0.444024161	0.401635801	0.35958175	0.451077	0.407386252	0.398756364	0.393352492	0.389247327	0.383878068	0.40764603	0.388135512	0.386111893	0.342147722	0.339715004	0.34386526	0.387580111	0.42617738	0.391517823	0.315497657	0.359112983	0.328609531	0.369448117	0.358535006	0.423712807
APICAL_SURFACE	0.318005423	0.325182867	0.306505841	0.333274009	0.278119067	0.294662932	0.334409333	0.317132306	0.30737367	0.28162404	0.331032106	0.327632641	0.302149955	0.344875754	0.307498569	0.311589441	0.312576763	0.288802072	0.27626244	0.312692443	0.271191844	0.242292417	0.271696128	0.249062275	0.341335708	0.312714793	0.290503423	0.239442481	0.333240221	0.259718857	0.266096093	0.299819272	0.288211351	0.310866876	0.267380847	0.272336533	0.294178254	0.252032316	0.201095298	0.235408234	0.283891188	0.372064559	0.285273569	0.165746798	0.22012035	0.199222206	0.2653943	0.230232483	0.302628314
HEDGEHOG_SIGNALING	0.388214226	0.36416557	0.309925631	0.381036958	0.292187833	0.276644965	0.327418497	0.353358566	0.272086906	0.328871185	0.367176503	0.34028354	0.2985506	0.418389777	0.389199264	0.358439715	0.483873059	0.263177701	0.337901628	0.349014898	0.354003918	0.369672212	0.322288601	0.287471518	0.354967775	0.364160649	0.322011041	0.294031323	0.380228746	0.36464897	0.35080058	0.287228837	0.317285392	0.282442492	0.361901298	0.338373128	0.375630952	0.305614355	0.307556345	0.29212251	0.303733863	0.360032609	0.358888379	0.211119537	0.228964236	0.230315806	0.312448695	0.254894098	0.313558291
COMPLEMENT	0.433566023	0.430287637	0.407248618	0.435377502	0.385676763	0.412258252	0.48310704	0.426210417	0.443083838	0.405805767	0.345864267	0.402126688	0.470361821	0.400090455	0.451875092	0.378219415	0.397509582	0.361528933	0.28931794	0.359612548	0.379101393	0.354453863	0.437934188	0.34757606	0.372547232	0.446037866	0.326912033	0.32781409	0.414888781	0.361642999	0.375717284	0.325973595	0.336989137	0.458720541	0.380144639	0.325781222	0.322212028	0.2749485	0.310331687	0.307855467	0.3328268	0.326835788	0.360957582	0.272481571	0.311090522	0.282891814	0.246731351	0.328687385	0.344594273
UNFOLDED_PROTEIN_RESPONSE	0.698535016	0.690364622	0.678959163	0.712953788	0.709487979	0.706736744	0.706930707	0.679111523	0.681048018	0.735286156	0.675536641	0.657015781	0.696013177	0.647750455	0.721460211	0.675994299	0.668270631	0.667452482	0.681697001	0.661897642	0.708802603	0.714603691	0.716400138	0.697113343	0.665866076	0.681182152	0.676484961	0.687425085	0.687159126	0.728037351	0.705405439	0.686331245	0.69141726	0.700587214	0.71255236	0.682843126	0.663860423	0.662803779	0.702866633	0.696362366	0.651927691	0.638992511	0.670914847	0.682705474	0.669900625	0.690660001	0.667774049	0.670204757	0.682726227
PI3K_AKT_MTOR_SIGNALING	0.556552275	0.544847832	0.514430427	0.56240791	0.522070144	0.548617835	0.573583246	0.533958834	0.540455042	0.533888137	0.51052502	0.521982537	0.557612012	0.508291753	0.559379731	0.512109949	0.535279441	0.505679568	0.516138664	0.502897725	0.506486912	0.517837039	0.544721289	0.522339911	0.491997026	0.538369621	0.513084777	0.521536242	0.537686888	0.532779807	0.541863923	0.502468084	0.519073731	0.538888997	0.54023841	0.506623638	0.495689021	0.494949824	0.497711887	0.508442297	0.500136755	0.49733245	0.502087952	0.498439379	0.495348166	0.492651625	0.49254225	0.475136558	0.513090386
MTORC1_SIGNALING	0.654086125	0.632579289	0.650312692	0.68414582	0.686333474	0.66881481	0.676618557	0.643035677	0.63808072	0.683655141	0.617463047	0.599783528	0.668231843	0.596662909	0.669351859	0.619901609	0.648229838	0.620664218	0.638685583	0.618225071	0.683326238	0.660795813	0.671496148	0.633800792	0.612425416	0.641113352	0.627871562	0.638687895	0.641833251	0.69271001	0.651287325	0.626045703	0.639596981	0.653133358	0.672472372	0.604799054	0.598349662	0.585821977	0.641710746	0.628035329	0.600906359	0.577326101	0.600888592	0.629058081	0.593893638	0.632690906	0.581944344	0.591196995	0.626862268
E2F_TARGETS	0.422647271	0.501987805	0.48742262	0.561061845	0.543767649	0.530718885	0.474152598	0.493705539	0.435005992	0.550004931	0.507608812	0.453831273	0.470792639	0.416803257	0.521064645	0.453504759	0.433930932	0.528823745	0.54912951	0.505716172	0.581035403	0.557682859	0.533888871	0.517536275	0.517103276	0.476564963	0.525555852	0.491402395	0.48756889	0.590009577	0.489365049	0.51058419	0.521079402	0.458959895	0.522875085	0.454514896	0.39812346	0.499617027	0.550299174	0.504546943	0.438702983	0.457408432	0.437579692	0.519127971	0.416516098	0.55499541	0.506269757	0.446695362	0.536785162
MYC_TARGETS_V1	0.83673702	0.839978024	0.82138881	0.865491878	0.868079457	0.861460141	0.832338664	0.831736504	0.822050302	0.87527951	0.815639583	0.806763667	0.845705112	0.775792395	0.860705671	0.814126772	0.81703268	0.834009644	0.844132256	0.807928422	0.855149377	0.871141237	0.863682186	0.854557392	0.804286298	0.826790001	0.846942034	0.854916986	0.837372489	0.88075653	0.845393788	0.829665767	0.855657428	0.841576583	0.861612372	0.84518803	0.810953972	0.829740322	0.870206283	0.862262843	0.81411342	0.79901023	0.811308422	0.871791561	0.835635904	0.864540364	0.82859847	0.840326487	0.84269169
MYC_TARGETS_V2	0.675105175	0.705897258	0.714139337	0.735557061	0.740907426	0.725230302	0.667670153	0.733613591	0.672514228	0.727085031	0.72940572	0.674468802	0.677656532	0.684219347	0.706447002	0.717191608	0.62537964	0.736075184	0.751876366	0.738478698	0.733332872	0.743519901	0.711962638	0.698650323	0.734282336	0.713529704	0.739123887	0.678424895	0.706407702	0.769158167	0.672980973	0.72602331	0.744365734	0.67025968	0.711697613	0.693496595	0.714861697	0.740563139	0.751432679	0.72785246	0.711995605	0.703330844	0.722517504	0.717903234	0.653689864	0.728185702	0.711836866	0.737422887	0.730142328
EPITHELIAL_MESENCHYMAL_TRANSITION	0.383840258	0.368371229	0.323781029	0.389458721	0.383575809	0.287014579	0.413451163	0.406058313	0.335379289	0.398808839	0.314152582	0.42761883	0.322520013	0.420453197	0.403414282	0.378523278	0.423723847	0.357320185	0.258686721	0.348636118	0.470143579	0.3711408	0.357498972	0.347598683	0.400754636	0.479400593	0.311050301	0.288262605	0.457687297	0.36809662	0.336284229	0.302614536	0.339032755	0.330108415	0.367389479	0.36943286	0.319442822	0.251822192	0.262730367	0.241200152	0.315067839	0.400657381	0.276314019	0.224778727	0.274197109	0.197354392	0.263984676	0.279064537	0.351250899
INFLAMMATORY_RESPONSE	0.246596871	0.251916161	0.189533844	0.266631003	0.175579263	0.24855367	0.3597123	0.230580994	0.286928984	0.204444033	0.15752851	0.214780207	0.341278614	0.205438417	0.283891126	0.150117675	0.194416119	0.153959043	0.047976052	0.160107243	0.152573325	0.147235203	0.287517221	0.108563737	0.163471081	0.237098515	0.130775091	0.143079897	0.208278712	0.177703347	0.200817705	0.101002856	0.112418467	0.30916334	0.148846367	0.082958908	0.104000152	0.046805087	0.077234179	0.109914549	0.130503858	0.138130504	0.179553062	0.024947954	0.09591741	0.013999374	0.03094926	0.091353793	0.107894584
XENOBIOTIC_METABOLISM	0.481677563	0.46596983	0.467874235	0.472016624	0.463226909	0.425627693	0.475224925	0.467839524	0.450584215	0.427875883	0.454271644	0.474531509	0.448426683	0.482767008	0.457206676	0.460765069	0.498529204	0.438394567	0.41000194	0.446584802	0.452925361	0.442133598	0.449849884	0.424270737	0.431354952	0.510031968	0.427595893	0.419597469	0.47796396	0.460865757	0.447300904	0.429974152	0.443276978	0.437415116	0.450171107	0.420681187	0.444563708	0.409828688	0.406917557	0.408953431	0.456114459	0.452149897	0.459746133	0.369688295	0.419201373	0.371054861	0.39360216	0.404554559	0.436141549
FATTY_ACID_METABOLISM	0.598584462	0.572662394	0.593364027	0.604435741	0.604300855	0.583906869	0.590518018	0.585108903	0.564536165	0.58337078	0.568932035	0.567467068	0.595320343	0.560474577	0.589066001	0.557359458	0.579479946	0.556858513	0.569076811	0.565306042	0.57867752	0.590185874	0.598687712	0.583268127	0.565530045	0.586279064	0.564649991	0.56237367	0.593208834	0.589317142	0.575466339	0.580934562	0.582564892	0.586159881	0.603500717	0.564001145	0.559211758	0.53562765	0.569606865	0.571016952	0.574236327	0.551316091	0.561639114	0.557826048	0.57436913	0.567094276	0.550025131	0.548616903	0.575386099
OXIDATIVE_PHOSPHORYLATION	0.848333272	0.836733946	0.841268916	0.859084419	0.867155508	0.844120624	0.834873239	0.850883926	0.832483842	0.844513415	0.827987748	0.831125112	0.842040845	0.805970083	0.850380698	0.806795162	0.837533147	0.832312892	0.849363386	0.823451925	0.848903944	0.858699431	0.863060785	0.834048113	0.799870504	0.830375403	0.837764009	0.848612817	0.845546054	0.859704798	0.852879158	0.842020016	0.86803682	0.840301155	0.862720949	0.82236157	0.826277848	0.821747696	0.830434876	0.83902791	0.836474482	0.806888648	0.82131316	0.847607317	0.841929283	0.857929573	0.81346815	0.831179116	0.825019403
GLYCOLYSIS	0.537720765	0.506069495	0.534466612	0.545329492	0.547723235	0.533233993	0.531735288	0.536676629	0.498634926	0.537255106	0.531356764	0.520070642	0.506505956	0.510335012	0.523190147	0.511158913	0.53413377	0.5127624	0.524453864	0.524855965	0.573561747	0.559084219	0.526487668	0.506584336	0.541787877	0.541421979	0.523791523	0.496139406	0.530188078	0.566952759	0.528976136	0.531122665	0.526315918	0.509277695	0.533572521	0.472209644	0.481542306	0.479606152	0.470893163	0.489868187	0.494419346	0.50609411	0.497227168	0.46337699	0.453111176	0.487038113	0.485174979	0.440216974	0.519392783
REACTIVE_OXYGEN_SPECIES_PATHWAY	0.709843297	0.701344661	0.717564022	0.71758411	0.727471711	0.70789413	0.722005084	0.706023786	0.704437193	0.708318117	0.685092637	0.685651165	0.726450712	0.6834094	0.700492542	0.682609343	0.680402351	0.679721611	0.689898542	0.716646011	0.726376941	0.692708926	0.714201387	0.670410835	0.690212043	0.690000543	0.692883814	0.660138956	0.694649534	0.697556212	0.690599902	0.691592331	0.661438046	0.700906052	0.71542157	0.632482448	0.661103973	0.655715228	0.641674235	0.643167093	0.678381711	0.670506573	0.678153539	0.63370245	0.681843078	0.678825854	0.640025925	0.637635929	0.68679576
P53_PATHWAY	0.569724253	0.552915739	0.544621323	0.558916107	0.561435415	0.570073072	0.556917275	0.555169852	0.573528718	0.556468691	0.530762407	0.573288788	0.574323536	0.566185461	0.556001591	0.574702228	0.547417417	0.548409052	0.502199393	0.543279683	0.541460946	0.535328602	0.552434566	0.521556115	0.542598381	0.561065358	0.553112868	0.537509757	0.565493004	0.545527187	0.545112099	0.5243645	0.513549051	0.568905518	0.545458021	0.509581877	0.539407086	0.514858058	0.480402813	0.546737365	0.530308449	0.524965071	0.528820005	0.506883748	0.526147033	0.489794625	0.503264936	0.511326218	0.501940144
UV_RESPONSE_UP	0.591312408	0.564153457	0.57551954	0.594857655	0.582421034	0.577695667	0.578997603	0.568481702	0.556839397	0.594155859	0.553699721	0.563743334	0.570541345	0.558999804	0.571611269	0.562966377	0.60803995	0.553985264	0.554202919	0.556383193	0.597626456	0.571008912	0.576622158	0.562814901	0.560011503	0.59566509	0.551413324	0.547025546	0.573505365	0.585614565	0.568740152	0.560125508	0.543404338	0.567851876	0.583737573	0.541413282	0.556277463	0.544155778	0.544638614	0.565674247	0.557974468	0.547632373	0.536017334	0.546440365	0.538935691	0.562587753	0.521245199	0.535950055	0.554088116
UV_RESPONSE_DN	0.445506491	0.444051075	0.360166291	0.407518325	0.434704297	0.39226571	0.408165439	0.390432268	0.37075163	0.427738171	0.369312703	0.437930886	0.401951334	0.360559675	0.434062184	0.391130414	0.470239353	0.362303825	0.358576611	0.383639681	0.422640639	0.400725754	0.39062439	0.435452863	0.407344565	0.443112538	0.39162731	0.442237925	0.45731049	0.376153452	0.417041308	0.349371038	0.386547774	0.411365644	0.436911961	0.469535679	0.392007415	0.329232462	0.378608032	0.366689071	0.387190752	0.413732785	0.358976646	0.379188472	0.413893435	0.323875577	0.366254088	0.353194649	0.420903917
ANGIOGENESIS	0.382693164	0.409562526	0.348101155	0.391473272	0.403276448	0.306956055	0.43924116	0.393918863	0.316279415	0.458539976	0.307090629	0.396363165	0.335873857	0.402566124	0.426456404	0.33378377	0.424724936	0.360254689	0.274477031	0.349917619	0.489713265	0.371477957	0.364952604	0.411967616	0.426513843	0.452817701	0.342216632	0.333950234	0.441570343	0.322184607	0.350566917	0.317572678	0.350753963	0.365236902	0.387813205	0.375728058	0.310482479	0.208710115	0.249819282	0.253075493	0.257928884	0.358166248	0.270286151	0.187765731	0.303655223	0.241515639	0.266520167	0.302962946	0.370966224
HEME_METABOLISM	0.534443515	0.526683475	0.501705516	0.521851702	0.520945677	0.511302102	0.528312031	0.490823211	0.499710169	0.497223529	0.494540335	0.507664206	0.514248594	0.468214759	0.511741073	0.510627405	0.550118174	0.487178976	0.480766582	0.492440509	0.492346386	0.492479648	0.498381832	0.520141981	0.495033042	0.525739453	0.499864913	0.514371696	0.511724575	0.502242185	0.514445031	0.467004246	0.496871061	0.507059436	0.516272706	0.506726331	0.516906754	0.47910257	0.489771276	0.499368807	0.513498195	0.495267871	0.510514144	0.504740093	0.506127244	0.486071553	0.484388967	0.465479712	0.509131506
COAGULATION	0.47858651	0.446038803	0.445206638	0.451789237	0.436305662	0.398237088	0.471181999	0.481023856	0.462161324	0.462644368	0.383125686	0.489351407	0.4405429	0.452065072	0.464099567	0.482088111	0.455621184	0.456080987	0.339769459	0.43375192	0.471133378	0.416934418	0.42944903	0.40848231	0.456865236	0.532556231	0.391267951	0.377680787	0.516942054	0.3982544	0.419811281	0.388075339	0.38849132	0.451077404	0.447077939	0.403205023	0.409444694	0.356268483	0.308657391	0.373657164	0.42122893	0.4226984	0.42041518	0.309536077	0.374660502	0.330566029	0.331281335	0.393359492	0.427120537
IL2_STAT5_SIGNALING	0.418889557	0.41203907	0.371877138	0.426502877	0.386568998	0.412100064	0.467549795	0.396877557	0.420860282	0.390063069	0.349183275	0.372340293	0.461616593	0.370466903	0.418105041	0.349909466	0.379617492	0.352973018	0.3084373	0.354842531	0.374273067	0.356128379	0.414611743	0.341720176	0.358898637	0.402018883	0.341779799	0.331541486	0.383167873	0.361511544	0.359548586	0.334124748	0.333141982	0.437823053	0.368872058	0.320703465	0.32759665	0.293269876	0.310781278	0.313982958	0.338733613	0.350718924	0.354760025	0.292642884	0.318588957	0.303360885	0.283271676	0.300428586	0.351472276
BILE_ACID_METABOLISM	0.344757685	0.33319635	0.309129585	0.329382232	0.346436781	0.308585055	0.300508267	0.312096174	0.309204679	0.32790267	0.298916349	0.331025378	0.32336052	0.291757067	0.305230665	0.317717276	0.369117601	0.310267524	0.291900242	0.313983608	0.288218744	0.281749515	0.294862348	0.310566897	0.317460474	0.346074639	0.313780142	0.319812404	0.348745284	0.298783743	0.301422291	0.283889781	0.307177461	0.331583955	0.329714861	0.335640801	0.307100019	0.295367469	0.262167282	0.287579225	0.343492442	0.347638732	0.327946889	0.291276508	0.33254896	0.288487545	0.289990327	0.277188025	0.314398923
PEROXISOME	0.572906594	0.540154269	0.543093494	0.578873033	0.57679603	0.552098185	0.526558441	0.548242856	0.533911579	0.56557505	0.530339271	0.535717329	0.562383074	0.523089037	0.546781615	0.537709875	0.568587311	0.532022101	0.522505351	0.529938741	0.538845079	0.544425196	0.556335568	0.537363953	0.529024697	0.550558488	0.532867421	0.532583082	0.561906149	0.573994006	0.551833654	0.531836063	0.533688755	0.545389544	0.574924317	0.520688337	0.500793991	0.503304414	0.518840501	0.515082104	0.527985637	0.51577514	0.513045553	0.49512139	0.527111267	0.514358804	0.517721465	0.495884075	0.536517678
ALLOGRAFT_REJECTION	0.352089306	0.363249353	0.29418636	0.382802391	0.247139035	0.383644105	0.560899422	0.34449458	0.467740491	0.295294245	0.225296037	0.281658882	0.514879912	0.339195434	0.418995907	0.193304201	0.212648327	0.227815185	0.10004138	0.231269221	0.184069832	0.191934445	0.408600802	0.136646732	0.223622402	0.327584823	0.187528766	0.177060941	0.279315772	0.236145962	0.244252292	0.148432424	0.196545747	0.459173734	0.207246899	0.121416214	0.159019167	0.103363424	0.171909408	0.124253046	0.163799309	0.179802245	0.25059849	0.081277878	0.143109663	0.059858384	0.058834881	0.189938424	0.160702402
SPERMATOGENESIS	0.112394483	0.114292562	0.147951781	0.15626567	0.13296642	0.115486431	0.090957034	0.124110526	0.051202963	0.105774695	0.123569309	0.12969397	0.083814818	0.080013963	0.105845031	0.123827926	0.193386296	0.131976388	0.1476253	0.11464084	0.140645324	0.149682901	0.125182259	0.12374034	0.122871917	0.144363146	0.142503005	0.116036058	0.140514888	0.16699744	0.099461156	0.128263481	0.146300307	0.087583077	0.129197772	0.096685288	0.092130804	0.155856349	0.159640864	0.148193723	0.148577611	0.114834341	0.130487844	0.127992806	0.062053422	0.138368724	0.134105596	0.096407689	0.160621612
KRAS_SIGNALING_UP	0.309186723	0.248041222	0.213851815	0.284380132	0.230330609	0.200869183	0.313704371	0.246445059	0.258013326	0.252376681	0.160831556	0.250710252	0.277040467	0.222032831	0.278556219	0.221363204	0.306125727	0.189404833	0.122860408	0.195057273	0.245371158	0.200636158	0.24214161	0.175683202	0.193649571	0.300166018	0.163098042	0.160823013	0.283538078	0.201618879	0.222776261	0.154838102	0.161595162	0.290675589	0.220544242	0.194303959	0.17835483	0.10749921	0.133354423	0.144144833	0.178101895	0.198253501	0.189809569	0.1059973	0.163859503	0.09260116	0.095205892	0.15159553	0.185742431
KRAS_SIGNALING_DN	0.046182613	-0.000419519	0.035492972	0.023678754	-0.019446672	-0.010604318	0.022120605	0.025988539	0.010653672	-0.00809606	0.044248637	0.047778254	0.003824779	0.055384688	-0.004424677	0.009395566	0.107611113	0.012822692	0.022949924	0.052901723	-0.005568313	-0.002762778	-0.012027016	-0.014510352	0.079711564	0.050469923	0.009228929	-0.031339373	0.019360927	0.015013399	-0.012614924	0.024218299	-0.028397658	-0.019102678	0.006565604	-0.014744735	0.020626743	0.020806744	-0.019778825	-0.005390396	0.033044813	0.055037141	0.03584291	-0.086868829	-0.022855531	-0.035592002	-0.02194289	-0.055651296	0.046636481
PANCREAS_BETA_CELLS	0.118919513	-0.011884151	0.014779851	0.071063597	-0.009075862	0.020153899	-0.013824115	-0.026929997	-0.028458747	-0.051968968	-0.029755653	-0.058089769	-0.013601318	-0.02612971	-0.014970542	0.047307142	0.26133423	-0.073770392	0.016683341	-0.0588155	0.002115571	-0.035323142	-0.012484414	-0.049950395	0.009073067	0.047965035	-0.041682177	-0.063087968	0.032780071	0.002850443	-0.03511864	-0.06131011	-0.063904284	-0.014897485	0.033922561	-0.057537145	-0.058320888	-0.048285324	0.047886616	-0.049646144	-0.005505763	-0.066697415	-0.03282878	-0.11924347	-0.08682577	-0.082500235	-0.095573171	-0.088131315	0.02392813
[truncated: 31 more columns]
