# Supplementary material for: The construction of a hypoxia-based signature identified CA12 as a risk gene affecting uveal melanoma cell malignant phenotypes and immune checkpoint expression
Source: Front Oncol. 2022 Sep 26;12:1008770. doi: 10.3389/fonc.2022.1008770 (PMC9548707; doi:10.3389/fonc.2022.1008770)
Supplement: Supplementary file 1 [file DataSheet_1.zip › Figure 1/PCA.txt]

#Cluster	C1	C2	C2	C2	C2	C2	C2	C2	C2	C1	C2	C2	C2	C2	C2	C2	C2	C2	C1	C2	C1	C1	C1	C1	C1	C2	C2	C2	C1	C2	C2	C2	C2	C1	C2	C2	C2	C1	C2	C2	C2	C1	C1	C1	C1	C2	C2	C2	C1
id	TCGA-WC-A87Y-01	TCGA-WC-A87W-01	TCGA-VD-A8KE-01	TCGA-WC-A885-01	TCGA-WC-AA9E-01	TCGA-VD-A8K9-01	TCGA-VD-AA8M-01	TCGA-VD-AA8S-01	TCGA-VD-A8KG-01	TCGA-VD-A8KN-01	TCGA-VD-A8KO-01	TCGA-VD-AA8T-01	TCGA-WC-AA9A-01	TCGA-VD-A8KB-01	TCGA-WC-A881-01	TCGA-VD-AA8P-01	TCGA-V4-A9EK-01	TCGA-WC-A882-01	TCGA-VD-AA8O-01	TCGA-VD-AA8Q-01	TCGA-V3-A9ZX-01	TCGA-V4-A9F1-01	TCGA-VD-A8K8-01	TCGA-VD-A8KM-01	TCGA-VD-AA8N-01	TCGA-V3-A9ZY-01	TCGA-YZ-A983-01	TCGA-V4-A9EJ-01	TCGA-WC-A888-01	TCGA-YZ-A984-01	TCGA-V4-A9EC-01	TCGA-VD-AA8R-01	TCGA-VD-A8KJ-01	TCGA-V4-A9EE-01	TCGA-V4-A9EZ-01	TCGA-VD-A8KA-01	TCGA-VD-A8KL-01	TCGA-VD-A8KI-01	TCGA-V4-A9F7-01	TCGA-WC-A87T-01	TCGA-YZ-A985-01	TCGA-V4-A9ED-01	TCGA-V4-A9EV-01	TCGA-V4-A9E8-01	TCGA-V4-A9F3-01	TCGA-WC-A87U-01	TCGA-V4-A9F2-01	TCGA-WC-A880-01	TCGA-V4-A9EM-01
ADORA2B	2.312426737	0.538877815	1.549350289	0.138178285	2.41173509	0.699530667	0.834969559	1.307381892	1.062557633	0.599472149	1.742935361	0.870960338	0.393412576	0.680179855	1.369738385	1.580964066	1.713418245	0.625446034	1.169771106	0.31914505	2.509845297	2.132939363	1.53155763	2.00791344	1.17867704	0.299661871	1.344380283	0.220637037	0.926884354	2.01649632	0.645009054	1.912011336	1.358182993	1.407362541	0.265878999	0.701836281	0.761461025	1.165026278	1.809039007	0.119513527	1.278435631	0.553296109	2.096755038	1.146235515	1.971996317	0.192476868	0.361941809	0.347867109	0.87738893
AK4	3.908339296	0.469070024	1.275678758	0.489510773	1.355434123	1.536909308	1.352087861	0.501435171	0.650672113	2.390777727	1.85248911	1.576894071	2.554885464	0.997936481	0.897012597	1.636799067	1.193748408	0.805534907	3.409423116	0.81051755	3.165206896	3.606558302	3.77309858	3.263671305	2.532157593	1.213846811	0.892240317	1.08518396	2.800076954	2.337670565	0.58056559	1.905994307	0.855659832	2.965649842	0.76130102	0.344403351	2.407772853	1.523542385	1.166372242	0.460524191	2.555520961	1.122520325	3.527548318	1.561004931	3.063372473	1.014174588	0.527507483	0.517744839	2.197982362
ANGPTL4	2.70546441	0.809933063	0.639897085	0.486665467	0.675657971	2.589787452	0.488439119	0.355163685	0.836318357	1.965126728	0.687954524	1.054622072	0.546967732	0.698239463	0.579199751	0.570763388	0.244181122	1.162074012	1.388782477	1.116324164	2.019994337	0.857335717	1.294520179	1.075963835	1.624518783	0.883362359	0.431971732	2.517786153	1.28222331	1.765372646	1.072171672	0.243462044	2.183418229	3.428564925	0.544929452	0.631759273	2.086321812	1.008646797	0.549402241	0.356256516	1.657370189	3.648969263	1.439392288	2.276789344	1.681391241	0.33468657	1.117566059	0.374993153	1.62674937
ANXA2	8.828888902	8.602179958	8.132138272	7.634882911	8.288456387	8.08204363	8.045400922	8.444547809	9.058029887	9.113919758	7.691605349	9.109853894	8.953237298	7.731531516	8.447057596	8.758128587	8.439616074	7.808341929	9.408934293	7.529360272	8.440510837	8.71642646	8.75202365	8.64843704	8.073494112	8.433068357	7.652006712	8.466970054	8.857892068	8.445032233	7.450440094	7.977164274	7.872070284	9.497629928	6.284259263	8.156446676	8.370242762	8.956674685	8.114451881	7.762857709	8.323522293	8.862839414	8.761535941	8.730901777	8.707895729	8.12568416	8.16222867	8.449807305	8.004836184
ATF3	3.462274859	3.828984901	2.815684856	1.59994711	2.327525842	3.946014949	1.36013781	1.108561925	2.764211315	3.197821053	4.617222067	2.902898816	2.984435686	0.98416831	1.795700463	2.726040133	2.793264786	1.501680147	2.910663019	0.817692096	3.351221524	4.070675262	4.164069418	3.559944496	2.114724489	2.139988392	3.597345239	2.750519255	3.75152585	2.02105574	0.974564847	1.450878677	2.005136578	4.563655421	1.487631949	1.28624776	1.93600504	2.348127868	2.653846748	1.5002218	2.069054561	2.518582976	3.903372867	1.759727258	4.116159284	1.475864662	2.008135459	2.661390933	2.617365255
BTG1	5.13153516	8.450027617	5.856991415	6.212784871	6.25539687	5.575958494	5.699288987	6.594036708	4.764958084	6.12604507	7.525751778	6.23238965	5.561346607	5.84731422	6.159720603	6.462856083	6.442773016	4.997821239	4.036971848	4.737822481	4.774655301	5.325501549	5.786173162	5.132700215	4.772250431	6.167074267	6.806884681	6.408509944	5.356928344	6.049995316	6.218375111	5.612993783	5.678091911	4.846635723	4.608915076	5.433843789	4.546671635	4.107918816	7.436036878	6.871182015	5.190354109	5.966014174	5.505121753	4.258798542	5.044392371	7.10629178	6.137446962	6.786269628	5.125991156
CA12	2.299720592	1.010825661	0.699498419	0.234289898	0.330046511	0.355415065	0.321931096	1.279481993	0.147604065	0.646002892	0.042415897	0.259732268	0.667705505	0.06215934	0.36680562	1.27212952	0.481563377	0.267837789	6.679194347	0.35949497	3.233854017	1.126701335	0.593252982	1.774754595	2.695507935	0.053108597	0.235461531	0.318392163	3.950657837	2.615376274	0.046791665	0.124023615	0.395141899	1.956184928	0.182020239	0.340806752	0.525110303	3.975419251	0.285057588	0.035978516	0.162341149	1.631255647	1.201069845	0.555353044	2.619003269	0.281667512	0.444962466	0.571038243	0.764010625
NOCT	2.706607465	2.171205866	1.294437837	0.825701709	0.951851245	2.392792472	1.067038387	0.852858443	1.535219379	2.280884177	1.847056444	1.945400572	1.782718879	1.362009163	1.264751393	2.209781171	1.34399672	1.516880504	1.839844328	0.428599413	3.224715916	2.27321419	2.733128482	2.282309912	2.002961696	0.989540653	1.603373536	1.484877983	1.515750292	0.873069812	0.933375104	1.615641818	2.079683259	3.988788284	0.966619836	1.371121109	1.190389194	1.800805908	1.060925189	1.269240257	0.833967715	1.11595811	2.694286059	1.643999298	3.434914937	1.144696415	0.712916373	1.349205598	1.780618345
CDKN1A	8.552518865	4.976513489	5.767712526	4.024049237	3.452629301	6.819428055	4.830054992	4.484783912	5.33414204	6.472741033	5.337633675	6.744765232	3.397676618	4.550663068	3.724936163	5.206135253	5.250495881	7.090257476	7.865553271	3.822022391	7.492317089	7.60796422	8.098751671	6.348627782	5.981063749	8.132349604	6.000368516	6.419815606	7.906427055	5.33274588	2.539006405	4.839419483	4.680413257	7.832599548	4.579858968	5.29017076	6.869364351	6.709516728	2.571409116	5.813431055	6.476884858	6.653730749	7.651662375	7.598857951	7.410283434	3.676356558	6.592725369	4.56658747	8.644641523
CHST3	3.910583013	2.978703962	3.574473339	2.171883493	2.827612359	3.730011663	2.386779223	3.179272333	2.993744095	3.810833802	2.169988479	3.410001288	3.261339446	3.042558368	2.658526613	3.533397641	3.163976224	2.264875072	2.901803157	1.759433265	3.887585707	3.583365034	3.681694379	3.380254982	2.88461101	2.694194666	2.467175644	3.07106878	3.305799984	3.092528321	1.296240069	2.733261484	3.021885473	4.745115758	2.172759195	3.472222603	2.709996369	3.966898308	3.003375021	2.003171163	3.219929133	2.925107519	3.509033241	3.574750635	4.398539178	2.745867634	2.452784127	3.429744496	2.396451068
COL5A1	2.97891698	2.391985152	2.239952771	1.123770141	1.395806994	1.013343623	1.414994398	4.452813509	1.605309422	3.684693085	1.207962799	2.81852645	0.876831079	2.524074712	1.193823459	2.597980658	1.286037161	2.91581897	1.981383975	1.440329287	2.951047242	3.048409885	2.166957695	3.597092519	3.240634893	1.861720386	1.387206461	1.543086526	2.275480615	2.523027935	2.241379546	0.507267945	3.268093143	3.585124795	1.701265591	1.729299991	3.190770657	2.736078786	1.592593377	0.842664642	2.480381722	3.329562798	2.744443578	4.747470113	4.366390762	1.985144084	2.003091267	1.658249878	2.318710473
ACKR3	3.560288196	3.631253318	2.291935905	0.998609871	2.254987314	2.680395252	2.162564865	3.125440335	2.582338499	3.360847997	2.326853119	5.759931846	2.93932476	2.203801919	2.983744083	3.041591171	2.37701044	2.241259634	1.634472458	1.425363695	3.152776603	3.298520491	3.564561085	3.288329324	2.551719027	2.146511206	3.326443438	2.194914095	2.514901673	2.227759864	2.032100843	3.0740899	3.727605749	4.816285843	1.220906299	2.993677984	1.590614474	2.319681224	3.349840105	2.662073759	1.805829806	3.256035715	3.827674748	2.167666539	4.354371758	3.029800222	3.230599608	2.441112931	2.53564665
EFNA3	1.967776551	0.926006025	1.048380587	0.578743701	1.688905441	0.896628283	1.335993677	0.850162289	0.739540957	1.782078888	0.644986174	1.108417401	1.376960447	0.747640381	1.186648243	1.811428283	0.979874989	1.303524181	1.848793375	1.34448255	1.762818652	1.726336432	1.470304141	2.063404573	1.451179455	0.789697288	0.599611445	0.810192754	1.585802866	1.232328592	0.927228147	0.719071263	1.152379443	2.081445644	0.947963604	0.909989406	1.765230051	1.84307655	0.936343048	0.749808407	1.440673728	1.727527117	2.036096403	1.650909281	1.427727912	1.05397044	1.693143011	0.304211024	1.044085612
EXT1	4.423560692	4.081102681	3.107562339	3.181880951	3.97384084	4.628024062	3.098644582	3.570399781	3.853722248	4.419469452	3.110238948	3.848392592	3.168408573	3.999790794	4.115333773	3.871467158	4.205158666	3.049095408	3.729269968	2.266651333	4.913967423	4.453683503	4.571576097	4.015840968	3.237762855	2.832651469	3.139081919	3.734385553	3.99710901	2.86121557	2.367833437	3.398648894	3.934567453	4.472938706	2.427500246	4.17815769	3.194098717	4.084849197	3.198055621	3.203144763	2.77336638	3.691227057	4.415309106	3.515694793	4.670922459	3.307234404	3.425025249	3.184773171	4.120473874
FBP1	2.746857491	2.283957321	1.904242456	0.46490347	1.272162374	0.876537535	2.264119325	1.74016857	2.990573176	2.366623522	1.90087917	2.439275253	2.797066325	0.699445559	2.474318183	2.685178581	3.467203822	2.93496745	2.403730456	2.211886893	1.697455805	2.867325004	2.238678348	3.037006651	2.158325716	3.983073862	1.923577456	1.199436155	2.862098436	2.275241615	2.274581926	4.385403426	1.083399928	2.570978469	1.454075322	1.861378965	2.079261359	2.3752074	1.10155461	2.02734871	2.293884842	2.937388463	3.855952832	5.032279405	1.689199846	1.815371716	2.976652879	0.977438932	1.532871985
FOXO3	4.226494658	5.259074715	4.941322323	3.533219452	4.59643846	4.196275759	3.930787476	4.140286223	3.840906297	4.249436239	5.003429085	4.19229676	3.896712632	2.900537232	2.67650686	3.353581316	4.828720427	2.900178786	3.220293113	2.452247501	2.980120563	3.936522048	3.782959955	3.635656893	1.885336173	4.371139235	4.24528192	4.238551485	3.538782731	3.619787429	3.532174803	4.64127203	3.219811296	3.706669787	2.270499939	4.594644686	3.518810811	2.923342605	5.172879899	4.500492325	3.815425823	3.838546425	3.696747246	2.152332063	3.180255136	4.654612544	3.687040526	4.60399539	4.98576317
GAA	7.288293957	5.995371224	6.676179946	6.586444859	5.515609963	6.280436175	6.692558316	7.636677543	6.784995965	7.308486478	5.816829045	7.187465901	6.719353224	6.969864223	5.405405635	6.963105311	6.073719995	6.968504373	7.424028523	5.561279085	6.982205294	7.642526855	7.345745864	6.949361005	6.810302992	6.454607584	6.315197938	7.492368367	7.105650843	7.643073315	6.302456331	6.694827274	6.392064242	7.097563394	5.875218059	6.20673796	7.315128726	7.45848864	6.213780608	6.443598032	7.452887785	7.644202395	6.769525804	8.248496412	7.039768996	5.913207053	5.777501777	6.640461867	5.941506143
GALK1	5.538336396	4.796804862	4.892832996	5.708022205	5.086944226	4.944007098	4.720839891	6.459523424	5.987598281	5.577232427	3.783093054	5.556431868	5.126727184	5.786926419	4.676640899	5.834990264	5.605709442	5.440186809	6.801712238	3.932743417	5.894682701	5.590867852	5.691412446	5.527568335	5.479437533	5.092548279	4.509066188	5.881413056	5.725633196	5.574446091	4.53216545	4.403029753	5.516586626	5.475474371	4.737516418	5.468892479	5.878743485	6.297437226	4.424537856	4.368545573	4.745686961	5.70587011	5.371674901	6.348791348	5.905190099	4.780491737	5.348095708	4.888489994	5.112446179
GAPDHS	6.601684781	6.892978671	6.509608283	7.008932777	6.736055508	7.235364235	6.29013223	7.680011336	7.544223389	7.798725162	6.945708355	7.261271287	6.006925868	7.782865232	5.479225387	6.591714269	7.05857085	6.141723377	8.046125407	5.137922746	7.558868377	6.967825696	7.345704179	7.008755783	7.063593539	6.648973863	6.829599704	6.40816871	6.442794741	7.719929516	6.432722946	6.580431944	7.57686448	5.205900354	6.513309608	7.859087466	7.785697011	8.101780848	7.262090146	6.826679404	8.123189206	7.613022524	7.199394575	5.082990776	7.076146459	6.524964765	6.779783692	7.176748616	5.661117655
GLRX	2.12739259	1.140480272	1.018785129	0.617985339	1.186847878	1.279320927	0.93735735	1.045171741	1.400893641	2.133557279	1.554633544	1.704695821	1.031575169	0.547665304	1.344480277	0.85036835	1.761363151	0.713685962	1.601269587	0.627639053	2.106495731	2.266121774	2.013917776	3.991677841	1.396604507	1.011773989	1.330264095	1.050395124	2.597243918	0.645847258	0.651558466	1.439501334	1.41928215	2.195181584	0.480120845	0.783248858	0.575046812	1.033170651	1.536269786	1.760635702	0.722585982	1.240868706	3.379333309	1.306255823	2.780218326	1.440913407	1.217352952	1.045510071	1.077926579
GPC1	6.403585748	5.472831508	5.727334275	4.768653323	4.912793552	4.528352523	5.859704732	5.75137213	4.538743007	6.310513357	4.686444499	6.485592019	6.43108168	5.438876	4.767543573	7.074581431	3.407727042	6.087146899	5.993703342	4.788819848	6.240533961	6.423848399	6.417853865	5.835328132	6.127619662	5.990423279	5.073353252	4.895376305	5.598292842	6.493728823	5.314162485	5.370673459	5.768488185	7.255224064	4.12923685	6.078935548	6.600267969	7.412385238	5.384767866	4.092636224	6.470429001	6.487325233	6.033732432	6.907040869	6.655220864	5.269110592	4.900316668	5.183911241	4.928457972
GPC4	1.593641086	0.950101516	0.715667177	0.155737318	0.759580269	0.151297602	0.323552578	1.575449332	0.122522909	1.29899725	0.277599184	1.804103135	0.642803308	0.276716641	0.25882944	0.641827974	0.432232854	0.755925698	0.606630785	0.519986872	2.963937931	2.231759558	2.357439681	2.224940443	1.193916163	0.290449176	0.397669034	0.23935209	0.44984838	0.838219406	0.258292056	0.572873568	0.417359991	1.732300463	0.058977732	0.220434345	1.006600357	1.530157161	0.306438993	0.113198322	0.90900738	1.693888347	0.905422147	1.381489378	1.839292489	0.672184352	0.610699401	0.213258431	0.334092943
GPI	8.653807763	8.046981545	8.486599748	8.016505234	7.806631461	7.643278275	8.623969622	8.527845648	7.999195586	8.19719359	7.323715028	7.988639815	8.366226906	8.558324275	7.100132465	8.789211489	7.80830846	9.658210947	9.007360633	7.574381601	8.651846031	8.817362961	8.617310606	7.834185327	8.794430488	8.194385054	7.673699867	7.86115392	8.185341293	9.274256302	8.187316933	8.209291541	8.401332662	8.625898755	7.794012895	7.802150556	8.645049526	9.044562424	7.874196333	8.210122407	9.141397026	8.85481323	8.478325925	9.310081954	8.462241316	8.139830144	8.534535174	7.663175944	9.150342109
HDLBP	8.333161613	8.189674353	7.57070503	7.777787904	7.830080986	7.207120749	7.964679334	8.538050768	8.268495684	8.293516251	7.521292632	8.2063707	7.81112226	8.285649583	6.852246092	8.821941676	6.851666599	7.870844305	8.47270018	6.724276454	8.590813822	8.436847686	8.365038957	7.934210404	7.961166626	7.53421805	7.301015064	7.980698264	7.805906348	8.343918094	7.26939976	7.972118793	8.362620235	8.531645411	6.72334012	8.105313503	8.62982542	8.827711707	7.225812832	6.633305361	8.270571456	8.427089036	8.06396234	8.802511518	8.71263911	7.298724291	7.590722518	7.892507603	8.448886501
HEXA	6.31254302	6.145066014	6.104327853	5.245098198	5.155533508	5.723519791	6.159341982	7.326626327	6.297295982	6.569316547	5.895286866	5.988051352	5.388117538	5.619019121	5.183310633	6.10467276	6.648657703	4.387848459	5.655225874	5.322448093	6.524161177	6.268127624	6.394030464	6.390716861	6.34375957	6.139137925	5.616936059	6.029099015	6.242401864	5.973441604	5.569784839	6.083549532	6.47563487	6.050397431	2.979100143	5.462814049	6.554567211	7.33633606	5.994744439	6.170101921	5.098193824	6.659383732	6.190729615	6.680947383	6.453868333	6.332415785	5.45410481	6.319726306	4.573885875
HMOX1	5.234287476	3.687439234	4.514411402	2.749232611	4.060830793	3.000576963	4.531128148	4.228267668	5.341812158	6.098891126	2.726504721	4.285988056	5.36188203	3.433905532	4.353074821	3.84022352	5.065690779	5.028284475	5.062919965	4.900195889	6.053752368	5.834536025	5.624066085	7.871516566	5.056805031	4.517864621	3.793259167	4.245582368	5.947008005	3.762498712	3.086700727	3.780736335	4.794204256	5.843049708	4.778649625	3.057844468	3.794699698	5.355685146	3.160049695	3.122741291	3.642277595	4.888566949	6.8929289	7.282153425	5.727332913	3.797072137	4.792016659	5.20425851	4.379351333
HSPA5	8.341946176	8.074429973	7.26832865	6.925947215	7.912564843	7.867116234	6.38006827	7.021134337	7.513199366	7.948470611	7.333402265	7.299909501	7.082982476	7.151087593	7.078487086	7.95022985	6.718450679	6.285331007	7.010644468	4.626678593	9.174126238	8.402429714	8.361558273	8.412795495	7.135526661	6.377180505	6.711994532	7.295624772	7.414740195	6.55801563	6.304877145	7.203097376	8.157033602	8.498112416	5.274541599	7.286009688	6.694506938	8.228453161	6.720498739	6.647681038	7.691981448	7.022356715	8.196914359	7.422508863	9.043247432	7.020579983	6.413308385	7.238279573	6.989186703
IL6	0.379284922	0	0.071599667	0.114075258	0.096137714	0.163132215	0.121009391	0	0.029368113	0.171864347	0.044501571	0.306487406	0.139208175	0.110021179	0.04319754	0.155424007	0	0.251434312	0.25810098	0.039331948	0.515754833	0.431267684	0.065487622	1.020249003	0.182602047	0.088131771	0.040732944	0.063628016	0.317185614	0.16106316	0.077759952	0.170784079	0.272099653	1.01046549	0.032227527	0.21809843	0.095305241	0.044230136	0.069829976	0.037751786	0.201707625	0.516490654	0.282231615	0.233004016	0.404203616	0	0.055063056	0.085256622	0
ISG20	2.641632265	1.179038355	0.471066732	0.031819882	1.484991377	0.727202957	0.512838631	0.326411136	1.381424589	2.182809234	0.527582046	1.090222029	2.24806722	0.1839956	1.02130702	1.183788202	1.183408383	1.120315441	2.614425988	0.247647209	3.078037117	2.875698491	3.661634462	4.692220733	1.667178206	0.829303058	0.246436059	0.411391642	4.427336648	0.534228081	0.201750401	0.459083441	0.471723018	4.917689527	0.672552158	0.602315578	0.530291925	3.172505757	0.417955967	1.132810419	1.458827134	0.77870313	3.931006931	2.178670667	3.366841141	0.472909237	1.519219816	0.309459226	2.835264406
KDELR3	6.747130904	4.95929536	5.246385284	4.374401028	5.770447448	5.310228133	5.287850872	5.267775478	5.782096349	6.368280327	3.447642007	5.925482281	5.729641407	4.930949233	4.776255621	6.314328193	5.02017725	3.939489888	6.818782831	4.355098041	6.874835073	6.770460398	6.637646904	6.753631276	6.101511203	4.762079814	4.968817908	5.119738797	6.40420132	4.932502967	3.760458359	5.019158355	5.424063806	6.754421223	3.777776334	4.452248819	5.607782139	6.476326921	4.863607465	4.168801667	4.226873781	5.261350279	6.461735467	7.002737395	7.247541161	4.800596061	5.221273512	5.406754337	4.800830028
LARGE1	3.68526965	7.223739167	4.045158108	3.360190496	2.940671371	3.617310239	4.676605923	4.987105264	4.43554859	4.020776864	4.959784526	4.706023227	2.907074672	3.805727882	2.230190407	5.049048258	4.328151423	4.079737353	2.937235903	2.552513316	3.394350327	3.52678372	3.88474443	3.503273672	2.43156493	4.508606126	3.918098048	3.605493149	3.522600676	3.367078443	3.998299323	4.370882659	4.420522151	4.307703194	2.642376265	3.66889179	3.095445298	3.391463232	4.765397896	4.854388194	3.396880245	4.693451273	3.603590741	3.645910279	3.605969544	4.670680607	5.329882068	4.180038827	4.039509551
MIF	8.266280103	7.921133397	8.216992671	8.677511413	7.272691364	8.311554429	7.794211145	7.613497766	8.773235163	7.942395449	7.354134755	8.057632764	8.728164399	7.706701141	7.246083102	8.230679528	6.679271773	8.617702171	8.920970596	7.563982532	7.928809106	8.656326177	8.326978146	8.163329657	7.37317315	8.160567799	7.547563962	9.265639892	8.666081946	7.426330178	8.105384225	7.383926295	8.289887016	8.486063501	8.005677877	8.289099931	9.050335173	8.351333273	7.735961445	7.187658892	6.247872652	8.166244946	7.626417963	8.542388846	7.770724011	7.974731202	8.899999119	8.771761476	8.816529311
MT1E	5.973881239	1.706962799	2.535065062	5.279131383	4.026786783	4.11683798	4.99049022	5.118909105	6.21393299	5.937526601	3.202000447	3.353559862	3.239570348	4.691699418	2.497660135	3.889407344	1.129850091	3.58099083	2.209376316	3.711423321	4.947445481	6.670446645	6.518189216	4.756684408	5.391672531	3.198614059	3.938843752	5.668717381	6.527526581	5.604839627	2.928251302	4.622841936	5.854162256	5.777082214	0.604540882	4.373605062	5.741416019	6.742820058	4.495381138	1.502159994	2.641240118	4.956810803	6.237502343	4.565078005	5.759416859	4.906888672	4.66017678	4.671454732	8.591469612
MT2A	8.10314668	5.540760709	5.528943509	6.959039815	5.658878396	5.780603543	7.905707702	6.792880074	7.379975251	8.073525175	5.310028497	5.612072898	5.753995962	6.756408209	5.029528862	6.035237453	6.060675831	6.955916048	7.59062597	6.76395328	6.535224045	8.129883671	8.947120251	7.216871937	6.753513616	6.537230517	5.956802441	7.160020643	9.392753815	7.639502788	5.967451307	6.403347321	6.921963487	7.478035043	5.084421917	5.961296648	7.214042213	7.561442996	6.535870686	5.385398939	6.762768699	7.043651815	8.21569995	7.327444859	7.386630771	7.057165388	7.254638446	5.962422932	11.25683199
NAGK	5.20154173	5.350755	4.61501896	3.902919648	4.037284692	3.882438612	4.51293352	5.377237605	4.988430659	5.113733833	4.10796567	4.947974204	3.540902642	3.829681134	3.969025205	4.736086364	5.56186529	4.654375962	5.10549664	4.0029419	4.949399995	5.291332438	5.001257752	5.607248041	4.366462805	4.744814467	3.973495561	4.30213916	5.424387023	4.677657634	3.410834674	4.2492777	4.664479996	5.085058752	2.951770917	4.019015092	4.522473879	4.860971238	4.435097819	4.780774648	3.906396147	4.96023877	5.65432211	5.436835113	5.427984562	4.552954919	4.670396789	4.400908802	4.180839279
P4HA1	6.712777344	4.887259127	4.356042367	4.081194737	5.062221896	5.65656387	4.409223913	4.130424355	5.272075833	6.346517279	5.248716604	5.907942658	5.952772459	5.337266871	4.685061597	5.628255672	4.7414562	3.393258165	4.667910854	2.750172345	6.683874675	6.653521823	6.779207181	6.44445604	5.514097952	3.352830827	4.477646893	5.457348044	5.55223903	5.806883908	3.918716337	4.68572995	5.84660639	7.135807771	3.275647176	4.681459386	5.715220175	6.290828373	4.902271393	4.597995312	5.40093407	5.663266049	6.754427904	5.215763618	6.988421115	4.705541158	3.79796339	5.51250345	4.397641437
P4HA2	5.181531955	2.536804896	4.212487631	2.363336228	1.994512385	2.924837961	4.013148674	2.689941632	3.936303431	4.330734065	2.997241456	4.086038113	3.511175777	2.352473799	1.770379151	3.509173895	2.981504538	3.284821177	4.957555737	2.415481781	4.667400549	5.093346359	5.26516644	5.041440568	3.903564719	4.261607536	3.666641853	3.757093672	4.892507603	4.460794977	2.91693212	3.581019763	3.208756181	5.046044405	1.812782834	3.425991086	4.329348237	4.7073884	3.634499177	3.668346088	3.715147676	4.825832937	5.268149525	4.868476884	4.752948179	3.828959522	3.854368744	3.658805579	3.808545684
PAM	5.335046926	3.957624916	3.268915062	1.317245016	2.829500511	2.631359031	2.495810011	3.98738363	3.339499154	5.00094826	3.738388472	4.910896682	4.167235075	2.600312815	2.710463507	3.935586096	4.326507867	2.922782421	4.20899787	2.724531752	4.810983885	5.157261634	5.681768861	4.569713458	3.717716996	3.566347572	3.327708775	2.90493856	4.949907464	3.423348639	2.789860475	5.055144017	5.110025751	5.358389932	1.226449958	3.058976901	2.983880132	4.16819995	2.848762935	4.721252339	4.055012529	4.556068237	5.029175452	4.081302128	5.585638305	3.518609412	2.823893215	3.82112853	4.035468196
PDK1	1.83015998	0.658368257	0.139172412	0.098715761	0.423341404	0.708138844	0.301235621	0.324186625	0.303962947	0.604672764	0.871147755	1.045759574	0.937716959	0.477349485	0.117726742	0.498796078	0.991911186	0.099891754	0.514565671	0.162133065	0.912513061	1.445907294	1.496273659	2.083902293	0.391889552	0.144108776	0.575183935	0.49810133	1.016463515	0.9147772	0.304910852	0.793119968	1.543456784	1.946663495	0.121007773	0.266846616	0.748143547	0.231647691	1.095240539	0.85607251	0.385979516	0.508933736	1.129946998	0.39601905	1.464851729	0.821110076	0.233640352	0.447317028	0.329911423
PFKP	7.452016323	5.371243456	5.551229296	4.442037796	5.344173029	5.20403583	4.775735896	4.084269256	4.788075411	6.130718197	4.512166193	5.73152595	6.272573242	5.318595229	4.941824192	6.204860046	3.474548962	5.602530222	7.074863968	3.182352239	6.796227845	6.911022802	7.04177084	6.279154232	6.08281902	4.432940706	4.866544045	4.299144264	6.612069506	6.43858695	3.244058946	5.107976547	5.313256374	7.45335707	4.232788138	5.173901755	5.86588814	6.421387087	4.642188047	4.307607758	6.356342273	5.450029102	7.163826763	6.450194107	7.02252872	4.184797604	4.882223384	3.559871098	5.873978026
PGF	2.580404085	1.516414103	1.90170065	1.951437475	2.342477375	3.867737364	3.292282608	2.743388939	4.347052593	3.348475209	0.907750493	1.118466047	1.346495153	2.27882216	3.04582631	2.56228346	2.148506925	2.513556941	2.382526711	2.47673007	4.17573137	2.773265301	2.126562251	3.960805446	3.825627919	2.43772125	2.137708437	3.488542001	2.810029877	3.141770536	1.585672132	1.414346102	2.723341649	2.968594916	0.986718483	2.758718697	1.871520386	4.889427788	1.024952227	1.383197204	2.151678631	3.793510974	3.028319488	4.255491669	4.407986256	1.733329608	2.022638393	2.588786581	3.398747522
PGM1	5.563664877	2.257461767	4.691588879	4.171811294	2.271483944	4.257185663	5.086180394	3.437495689	4.941873478	4.37183274	4.58007371	3.842424771	3.707394474	1.488776172	1.439299193	3.056880187	1.283696019	2.152731831	4.57963454	1.045588351	5.21573489	5.730334268	4.701581769	5.463584532	4.068703482	2.526225095	5.101940384	4.762041001	4.626121358	3.28300328	2.042284669	1.192560948	2.8956111	5.689107348	1.018364267	1.676905556	4.492347375	5.486012159	4.987530524	1.972891493	4.618959236	3.542815206	4.368171875	3.845241133	4.992328849	1.983454798	2.201557961	5.548341983	4.989502815
PGM2	4.850684927	5.301664096	3.256629521	2.524556195	3.275391516	4.278265079	3.351902907	3.57790129	2.61767251	4.356655144	4.445045314	4.838223683	3.294961956	2.790625051	2.672438694	4.875962845	4.396801351	1.919701617	2.869586194	1.387489378	4.666395873	5.624543405	4.572279728	4.037835519	2.767105156	2.390577996	3.787377088	3.174176605	3.424912551	2.754163408	2.413206008	4.485453233	4.203058603	5.549843491	0.736212253	3.449622647	2.818503544	3.552662335	3.7101496	4.19302813	3.225591603	3.727308404	4.425098049	2.67617261	5.346245646	4.094508028	3.725838205	3.707218859	3.483172143
PLAC8	0.669955326	0.323363036	0.024663956	0.039676815	0.424912309	0.13404544	0.028239643	0.117233094	0.62629007	0.893331298	0.226332436	0.273275132	0.318655701	0.075476086	0.220088454	0.107145193	0.238103007	0.293745736	0.062479191	0.201452321	0.848777194	0.633202779	1.346101937	2.414958149	0.400619571	0.030473214	0.081647538	0.064663686	1.0394999	0	0	0.048333585	0.098068584	0.645435134	0.166695138	0.066818722	0.127726732	0.144703332	0.138600604	0.238413545	0.139737053	0.32522118	1.608933167	0.531561223	1.067501737	0.161924048	0.775629611	0.14162832	0.244152741
PLAUR	2.64330001	1.919677594	1.502743541	1.118086578	2.324372257	2.403801339	1.768315617	1.964323954	2.240444395	2.505803553	1.347674159	1.708124096	1.407377226	1.598978744	2.099766823	1.38861498	2.999113372	2.31401431	2.087996709	1.678926449	2.136376142	2.422776331	3.207319251	3.326500389	2.04800595	1.871317718	1.872505717	1.926445826	2.780182834	1.712718586	1.258135964	1.551344237	2.82838116	3.54944739	1.528781332	1.797667128	1.002844353	1.870859048	1.907515628	1.903395042	1.486846153	2.471320146	3.827078183	2.838146617	3.315463922	1.90402506	2.263209923	1.088068985	2.978396824
PLIN2	4.489801087	4.904180594	5.656676267	5.015564472	6.159953861	6.658554261	5.305623664	5.82609438	4.872708612	4.804270959	5.148530679	2.658817002	4.18042956	5.693384083	4.419930523	4.596169476	4.086681028	5.271675168	4.189254483	3.513787592	5.062511612	5.716076166	4.342849825	4.267638416	3.296993124	4.85547749	4.960455643	5.934090188	4.484733007	4.62571644	5.902363295	6.228734819	6.286654785	2.864915308	3.986490122	5.652057925	1.865539191	3.668594573	5.365480834	5.328093245	3.029533985	4.498243207	3.730831216	2.992036929	5.256742729	5.390936928	4.769205762	5.594777237	7.351482575
PPP1R3C	4.690070069	6.890308059	6.220240945	5.555998934	5.001368558	5.128570562	6.764484167	5.604715113	5.288505851	4.775419335	7.411954956	5.291913663	3.317922234	5.274202759	5.111776679	4.565308364	5.765105587	3.847013736	3.334359321	3.992301654	3.119586259	3.399966203	3.224071925	1.819238581	3.189395244	6.984041286	7.450289141	5.528180588	2.375802919	5.125892412	6.015092745	7.61381598	5.327251544	2.876294349	3.862316489	6.405945573	4.314838613	2.330762027	7.22329318	6.57779648	4.845478008	4.458828184	4.109253565	4.356521341	4.079348241	6.649847651	4.776547785	6.134219913	5.645834499
PRDX5	9.631072625	9.2279634	9.362655299	9.255018653	9.248913572	8.981410874	9.513468045	9.708506792	10.09081771	9.591267071	9.177277255	9.582559954	10.04365892	9.150427413	9.100302014	9.536924589	9.046424485	9.614959902	10.10062949	9.344338078	9.650724177	9.89756672	9.740580198	9.464235124	9.914333404	9.526508629	8.854881782	9.317999748	9.911048127	10.02299053	9.358079504	9.47553991	9.023208493	9.548467837	8.536836997	9.177778298	10.14403234	10.21535826	9.041737991	8.823806351	9.564505451	10.1890363	9.566880591	10.52777802	9.515978496	9.329901706	9.60575303	9.370944323	9.19525408
PRKCA	5.295413003	3.581926041	3.517273173	2.717631901	3.017601808	4.213139612	2.526932417	4.689714575	4.850868416	5.081271019	2.535917579	4.735971054	3.435289081	3.501393284	2.615589561	3.671339801	5.127725715	2.796335063	2.816575337	1.371085971	5.226901518	6.119570324	5.486802206	5.552301135	4.285835702	2.519039616	2.196215159	3.215522516	4.040361183	4.598958861	1.642038403	4.02229945	4.259963158	4.806192569	2.094805602	3.72784859	4.389572318	6.058570201	2.342430439	2.45981008	3.840751241	3.994836744	4.417479222	4.026826612	5.378022897	3.086994823	2.425424123	2.32328878	2.72749575
CAVIN3	6.665556213	6.013564317	1.655745654	1.699307757	5.370241018	4.335118048	1.625925983	5.576094889	6.161135713	5.791421313	1.070490313	5.456674422	5.631296978	4.683851381	2.699387277	6.06976875	4.052645427	4.036977121	5.236200223	2.822775008	5.807631326	6.026813336	6.404577383	5.75576354	5.630104587	3.058844463	2.071492911	1.909381421	6.459349645	5.351909901	2.059801032	2.577509798	5.645813464	4.724923616	2.933640428	3.563864658	2.937702573	6.60428442	3.122392269	2.749424211	4.481526928	6.164601264	5.139643436	7.378031223	6.323192784	4.99315488	5.041334988	1.70339045	5.255347391
PYGM	1.788766299	1.200388215	0.75907903	0.135167313	0.524767295	0.425432341	0.517733755	1.299322037	0.703498449	1.624843463	0.201108248	2.026473602	0.811113642	0.449711064	0.660406502	2.358347027	0.482651196	1.680114127	1.197856587	0.411336427	1.552013031	0.496069703	0.932911037	2.644177702	0.852265771	0.70632393	0.285431457	0.527438321	1.196316839	2.693863375	0.411999196	0.404936683	0.442831631	1.352017782	0.404455425	1.064162704	1.547885583	1.279224635	0.306611641	0.340107029	1.687589281	1.637031476	1.621218712	2.308745294	1.709142829	0.600292498	0.919656697	0.177349402	0.644258242
RBPJ	5.066495672	5.325218374	3.873012901	3.494096825	4.403290903	4.266332301	3.353225179	4.313332933	3.476197612	5.006601883	4.844352006	5.0516627	4.471579628	3.62128882	4.083558042	4.0830925	5.009025522	3.824274992	3.578374805	3.820271905	5.08330231	5.639042551	5.181739852	5.255710324	4.325948329	3.564550111	3.923794778	3.859748954	4.82589703	3.865853506	3.480836399	4.520910608	4.403714234	5.301251076	2.348922153	4.022956313	3.808731009	4.41986245	4.423703208	4.594289367	4.353721318	4.320291873	5.044529202	4.150248521	5.440272204	4.489235277	3.812675856	4.297301486	3.998289393
S100A4	6.688051641	2.475320729	2.493357331	2.028100554	3.401891051	3.868639359	3.182886127	3.755349091	4.743500427	7.129326297	1.140007049	3.321906599	3.767732121	3.047134385	4.321610667	3.859568081	4.640572922	4.910375781	5.262154244	5.447916029	6.913003071	5.745860106	6.865077492	6.767695843	5.587202949	3.617680502	2.990969741	3.714699414	6.062070322	4.623470675	3.283365324	1.576534231	4.409758861	10.76169666	2.766044691	3.537235177	4.065722226	6.989355895	1.948086843	2.039181569	5.095176303	6.062208941	8.143181146	5.844362301	9.405875178	3.12742726	5.154672719	3.150545055	5.290990887
SAP30	3.782803784	2.484885715	1.773669362	1.549786947	2.194421204	1.38784391	1.753373053	1.222819396	1.221609856	3.123538076	1.447279254	3.274550022	4.021943376	2.581905319	1.687117141	3.111406298	3.270935381	1.933824899	3.043454575	0.87811	3.660796304	3.787084496	4.06556628	3.550999139	3.311179752	1.741565787	1.513425558	2.570533121	3.294405633	2.970222521	1.649364834	1.605817162	1.948810509	3.898262537	0.974604052	1.783218176	2.133626322	3.11057305	2.708431601	2.136889592	2.454378857	3.260396673	3.747658081	2.528789332	3.884621363	2.461639874	2.265070174	1.650481506	2.544166098
SCARB1	7.488760814	6.614028083	7.41373031	6.374980158	6.448624805	6.436484357	7.209821791	7.100053598	7.54818151	7.060112252	6.388765914	6.271686558	6.998873582	6.759185135	5.925175566	6.75729266	5.775118775	6.024167617	7.27823571	5.694267335	7.121843262	7.358921914	6.785698318	7.812308249	7.338230069	6.805453692	6.713462128	6.174705617	5.817972122	6.120845004	4.935706776	6.833155749	6.727825179	6.420286337	6.113409631	6.427539467	6.751199914	7.073879131	6.234907654	6.744130142	6.207452091	6.66054362	6.160368628	7.355018027	6.763091501	6.807752896	6.500237992	7.119720333	7.20154467
SDC2	4.446405124	2.372606701	1.332959363	0.360768231	0.796703232	0.474100089	1.030399647	2.047204374	0.656659463	3.096725863	0.653204967	1.989521979	2.001445217	1.021557901	1.296881417	1.388061108	1.634549127	1.533493081	1.777037962	0.799911728	3.914769242	4.40740646	4.502450906	3.424173009	2.69625116	0.620468175	0.504650797	0.738610483	3.339603192	3.349943683	0.828721829	0.514827007	1.878562919	4.621069574	0.308698703	0.717223725	1.921451184	1.666879273	0.844597281	0.549047212	2.101553266	3.019934755	3.57362053	2.090018729	4.501279899	1.332703924	1.419659156	0.660968765	2.633835945
SDC3	6.919365112	6.929486854	7.648087894	6.763516479	4.340567254	6.554918946	6.492422848	7.168400349	6.349539376	6.739221647	7.353162708	5.837210611	4.762388683	5.652728549	4.742533378	5.655210415	6.031115268	6.22049074	5.685543269	4.996659	6.720534307	6.881690312	6.807130772	6.436508676	5.810425623	7.346835478	7.096866926	6.457019975	6.598396025	5.653902681	6.448489685	7.171598158	6.624553202	6.174198061	3.411182025	5.947266392	5.874375996	6.644057143	6.56232593	7.013686686	6.815604887	6.457736932	6.907823237	6.879867472	6.544454629	6.524041102	6.025629497	7.0491036	6.789431919
SDC4	4.814121242	5.349419774	4.83460757	5.306966862	4.84861593	6.356069666	5.061779653	5.63894817	6.303273159	4.781612556	5.716185668	4.296129919	3.632460174	5.006773757	3.774246244	3.820532316	5.373227103	4.251880393	4.21366534	4.277700642	5.518803888	4.415993194	4.632271706	4.513592438	3.672282763	4.410412342	5.528259993	6.353388225	4.937810932	3.949410735	4.336779675	4.596475434	4.991387604	4.797900637	3.796755553	5.496441257	3.738950459	5.309660789	5.345062419	5.215172633	4.177916198	4.943362983	4.43282181	3.880268229	5.129075666	5.200044453	4.60579595	6.883166237	4.491806288
SERPINE1	2.426462021	0.670374919	0.972370998	0.538980886	0.652364604	1.030665194	0.787403627	0.689587939	0.529057603	1.800310591	0.769597675	1.890600001	0.560920927	0.729010872	0.648404881	1.239545909	0.406957064	1.066012704	2.80769474	0.426505658	1.579437473	2.764025492	1.913629339	1.699138042	2.246748882	0.974466758	0.929570525	1.688477597	1.779307634	0.593439159	1.124084577	0.100557113	2.190440083	3.491665854	0.561485197	1.260034692	1.467414091	1.180615102	0.815295634	0.326337037	1.166756572	2.922229443	2.215974559	2.249347945	2.968288014	1.044463367	1.337471907	1.262280401	1.75409733
SIAH2	3.724921979	4.543527434	3.491635073	3.588786581	4.305265047	4.247723244	3.549018518	4.178388783	4.163324826	3.563413204	3.52002616	2.913339626	2.804437318	3.945475675	3.355916258	3.102816164	4.402334032	2.838070355	3.309427531	2.470903316	3.607503131	3.342774888	3.607001194	3.715614466	2.62224069	3.824304528	3.09420904	4.236442869	3.402227598	3.402976563	3.265661775	3.717296955	4.181211504	3.251329474	3.098447688	3.78516341	3.544534844	3.171253272	3.428030606	3.375371595	3.195815453	3.334601168	3.607809653	3.533638097	3.70976153	3.548790473	3.380916283	3.727160253	4.114551931
SLC2A3	3.721555309	1.092741245	1.678190472	0.498494241	0.893891193	1.49684988	2.402736091	0.838794887	1.470655035	2.397048292	1.555759722	1.057174357	2.00245338	0.880253102	1.342093874	1.200740996	1.911038051	1.491223046	2.980049436	1.532622175	3.146422574	2.383681347	4.16063788	3.192666042	2.520501705	1.373407116	1.063311721	2.322247184	3.782413807	4.035988936	0.637448047	1.666186217	3.036941614	4.570999591	1.724812211	0.480477943	3.0386913	1.375174586	2.105212747	0.682889936	2.41773291	2.367318501	4.620718945	2.467962838	3.700773719	1.228909173	1.054296293	0.856631514	2.966888528
SLC6A6	3.512223093	5.21730983	4.529564861	2.450290659	5.271511584	3.781056453	3.488829889	5.115982488	3.705473699	3.00245734	3.08185992	2.153581944	0.453811277	4.310729101	3.629448716	1.040999708	4.78677512	2.957793162	2.993742827	3.14857786	3.023038133	3.094488942	2.640579285	3.605742031	1.256241982	4.233779946	3.377297584	3.347878218	2.953996553	3.08371801	3.903442284	3.280793779	3.968154358	3.032189025	1.852137105	3.311425224	1.823721647	1.913541646	4.342820675	5.36825745	1.823332386	3.51753145	3.596247015	2.791728236	3.544116876	3.346096829	3.905664746	4.590792418	3.767125077
STBD1	0.905104858	0.620976144	0.184354189	0.102289372	0.453335199	0.587315156	0.333927101	0.306855764	0.186160254	0.342911507	0.134759809	0.519334065	0.406704821	0.145541037	0.094716519	0.530464233	0.071298159	0.35193843	0.196332579	0.245009896	0.808602849	0.7072007	0.521475641	0.584034838	0.124813739	0.259278514	0.328511247	0.528987515	0.761578038	0.189828227	0.052539374	0.723237791	0.392624945	1.340964402	0.215837983	0.414792365	0.242387999	0.488633361	0.193996755	0.333917486	0	0.269051225	0.393465626	0.456005797	0.888945275	0.363909256	0.334062271	0.183840912	1.320887825
STC1	2.341358451	1.598713926	1.014690216	0.421965108	0.858337386	2.149495459	1.206328772	1.475345375	1.257618957	2.192094089	1.534649321	1.191882232	0.826055746	0.864433162	1.290603697	1.27515131	1.658406191	1.16051881	1.247242146	0.676065435	1.564403047	1.951665	2.438140056	2.381481626	0.967243581	0.728103192	1.71635092	1.543523599	3.246936269	1.938583523	1.070229936	2.160045983	2.054073276	5.019590728	0.47599142	0.986240314	1.098534096	1.528786332	0.690936328	0.850257921	1.188129959	1.058952319	2.185097749	1.37995526	3.030672609	1.007763854	0.794408796	1.087578931	1.489008505
SULT2B1	1.388652448	0.09112218	0.215471107	0.605002036	0.788416104	0.234952391	1.445486234	0.178625926	1.282340162	1.503721192	0.092366491	1.306668214	2.065452714	1.172729438	1.821286527	0.378616159	0.525111105	0.850930848	1.600692222	0.432949148	1.350192835	0.197956327	0.774491565	0.220486847	1.475012227	1.045168245	1.582308387	0.279917912	2.225319666	0.583579929	0.609715254	0.92736728	1.028878874	1.212710644	0.099653554	0.102738087	0.324504869	1.230827062	0.556810291	0.66680512	0.660504442	1.042619825	1.26100479	2.65944396	0.423562682	0.54828707	0.577890417	0.089826381	0.089229573
TES	3.734720457	4.465518736	3.516654382	3.179762783	1.856933517	4.439536041	3.225946139	3.261022548	3.025951895	2.613837604	4.719467679	2.557016429	2.142082707	2.44270097	1.37940249	1.5068233	3.518916534	1.627628782	2.837348689	1.899409228	3.222557137	2.524951543	3.008601085	4.083255074	1.784085143	3.342740475	4.720766578	4.403168176	2.707913021	1.378025464	3.623234784	3.652439456	3.226436393	4.325392891	0.482099436	3.134298823	2.006289405	1.391433948	4.741518221	4.345240231	1.713153823	1.562300558	3.494894296	1.694589174	3.73718054	3.859475649	4.023982727	4.241078221	4.163860166
TGFBI	4.692896935	5.230146897	2.995685125	1.747892201	3.566032112	2.751463935	2.347517978	3.846035914	3.115550682	4.753662294	1.976447959	4.129386063	4.271480956	2.249668934	1.966309007	4.47819008	4.016044293	2.544483161	3.987116182	1.829187107	6.131178709	4.970982921	5.616266526	5.117554589	5.243690404	2.517506758	2.810155153	2.425614792	4.799066059	2.476629504	2.184872487	2.161834809	4.282597707	5.581441337	1.551678427	2.459114453	3.608540782	5.270352519	3.286477994	2.078093665	3.874480266	4.744088421	5.600677714	4.415647135	6.251794823	2.608877355	3.403906158	3.296480314	5.182936963
TIPARP	2.618156885	5.368075466	2.534665256	2.89061965	3.35324579	4.723109083	2.415565069	3.048903138	3.410938305	2.270085451	5.178111069	2.119507245	1.547875221	2.911030762	2.161760978	2.004294276	3.535425938	1.462448678	1.717892434	1.070558319	2.012355561	2.173802879	2.051777879	2.204305703	1.205330575	2.179985183	3.637118677	3.30757949	1.8852733	1.943746205	2.490955653	2.520206237	3.676722129	2.6773073	1.322827479	3.643291697	1.681375048	1.546760152	3.134110844	3.601175911	1.508480376	1.761165257	2.122311586	1.179078495	2.581046767	2.858221557	2.486370968	4.213608576	3.376360127
TPD52	3.88332169	0.77116012	3.134272205	0.913171057	2.322308339	0.861826607	1.272872427	0.374843406	3.421224107	2.32075875	2.815886476	2.828986119	4.214776048	0.344355056	0.292348051	2.600251196	1.449094354	1.464054468	0.766317663	0.672029344	3.557729891	5.089553234	2.943434347	3.978743859	1.593642998	1.645329986	3.65990972	0.7572614	2.230283571	1.194433182	0.543980132	2.487586161	0.307314504	4.772900705	0.638298996	1.647663109	1.162030172	2.088836312	3.747951262	0.496251567	1.192211212	0.955505423	3.103444765	1.236997053	3.123579957	0.548497291	0.716769701	1.611972606	3.176761738
TPI1	9.515270514	8.429235993	8.823946113	9.015331415	8.41033644	8.807981135	9.266857268	9.024082768	9.174097018	9.206265438	8.177461896	8.400675396	8.972339403	9.090020296	7.696074517	9.150547238	8.369753493	9.086225943	8.984185444	7.526619736	9.705972892	9.570411508	9.739334571	8.893442911	9.658987258	8.737379859	8.161425684	9.109653342	9.017335137	10.2854473	7.475076774	8.520961587	9.240605797	9.575006126	8.226679031	8.610105386	9.795151648	10.14466334	8.320670148	8.274205276	9.53706422	9.357646568	9.42121383	9.65491738	9.467750627	8.675380898	8.183505372	8.735631837	9.251529987
TPST2	4.1351129	3.70843116	4.02273177	3.253233998	3.674152148	4.0216414	3.86964936	3.999820554	3.636652459	4.358625533	3.225694935	4.567949993	3.489406777	3.862372038	3.430886449	4.532945897	3.288222999	3.308152606	4.906171955	2.319871366	4.14974712	4.453291708	4.103294523	5.091087087	4.365968929	3.847766458	3.704347454	3.315515222	3.7655008	4.002429796	2.9042968	4.264262428	4.074582501	4.017361642	2.189117663	4.065880738	4.502876665	4.579817343	3.928827933	3.786455222	3.875306294	4.942299141	4.015597476	4.544706076	4.851678092	4.046552175	3.526275433	4.204358294	3.064416245
VLDLR	5.864594747	6.007779459	4.614230436	2.8734386	4.380189861	4.634172711	2.907490632	4.172854703	3.385237883	4.78861681	4.938438711	3.867163072	4.522294965	3.348644316	2.856075579	5.186636438	4.782894973	3.044375933	3.5196438	1.913833424	5.665820524	5.446227111	5.918048182	5.516667302	4.079689573	3.198127461	3.976045548	4.399989301	5.172757116	3.43849194	2.880327403	4.450981581	4.778203319	5.313459555	1.318766863	4.255027059	2.797445721	4.770235464	3.982025219	4.2526397	3.689674883	4.162380049	5.906130817	4.102244914	5.7059276	3.668037409	2.593971356	4.141009272	4.49030313
[truncated: 31 more columns]
