# Supplementary material for: The construction of a hypoxia-based signature identified CA12 as a risk gene affecting uveal melanoma cell malignant phenotypes and immune checkpoint expression
Source: Front Oncol. 2022 Sep 26;12:1008770. doi: 10.3389/fonc.2022.1008770 (PMC9548707; doi:10.3389/fonc.2022.1008770)
Supplement: Supplementary file 1 [file DataSheet_1.zip › Figure 1/UniCox.txt]

id	HR	HR.95L	HR.95H	pvalue
ADORA2B	1.9307780887345	1.15953447584643	3.21500059342002	0.0114415424396226
AK4	2.22611967511881	1.4898509485762	3.32624469091154	9.39390461301616e-05
ANGPTL4	1.51284688379976	1.01383901862716	2.25746459918439	0.0426351051875425
ANXA2	3.24061982946266	1.71910179001677	6.10878130666373	0.000277977284387723
ATF3	1.66664441409568	1.10129808584214	2.52220869058561	0.0156743885300672
BTG1	0.319099609027303	0.172968568111844	0.588688231583998	0.000256405882491952
CA12	1.82226773418779	1.49123896515927	2.22677905596924	4.44350860333986e-09
NOCT	2.08693098517745	1.3256880549097	3.2852984687943	0.00148434364833727
CDKN1A	1.40780484382092	1.04427292388415	1.89788936680841	0.0248188901519736
CHST3	3.08496233613823	1.52099531786017	6.25708212486843	0.00179473495997217
COL5A1	1.98877326825408	1.2973307404759	3.0487361388439	0.00160929065688709
ACKR3	2.08206863004355	1.22348875610216	3.54315457219409	0.0068600913639161
EFNA3	4.43636578029663	2.01433318972435	9.77064838974342	0.000217003699476543
EXT1	2.27970158852618	1.18092865170763	4.40080721660351	0.01406836045521
FBP1	2.00305225042225	1.30373672866641	3.07747586587186	0.00152176238964759
FOXO3	0.43245742399626	0.251317458306697	0.744156115653735	0.00246954599807856
GAA	2.23593446512883	1.10651822987254	4.51813878649503	0.0249624136785184
GALK1	3.84011120572287	1.76575942015923	8.35133818569041	0.00068793598359576
GAPDHS	0.577485266557988	0.339193202653234	0.983183715012372	0.0431318314207246
GLRX	1.9830609292927	1.17487439050947	3.34719241567767	0.0103662058441076
GPC1	3.09183333138061	1.66814179076936	5.73058801232194	0.000336662064838431
GPC4	2.14405762616512	1.41571339947782	3.24711421535769	0.000316378806818463
GPI	2.32559363493283	1.08033002578637	5.00623478543357	0.0309680358202749
HDLBP	4.08980868730346	1.55519302423988	10.7552791441552	0.00430213528054663
HEXA	2.32158317390364	1.1163742352385	4.8279047144088	0.0241547385882475
HMOX1	2.17964161266731	1.52713594605448	3.11094606341058	1.76674532285242e-05
HSPA5	1.88390623915729	1.12190565493497	3.16345915748281	0.0166234400174729
IL6	9.24303581651872	2.96615169428784	28.8028799302391	0.000125642661241295
ISG20	2.32618891653021	1.66056340711468	3.25862586890925	9.15904120799092e-07
KDELR3	3.71827584988982	2.14862990560875	6.43460060747725	2.68839094901992e-06
LARGE1	0.480613944131067	0.267215667706166	0.864431959682919	0.0144297057420262
MIF	2.78854319678769	1.25362245859228	6.20280301063104	0.0119335210257554
MT1E	1.43362884115428	1.0952776434723	1.87650288165619	0.00872712579576668
MT2A	1.44019858642141	1.09342807818053	1.89694412437412	0.00944605420468647
NAGK	2.58930796893641	1.23221326457671	5.4410352093562	0.0120354656925977
P4HA1	2.15993533492754	1.38127125813494	3.37755572889274	0.000735456151002603
P4HA2	3.2496940572509	1.80235527489808	5.85928402286227	8.90314601895009e-05
PAM	1.92679872322235	1.30087725966952	2.85388440163404	0.00106644214087994
PDK1	1.75523686166298	1.05919519270899	2.90867675924865	0.029026766292821
PFKP	1.96304197015739	1.37067907501835	2.81140483343835	0.000232799020341342
PGF	1.9938227824801	1.31416366563527	3.02498797668022	0.0011765704873684
PGM1	1.62293223924651	1.13372985934446	2.32322455960422	0.00815136361927333
PGM2	1.49932078948556	1.00440424217892	2.23810567038921	0.0475392857817792
PLAC8	2.47235301737079	1.09548251801101	5.57975991584103	0.0292907301875534
PLAUR	2.04168887711601	1.14708515118889	3.63398782262926	0.015247336368665
PLIN2	0.5254903778823	0.376571609162791	0.733300468032648	0.000154014614254086
PPP1R3C	0.347460196614345	0.222701865588277	0.542108562550067	3.19525144100397e-06
PRDX5	5.42915661576976	2.10928992033531	13.9742485252435	0.000452822261049835
PRKCA	1.6522839992387	1.15852881984982	2.35647345785851	0.00556496411507154
CAVIN3	1.97555602388717	1.33523772981643	2.92294137318413	0.000658156328092231
PYGM	1.74024505962814	1.06545060750998	2.84241507416078	0.0268820731448258
RBPJ	2.34869418553353	1.25262923812416	4.40382853063521	0.00776186646703704
S100A4	1.63698790931462	1.33923969151001	2.00093338946728	1.49626450224694e-06
SAP30	2.39556232759931	1.46097075663282	3.92801761387705	0.000535201564656987
SCARB1	3.06935696542186	1.41289776660524	6.66782296911639	0.00460903563481551
SDC2	1.55247430604032	1.21061143620209	1.99087535343013	0.000528174480476059
SDC3	0.587817596265893	0.363935715929558	0.9494246136224	0.0298459052213461
SDC4	0.459412626494935	0.241169431320661	0.875152212397713	0.0180035930231476
SERPINE1	1.89474360144761	1.34208903223618	2.67497403599591	0.000281033515735
SIAH2	0.238097202926705	0.0956163927532473	0.59289287546978	0.00204947918334843
SLC2A3	1.57137811720843	1.17536599994123	2.10081726659184	0.00228388657385248
SLC6A6	0.45484329228851	0.296179405134456	0.698503734403588	0.000319048588970039
STBD1	3.52087395669665	1.0816469492468	11.4608130014854	0.0365907301045896
STC1	2.06457380445813	1.35764846204246	3.13959402100469	0.000699904060330074
SULT2B1	2.66134401466528	1.47875847230059	4.78966112253318	0.00109551377059713
TES	0.634050340222555	0.42440850091217	0.947247364443191	0.0261102907058482
TGFBI	1.93955079037401	1.36518976512052	2.7555563076671	0.000217817100468161
TIPARP	0.314124142025968	0.163239549584193	0.604473467703721	0.000525760308209659
TPD52	1.34541670272117	1.04476382716367	1.73258879844196	0.0214865549238699
TPI1	2.85449371663836	1.36827862861113	5.95502568552038	0.00517868938955507
TPST2	3.72162745867659	1.74923167735513	7.91805403508229	0.000645816992245052
VLDLR	1.67751569846531	1.12107745192845	2.51013782656754	0.0118771211990599
