# Supplementary material for: The construction of a hypoxia-based signature identified CA12 as a risk gene affecting uveal melanoma cell malignant phenotypes and immune checkpoint expression
Source: Front Oncol. 2022 Sep 26;12:1008770. doi: 10.3389/fonc.2022.1008770 (PMC9548707; doi:10.3389/fonc.2022.1008770)
Supplement: Supplementary file 1 [file DataSheet_1.zip › Figure 2/checkpoint_expr.txt]

ID	Cluster	ADORA2A	BTLA	CD160	CD200	CD200R1	CD244	CD27	CD274	CD276	CD28	CD40	CD40LG	CD44	CD48	CD70	CD80	CD86	CTLA4	HAVCR2	ICOS	ICOSLG	IDO1	LAG3	LAIR1	LGALS9	NRP1	PDCD1	PDCD1LG2	TIGIT	TMIGD2	TNFRSF14	TNFRSF18	TNFRSF25	TNFRSF4	TNFRSF8	TNFRSF9	TNFSF14	TNFSF15	TNFSF4	TNFSF9	VSIR
TCGA-WC-A87Y-01	C1	0.304455552	0.156172137	0.234114506	3.466011021	1.619081	1.582433164	4.126994325	2.405118312	6.322053604	1.730627784	2.554623967	0.234983405	10.3903861	4.698690778	3.042998139	0.160856182	2.585437069	1.142554596	3.442539087	0.874416052	0.19241917	1.841472817	4.608398844	3.195381145	4.610585502	3.194960413	2.58391328	1.833002186	2.101690748	0.051558439	8.200528384	0.892814543	2.702767902	2.324216125	0.418285387	1.994283914	0.225809578	0.253702029	1.296054424	4.82281477	3.718319975
TCGA-VD-A8KN-01	C1	0.27718316	0.202029858	0.279563055	3.111842266	0.633532858	1.293399915	3.482728269	2.307311939	6.526118904	1.204620909	3.128870265	0.246179792	10.57379202	3.336912466	3.053113075	0.399469065	2.827712749	0.37088952	3.474803322	0.728872123	0.076657953	2.809650278	3.723499586	3.322927104	4.873063117	3.21231486	1.511228161	1.535646899	2.002571835	0.106401296	8.404736686	1.283173273	0.68716705	2.488460251	0.365422447	1.1357312	0.152358414	0.203728889	1.126347817	4.804641651	3.506113159
TCGA-VD-AA8O-01	C1	0.101503513	0	0.102428975	0.970962662	0.166030372	1.433160302	2.837608256	1.122114747	4.539944168	0.259254647	3.434345332	0.077077332	10.0330733	2.370445537	4.87219541	0.242405073	1.946255871	0.105217052	2.152934918	0.10487174	0.107637163	1.250346175	3.233078771	2.153356896	4.713307049	1.505561714	1.043553789	0.761868447	0.460776737	0	7.057781664	0.781481	0.156417458	3.188990321	0.216999867	0.379230461	0.048927328	0.021354286	0.694060019	4.509036409	2.138327264
TCGA-V3-A9ZX-01	C1	0.238644784	0.328028972	0.660896589	2.69971175	0.826134111	1.44984764	4.739174112	2.654754017	6.451665613	1.617434846	3.293344143	0.202236656	10.42128958	3.45590793	2.518975937	0.586591057	2.577165826	0.320708675	2.772207878	0.885702425	0.479142589	2.52258762	4.582324166	3.075726689	4.840003412	3.382267309	2.650085552	2.002134691	3.182281039	0.176316644	8.225780062	1.689902059	1.133059744	2.060572816	1.864242811	2.959461185	0.843615689	0.527669815	1.104623157	5.362292083	3.457194363
TCGA-V4-A9F1-01	C1	0.159208328	0.047004472	0.286702337	3.620049112	0.366506979	0.695308281	1.079548784	1.161021483	5.90850527	0.198391936	2.523134102	0.184780723	10.41853257	2.996932818	1.114676188	0.348616105	2.836506894	0.050859086	3.303091889	0.056901746	0.305045616	0.608183024	2.712096748	3.04466637	4.343856196	3.102972668	0.284650934	0.565517241	0.205349719	0.224820823	7.9150141	0.652229024	0.361921603	1.270792042	1.224992904	0.033884294	0.11343523	0.206419051	0.40826741	4.4901266	3.187279377
TCGA-VD-A8K8-01	C1	0.240529389	0.220982178	0.223350877	3.769792893	0.901001939	1.424524957	4.35405504	2.488510896	6.155384952	0.919571887	2.723739624	0.475363016	10.74828511	4.403955498	5.315944388	0.3187103	2.368369982	0.552168792	3.495929198	0.541777583	0.511640586	3.304020617	4.992638383	2.570730558	5.017016823	2.091215752	3.089806928	2.365344558	1.851605139	0.078869292	8.27981902	1.548268917	1.272008852	0.982750935	0.528547916	1.890713221	0.443385775	0.14540891	1.605762177	5.231247298	3.349758313
TCGA-VD-A8KM-01	C1	0.607851164	1.603955998	2.567221243	3.254826512	1.926750943	2.467750301	5.849510942	2.954893476	5.832090742	2.150676972	4.818675734	1.467737522	9.592058746	5.440132312	2.915075499	0.936904962	4.11359466	1.400663613	4.071805565	1.615802345	0.813054577	3.923886982	5.523345222	4.003315288	5.36365575	4.032692438	3.808818515	3.579499987	3.402964425	0.721715628	7.626598292	2.668133651	1.846814213	2.735308573	1.74508972	2.585658914	1.140420718	1.160467178	1.814856771	4.967163073	4.680815487
TCGA-VD-AA8N-01	C1	0.053323936	0.174089208	0.16559337	1.623253048	0.078614534	0.460938788	2.726957829	0.747169185	5.747169314	0.618441371	2.554465327	0.294885607	9.697701028	2.225637101	0.839834495	0	1.747867287	0.143023456	1.676789591	0.055123906	0.020840835	0.83675179	3.029961141	2.213015929	3.974678897	1.979066842	0.791582388	0.521649306	1.019635026	0.316021746	7.693404715	1.208308738	0.34050211	3.546220325	0.38673812	0.585370245	0.099330919	0.086271586	0.501450254	4.130935811	2.815945892
TCGA-WC-A888-01	C1	0.375568855	0.534042373	0.491976098	3.492967068	0.689184098	1.406834865	5.325581059	2.729655653	6.077108167	1.496066532	3.595286428	0.841702664	10.12926241	5.239844423	5.106416583	0.298253483	3.241555734	1.159968831	3.261462064	0.813215267	0.597096238	4.845694272	5.42852332	3.642946428	5.010340788	2.448348341	3.229230742	2.730369323	3.003091986	0.482032194	8.649796862	2.932620977	1.67447873	3.192008529	0.544392798	1.901475533	1.007411531	0.44888552	1.288529254	4.580601381	3.692831114
TCGA-V4-A9EE-01	C1	0.399901692	0.230312841	0.622317263	6.32193098	0.550203571	0.964634694	3.277820985	1.260238882	6.451808182	1.219763911	3.006671801	0.232536987	10.0047949	6.06560893	2.771937329	0.478811767	2.385350134	0.850977399	2.804310511	0.378922622	0.562584063	3.337953804	3.253612513	2.57933537	4.046557414	3.254466305	1.981915838	1.239107762	1.14399545	0.044711666	7.242580595	1.189243886	1.389305231	1.992303286	0.281597132	1.261426107	0.114304278	0.38836028	0.972044196	3.965794441	2.716860113
TCGA-VD-A8KI-01	C1	0.143071928	0.021189837	0.059487399	3.728896801	0.03681116	0.60515531	2.220218188	1.067547169	7.847616771	0.271984717	2.083037681	0	10.34591526	1.250193346	1.029556777	0	0.895465575	0	1.397997316	0	0.084652002	0.605417148	2.435718993	1.340620374	3.544888414	1.571467125	0.782088285	0.239902072	0.508794224	0.104793378	8.690636039	1.293721256	0.201809483	0.66434439	0.301181411	0.203262685	0.091914836	0.030446051	0.132118213	4.77668253	2.317437216
TCGA-V4-A9ED-01	C1	0.173939081	0	0.125044394	2.059991335	0.192745378	0.633715397	2.181802573	0.981187107	6.383093566	0.418947778	2.916338101	0.067962929	10.62884011	1.451689579	2.683415747	0.045670708	1.913489947	0.122558226	1.933179054	0.221170065	0.008902106	0.892815398	2.047458818	2.670129235	4.108843905	2.644405463	0.903528395	0.784626094	0.424969156	0.09686697	8.225937157	0.739016715	0.790552948	0.963371578	0.192402757	0.295783317	0.071121111	0.13527172	0.353700319	4.619546826	3.832166967
TCGA-V4-A9EV-01	C1	0.611266636	1.107869952	0.72888666	3.148133162	1.866181998	2.570416783	5.61089196	3.162957298	5.76126692	2.494892504	4.218089097	1.815385653	10.28100502	5.454616467	5.536027093	0.897397196	3.942725616	2.416622511	4.489656605	2.278415112	0.487431501	6.016654763	6.732864772	4.049615957	5.951820657	3.282388353	4.152039792	3.122347372	3.676242581	0.753859253	8.50132011	2.706438164	2.379526424	2.550016066	1.262219053	2.631133858	1.019542515	0.944971534	1.94135876	5.067119811	4.238247276
TCGA-V4-A9E8-01	C1	0.034858727	0.029736556	0.211635253	3.012853609	0.101315623	0.436347896	3.154053977	1.020271764	6.844242521	1.400997989	3.118293936	0.412981674	9.441334284	2.539569037	2.053609415	0.399682879	2.329877907	0.183178918	2.785043689	0.354200612	0.06661269	1.186726833	3.981380504	3.250874585	5.50851454	2.457719567	1.641871986	0.723112382	0.813529286	0.145407214	7.456301019	1.204980792	0.488964817	1.172726878	0.1491549	0.393778394	0.187625497	0.070433501	0.254391834	4.527520795	3.496822787
TCGA-V4-A9F3-01	C1	0.55505427	1.010261378	1.297133884	3.855474499	1.578380844	2.324662007	4.200184165	2.750974956	6.622900343	1.902936043	3.233453407	0.465137171	10.83262027	4.727963463	2.692041922	0.465210117	3.039232289	1.247112692	3.453318841	1.432310583	0.049450413	3.487890186	4.609940487	3.462637395	4.909240274	4.288002644	3.626616688	2.703062594	3.019179532	0.666199763	8.349263091	1.829725373	1.906984079	1.802251544	0.785233563	2.259433698	1.221786156	0.499275864	1.489112324	4.744187473	3.900301692
TCGA-V4-A9EM-01	C1	0.047877853	0	0.057795854	2.865472084	0.035756435	0.953885772	0.78617428	1.517092226	5.916813632	0.08073541	3.773878205	0.105965931	10.82003213	2.398805382	0.138969999	0.024234151	1.099015729	0.033298044	1.62300951	0.02496082	0.091122627	0.178971324	0.300959396	1.935681887	3.951199841	1.492027492	0.2322748	1.944733657	0.070071845	0.242312383	5.742536342	0.25793039	0.721944899	0.648817169	0.21760583	0.033082995	0.045355959	0.203974271	0.979004045	2.982457545	2.271873237
TCGA-YZ-A980-01	C1	0.279288117	0.134797114	0.22957648	4.203187841	0.286812677	0.389872388	1.815504932	1.47323466	5.931321156	0.48718399	3.272606123	0.069676405	10.20442075	1.79996095	3.452325398	0.04683126	1.995687839	0.268608297	2.624092002	0.140090709	0	1.137818915	2.375123974	2.391438348	3.556951708	3.540831987	0.784924544	1.018938917	0.510042149	0.279442887	7.816877417	0.297217364	3.126156816	0.480289942	0.370386723	0.420991318	0.072912222	0.102924288	1.12360131	4.423942496	3.811306611
TCGA-VD-A8KK-01	C1	0.230782066	0.056981047	0.03628592	2.405027064	0.066139628	0.336592691	1.731969122	0.605004977	5.546785212	0.323154326	1.931074085	0.161863567	9.685426861	2.197095413	4.365430091	0.022664298	0.967897888	0.061636462	1.177348254	0.155993331	0.349636012	0.960864334	1.842032274	1.646391258	3.269933203	1.557722295	0.65212639	0.263855907	0.246199497	0	8.012506102	0.697894602	0.304942618	1.607576513	0.113619695	0.274519907	0.070051725	0.072611976	0.483257961	4.380194017	2.325374037
TCGA-V4-A9E7-01	C1	0.140214553	0	0.077175963	3.335490688	0	0.130252631	0.231345525	0.841492785	5.949355402	0.195455576	2.531213505	0.036490055	10.11124785	0.809657027	2.002788558	0	0.369813526	0	0.581433877	0	0.046658251	0	0.34468013	0.615243955	1.793345327	1.495674187	0.031418883	0.109321066	0.017986611	0	7.049525132	0.438605526	0.500041557	0.653143595	0.219279811	0	0.015403651	0.039617345	0.248271897	3.438269294	1.426230935
TCGA-V4-A9EQ-01	C1	0.12548224	0	0.017538207	2.145864586	0	0.182174614	1.059319279	0.529559914	6.456631879	0.260701125	2.167038971	0.155785494	10.01935304	1.486790045	0.931855338	0.064358048	0.661271115	0	1.039019744	0.022426692	0.477301297	0.236149086	1.833024052	1.391411951	3.408835341	2.161277592	0.393554038	0.144212825	0.181459442	0.13554145	7.334451181	0.64371279	0.362365074	1.366189585	0.109285063	0.068446565	0.027314537	0.061261034	0.131633956	3.533215714	2.653862795
TCGA-WC-A883-01	C1	0.240640021	0.015840975	0.261755371	2.287549717	0.013844074	0.473911048	0.398512801	0.907760029	6.223192187	0.429191622	2.371772394	0.209372385	8.129021762	1.390847048	1.007338328	0.018659539	1.123638388	0	1.56191165	0	0.202024716	0.048002685	0.511042101	1.559260768	3.065294154	2.640340968	0.202916161	0.378497973	0.080479768	0.153722209	7.121024729	0.73286144	1.070358413	1.401475377	0.10700602	0.058792725	0.102497575	0.074571897	0.653045063	2.835108337	2.417505281
TCGA-V4-A9EX-01	C1	0.169348321	0.033608134	0.264431821	3.768400316	0.127799289	0.420296768	0.723221711	0.652126482	6.418072868	0.905663668	2.364909115	0.087483399	10.23854088	3.748257266	0.542193455	0.115524462	1.398293997	0	1.730500407	0.060663328	0.341867823	0.463805528	0.964465248	1.74022255	3.929627218	3.34209359	0.322794144	0.469090764	0.15349835	0.042648035	8.123843088	1.064815956	1.083861457	2.406851188	1.279670971	0.11429968	0.1551276	0.205242605	0.443695332	4.734916595	2.531158598
TCGA-V4-A9EL-01	C1	0.325853574	0.369544542	0.379554758	2.729423558	1.098825789	1.744719978	3.764325983	2.674307651	6.207317572	1.292361245	3.953878883	0.292139519	10.44422394	4.472435132	1.73240988	0.54987446	3.421415332	1.779980783	3.521044453	1.023664856	0.088635652	3.271211557	5.023677629	4.061999064	5.249856398	3.830089989	3.084969408	2.322142175	2.267390473	0.133497137	8.625370957	2.040274902	1.715150971	2.444637651	1.526544622	2.216599205	0.248675091	0.567364467	0.69858913	4.836977928	4.117000121
TCGA-V4-A9EO-01	C1	0.342450408	0.020425294	0.130474366	1.849481717	0.169314324	0.268557038	0.387533161	0.669828191	6.1287885	0.978989406	2.791084935	0.035923917	11.45886232	0.799890514	1.140298986	0.11644369	0.986381371	0	1.10462517	0	0.10788603	0.232381768	0.098735768	1.218689427	1.819839008	2.47614783	0.090870716	0.531600646	0.035196907	0.149134604	7.578404394	0.589897877	0.351872074	1.538782482	0.18487198	0.021973585	0.030168172	0.176537374	0.322903719	3.22720705	1.882367982
TCGA-V4-A9F8-01	C1	0.12319079	0	0.05101452	1.516789757	0.047044452	0.429294693	0.864142474	0.323063799	6.700406425	0.529553317	2.009259017	0.047617494	10.71726172	0.913915203	2.224361386	0.063158366	0.909282792	0	1.39835037	0	0.351155418	0.368221334	1.366872747	1.999364353	3.5327234	1.802328069	0.194353245	0.270528225	0.113931339	0.06807113	6.91949979	0.649725353	0.641715721	1.258846923	0.114644449	0.029171974	0.040014037	0.1258899	0.296812245	3.444591273	2.832799704
TCGA-WC-A884-01	C1	0.212494012	0.094324264	0.106871401	2.904018507	0.359784385	1.101523011	2.006407187	1.100182433	6.00601857	1.195506349	4.381438433	0.932072211	10.69002941	2.292372437	0.067025565	0.173081369	2.213968401	0.12147313	2.287833958	0.091746731	0.110658942	0.949874491	1.109709572	3.21872569	4.837565872	3.219008014	0.815499849	0.953283494	0.610347234	0.270734643	7.493293469	0.913657675	1.865005016	0.641147013	0.305188657	0.186727973	0.546570322	0.1340792	0.561169405	2.890413227	3.441122894
TCGA-V4-A9EF-01	C1	0.080911201	0.035005783	0.033218277	2.020759622	0.118757964	0.173971179	0.721391822	0.486081044	6.028975737	0.837680668	1.951879437	0	10.28804012	0.481414373	3.711578603	0.061346318	1.190432181	0	1.212005846	0.021362644	0.18818061	0.15431865	1.03730701	1.644050075	3.280595298	1.714029619	0.356110222	0.263281206	0.045311598	0.044415887	7.69434326	0.379842173	0.226418883	1.776973134	0.160598191	0.195855539	0.038857087	0.050193016	0.411162631	4.943202143	2.12628933
TCGA-VD-A8KF-01	C1	0.403310048	0.106070904	0.2833965	2.527752476	0.146142955	0.56337176	1.520397103	1.465952008	5.576591369	0.09938651	2.7951057	0.038410587	11.00405399	5.907036541	2.719084628	0.075838539	1.589550182	0.069834471	2.123033761	0.026495996	0.321101713	0.506726943	1.264454761	2.108047327	2.484695505	2.573115633	0.380157243	0.751962644	0.338327994	0.107949673	8.320977858	0.414309729	0.926644007	1.898575221	0.213635699	0.035111669	0.063816077	0.403362626	0.684841623	4.128391568	3.010326912
TCGA-V4-A9F0-01	C1	0.107362674	0.015732481	0.058791644	2.910664938	0.119265781	0.729405807	1.840088135	1.130359608	6.487652431	0.798617773	2.798308745	0.054886518	9.874428593	2.50993015	2.712908716	0.072740611	1.973463968	0.192265383	2.293441999	0.037928101	0.123753471	1.34799724	1.746691129	2.369925114	3.924739358	2.465177041	0.925920372	0.851510396	0.532367434	0.03972156	7.156627177	0.728899021	0.348340079	1.709375342	0.217204654	0.437294758	0.112697851	0.081273532	0.302767189	3.296190723	2.57499592
TCGA-V4-A9EI-01	C1	0.29078344	0.031918692	0.172861646	1.539785146	0.370788774	0.49422317	2.283287677	0.893778144	6.518879406	0.473388772	2.872843531	0.02825686	10.37553799	2.842686845	1.862889341	0.178728407	1.6058693	0.149351596	2.087949881	0.283802797	0.400313857	0.582082606	2.975024626	1.828579592	4.035252632	2.600547845	0.610712155	0.571702533	0.541306969	0.079914528	8.14381736	1.420368135	1.142249389	0.881392733	2.693722453	0.641408874	0.081366068	0.242121863	0.724643724	4.708541519	3.533192037
TCGA-V4-A9EU-01	C1	0.443925282	0.159474446	0.529443073	4.867920179	0.532646709	0.634785801	1.803616801	1.460455307	6.771910662	1.580174435	2.988104039	0.14187691	10.80064191	4.177598929	0.497046059	0.207940066	2.391483991	0.388104323	2.232007713	0.235695816	0.496793648	0.798021723	2.704027342	2.283782532	3.781677596	3.197260421	1.136904025	1.256650805	0.437525198	0.103521837	8.99311445	2.293334873	1.848457694	1.420876876	0.919504081	0.190973451	0.119832702	0.507102792	0.585476297	4.336261962	3.215551559
TCGA-V4-A9F5-01	C1	0.189180491	0	0.104919404	3.345294032	0.016607481	0.230129831	0.213098386	0.39572848	5.508135139	0.213296013	2.337859207	0	10.18859997	0.48939794	0.725224704	0.022376734	0.287131469	0	0.269197161	0	0.008653648	0.165911682	0.758332687	0.537980744	2.836268138	1.134134178	0.084673008	0.148041212	0	0.047890358	6.895125667	1.26843619	0.197555436	3.002139012	0.049167721	0	0	0.036298553	0.167040449	3.211513934	1.118921809
TCGA-WC-A88A-01	C1	0.111917496	0.039103755	0.037109683	1.861163351	0.19405048	0.302139335	0.759382982	0.683149451	5.78002736	0.731561856	2.001958571	0.034627487	10.08129169	0.797863066	0	0.068455549	1.098262559	0.031855755	1.12719149	0.093223504	0.169523299	0.088339869	0.849526154	1.31905138	2.872196001	2.566252576	0.222848447	0.356089821	0.222263851	0.097544809	7.530932206	0.104169593	0.251071893	1.096085723	0.163174089	0.122635417	0	0.018921075	0.071599077	2.755457201	2.220883088
TCGA-VD-A8KD-01	C1	0.377259931	0.89565914	0.534294029	5.146544035	1.242051235	1.726041659	5.415300316	3.248815333	6.010444633	1.580453773	4.137881362	1.297050516	10.47243091	5.889687692	5.07336525	0.639037352	3.33862451	1.847941201	3.345123538	1.413349822	0.452583733	5.81976167	4.525802039	3.491744089	4.735880099	2.844602382	3.575647549	3.046298618	2.777486628	0.086389376	8.331739249	2.628829343	1.932545013	2.44577887	0.611832421	2.128323099	0.663320297	0.822644093	1.29795615	3.882777043	3.575330485
TCGA-RZ-AB0B-01	C1	0.367995204	0.148279718	0.251745265	2.66545599	0.165489308	0.468095299	1.55138017	1.321832874	6.218970596	0.658296499	2.044411956	0.076818388	10.79775554	3.672355186	0.626859525	0.10155968	1.22612561	0.35213601	1.617341274	0.315219223	0.116647705	1.625287325	1.690584711	1.518715905	3.642467072	2.439954188	1.073575537	0.74181358	0.431034423	0	7.698476873	0.706756327	1.069300026	1.013455828	0.265667925	0.458920972	0.048761348	0.181093389	0.754709238	4.168288217	2.595450668
TCGA-WC-A87W-01	C2	0.896887164	0.121795055	0.273628914	6.08560375	0.284477414	0.447722533	1.016062662	2.028878521	5.625891743	0.134914765	3.548088856	0.03697582	10.64188466	0.706112945	0.141866973	0.272292825	1.09237254	0.034018332	1.327160771	0.050561723	0.009580188	0.124299215	0.263722768	1.662467577	2.431070913	3.301823638	0.031837889	1.62960142	0.156307424	0.571350717	6.602458216	0.056596526	1.176016327	0.255122652	0.054351257	0	0.091224	0.135873656	0.613686758	1.850578622	2.48215929
TCGA-VD-A8KE-01	C2	0.15521842	0.01733877	0.064696944	4.784902815	0.17211905	1.255794379	0.266924193	1.083642964	5.432832832	0.577692459	3.144990014	0.030520011	10.51108253	1.90751832	0.71215104	0.099336199	1.033671784	0	1.296678824	0.021035152	0.077064983	0.026482015	0.275283398	1.809323064	2.916379379	2.055530601	0.026270977	0.916103597	0.029901234	0.206535455	8.054716636	0.547249921	0.576044627	0.213261044	0.059572884	0.027892242	0.075541174	0.024927228	0.417769143	2.707015164	2.086673726
TCGA-WC-A885-01	C2	0	0	0.026506024	2.876591204	0	0.440512042	0.066195135	0.711821205	5.3634066	0.073437474	1.375739542	0.096462561	10.21962716	0.232888869	0.49860565	0	0.430796844	0	0.381334877	0	0.050317021	0.042585298	0.101449376	0.508933634	2.100422995	0.534632689	0	0.213351388	0	0.136924795	7.429471185	0.213939979	0.148244048	0.052140893	0	0.015101987	0	0	0.172141202	2.12367679	0.934358504
TCGA-WC-AA9E-01	C2	0.238142638	0.135202572	0.128520769	1.015367681	0.040683265	0.262271981	1.593816985	1.599753393	6.330931395	0.501278421	1.567147727	0.107304068	10.11360805	1.302833737	0.157366113	0.300630644	0.921201855	0.380284937	1.21109383	0.324177637	0.028308765	2.523600093	1.422865387	1.047066487	2.775197438	2.347834858	0.719896527	1.892967989	0.749049269	0.078042851	5.32422808	0.502317667	0.335509324	1.145539863	0.143616239	0.145026938	0.079461334	0.066545503	0.253443298	3.051143933	1.730675167
TCGA-VD-A8K9-01	C2	0.197856335	0.048427839	0.119463567	5.706717853	0.083556129	1.452471032	0.577105967	1.483338561	6.067625596	0.213572496	2.538567464	0.028741261	10.76585544	2.859978888	0.056646007	0.264541115	0.866765818	0	1.418314643	0	0.411964173	0.143536832	0.390577335	0.999733582	4.003609432	1.730522579	0.024737759	1.229559622	0.055777336	0.367044241	6.860462534	0.639866532	0.803465454	0.771298665	0.069832161	0.008808324	0.059576732	0.023471801	0.507367209	2.41894794	1.937490161
TCGA-VD-AA8M-01	C2	0.046218574	0	0.018840637	3.034905198	0.117344911	0.483154959	0.551873885	1.119864102	5.565151139	0.44460993	2.846652971	0.069042968	10.64118202	0.581849945	0	0.091358299	0.714914289	0	0.985849331	0	0.408271215	0.302890225	0.40826067	1.251699705	3.122434845	1.290509335	0.144482246	0.202446058	0.034227254	0.145179322	7.497120527	0.203006654	0.268533924	0.503283494	0.017326554	0	0.043782763	0.01908974	0.269451647	1.366321655	1.822082778
TCGA-VD-AA8S-01	C2	0.143475315	0.021252147	0	4.260249271	0.036918812	0.255304332	0.745950478	1.005415079	6.146154607	0.364406471	2.418758277	0.073796629	10.76373938	0.888277226	0.747527731	0.316104721	0.784001193	0	1.520964273	0	0.121080576	0.155344729	0.433158272	1.80345851	3.424684978	2.387205634	0.094457762	0.700429863	0.036614216	0.053503112	8.258650355	0.57075319	0.716690256	0.764099739	0.090417129	0	0.015777931	0.050538906	0.132492154	3.222397625	2.813521406
TCGA-VD-A8KG-01	C2	0.126736444	0.055327115	0.026499324	3.973223689	0.195482034	0.665839974	1.225144106	1.054646381	6.173509049	0.695961664	2.253705236	0.208573443	11.20498617	1.591738291	2.565234507	0.390829553	1.435445646	0.045118803	1.493040619	0.050491319	0.345465528	0.649895188	1.520728482	1.581452485	3.961811292	1.802349992	0.181028998	1.016080496	0.266810283	0.169176914	7.959601514	0.213889353	0.335099721	2.203424201	0.184358633	0.059467158	0.03100981	0.020183264	0.136910323	4.663854653	2.63312055
TCGA-VD-A8KO-01	C2	0.232463432	0.021320923	0.260229968	5.271005028	0.209178214	1.80958731	0.685071983	0.879823294	4.904874705	0.409312288	4.604341211	0.109669193	10.7379985	0.804897115	0	0.074044372	0.843913114	0	0.942237481	0.025858669	0.057331053	0.032540498	0.102945258	1.150597368	1.796272966	1.822679576	0	0.382279679	0	0.105423143	7.710186527	0.165712857	0.579594646	0.965542279	0.125445248	0	0	0.050700795	0.33562777	1.430333987	1.273840497
TCGA-VD-AA8T-01	C2	0.673065734	0	0.173786764	1.44974888	0.210621148	0.251891267	1.281949828	0.850718307	5.782477238	0.558947622	2.943864518	0.028415808	10.51028846	5.308979317	1.347040258	0	1.102873764	0	1.597695636	0.038898725	0.192747776	0.389831649	0.461756418	1.415036057	2.726309181	2.44917546	0.269229244	0.55949798	0.184456518	0.080356064	8.052626736	0.483904496	1.461376634	0.199391426	0.028018801	0.068234476	0.070407739	0.046043703	0.849615744	3.369359412	1.948482736
TCGA-WC-AA9A-01	C2	0.212014316	0.027518573	0.185195457	1.160379399	0.012081081	0.264202876	0.615232653	0.747766855	4.78814747	0.285215056	2.163853566	0	10.19824858	1.786649887	0.307074424	0	0.283403731	0	0.376273155	0.016776516	0.073732353	0.253129805	0.377365557	0.534242825	1.524911186	0.868499345	0	0.055534113	0	0.667524946	6.797621324	0.63323952	1.505201929	0.387476253	0.035876493	0	0.030554843	0.109226709	0.440021453	2.393697079	0.923950476
TCGA-VD-A8KB-01	C2	0.641741704	0.035775237	0.099540209	1.05651486	0.046687904	0.316895285	0.413166301	1.292800592	5.812667642	0.304163001	1.315906432	0.062671075	10.34015276	0.419473308	0.613668844	0.180424532	0.408914639	0	0.39958653	0	0	0.054458803	0.087280935	0.792830454	1.66724816	1.199153431	0.05402896	1.549532656	0.015600373	0.291284692	6.843590716	0.629829677	1.046431689	1.698122888	0.061805611	0	0	0.042867644	0.231874489	3.805787717	1.32996686
TCGA-WC-A881-01	C2	0.267316096	0.041089984	0.333751852	4.233503873	0.138717107	0.271767364	1.123936966	1.584813895	4.923200059	0.460655449	3.732588316	0.173408012	9.722193103	1.181676969	0.267048765	0.048326512	1.032451421	0	1.125310554	0	0	0.931651972	0.281302044	1.485080539	2.854027574	1.880820288	0.061997779	1.328335569	0.153925545	0.287667321	5.941893192	0.43754661	0.246783838	0.748244984	0.018052635	0.022259581	0.075218743	0.399747838	0.357142981	2.520770716	1.475965281
TCGA-VD-AA8P-01	C2	0.172448727	0.019367412	0.106886097	2.519021494	0.098714158	0.435743365	0.369703437	1.193443118	5.842460223	0.491680014	1.757196957	0	9.622121206	0.904475003	0.307786852	0.022808498	0.642688635	0	0.876963688	0	0.358543562	0.029569498	0.284761905	1.051079008	2.38549399	2.211688201	0.086271451	0.371586852	0.016787939	0	6.630867453	0.52804195	0.377640638	0.355945651	0.09853295	0.051536654	0.014376262	0.233066987	0.573419707	1.80888131	2.211078251
TCGA-V4-A9EK-01	C2	0.276306319	0.281789986	0.184437475	4.538816867	0.525622208	0.882960153	2.705994263	2.575501854	5.037043474	0.404965994	2.729471416	0.498977701	10.90165585	3.228796377	0.590780875	0.277321133	2.801498074	0.159438536	3.170971217	0.149488826	0.046322774	0.381787591	1.431187545	3.56289935	4.176440067	2.531509972	1.208739484	2.036113991	0.904397697	0	7.672822736	0.197811934	0.533770344	0.592164605	0.066269241	0.231596453	0.400180709	0.250973212	0.535440869	2.452768579	2.165334424
TCGA-WC-A882-01	C2	0.278006997	0	0.030622258	2.239130376	0.161609755	0.339802924	1.098108912	1.284559143	5.452310109	0.363989298	3.776915671	0.163501695	9.482280384	1.174164777	0.30896856	0.074976859	0.91510308	0.052086805	1.608894383	0.039108613	0.167600455	0.501736087	1.29920538	2.155544923	4.836165514	1.932552572	0.270571879	0.691214146	0.160331634	0.942214731	5.665567298	0.454049415	0.298121252	1.160129586	0.135654575	0.034707162	0.093626779	0.061397737	0.370989032	1.923628034	2.970058113
TCGA-VD-AA8Q-01	C2	0.022083799	0	0.137048229	2.520467257	0.111431044	0.072317678	0.589446922	0.690479495	4.254781472	0.049744325	4.381792103	0.033125886	8.956615739	1.18334867	0.065192515	0	1.127254894	0	1.500410994	0.022837595	0	0	0.62137937	1.918915126	3.308026318	1.342234996	0.238386028	0.618562591	0.17009196	0.09340162	7.214389068	0.586056995	0.313056692	0.230282341	0.095853212	0.030276095	0.081883604	0.03596844	0.068531865	1.736361556	1.797061966
TCGA-V3-A9ZY-01	C2	0.189829112	0	0.136676728	2.854983445	0.073534202	0.62924535	0.840603579	0.953888378	5.536649132	0.15048533	3.546547554	0.074421695	10.38829718	0.975009984	0.396233705	0	1.058926005	0	1.381183682	0.025997379	0.283777673	0	0.24599477	1.754809701	3.313610688	1.821611039	0.241236871	1.096817771	0.072935045	0.053959489	7.740149757	0.613823274	0.397907314	1.427879133	0.018702547	0	0.077872	0.157143207	0.321332427	3.08430923	2.615531416
TCGA-YZ-A983-01	C2	0.110913153	0.019502079	0.124786389	5.523593946	0.192356672	2.512165182	0.443070209	0.667206007	5.017345605	0.251968926	3.817169914	0.034308445	10.50260012	4.605213993	0.309725797	0.153582009	1.236581397	0.031561986	1.280366054	0.046930123	0.035208438	0.058946655	0.266437434	1.549516885	2.66358577	2.474338952	0.168781421	0.373878133	0.066462138	0.096665171	7.67283829	0.531133988	0.870741261	1.237369143	0.050452201	0.010528589	0.014476389	0.037251168	0.422495246	2.342195449	1.907291801
TCGA-V4-A9EJ-01	C2	0.249436482	0.015375974	0.057478582	4.491236774	0.10415001	1.227644359	0.388199899	0.796518516	5.663344619	0.448764813	2.28503077	0.105393721	10.63533994	1.18093648	0.294245136	0.088369858	0.984696669	0.02490627	1.282714973	0.018656619	0.347440476	0.046608692	0.230200923	1.343889304	2.485186444	1.621887299	0.068815603	0.493225632	0.026529338	0.252120356	7.821412386	0.232905442	0.579382922	1.157201557	0.039867687	0.008295567	0.022729228	0.02940792	0.397780404	2.913383671	2.139695737
TCGA-YZ-A984-01	C2	0.031357237	0	0.025375439	1.489143673	0.046395967	0.166128094	0.579418743	1.085328791	5.855366853	0.405806594	2.278172732	0.136532539	9.199181058	0.380469696	0.178484174	0	0.697425556	0	0.49938558	0.032424027	0.162052994	0.040778511	0.380843131	0.816007189	2.364784759	2.464032766	0.079806748	0.172615778	0.046014414	0.067139497	7.829544527	0.900604003	0.601996718	0.317919109	0.023340428	0.028767396	0.019865494	0.075795544	0.049143347	2.37529805	2.588102473
TCGA-V4-A9EC-01	C2	0.02212439	0	0.017892968	1.955925763	0.048902574	0.048700829	0.211636998	0.314594562	4.378080137	0.200846311	4.370787128	0	9.731640292	0.436928088	0.06531059	0	0.33962588	0.030528952	0.751546587	0	0.034057447	0	0.023388379	0.949887188	1.893577337	1.133068295	0.028569944	0.322263107	0.048500744	0.979364032	6.824459835	0.363894571	0.498492097	0.531915193	0.0164546	0.010181551	0.027865157	0.018129613	0.356425446	2.25045442	1.496438829
TCGA-VD-AA8R-01	C2	0.241668636	0.03406104	0.063934237	3.682999077	0.170162225	0.22824279	0.156703893	2.294981506	5.030119746	0.203565277	5.414721086	0	10.69110228	0.279831048	0	0.020177545	0.854269633	0.027738755	0.798539558	0.041271752	0.141427821	0.126326445	0.042183666	0.973215091	1.867835988	1.825672893	0	0.968984743	0.058496148	1.187320556	7.021994884	0.541750627	0.435748378	0.419274814	0.02973493	0.009245042	0	0.080513605	0.401359704	1.8219518	1.247979753
TCGA-VD-A8KJ-01	C2	0.213236528	0.017680755	0.033352799	4.361639241	0.175335274	0.11160276	0.559508553	1.083962184	6.018354874	0.806722306	1.850478211	0	10.32196529	1.721600585	0.230911519	0.177408854	1.202946743	0	1.24054331	0.021449509	0.264778291	0.130226294	0.261939105	1.387783266	2.014622024	2.464559538	0.053086696	0.979383789	0.01532473	0.044595054	8.226525388	0.770345149	0.690859112	0.876208641	0.119007577	0.037797209	0.039014141	0	0.310069939	2.99062037	1.676636612
TCGA-V4-A9EZ-01	C2	0.053560456	0	0.029082222	0.387189253	0.013463806	0.171265892	0.498242288	0.502340888	4.317788841	0.09019777	3.173373566	0.053763009	8.538514496	0.42899221	1.433051309	0.018147834	0.252258931	0.024955006	0.745336133	0	0.055163662	0.091934044	0.725398708	0.894270725	2.654191023	0.566458344	0.113148529	0.302602502	0.039690388	0.219090686	4.435629927	0.196969057	0.284373766	0.216190236	0.013438356	0.008311889	0.034027181	0	0.028401705	2.796165171	1.634109036
TCGA-VD-A8KA-01	C2	0.502211942	0	0.171328414	2.119145983	0.013893494	0.644977778	0.564557964	1.301853921	5.82514604	0.217557566	3.204320103	0.027993614	10.68801421	0.212685621	1.265289858	0.242331897	0.424179971	0	0.55126469	0.01928865	0.125003621	0.071667978	0.186011378	0.620619064	2.051001722	1.054740141	0.02409337	1.324994312	0.013777955	1.473640427	6.133438172	0.202861135	0.595565721	0.248172781	0.041208127	0.034008764	0.023498131	0.022860131	0.616827038	2.528109433	1.546402101
TCGA-VD-A8KL-01	C2	0.131307608	0.023224092	0.086184584	0.873955217	0	0.172509277	0.474762887	0.63972755	5.874592397	0.270080008	2.331027558	0.080510098	9.940313744	1.170207742	1.812619386	0.027343925	0.366043623	0.037555883	0.621135703	0.028162948	0.355974847	0.231494219	0.240489335	0.740056199	2.137179209	1.724540265	0.135741705	0.15086326	0.059579722	0.114542297	7.948210688	0.437008974	0.410710036	0.544165356	0.040248722	0.012545433	0.067776482	0.118718807	0.239169368	3.85456523	1.564170835
TCGA-V4-A9F7-01	C2	0.186998316	0.016902328	0.181562867	4.282500596	0.114148345	1.452687149	0.451950848	1.057032913	4.952415578	0.333042972	4.46351718	0	10.69223102	2.798096772	0.367713581	0.096903649	0.65377261	0.02736976	0.822515124	0.060664739	0.067821107	0	0.140718984	1.030679318	2.118965318	1.634592804	0.025611681	0.755691511	0.057726093	0	7.408000187	0.598221119	0.96035646	0.180263094	0.058094487	0.01818526	0.024979239	0.14741729	0.50044679	1.740863679	1.226798273
TCGA-WC-A87T-01	C2	0.323719271	0	0.37711253	2.707895356	0.247411088	0.259722508	0.885359213	1.315423635	4.924250515	0.515089508	4.751201253	0	10.72317541	1.600347786	0.390008914	0.062910404	0.92373025	0.086015116	1.207343149	0	0.008226196	0	0.087595835	1.199697469	2.455585518	1.923893826	0.027367835	0.851654308	0	0.32957336	8.495511697	0.462287739	1.644839657	0.53667601	0.046771176	0.009750533	0.013407944	0.068236802	0.694534528	2.720837483	1.293091454
TCGA-YZ-A985-01	C2	0.188506258	0.033894666	0.063625118	2.092448318	0	0.488661122	1.209739069	1.724934418	5.988881652	0.607675833	2.99343199	0.059405508	10.24736029	0.328369695	2.927706104	0.039881426	0.927948928	0.158211368	0.658132495	0	0.21638893	0.32764598	1.065163502	1.245763975	2.693704168	1.501279134	0.148467682	0.255531792	0.141351563	0.16484522	7.318422599	0.662709375	1.539954339	1.2552584	0.02958947	0.173689815	0.025192253	0.032586551	0.312812107	4.589435728	1.987185868
TCGA-WC-A87U-01	C2	0.176849835	0.019889015	0.244037628	4.10733301	0.180599954	0.755419598	0.378520612	1.310918828	4.998768675	0.311488468	4.833508975	0.102510126	10.52140218	1.014271729	0	0.069155282	1.149774429	0.063668712	0.894674757	0.024124555	0.044741066	0.145801734	0.142012238	1.458005006	2.780803303	1.848338304	0.059626664	0.826366089	0.084213209	0.80088988	7.959367354	0.539983908	0.822382554	0.364474494	0.034497929	0	0.058171034	0.037985673	0.598493746	1.9707944	1.869403194
TCGA-V4-A9F2-01	C2	0.797633266	0.026431291	0.254449524	2.58370681	0.112017124	0.419730771	1.301704696	1.120217221	5.513476533	0.289505647	4.897006574	0.335210652	10.40345947	2.352892112	0.98259879	0.061571075	1.743010788	0.084198075	1.86244425	0.032044672	0.035866741	0.887438083	1.148659527	2.070410281	4.542353401	2.00351193	0.419238456	1.205520761	0.310562092	1.352440464	6.969418757	0.77013461	0.348120445	2.832924436	0.154218828	0	0.132124637	0.050377612	0.496600911	2.898804079	3.201187341
TCGA-WC-A880-01	C2	0.071713238	0.041147557	0.077072108	5.003961067	0.219385145	2.238046371	0.466878288	0.766827585	5.751056875	0.289429864	2.819940553	0.140544011	11.2089988	0.871466764	0.776284514	0.22720591	0.893892124	0	1.332809313	0	0.16113606	0.031627533	0.07573701	1.496131486	2.51891301	2.059588554	0.092152043	0.614124545	0.053228444	0	7.715655921	0.211249113	0.458012463	0.437197159	0.053568671	0.011188537	0.015382469	0.039563347	0.541430981	3.074762132	2.179131377
TCGA-V4-A9F4-01	C2	0.24579342	0.020596798	0.23544756	1.982301828	0.474346429	0.177984872	0.870814869	1.028301805	5.758225347	0.448727712	2.242522633	0.071560595	10.83042172	1.377144855	1.079462085	0.204874902	1.282783757	0	1.483293669	0.024981763	0.009383568	0.206917735	0.215027327	1.676447057	2.74672509	2.673621095	0.259046821	1.039053444	0.185207511	0.242501171	6.220985752	0.702186674	0.523786648	0.768660479	0.05325254	0.011121542	0.060213052	0.142261024	0.484830768	3.892008199	1.998286143
TCGA-VD-A8K7-01	C2	0.27476153	0	0.164805197	4.032778821	0.137894834	0.159014133	0.820537952	0.664544734	4.951274456	0.651555803	4.302855666	0	10.90706641	2.405697258	0	0	0.710075742	0.02961313	0.990785356	0	0.016613071	0.055339028	0.131049838	1.090416492	1.610670773	1.981293729	0	0.484116678	0.015855986	0	8.370907499	0.314319839	0.957328935	1.52278495	0.047355957	0.029421646	0	0.052120355	0.558385004	1.842202886	1.556369573
TCGA-V4-A9EY-01	C2	0.053981197	0.023230949	0	3.634130881	0.11777494	1.348138352	0.699275504	0.585875534	5.709126834	0.230719241	2.251559744	0	9.073152918	0.158795488	1.88163369	0	0.408624482	0	0.950811261	0	0.413052537	0	0.403347246	1.767685304	3.652312099	1.1586731	0.229836451	0.570630216	0.040003681	0.114575078	7.787976324	0.288284727	0.143812908	0.315489254	0.059977192	0	0.034296301	0.022331206	0.042729916	2.873347839	2.654108973
TCGA-V4-A9EW-01	C2	0.243435233	0	0.136134833	4.458876074	0.051653123	0.713492416	0.433815687	1.079470277	5.544579663	0.354668351	3.70412055	0	11.0272847	1.94893233	0	0.183120339	0.890843472	0.024260552	0.925679484	0	0.060211461	0.110950426	0.287252417	1.008941469	2.563032164	1.829256533	0.022700626	0.6083529	0.012978821	1.389864681	6.713912972	0.623204812	0.439521015	1.136243895	0.026008672	0.00807929	0.01111223	0.021538145	0.605721601	1.746710044	1.619889995
TCGA-V4-A9ES-01	C2	0.440353528	0	0.132355944	2.728908553	0.01155839	0.566187585	0.772107014	0.396951986	4.620361192	0.16735523	1.167725941	0	10.06751369	3.314067257	0.507284489	0.015583104	0.310826715	0	0.554127803	0	0.217868464	0.040155181	0.156257324	0.631782085	1.289541176	1.897972625	0.020055845	0.263284932	0.011462193	0.098080715	5.93583546	0.104740598	0.527888965	0.33347709	0	0.014232452	0.009812979	0.031575155	0.628365898	2.931609502	1.863180837
TCGA-V4-A9E9-01	C2	0.130064004	0	0.015617185	3.901361224	0.042740673	0.292274891	0.114604101	0.359900517	5.355287308	0.215272162	0.837763085	0	9.911770065	0.194036733	0	0.076049335	0.316264745	0	0.530034275	0	0.235212621	0	0.137209643	0.79687713	2.048930159	0.651205846	0	0.189445313	0	0.041549953	7.119922602	0.70090033	0.409467407	0.307568649	0	0	0	0.015823894	0.200093244	1.862139112	1.389559103
TCGA-V4-A9EA-01	C2	0.292952154	0	0	2.688129544	0	0.095193999	0.059152054	0.086064277	6.674334941	0.143703607	2.748358824	0	9.453951483	0.523314142	0.515360136	0.086309528	0.456520105	0	0.709910553	0	0.325508112	0	0.11980263	0.910590381	3.259720971	0.999749887	0	0.066753253	0	0.573481949	7.274980965	0.192184947	0.758178135	0.298237292	0.145804733	0	0	0.0120314	0.068209432	3.659600372	1.933003379
TCGA-V4-A9EH-01	C2	0.190685397	0.121029994	0.142398406	3.868193866	0.496505402	0.440150549	1.738920419	2.468108596	5.658589962	0.728883004	6.766509032	0.451562882	10.01368836	3.382476495	0.621937266	0.316213993	1.814709552	0.099107968	1.857424903	0.246141962	0.212699689	1.22702263	3.395567929	2.096697025	6.827045401	2.023368563	0.661656031	1.66435859	0.550113024	0.188083864	7.107244281	0.921676709	1.282681766	0.675455641	0.067192362	0.050081236	0.216753214	0.102434323	0.426936585	3.180094539	2.625720531
TCGA-YZ-A982-01	C2	0.042096752	0	0.131779268	3.43524947	0.150687824	0.259840232	0.787893953	0.678290998	5.924485931	0.713462062	1.836337022	0.18110815	10.44323884	1.684323694	0.916324456	0.123250278	1.528402286	0	2.10976907	0	0.032643025	0.158201154	0.78260407	2.712348597	4.044823367	1.667244527	0.205747825	0.461311982	0.031163288	0.657850244	6.949880391	1.116425311	0.895750408	0.606002957	0.15041605	0	0.052925686	0.270168657	0.218374367	3.166622101	1.823618534
TCGA-VD-A8KH-01	C2	0.362833203	0.012062942	0.142107155	5.447155649	0.07221612	3.654035628	0.381218685	0.446535636	4.107520494	0.182123497	2.646550013	0.021262852	10.18864695	5.120130442	0.082834755	0	0.746255488	0	0.861292485	0	0.105957526	0	0.170102731	0.877109167	2.063317589	1.715487954	0.677882539	0.2137509	0.010452802	1.526658293	6.132436391	0.400917024	1.300950145	0.734461992	0.010520614	0.006504699	0.017841585	0.045827233	1.161022128	2.03377502	1.384579251
TCGA-V4-A9E5-01	C2	0.203429714	0	0.034860895	0.698435155	0	0.652544959	0.422901546	0.574252384	5.802724434	0.239780021	2.961579806	0	10.92400336	0.47801825	1.728738585	0.085176467	0.467274785	0	1.068629541	0	0.136825836	0	0.153296899	1.339212654	2.923338991	0.676923694	0.028001609	0.780956752	0.047542423	0.135523155	7.338767576	0.097992521	0.938060665	0.768824919	0.047846912	0	0.054114019	0.017767699	0.280862031	5.000247942	1.596190949
TCGA-V4-A9ET-01	C2	0.022687845	0	0.018349338	2.005282483	0	0.09818873	0.046018005	0.797302816	5.637841481	0.136366875	1.105075265	0	10.49055008	0.101057885	0.066948715	0.252139132	0.329097642	0	0.714990053	0	0.182380337	0.029530982	0.20272375	0.941289416	2.58485189	0.996620499	0	0.562431767	0	0.048742993	6.688788815	0.243561972	0.07011945	0.236138185	0.050042706	0.020808882	0	0.018592004	0.035616999	2.383895579	1.453506517
