# Supplementary material for: The construction of a hypoxia-based signature identified CA12 as a risk gene affecting uveal melanoma cell malignant phenotypes and immune checkpoint expression
Source: Front Oncol. 2022 Sep 26;12:1008770. doi: 10.3389/fonc.2022.1008770 (PMC9548707; doi:10.3389/fonc.2022.1008770)
Supplement: Supplementary file 1 [file DataSheet_1.zip › Figure 3/Drug sensitivity/Cytarabine.txt]

est.ic50	Cluster
TCGA-WC-A87Y-01	1.94604549852969	C1
TCGA-VD-A8KN-01	1.18624361496135	C1
TCGA-VD-AA8O-01	1.375752101867	C1
TCGA-V3-A9ZX-01	1.18605123917368	C1
TCGA-V4-A9F1-01	2.14561363503734	C1
TCGA-VD-A8K8-01	0.955087533888768	C1
TCGA-VD-A8KM-01	-1.5623951058402	C1
TCGA-VD-AA8N-01	1.34564843521566	C1
TCGA-WC-A888-01	-0.194537306308129	C1
TCGA-V4-A9EE-01	1.39978136817928	C1
TCGA-VD-A8KI-01	1.55156115908398	C1
TCGA-V4-A9ED-01	0.718011684540424	C1
TCGA-V4-A9EV-01	0.826649395628277	C1
TCGA-V4-A9E8-01	1.54598181571164	C1
TCGA-V4-A9F3-01	0.346716242062339	C1
TCGA-V4-A9EM-01	0.60733014216706	C1
TCGA-YZ-A980-01	3.11543831519074	C1
TCGA-VD-A8KK-01	0.730279590073854	C1
TCGA-V4-A9E7-01	1.32386868137457	C1
TCGA-V4-A9EQ-01	1.86164746625284	C1
TCGA-WC-A883-01	1.87009960080323	C1
TCGA-V4-A9EX-01	1.40624863425943	C1
TCGA-V4-A9EL-01	1.21632530063523	C1
TCGA-V4-A9EO-01	1.03022047336867	C1
TCGA-V4-A9F8-01	1.37350744984561	C1
TCGA-WC-A884-01	0.45233680112417	C1
TCGA-V4-A9EF-01	0.593491538009808	C1
TCGA-VD-A8KF-01	0.927181022289742	C1
TCGA-V4-A9F0-01	0.681801191141102	C1
TCGA-V4-A9EI-01	1.43060616887357	C1
TCGA-V4-A9EU-01	2.31618374184953	C1
TCGA-V4-A9F5-01	1.39552896084896	C1
TCGA-WC-A88A-01	0.712154694505667	C1
TCGA-VD-A8KD-01	-2.88264843730704	C1
TCGA-RZ-AB0B-01	2.13356050352829	C1
TCGA-WC-A87W-01	-0.583125239928589	C2
TCGA-VD-A8KE-01	0.773872060152508	C2
TCGA-WC-A885-01	0.418250765965153	C2
TCGA-WC-AA9E-01	0.195189430217558	C2
TCGA-VD-A8K9-01	0.852625429231542	C2
TCGA-VD-AA8M-01	0.518895066512628	C2
TCGA-VD-AA8S-01	0.266468391226955	C2
TCGA-VD-A8KG-01	1.22467019126968	C2
TCGA-VD-A8KO-01	-1.05818805152796	C2
TCGA-VD-AA8T-01	1.29289173469794	C2
TCGA-WC-AA9A-01	0.842605939199926	C2
TCGA-VD-A8KB-01	0.209111507625187	C2
TCGA-WC-A881-01	0.43292477366747	C2
TCGA-VD-AA8P-01	0.707394746749733	C2
TCGA-V4-A9EK-01	-0.441405320725452	C2
TCGA-WC-A882-01	1.02518897057197	C2
TCGA-VD-AA8Q-01	1.33356661984875	C2
TCGA-V3-A9ZY-01	0.155291363093662	C2
TCGA-YZ-A983-01	-0.377052042059542	C2
TCGA-V4-A9EJ-01	1.09573182976985	C2
TCGA-YZ-A984-01	1.09240131234477	C2
TCGA-V4-A9EC-01	0.564773762962266	C2
TCGA-VD-AA8R-01	-0.646616415423105	C2
TCGA-VD-A8KJ-01	-0.885369000001977	C2
TCGA-V4-A9EZ-01	1.66445044457798	C2
TCGA-VD-A8KA-01	1.02287199822271	C2
TCGA-VD-A8KL-01	1.02691826897175	C2
TCGA-V4-A9F7-01	-0.546191452132033	C2
TCGA-WC-A87T-01	-0.793425457493781	C2
TCGA-YZ-A985-01	0.599547278940141	C2
TCGA-WC-A87U-01	-0.950085281423926	C2
TCGA-V4-A9F2-01	1.64386486577792	C2
TCGA-WC-A880-01	-0.449657581578654	C2
TCGA-V4-A9F4-01	-0.332720009087465	C2
TCGA-VD-A8K7-01	-0.406936604926722	C2
TCGA-V4-A9EY-01	1.5087649251325	C2
TCGA-V4-A9EW-01	0.504199192723349	C2
TCGA-V4-A9ES-01	1.04249271153568	C2
TCGA-V4-A9E9-01	1.28810843441829	C2
TCGA-V4-A9EA-01	1.47822433972089	C2
TCGA-V4-A9EH-01	1.27421978760092	C2
TCGA-YZ-A982-01	-0.361671917806118	C2
TCGA-VD-A8KH-01	1.48133175287797	C2
TCGA-V4-A9E5-01	1.21686794325982	C2
TCGA-V4-A9ET-01	-0.0361626237899957	C2
