# Supplementary material for: The construction of a hypoxia-based signature identified CA12 as a risk gene affecting uveal melanoma cell malignant phenotypes and immune checkpoint expression
Source: Front Oncol. 2022 Sep 26;12:1008770. doi: 10.3389/fonc.2022.1008770 (PMC9548707; doi:10.3389/fonc.2022.1008770)
Supplement: Supplementary file 1 [file DataSheet_1.zip › Figure 3/Drug sensitivity/Methotrexate.txt]

est.ic50	Cluster
TCGA-WC-A87Y-01	0.826860999263035	C1
TCGA-VD-A8KN-01	0.550143468615833	C1
TCGA-VD-AA8O-01	2.12622993721275	C1
TCGA-V3-A9ZX-01	0.556442251795405	C1
TCGA-V4-A9F1-01	0.988898559557539	C1
TCGA-VD-A8K8-01	0.301292357230086	C1
TCGA-VD-A8KM-01	NA	C1
TCGA-VD-AA8N-01	1.17689068688442	C1
TCGA-WC-A888-01	-0.925034212427588	C1
TCGA-V4-A9EE-01	0.962615030649031	C1
TCGA-VD-A8KI-01	1.1170922361551	C1
TCGA-V4-A9ED-01	1.42246819445104	C1
TCGA-V4-A9EV-01	-0.803505492056842	C1
TCGA-V4-A9E8-01	1.55445430240424	C1
TCGA-V4-A9F3-01	0.158221136019447	C1
TCGA-V4-A9EM-01	1.4172328576177	C1
TCGA-YZ-A980-01	0.991845543215732	C1
TCGA-VD-A8KK-01	1.46482968442746	C1
TCGA-V4-A9E7-01	1.92644128366518	C1
TCGA-V4-A9EQ-01	2.06376416142773	C1
TCGA-WC-A883-01	1.3733733832339	C1
TCGA-V4-A9EX-01	0.271562680649682	C1
TCGA-V4-A9EL-01	-0.381394638308847	C1
TCGA-V4-A9EO-01	1.63893520715814	C1
TCGA-V4-A9F8-01	2.16326560097201	C1
TCGA-WC-A884-01	1.93852559724424	C1
TCGA-V4-A9EF-01	1.1971995186308	C1
TCGA-VD-A8KF-01	1.03940158508236	C1
TCGA-V4-A9F0-01	1.57283771072942	C1
TCGA-V4-A9EI-01	0.000574843599009611	C1
TCGA-V4-A9EU-01	0.416770956100713	C1
TCGA-V4-A9F5-01	1.88727690567753	C1
TCGA-WC-A88A-01	1.79341951903241	C1
TCGA-VD-A8KD-01	-0.24919650142076	C1
TCGA-RZ-AB0B-01	1.2527475294897	C1
TCGA-WC-A87W-01	1.99129105101982	C2
TCGA-VD-A8KE-01	1.97715735680324	C2
TCGA-WC-A885-01	1.91052412559965	C2
TCGA-WC-AA9E-01	1.25276078574471	C2
TCGA-VD-A8K9-01	1.55034483364127	C2
TCGA-VD-AA8M-01	1.89014977671724	C2
TCGA-VD-AA8S-01	1.36715651066065	C2
TCGA-VD-A8KG-01	1.68235449245726	C2
TCGA-VD-A8KO-01	1.40629304299113	C2
TCGA-VD-AA8T-01	1.64055295234792	C2
TCGA-WC-AA9A-01	1.37489027619373	C2
TCGA-VD-A8KB-01	1.908203062025	C2
TCGA-WC-A881-01	1.22760984290478	C2
TCGA-VD-AA8P-01	1.52685673744595	C2
TCGA-V4-A9EK-01	0.259241824818675	C2
TCGA-WC-A882-01	1.84175998337255	C2
TCGA-VD-AA8Q-01	1.44778209528572	C2
TCGA-V3-A9ZY-01	2.43726908621936	C2
TCGA-YZ-A983-01	1.64000333520451	C2
TCGA-V4-A9EJ-01	1.99651471231297	C2
TCGA-YZ-A984-01	1.01394056938085	C2
TCGA-V4-A9EC-01	1.51274606008578	C2
TCGA-VD-AA8R-01	2.17374303679112	C2
TCGA-VD-A8KJ-01	1.20132243389651	C2
TCGA-V4-A9EZ-01	1.18110177139743	C2
TCGA-VD-A8KA-01	1.96280205443558	C2
TCGA-VD-A8KL-01	1.83181520009628	C2
TCGA-V4-A9F7-01	1.09349370934211	C2
TCGA-WC-A87T-01	0.854400304485294	C2
TCGA-YZ-A985-01	1.35635575368123	C2
TCGA-WC-A87U-01	1.30107839427628	C2
TCGA-V4-A9F2-01	2.06019337574492	C2
TCGA-WC-A880-01	1.85310002183249	C2
TCGA-V4-A9F4-01	1.09857667343836	C2
TCGA-VD-A8K7-01	0.831890679962525	C2
TCGA-V4-A9EY-01	2.04301937213294	C2
TCGA-V4-A9EW-01	1.5053132711377	C2
TCGA-V4-A9ES-01	1.65761247438904	C2
TCGA-V4-A9E9-01	2.06637671015894	C2
TCGA-V4-A9EA-01	1.5270119374059	C2
TCGA-V4-A9EH-01	1.41134220553331	C2
TCGA-YZ-A982-01	0.590111632475928	C2
TCGA-VD-A8KH-01	1.80076153963525	C2
TCGA-V4-A9E5-01	0.933287471287962	C2
TCGA-V4-A9ET-01	2.00859772942946	C2
