# Supplementary material for: The construction of a hypoxia-based signature identified CA12 as a risk gene affecting uveal melanoma cell malignant phenotypes and immune checkpoint expression
Source: Front Oncol. 2022 Sep 26;12:1008770. doi: 10.3389/fonc.2022.1008770 (PMC9548707; doi:10.3389/fonc.2022.1008770)
Supplement: Supplementary file 1 [file DataSheet_1.zip › Figure 3/Drug sensitivity/Mitomycin.C.txt]

est.ic50	Cluster
TCGA-WC-A87Y-01	-1.17023083112154	C1
TCGA-VD-A8KN-01	-1.22865423664541	C1
TCGA-VD-AA8O-01	-0.957240727745727	C1
TCGA-V3-A9ZX-01	-2.26723321957093	C1
TCGA-V4-A9F1-01	-1.36250302469688	C1
TCGA-VD-A8K8-01	-2.15037878538023	C1
TCGA-VD-A8KM-01	-2.78762876492397	C1
TCGA-VD-AA8N-01	-1.58704682702644	C1
TCGA-WC-A888-01	-1.83789504431884	C1
TCGA-V4-A9EE-01	-1.57631229376056	C1
TCGA-VD-A8KI-01	-1.36039572506283	C1
TCGA-V4-A9ED-01	-0.704824698030809	C1
TCGA-V4-A9EV-01	-2.58286373612922	C1
TCGA-V4-A9E8-01	-0.595735076992886	C1
TCGA-V4-A9F3-01	-1.82297361413593	C1
TCGA-V4-A9EM-01	-0.746011497600845	C1
TCGA-YZ-A980-01	2.08669735887764	C1
TCGA-VD-A8KK-01	-0.594782912432452	C1
TCGA-V4-A9E7-01	-1.33942383056072	C1
TCGA-V4-A9EQ-01	-0.803532781230624	C1
TCGA-WC-A883-01	-0.698931569649075	C1
TCGA-V4-A9EX-01	-2.09076088954964	C1
TCGA-V4-A9EL-01	-2.67953534433131	C1
TCGA-V4-A9EO-01	-0.995517927423025	C1
TCGA-V4-A9F8-01	-0.699008544607109	C1
TCGA-WC-A884-01	-0.295071436837851	C1
TCGA-V4-A9EF-01	-1.09623683254689	C1
TCGA-VD-A8KF-01	-1.30976935390653	C1
TCGA-V4-A9F0-01	-0.807915934986886	C1
TCGA-V4-A9EI-01	-2.49304331468372	C1
TCGA-V4-A9EU-01	-1.8440857016932	C1
TCGA-V4-A9F5-01	-1.30061898380576	C1
TCGA-WC-A88A-01	-1.33071568427423	C1
TCGA-VD-A8KD-01	-2.64405553839734	C1
TCGA-RZ-AB0B-01	-0.993144131070856	C1
TCGA-WC-A87W-01	-0.576411698670356	C2
TCGA-VD-A8KE-01	-0.267561625099498	C2
TCGA-WC-A885-01	-0.18525261937382	C2
TCGA-WC-AA9E-01	-0.96141260118913	C2
TCGA-VD-A8K9-01	-0.783814633792831	C2
TCGA-VD-AA8M-01	-0.253020412424302	C2
TCGA-VD-AA8S-01	0.15620573148002	C2
TCGA-VD-A8KG-01	0.152616613898754	C2
TCGA-VD-A8KO-01	-1.23360981887278	C2
TCGA-VD-AA8T-01	-0.704129996941624	C2
TCGA-WC-AA9A-01	-1.96004070626697	C2
TCGA-VD-A8KB-01	-0.512607371264645	C2
TCGA-WC-A881-01	-0.926542774426098	C2
TCGA-VD-AA8P-01	-0.956294620002371	C2
TCGA-V4-A9EK-01	-1.47080189918074	C2
TCGA-WC-A882-01	-0.603200041900763	C2
TCGA-VD-AA8Q-01	-0.029893966962204	C2
TCGA-V3-A9ZY-01	0.162624643418633	C2
TCGA-YZ-A983-01	-0.718880039020689	C2
TCGA-V4-A9EJ-01	-0.174096897391015	C2
TCGA-YZ-A984-01	-1.08482500443148	C2
TCGA-V4-A9EC-01	-0.158993800248579	C2
TCGA-VD-AA8R-01	-0.972226999745001	C2
TCGA-VD-A8KJ-01	-1.55095408880123	C2
TCGA-V4-A9EZ-01	-0.103546836618303	C2
TCGA-VD-A8KA-01	-0.238103951257125	C2
TCGA-VD-A8KL-01	-1.20068921305007	C2
TCGA-V4-A9F7-01	-1.03165834711088	C2
TCGA-WC-A87T-01	-1.09905022790855	C2
TCGA-YZ-A985-01	-0.993587559809903	C2
TCGA-WC-A87U-01	-1.29758883860335	C2
TCGA-V4-A9F2-01	-0.0699523992772946	C2
TCGA-WC-A880-01	-0.609570463859873	C2
TCGA-V4-A9F4-01	-0.648234448643242	C2
TCGA-VD-A8K7-01	-2.16244699471217	C2
TCGA-V4-A9EY-01	0.189040227846546	C2
TCGA-V4-A9EW-01	-0.589355528916247	C2
TCGA-V4-A9ES-01	-0.595155515923775	C2
TCGA-V4-A9E9-01	-0.659665180494329	C2
TCGA-V4-A9EA-01	-0.0753516466008648	C2
TCGA-V4-A9EH-01	-0.229020947620194	C2
TCGA-YZ-A982-01	-0.100019044865855	C2
TCGA-VD-A8KH-01	-0.636389758017401	C2
TCGA-V4-A9E5-01	-0.345064147335234	C2
TCGA-V4-A9ET-01	-0.544104934818417	C2
