# Supplementary material for: The construction of a hypoxia-based signature identified CA12 as a risk gene affecting uveal melanoma cell malignant phenotypes and immune checkpoint expression
Source: Front Oncol. 2022 Sep 26;12:1008770. doi: 10.3389/fonc.2022.1008770 (PMC9548707; doi:10.3389/fonc.2022.1008770)
Supplement: Supplementary file 1 [file DataSheet_1.zip › Figure 3/Submap/SubMap_SubMapResult.txt]

*** Subbclass Mappping Results ***

input.data.A:  /opt/gpcloud/gp_home/users/Alex123456/UVM/Immune2.for.SubMap.gct
input.data.B:  /opt/gpcloud/gp_home/users/Alex123456/UVM/skcm.immunotherapy.for.SubMap.gct
# of intersection genes:  635
input.cls.A:  /opt/gpcloud/gp_home/users/Alex123456/UVM/Immune2.for.SubMap.cls
input.cls.B:  /opt/gpcloud/gp_home/users/Alex123456/UVM/skcm.immunotherapy.for.SubMap.cls
# of marker genes:  100
# of permutation for nominal-p of ES:  100
# of permutation for nominal-p of Fisher's statistics:  1000
SNR weight for ES (1=yes, 0=no):  1
choice of null distribution:  pool
p-value correction method (for Fisher's statistics):  Bonferroni

$SA.matrix
   B1       B2 B3         B4
A1  1 0.991009  1 0.05594406
A2  1 1.000000  1 1.00000000

$nominal.p.matrix.Fisher
          B1        B2        B3          B4
A1 0.7312687 0.1238761 0.8271728 0.006993007
A2 0.3046953 0.8751249 0.4675325 0.983016983

$nominal.p.matrix.ES.A.on.B
          B1        B2        B3        B4
A1 0.7777778 0.1273408 0.9176030 0.0411985
A2 0.1710362 0.7016230 0.3483146 0.8302122

$nominal.p.matrix.ES.B.on.A
          B1        B2        B3         B4
A1 0.4631710 0.2222222 0.5081149 0.02871411
A2 0.5380774 0.7790262 0.4931336 0.97253433
