# Supplementary material for: The construction of a hypoxia-based signature identified CA12 as a risk gene affecting uveal melanoma cell malignant phenotypes and immune checkpoint expression
Source: Front Oncol. 2022 Sep 26;12:1008770. doi: 10.3389/fonc.2022.1008770 (PMC9548707; doi:10.3389/fonc.2022.1008770)
Supplement: Supplementary file 1 [file DataSheet_1.zip › Figure 3/TIDE.csv]

Patient	No benefits	Responder	TIDE	IFNG	MSI Expr Sig	Merck18	CD274	CD8	CTL.flag	Dysfunction	Exclusion	MDSC	CAF	TAM M2
TCGA-V4-A9EY-01	False	False	0.54	-10.10	0.00	-14.78	0.42	0.43	True	0.54	-0.42	-0.04	0.00	-0.02
TCGA-V4-A9ED-01	False	False	0.45	52.47	0.00	51.81	-0.02	2.16	True	0.45	0.26	-0.01	0.06	-0.01
TCGA-WC-A87W-01	False	False	0.45	16.09	1.00	-8.73	-0.12	-2.40	False	-0.21	0.45	0.01	0.04	0.02
TCGA-WC-A87U-01	False	False	0.44	-8.70	1.00	-9.57	-0.44	-1.33	False	-0.25	0.44	0.04	-0.02	0.03
TCGA-WC-A882-01	False	False	0.43	2.01	0.00	-1.98	0.95	0.24	True	0.43	-0.09	-0.01	0.03	-0.02
TCGA-WC-AA9A-01	False	False	0.43	-19.11	1.00	-10.93	-0.48	-0.75	False	-0.32	0.43	0.06	-0.03	0.03
TCGA-VD-AA8R-01	False	False	0.39	-12.87	1.00	-16.94	2.43	-1.01	False	-0.17	0.39	0.04	-0.01	0.02
TCGA-V4-A9E8-01	False	False	0.38	84.72	0.00	116.49	0.22	3.55	True	0.38	-0.05	-0.03	0.05	-0.03
TCGA-VD-A8KL-01	False	False	0.38	-14.95	1.00	-18.32	0.02	-0.02	False	-0.07	0.38	0.04	0.01	0.01
TCGA-WC-A880-01	False	False	0.38	-2.31	1.00	-14.77	-0.68	-0.57	False	-0.19	0.38	0.03	-0.01	0.03
TCGA-V4-A9F8-01	False	False	0.37	0.70	0.00	17.55	-0.29	0.02	False	0.22	0.37	0.02	0.05	-0.01
TCGA-WC-A87T-01	False	False	0.37	-10.67	1.00	-20.94	-1.12	-2.10	False	-0.28	0.37	0.04	-0.03	0.03
TCGA-V4-A9F4-01	False	False	0.34	9.63	1.00	3.18	-0.27	-0.50	False	-0.25	0.34	0.03	-0.02	0.04
TCGA-V3-A9ZY-01	False	False	0.33	-2.68	1.00	2.13	0.19	0.13	False	0.01	0.33	0.03	-0.01	0.02
TCGA-V4-A9EF-01	False	False	0.33	-0.16	1.00	-0.38	-0.36	0.49	False	-0.06	0.33	0.04	-0.01	0.01
TCGA-WC-A888-01	False	False	0.33	342.42	0.00	270.41	3.84	23.08	True	0.33	-0.31	-0.02	0.01	-0.05
TCGA-V4-A9EZ-01	False	False	0.33	-16.49	0.00	-21.58	0.57	0.62	True	0.33	-0.62	-0.04	-0.02	-0.02
TCGA-V4-A9F2-01	False	False	0.32	33.64	0.00	16.51	0.07	0.06	True	0.32	0.08	-0.02	0.05	-0.01
TCGA-VD-A8KO-01	False	False	0.31	-9.05	1.00	-18.62	-1.18	-1.61	False	-0.25	0.31	0.04	-0.04	0.03
TCGA-V4-A9EH-01	False	False	0.29	30.51	0.00	58.20	2.60	1.62	True	0.29	-0.04	0.01	0.03	-0.05
TCGA-VD-A8KB-01	False	False	0.29	-17.25	1.00	-15.59	0.47	-0.56	False	-0.12	0.29	0.03	-0.01	0.02
TCGA-WC-AA9E-01	False	False	0.29	5.87	1.00	25.27	0.39	0.10	False	-0.24	0.29	0.03	-0.02	0.03
TCGA-YZ-A983-01	False	False	0.28	0.83	1.00	-12.03	-0.91	-0.86	False	-0.15	0.28	0.04	-0.03	0.02
TCGA-V4-A9ET-01	False	False	0.28	-13.92	1.00	-10.43	0.38	0.09	False	-0.01	0.28	0.02	0.01	0.02
TCGA-VD-A8KM-01	False	False	0.28	548.92	0.00	355.78	4.73	37.29	True	0.28	-0.37	-0.03	0.00	-0.04
TCGA-VD-A8KJ-01	False	False	0.28	-1.18	1.00	-7.99	-0.49	-1.07	False	-0.27	0.28	0.03	-0.02	0.03
TCGA-V4-A9EW-01	False	False	0.27	-9.40	1.00	-7.91	-0.23	-0.67	False	-0.25	0.27	0.04	-0.03	0.03
TCGA-VD-AA8Q-01	False	False	0.27	-3.41	0.00	-16.02	0.37	1.02	True	0.27	-0.34	-0.01	-0.04	0.01
TCGA-V4-A9F7-01	False	False	0.26	-9.08	1.00	-14.85	-1.08	-1.67	False	-0.25	0.26	0.04	-0.03	0.02
TCGA-V4-A9EV-01	False	False	0.24	577.41	0.00	379.80	5.58	49.88	True	0.24	-0.51	-0.03	0.00	-0.05
TCGA-V4-A9E7-01	False	False	0.24	-16.76	1.00	-15.75	-0.20	-0.54	False	-0.19	0.24	0.03	-0.00	0.01
TCGA-VD-A8K7-01	False	False	0.23	-10.94	1.00	-12.13	-1.62	-1.63	False	-0.33	0.23	0.03	-0.03	0.02
TCGA-VD-A8K9-01	False	False	0.23	-0.67	1.00	13.49	-0.04	-1.39	False	-0.33	0.23	0.03	-0.01	0.01
TCGA-VD-A8KF-01	False	False	0.22	37.40	1.00	15.40	-0.80	-1.05	False	-0.29	0.22	0.02	0.00	0.00
TCGA-V4-A9F5-01	False	False	0.22	-14.65	0.00	2.83	-0.23	-0.11	False	-0.02	0.22	0.01	0.04	-0.02
TCGA-VD-AA8N-01	False	False	0.21	47.62	0.00	37.77	0.22	2.03	True	0.21	-0.11	-0.01	0.01	-0.01
TCGA-V4-A9EO-01	False	False	0.21	-4.52	1.00	-13.00	-0.88	-0.98	False	-0.18	0.21	-0.01	0.03	0.01
TCGA-V4-A9EI-01	False	False	0.20	37.46	1.00	30.38	-1.38	0.81	False	-0.40	0.20	0.02	0.02	-0.01
TCGA-VD-A8KD-01	False	False	0.18	417.86	0.00	347.90	6.18	19.32	True	0.18	-0.23	-0.01	-0.00	-0.04
TCGA-VD-AA8S-01	False	False	0.18	3.80	0.00	0.38	0.06	-0.10	False	0.10	0.18	-0.04	0.04	0.00
TCGA-VD-AA8M-01	False	False	0.18	-10.11	1.00	-10.28	0.48	-0.03	False	0.04	0.18	0.02	-0.01	0.01
TCGA-YZ-A982-01	False	False	0.17	27.71	0.00	2.13	-0.69	-0.75	False	0.12	0.17	-0.02	0.04	0.01
TCGA-YZ-A984-01	False	False	0.16	-13.99	1.00	-18.75	0.53	-0.01	False	0.11	0.16	0.01	0.03	-0.01
TCGA-VD-A8KK-01	False	False	0.16	-1.89	1.00	8.03	-0.17	0.85	True	0.16	0.09	0.03	-0.02	0.00
TCGA-V4-A9EC-01	False	False	0.16	-14.81	1.00	-21.10	-0.14	0.13	False	0.03	0.16	0.03	-0.03	0.02
TCGA-VD-A8KN-01	False	False	0.14	131.61	0.00	121.57	2.26	6.47	True	0.14	-0.27	-0.04	0.04	-0.03
TCGA-VD-A8KI-01	False	False	0.14	-0.16	0.00	60.72	0.39	2.10	True	0.14	0.08	-0.01	0.05	-0.02
TCGA-VD-AA8O-01	False	False	0.14	70.58	0.00	105.90	0.43	3.52	True	0.14	-0.07	-0.03	0.06	-0.04
TCGA-VD-A8KE-01	False	False	0.13	-6.94	1.00	-7.36	-0.02	-0.61	False	0.06	0.13	0.01	-0.01	0.01
TCGA-V4-A9EM-01	False	False	0.11	8.14	1.00	18.25	0.74	-0.55	False	0.07	0.11	-0.00	0.03	-0.02
TCGA-V4-A9F0-01	False	False	0.11	73.54	0.76	46.48	-0.14	1.04	True	0.11	0.63	0.01	0.08	0.00
TCGA-WC-A881-01	False	False	0.10	-5.67	1.00	-13.98	0.89	-0.30	False	-0.16	0.10	0.02	-0.03	0.02
TCGA-YZ-A980-01	False	False	0.09	61.98	0.00	44.42	-1.81	-1.05	False	0.32	0.09	-0.03	0.06	-0.02
TCGA-VD-AA8P-01	False	False	0.09	-5.74	0.00	-6.95	0.36	-0.41	False	0.03	0.09	-0.01	0.03	-0.00
TCGA-VD-A8KG-01	False	False	0.08	10.11	0.00	17.57	0.28	0.70	True	0.08	0.14	-0.03	0.05	0.00
TCGA-VD-A8K8-01	False	False	0.07	294.28	0.00	299.91	2.88	21.25	True	0.07	-0.26	-0.01	0.01	-0.05
TCGA-YZ-A985-01	False	False	0.06	-9.63	1.00	4.42	1.79	0.41	False	0.11	0.06	0.02	-0.01	0.00
TCGA-V4-A9EX-01	False	False	0.04	20.03	0.00	12.25	-1.58	-1.16	False	-0.33	0.04	-0.01	0.03	-0.01
TCGA-WC-A884-01	False	False	0.04	74.35	0.00	40.33	-0.49	1.22	True	0.04	0.59	0.01	0.08	-0.00
TCGA-VD-AA8T-01	False	False	0.02	-0.27	1.00	-9.31	-1.71	-1.46	False	-0.32	0.02	-0.01	0.00	0.01
TCGA-RZ-AB0B-01	False	False	0.02	18.53	0.00	31.48	-0.47	0.05	False	-0.31	0.02	-0.03	0.05	-0.02
TCGA-V4-A9EJ-01	False	False	0.00	-2.99	0.00	-0.83	-0.32	-0.38	False	-0.04	0.00	-0.02	0.01	-0.00
TCGA-V4-A9EK-01	False	True	-0.00	143.10	0.00	72.47	2.43	1.82	False	-0.20	-0.00	-0.02	0.01	0.01
TCGA-V4-A9EQ-01	False	True	-0.02	5.95	0.00	17.81	0.02	0.43	False	0.31	-0.02	-0.01	0.04	-0.03
TCGA-WC-A885-01	False	True	-0.03	-18.93	1.00	-14.43	0.29	0.09	False	-0.00	-0.03	0.02	-0.03	0.01
TCGA-WC-A883-01	False	True	-0.04	-10.79	0.00	-18.79	-0.59	-0.80	False	-0.11	-0.04	-0.01	0.02	-0.01
TCGA-V4-A9EL-01	False	True	-0.05	309.48	0.00	227.99	3.22	12.40	True	-0.05	-0.27	-0.02	0.02	-0.04
TCGA-V4-A9F3-01	False	True	-0.09	334.94	0.00	272.08	2.48	31.19	True	-0.09	-0.22	-0.02	0.03	-0.04
TCGA-V4-A9EA-01	False	True	-0.09	-16.15	0.00	-9.22	-0.02	0.34	False	0.38	-0.09	-0.02	0.03	-0.02
TCGA-V4-A9ES-01	False	True	-0.10	-15.99	1.00	-9.70	-0.62	-0.50	False	-0.11	-0.10	0.01	-0.04	0.01
TCGA-VD-A8KA-01	False	True	-0.13	-16.55	0.00	-8.13	0.29	-0.71	False	-0.02	-0.13	-0.03	0.00	0.00
TCGA-V4-A9E5-01	False	True	-0.14	-7.03	1.00	-13.94	0.23	0.22	False	0.23	-0.14	-0.01	-0.00	-0.00
TCGA-V4-A9F1-01	False	True	-0.14	110.83	0.00	18.08	-0.75	-1.01	False	-0.20	-0.14	-0.04	0.04	-0.02
TCGA-V4-A9E9-01	False	True	-0.19	-17.38	0.00	-18.01	0.11	0.27	False	0.20	-0.19	0.00	-0.03	-0.00
TCGA-V3-A9ZX-01	False	True	-0.23	173.03	0.00	211.86	3.31	11.66	True	-0.23	-0.09	-0.01	0.02	-0.03
TCGA-WC-A87Y-01	False	True	-0.23	188.75	0.00	199.37	1.36	22.43	False	0.07	-0.23	-0.03	0.05	-0.05
TCGA-WC-A88A-01	False	True	-0.24	12.17	1.00	0.30	-0.13	0.32	True	-0.24	0.49	0.05	-0.01	0.03
TCGA-VD-A8KH-01	False	True	-0.25	-11.25	1.00	-17.00	-0.99	-0.85	False	-0.14	-0.25	-0.00	-0.04	0.01
TCGA-V4-A9EE-01	False	True	-0.27	124.03	0.00	57.34	-1.60	4.10	True	-0.27	-0.01	-0.00	0.03	-0.03
TCGA-V4-A9EU-01	False	True	-0.34	52.13	0.00	34.95	-0.82	-0.70	False	-0.11	-0.34	-0.05	0.04	-0.04
