# Supplementary material for: The construction of a hypoxia-based signature identified CA12 as a risk gene affecting uveal melanoma cell malignant phenotypes and immune checkpoint expression
Source: Front Oncol. 2022 Sep 26;12:1008770. doi: 10.3389/fonc.2022.1008770 (PMC9548707; doi:10.3389/fonc.2022.1008770)
Supplement: Supplementary file 1 [file DataSheet_1.zip › Figure 4/DEGs.txt]

id	logFC	AveExpr	t	P.Value	adj.P.Val	B
ECM1	3.40629723606353	3.7695659809737	13.652109804186	1.13174524041378e-22	2.73995522704176e-18	40.9437422052747
HTR2B	5.04286485475336	3.29230037628965	12.7190577531668	5.7074920324787e-21	5.16886016060629e-17	37.1457373177751
CHAC1	3.82129769526	5.07519223492193	12.6222841848423	8.62199172034613e-21	5.16886016060629e-17	36.7454864108753
CYTOR	2.37309899604381	1.84953176061857	12.5785132849984	1.03943367712358e-20	5.16886016060629e-17	36.5640727203791
DLL4	2.3544826207552	2.85079459554976	12.5722780865617	1.06750519632513e-20	5.16886016060629e-17	36.5382110678807
TCIRG1	1.40924816158217	5.03187309888026	12.0454055091954	1.0307279703378e-19	3.95446505601316e-16	34.3360341982135
MIR4435-2HG	2.18988887631995	2.06842237168822	12.0214725597004	1.14338105708766e-19	3.95446505601316e-16	34.2352270499304
FABP3	2.1453767286964	7.28851657744634	11.9643516382963	1.46491408357092e-19	4.20142606534899e-16	33.9943653913948
WARS	2.82331480033157	7.6225106369251	11.9495923910896	1.56186842578029e-19	4.20142606534899e-16	33.9320697615154
CADM1	2.1486366203445	1.90957352088473	11.8165356439568	2.78615907311317e-19	6.5917282040582e-16	33.3693585413787
ZNF467	1.41279755279979	1.69602029147822	11.7999486122181	2.99500248841967e-19	6.5917282040582e-16	33.2990716988789
ARMC9	2.18834871353011	4.64563302068047	11.6085806664642	6.90954358469719e-19	1.39400041821266e-15	32.4859794129269
ITGA5	1.70923276077617	3.27957972338368	11.2376470613678	3.52887954011234e-18	6.57185951277845e-15	30.8989275944928
PTP4A3	2.40611125118399	6.70574406948948	11.1366864482614	5.51273269705224e-18	9.53308989968819e-15	30.464563307088
RAB31	2.23833913233979	3.10822788171539	11.1040360294504	6.36949008432866e-18	1.02803569961065e-14	30.3238797231137
AIFM2	1.05275312803354	4.8932368276012	11.0547187094578	7.92403104330893e-18	1.14091656943349e-14	30.111189419377
AC104129.1	2.85158327069934	2.1021186647322	11.0522438421917	8.01139268086303e-18	1.14091656943349e-14	30.1005100217344
AC141557.1	-3.97184916203043	5.11151412523003	-11.0253970945298	9.0235709453823e-18	1.20009222630276e-14	29.9846255907985
TNFRSF1A	1.05285181366493	6.03491303077574	11.0157390530255	9.41831982641573e-18	1.20009222630276e-14	29.9429199970188
MYEOV	3.05386545826411	1.95538459188649	10.9956296774743	1.02967962206228e-17	1.24642718250639e-14	29.8560553309898
SDC2	2.29581403402746	2.1444272185944	10.9719602473211	1.14368556178768e-17	1.31850606908951e-14	29.7537646272268
CALHM2	1.8919754684635	3.63214883086329	10.8759343118041	1.75200765732538e-17	1.87464430325331e-14	29.3382501877264
ZNF667-AS1	-3.00280935670178	3.18548276426411	-10.8690358292147	1.80657447788097e-17	1.87464430325331e-14	29.3083676877552
HM13	1.24019555569406	7.06864774690142	10.8626769782529	1.85838344808259e-17	1.87464430325331e-14	29.2808189761092
SEL1L3	2.34696997865957	2.05637613076101	10.8256706771469	2.19091982426691e-17	2.12168675782008e-14	29.1204238396086
CARD11	2.29074704422657	2.07753490385506	10.7871304475143	2.60095662266028e-17	2.42189076286944e-14	28.9532521649392
ALG1	1.01233025580387	4.75870396306648	10.6155181202025	5.59146029397624e-17	5.0136760635987e-14	28.2073249704429
RELT	1.01834691504755	2.08274916095339	10.5786879309325	6.59159868446834e-17	5.6993787196778e-14	28.0469203853196
AC018529.1	2.48749373358541	1.87978979585454	10.5609451397148	7.13567250012548e-17	5.95705624924269e-14	27.9696070101286
S100A13	1.0935794791146	6.22106107212151	10.5419415136203	7.76851678203647e-17	6.26919304310343e-14	27.8867716549789
P4HA2	1.44875920531078	3.84433955912986	10.5200361299938	8.56822249568184e-17	6.69150537485346e-14	27.7912521688059
GEM	2.45459767049348	2.50150557793425	10.4846610973372	1.00378678780672e-16	7.59427441650023e-14	27.6369179720813
VGF	3.45218726986431	2.98336939398213	10.4727887835537	1.05858077115875e-16	7.7661334756828e-14	27.5850995985387
MGST2	1.41530486880727	6.11017115868131	10.4495730064736	1.17455576267091e-16	8.36352794537137e-14	27.4837396865928
TGFBI	2.10077040484738	4.01108348654499	10.42548864077	1.30836898140217e-16	8.79878139992958e-14	27.3785439711494
CTF1	-2.15450360483789	2.64477856370953	-10.374410571846	1.64498735398595e-16	1.07635523891891e-13	27.1553004538539
LINC02367	-2.12343487224187	1.81187507057537	-10.3520616315382	1.81841702973094e-16	1.15852306025753e-13	27.0575604829633
ISG20	1.92948004412003	1.60709192105345	10.319650522927	2.10305090302313e-16	1.28281909571613e-13	26.9157501762787
TAGLN2	1.10600718330323	8.29689396855175	10.3179159654584	2.1194863208858e-16	1.28281909571613e-13	26.9081587160552
ADCY1	2.10965226698571	1.51964590946213	10.2912978504697	2.38848837246089e-16	1.41037325603117e-13	26.7916348710454
SHC1	1.08644426631051	6.30302806496803	10.257469901054	2.78035942508104e-16	1.60267861145743e-13	26.643476565421
C4B	2.01215601973012	1.55361210151906	10.2502913837025	2.87148193001577e-16	1.61671110524842e-13	26.6120260486463
ISM1	2.3134547932992	1.54909061114384	10.2190730838978	3.3039184537239e-16	1.81790604010581e-13	26.4752108880485
MAP1A	1.93662649820262	1.72217916095622	10.1569629111733	4.36836865904151e-16	2.29909141816076e-13	26.2028136656095
KDELR3	1.51402189407747	5.50659356326185	10.148213276525	4.54374759358427e-16	2.34051338809947e-13	26.1644195658474
CELF2	2.28018771082159	2.33272895905993	10.1105862871176	5.38211067248734e-16	2.7146020704358e-13	25.9992521131948
COTL1	1.42523387583834	4.76162318433914	10.0984528560238	5.68426428756414e-16	2.80849057963118e-13	25.9459716266791
BAX	1.03126557549368	6.98702081907911	10.0652865580384	6.59988028348044e-16	3.19566203326123e-13	25.8002834128231
ADCK5	1.30164241237539	4.41055219120137	10.0112335433593	8.41986599234268e-16	3.99695991518856e-13	25.5626996081361
FIBCD1	2.09462399911144	1.5581196329164	9.98117427318211	9.64174469747408e-16	4.47720366330405e-13	25.4305004158632
GPC4	1.28291321776628	1.04100104268593	9.96888602059765	1.0191076982364e-15	4.56899951375986e-13	25.3764417377065
IDH2	1.34179176274582	5.32242079329022	9.9538282534139	1.09071960472669e-15	4.80114938735146e-13	25.3101872196034
AC092821.1	-1.8772338328194	1.70987731274198	-9.93280372440066	1.19922879355683e-15	5.18452305214478e-13	25.2176566789143
C4A	1.83641920843925	1.51592339089746	9.88070344740994	1.51710490059694e-15	6.41959780305579e-13	24.9882505114266
AC008736.1	1.03153071464106	2.42061060143552	9.874524444677	1.56002022445247e-15	6.41959780305579e-13	24.9610332353302
NQO1	2.29589750575205	4.87299161734859	9.87060076064051	1.58790125515473e-15	6.41959780305579e-13	24.9437490936554
PANX2	1.70204451215883	2.06777509373997	9.87017195603191	1.59097838985274e-15	6.41959780305579e-13	24.9418601236656
PAPSS2	1.37556027870218	1.8414282674914	9.80891937183332	2.09801482787686e-15	8.32671130867191e-13	24.671927851424
CDH24	1.19285138524895	1.6633743845892	9.79868485098551	2.19730868391277e-15	8.58013600605294e-13	24.626806168354
KCTD17	1.834050595102	2.93344227624424	9.77270809155153	2.47100430213919e-15	9.36921584681684e-13	24.5122561407006
CLPB	1.00051167967505	3.87134133588731	9.77219103517384	2.47678568441255e-15	9.36921584681684e-13	24.5099757194677
HTRA1	2.52601223921913	5.82022567370969	9.71358680193926	3.22818087627692e-15	1.16648147783081e-12	24.2514212813379
BCL3	1.47617293985016	3.53577561846678	9.69906226280244	3.44736642693019e-15	1.21816173866832e-12	24.1873148100469
SULF2	2.04414134830878	3.50746868637927	9.69749851734069	3.47183642990971e-15	1.21816173866832e-12	24.1804123557912
PFKP	1.75331594032841	5.6757629815917	9.66468279604418	4.02747706422824e-15	1.39293171035665e-12	24.0355353925356
S100A6	1.53247849994877	9.19980792996415	9.66083633593506	4.0981858838851e-15	1.39742366547688e-12	24.0185505004022
DENND3	1.43141175889481	2.60269691253598	9.64641332015021	4.37458053536315e-15	1.47095270501586e-12	23.9548564446267
ZNF835	-1.43217672983607	1.16986734078701	-9.5595037292514	6.48358202492139e-15	2.12118271382901e-12	23.5708562004564
DDRGK1	1.03536410521925	7.30320638472219	9.4917772189246	8.81182987900499e-15	2.80703159698304e-12	23.2713954035949
ABI3	1.65087981818879	2.32480493041102	9.44974875854234	1.06608838573192e-14	3.35194802838569e-12	23.0854722188073
SAP30	1.4147361638722	2.65287456856585	9.44386108550875	1.09492507780689e-14	3.39847899150062e-12	23.059421447402
ECE1	1.28766433107644	3.92057110006255	9.43878252776317	1.12042575316682e-14	3.43360854229985e-12	23.036949706669
OTULINL	1.13974035928689	1.03944039975956	9.43092259742951	1.1610702121386e-14	3.51368872948443e-12	23.0021690535319
SFXN5	1.23170121085897	2.37767516859646	9.40215651739168	1.32282850449002e-14	3.95378741897573e-12	22.8748589671142
ARC	1.86216987324641	1.23938312563108	9.39474862790803	1.36802100966038e-14	4.01840712967259e-12	22.8420692503776
SPARC	1.42048753033155	7.65470693876057	9.39320280207691	1.37764474086256e-14	4.01840712967259e-12	22.8352266910842
DUSP14	1.11952261120663	4.24380039610035	9.38614952266618	1.42242357361358e-14	4.09962794252199e-12	22.8040045099809
DERL1	1.42770143859779	4.78117224001191	9.37301031081842	1.5097635134912e-14	4.30016172489671e-12	22.7458378244665
RPL32	-1.16098070655815	10.4073965427545	-9.34479785315654	1.71587666151387e-14	4.78996381545467e-12	22.6209236901046
SLCO3A1	1.10724911159252	1.34060280183201	9.34410215148336	1.72130050369499e-14	4.78996381545467e-12	22.6178430666015
HCP5	3.1949736523345	3.16850698247118	9.34059640260124	1.74889445468614e-14	4.80639156233864e-12	22.6023190964939
KLHL38	1.74931629273961	3.49005679085668	9.33833736271391	1.76690974410632e-14	4.80639156233864e-12	22.5923155345197
AC055720.2	2.0390075100113	2.01749351065032	9.3224334866245	1.89910962955616e-14	5.10860490350608e-12	22.5218849854596
TAPBPL	1.48136949590811	4.38551698412731	9.31510256381631	1.96333917910697e-14	5.22334522265712e-12	22.4894173094446
SFXN3	1.30346211203453	5.55285420310986	9.30815070663217	2.02625595151646e-14	5.33213658545799e-12	22.4586269874105
HTRA3	2.04771743184216	2.11582032124501	9.3005607396153	2.09725561880634e-14	5.4596299496023e-12	22.4250088052352
SERPINB8	1.11867518745475	1.42401948913467	9.29167752060164	2.18352330181935e-14	5.62373395074962e-12	22.3856603109271
PARP8	1.58465334903592	1.62164659433875	9.28520024392276	2.24865799500834e-14	5.73052737464757e-12	22.3569675899609
FBXO17	-2.09774178089618	3.3375801984842	-9.27686301604183	2.33536806825558e-14	5.88950634713205e-12	22.3200340071762
SPON2	2.26068757242886	7.19187428553134	9.25400244011406	2.59069049810311e-14	6.40006295500779e-12	22.2187527500399
NECTIN1	1.04763966898757	3.69035322041134	9.250659311505	2.63030201349593e-14	6.43228401482187e-12	22.2039402063668
ITPR2	2.01498636486515	2.11430649832715	9.23582211282035	2.81355008692189e-14	6.81160476043789e-12	22.1381968485715
PLEKHG2	1.07537120523277	2.11687879638689	9.20749777947615	3.19961488519858e-14	7.6695719178869e-12	22.0126766707708
LHFPL6	1.63705604322069	3.0540295714419	9.2001515920967	3.30812925036667e-14	7.7757096263473e-12	21.9801185860449
SOCS2	1.55056117626351	1.56573808400561	9.18695289688302	3.51243400778233e-14	8.17654108927022e-12	21.9216191396013
PPM1K	2.35505966070668	3.34683990791853	9.18427083020437	3.55546970563593e-14	8.19789729270912e-12	21.909731147934
WIPI1	1.44225648079808	5.32870509588923	9.17825863815382	3.65386725754095e-14	8.34529493444023e-12	21.8830821092151
LYN	1.45656948248223	2.85468882048818	9.16027187429183	3.96482379659192e-14	8.97087702013929e-12	21.8033509306007
ADGRB2	1.41959903156913	1.47633897552423	9.15580937331417	4.04598904595183e-14	8.98778990986199e-12	21.7835685905345
SPHK1	1.76105120733912	3.48376500904304	9.15577899182765	4.04654729522906e-14	8.98778990986199e-12	21.783433907432
CD300A	1.46516581310493	1.64407524992389	9.1501070507647	4.15212969374875e-14	9.13845998960521e-12	21.7582894780327
AZGP1	-2.45400377071437	4.5989027873409	-9.13517841253803	4.44339312781327e-14	9.6048703236035e-12	21.6921057063759
TSC22D1	1.5157789332006	4.53539322219635	9.13125000427227	4.5233800069995e-14	9.69124159021752e-12	21.6746889619804
AC008591.1	1.30036999695936	1.27031763967923	9.11171970494876	4.94295026137594e-14	1.0353038239124e-11	21.588096085988
VOPP1	1.09564673072966	3.90701377200873	9.11093657323122	4.9605635511705e-14	1.0353038239124e-11	21.5846237041356
FFAR3	1.18607251799427	0.800952337342759	9.10086223061464	5.19282555600184e-14	1.05469444790349e-11	21.5399533433998
ANPEP	1.35737339108763	1.19534871618801	9.09967287772573	5.22095453012389e-14	1.05469444790349e-11	21.5346795415163
AP001453.2	1.10195679074454	1.6969673432679	9.09940486625618	5.22731420198241e-14	1.05469444790349e-11	21.533491127455
TNFRSF1B	1.72746747378082	3.14432379549735	9.0993873715363	5.2277296054696e-14	1.05469444790349e-11	21.5334135524783
AK4	1.4592045700791	1.8752416872372	9.09528339009353	5.32609525091963e-14	1.06565922334516e-11	21.5152155480021
LINC00963	1.56772677607748	2.91489760560469	9.06412668892354	6.13585314830499e-14	1.21761479279069e-11	21.377049746524
BASP1	1.4206816025398	3.08928320014357	9.05358812658918	6.43675543604368e-14	1.26694186265543e-11	21.3303122896656
TUBB3	1.5991368094019	1.52148835141389	9.04398216309936	6.72387658782387e-14	1.3118215511817e-11	21.287709264267
ALG1L2	-1.01821431918615	0.992732118093419	-9.04237538856164	6.77313894662174e-14	1.3118215511817e-11	21.2805829819046
FABP5	1.88397463069765	4.20137090574041	9.0029062251386	8.10344510389421e-14	1.54475910208881e-11	21.1055195070044
HPSE	1.12909869255076	1.00186653274223	8.98595258802043	8.75235582820028e-14	1.64259329147852e-11	21.0303159974101
COL9A3	2.87093837505665	4.18014145968446	8.97114882130032	9.36136163881484e-14	1.7433735790439e-11	20.9646460667262
SLC25A38	-1.61515892847449	4.58189920730847	-8.95734815925275	9.9672299785308e-14	1.82808058924417e-11	20.9034236807048
COX6C	1.18040663567006	8.14867609334136	8.9398183657356	1.07937052767149e-13	1.95011645335274e-11	20.8256552516539
AC008555.5	-1.86663247572689	1.83299603921286	-8.92922645895135	1.13259572657791e-13	2.01618695150376e-11	20.7786643132736
THBS2	1.86700898010816	1.83160277956428	8.89306028560747	1.33492277151725e-13	2.35901316046953e-11	20.6182060566272
TSC22D3	1.48994183583244	4.29792052789969	8.88452086167986	1.38774931776636e-13	2.43459499877707e-11	20.5803178154864
PTGS1	1.35532254871047	1.57305551204505	8.87547402725522	1.44599781540962e-13	2.51853288568826e-11	20.540177751937
SLC38A6	1.42302801114943	3.4760102668051	8.84304393559323	1.67563587867938e-13	2.85684117062168e-11	20.3962844132415
LTBR	1.0020856961698	6.98450086557832	8.83107922548053	1.76928040280752e-13	2.99540409454336e-11	20.3431954424962
FN1	1.98067112672585	4.04056755471423	8.82539357572778	1.81559755684323e-13	3.05247339244268e-11	20.3179673043991
FKBP10	1.6580502469234	7.13477537394902	8.82081157977314	1.8538049552976e-13	3.09521503225895e-11	20.2976361842521
HTATIP2	2.1010717790545	3.57424678009923	8.80657268785949	1.97774589646097e-13	3.27953617488494e-11	20.2344553847133
NDUFB9	1.06285127048542	8.3594821233802	8.74189244465444	2.65366130193497e-13	4.35618876839814e-11	19.9474540837827
ODF3L1	1.19717445204389	2.06712138334407	8.7411182932501	2.66301502570394e-13	4.35618876839814e-11	19.9440190126109
OAF	1.30584972724168	4.83512537062045	8.73859455771595	2.69373771911471e-13	4.37687182414545e-11	19.9328206807272
IRF1	2.23517054504077	2.50596345316562	8.73556577405666	2.73107687006628e-13	4.40795806828697e-11	19.9193813656804
ACADVL	1.08205347539459	7.46552535235702	8.7320192356047	2.77545726351117e-13	4.42064607563193e-11	19.9036446980742
ACSF2	-1.74516718213725	3.60906195305305	-8.72565156880565	2.85695793731886e-13	4.52071579493395e-11	19.875390230949
AC009812.4	1.86569550883246	2.35784460918034	8.72199843532898	2.90479067439758e-13	4.56655728747827e-11	19.8591806840951
AP000769.1	2.24805462570531	2.68829178643656	8.71338357073435	3.02078514094858e-13	4.68802617066443e-11	19.8209553071742
ELOC	1.40408286869138	5.0778803010787	8.69979276459198	3.21326610950075e-13	4.95497914082886e-11	19.7606515571569
SECTM1	1.97951693887291	2.38112042511561	8.6955385681388	3.27600064577103e-13	4.98817456818344e-11	19.7417754350282
CEBPD	1.66812696875705	4.27833481773178	8.69391553023916	3.30025620813e-13	4.9937001749267e-11	19.7345739425641
GALNT18	1.9882610468454	3.21138389624595	8.68431958555367	3.44737693799834e-13	5.18391277446831e-11	19.6919965795353
DECR1	1.28419629038469	6.44275236579635	8.66869469317934	3.70109132247824e-13	5.53107536525915e-11	19.6226698003632
LAMA1	1.22944299380128	1.03260181106689	8.6511191630965	4.00885494148301e-13	5.95425632719655e-11	19.5446900720727
RCOR2	1.6315708828997	3.07157180223349	8.63260804100156	4.36070356516298e-13	6.4339460306721e-11	19.4625618367447
P2RX4	1.09260593597869	4.84365002718445	8.63138698982364	4.38496941371705e-13	6.4339460306721e-11	19.4571445047079
TNFRSF19	2.54725796480279	2.92110195224697	8.61962393919307	4.62576082048098e-13	6.65774631560939e-11	19.4049570921109
S100A4	2.69619884628069	4.74043015844411	8.61905737187299	4.63768650720249e-13	6.65774631560939e-11	19.4024435182572
AC022784.1	-1.476677265904	1.20242381743293	-8.61869738992748	4.6452797360643e-13	6.65774631560939e-11	19.4008464612774
TLCD1	1.72046175202515	3.90009924577778	8.6142608389191	4.73988818000446e-13	6.75015840222988e-11	19.3811638427493
SERPINE1	1.43632836540671	1.52540116574519	8.60801403874858	4.8763739058736e-13	6.8637797826279e-11	19.3534504449445
AL391988.1	1.03671420963122	1.0747584201564	8.60670740384821	4.90541549984889e-13	6.86474619949952e-11	19.3476537209564
PAM	1.61946183245662	3.93173085860636	8.56697091503979	5.8762046754208e-13	8.12121950844684e-11	19.1713768962993
CNTNAP1	1.45555150710521	2.994901774432	8.5659360612467	5.90390183183248e-13	8.12121950844684e-11	19.1667863915251
CAMK1	1.03107515160895	2.23351748270975	8.55058655438122	6.33037834201574e-13	8.56192512068163e-11	19.098699242171
SIGLEC10	1.38125857779063	1.00966123755249	8.54842531200557	6.39285030063556e-13	8.59838365435483e-11	19.0891126909899
SUMF2	1.16535743048214	7.70392221071383	8.54502060520732	6.49251749746899e-13	8.68419053114499e-11	19.0740106806196
LINC00900	1.11431362257467	1.28910490548796	8.54188388745325	6.58571351762873e-13	8.75540962812579e-11	19.060097517587
DHRS7B	1.11407880895943	5.31663626573617	8.53746808527856	6.71918300842892e-13	8.84083807793827e-11	19.0405111172964
CYSLTR2	3.1809795671594	1.72500608954622	8.52263205887178	7.18772281457748e-13	9.40620374815789e-11	18.9747077143334
CDC25B	1.64132281292425	4.58505912717189	8.48498281245791	8.52855448687708e-13	1.09827821344305e-10	18.8077352045233
TRPM4	1.09543666893053	3.60398613812417	8.4403983970938	1.04431025303724e-12	1.32910926491739e-10	18.6100394891294
MLIP	-2.23589857999109	2.81107191563957	-8.43902447620966	1.05084749896941e-12	1.32910926491739e-10	18.6039479071264
MRC2	1.92910829151179	2.65534442786462	8.43835152842904	1.0540643488812e-12	1.32910926491739e-10	18.6009642590912
WNK4	-1.65052412281489	2.33582578913785	-8.41498744201072	1.17206506767566e-12	1.47024327919315e-10	18.4973810948797
AL451069.1	1.55705879097513	1.40851269442555	8.39759878031483	1.26837253836906e-12	1.58285047185128e-10	18.420297700798
MIR4655	2.18165664923356	1.486455167581	8.37859664552813	1.38267717419749e-12	1.7166468916575e-10	18.3360702130283
CYC1	1.21443367523836	8.0282536123543	8.37458446040132	1.40809750338501e-12	1.73928778351792e-10	18.3182872531601
B2M	2.17812267009452	9.31183191262706	8.36081287980566	1.49895532759233e-12	1.84211718177717e-10	18.2572515123701
SLC52A2	1.19499580658528	6.28420237703534	8.35795442908673	1.5185355801435e-12	1.85675486844819e-10	18.2445834681083
AC040970.1	1.46045582805115	3.26375111745349	8.35172817265709	1.56207389692533e-12	1.90039241429961e-10	18.2169907903015
HLA-DRB1	2.36256868076554	6.95832152497781	8.34848935185512	1.58521270134635e-12	1.90935320893508e-10	18.2026378421672
TAP1	2.29877178115568	5.48580568762894	8.34695527038043	1.59629165972229e-12	1.91317926147904e-10	18.1958396070236
TRIB1	1.47983749297557	4.95464085436476	8.33328375834578	1.69850480759136e-12	2.02565524097472e-10	18.1352576252443
CD93	1.09852439323363	2.0553941402823	8.32795643711821	1.74008100610473e-12	2.06506672342135e-10	18.1116523350959
GADD45G	1.45731059427741	1.65616125483619	8.3256948240993	1.75803729091453e-12	2.07619916161174e-10	18.1016314058014
ELFN1	1.35009880548674	5.72474004659943	8.32127337716792	1.79367804587862e-12	2.09782345365804e-10	18.0820409493167
ATP6V0B	1.02723012785223	6.62988055943705	8.31880627674263	1.81387776436576e-12	2.10669783872469e-10	18.0711100212094
AC015818.2	1.0738177314485	1.33964802885415	8.31681032077432	1.83038604837995e-12	2.10669783872469e-10	18.062266714499
HLA-DQA1	2.30718174042499	3.04339305075974	8.3161269078567	1.83607287885547e-12	2.10669783872469e-10	18.0592388041668
TNFSF9	1.49595670167256	3.35159946213516	8.30579874658395	1.92419569718362e-12	2.1973951806045e-10	18.0134808472339
NCS1	1.03892870113282	5.36597493389082	8.29993473496463	1.97609608036485e-12	2.24606977021751e-10	17.9875023344903
ITGAX	1.7455200200892	2.39683718146602	8.28489466364407	2.11569108494429e-12	2.37133709104172e-10	17.9208773028663
ADAM19	1.04903473560799	0.779111830753768	8.26173197301322	2.35017685905346e-12	2.6099899888846e-10	17.818284653314
NDUFAF1	1.01623439730949	4.14066186456446	8.25987978745373	2.37001156839279e-12	2.61999908999038e-10	17.8100816838728
PLEKHG4	-1.24210105550542	1.97607115279635	-8.24745318807011	2.50747801621424e-12	2.74687976346366e-10	17.7550497114525
P2RY6	1.08250749418175	1.05428572461809	8.2281596972373	2.73684855967795e-12	2.98464430764879e-10	17.669617934733
G6PC3	1.07429052672262	6.93423273766842	8.21094977755062	2.95906590832194e-12	3.21251056683741e-10	17.5934235350096
CITED1	1.87569503480641	9.66955639686579	8.20740419857098	3.00703824184132e-12	3.2500176712044e-10	17.577727362394
KLC3	-1.69481691142063	2.7932211875254	-8.20009022703563	3.10846434088124e-12	3.34470763078821e-10	17.54535012185
MAPK12	1.52780232368704	2.87832538292892	8.19470429087422	3.18533045803656e-12	3.41225001721527e-10	17.521509142522
PXDN	1.69425501689208	2.4577402196463	8.18932742594447	3.26395967633678e-12	3.4658098142155e-10	17.4977094294908
CPVL	1.82755589982002	5.35933991212254	8.18758954201211	3.28978586525312e-12	3.47797885579817e-10	17.4900172423928
GGT1	1.8069911075862	2.07276832422511	8.18617729258744	3.31092305752279e-12	3.48510640098377e-10	17.483766458874
BAG2	1.45437037414218	1.41141661530357	8.17733961547972	3.44631035078837e-12	3.61191227673535e-10	17.4446516285826
SLC16A6	2.13066745962563	3.35813322105863	8.16855346191773	3.58638552409582e-12	3.7264546582987e-10	17.4057679108728
CSF2RA	1.53989710582512	1.86338805485053	8.16754796524055	3.60277400010584e-12	3.72748540780181e-10	17.4013182148753
ALG5	1.34752404427442	5.62892491801619	8.15094769680673	3.88440274389348e-12	3.98480467922293e-10	17.3278618268311
FKBP11	1.59514802681436	4.22884310684652	8.14750505868351	3.945504147616e-12	4.02208617470776e-10	17.3126295367037
DGLUCY	1.01961309579698	3.12140274409182	8.14610731454702	3.97058486474661e-12	4.02208617470776e-10	17.3064452221461
RAP1GAP	1.42676122184577	4.65482799496932	8.12859205466036	4.29869820418765e-12	4.26522473456487e-10	17.2289560288344
PKM	1.05842189011356	9.05623532575374	8.12214155193361	4.42623829090176e-12	4.37384608256048e-10	17.2004217085404
VASH1	1.14036287741358	2.16591484043299	8.11405519032185	4.59147034981212e-12	4.50038450076727e-10	17.1646536079917
TSPYL5	1.73126346547341	3.87827997211713	8.11087055369	4.65822030900903e-12	4.54457665100963e-10	17.1505679177693
SORL1	1.42658032962339	1.52992694039372	8.11011964615637	4.67409990128623e-12	4.54457665100963e-10	17.1472467095409
GDF11	1.85359862439782	3.42779720539983	8.10437107389477	4.79746949667122e-12	4.64586946057641e-10	17.12182203781
NR6A1	-1.1096253899223	1.12526056666718	-8.09235147740443	5.06602143257691e-12	4.8863895969198e-10	17.068666833224
KIRREL1	1.01553838066962	4.36809413256348	8.07816081782286	5.40245396768544e-12	5.19021470466923e-10	17.0059189239335
COQ2	1.06721215193501	3.36786033849982	8.07664261372875	5.43974244850821e-12	5.20538200309817e-10	16.9992063234176
PVT1	1.2693277146235	4.49039635920066	8.06537206578287	5.72470647911671e-12	5.4351036807614e-10	16.9493780414992
FEZ1	1.79481850596083	2.94861916607128	8.03482545953802	6.57417767896779e-12	6.14520623968379e-10	16.8143592288424
ADM2	1.17941586265831	1.2746889855157	8.03283606734621	6.63367398360162e-12	6.17697104396135e-10	16.8055675365169
SLC1A1	1.33638622197085	1.08007195354293	8.02219383071558	6.96119238199605e-12	6.43246059420322e-10	16.7585398585337
IGFBP2	2.01087710605088	4.52846088714323	8.01344502771742	7.24248635800413e-12	6.61662621612377e-10	16.7198835423751
ADAMTS2	1.96865899210014	1.98822402116647	8.00060996045855	7.67581063259638e-12	6.93400654534173e-10	16.6631794002938
LAG3	2.22123974534567	1.44246451807306	7.99965176122782	7.70917922473964e-12	6.93826130226568e-10	16.6589465121821
MAN1C1	1.61623156578567	2.93720695389232	7.97980408209579	8.43384665562263e-12	7.54839650090726e-10	16.5712795376363
FOXD3-AS1	-1.31822463354893	3.13544868853035	-7.97419074905779	8.65085658278789e-12	7.69989845107702e-10	16.5464893780217
PITPNC1	1.13051859225802	3.26395735321193	7.95811393530989	9.30369305009281e-12	8.22052586652361e-10	16.4754989806227
NLRC5	1.75651371088784	2.3801245680841	7.95045025051525	9.6319673125674e-12	8.41840897607425e-10	16.4416635340325
PHLDA2	1.77533230227924	4.51003205333421	7.94947440467918	9.67458852467833e-12	8.42524417922526e-10	16.4373553778742
EMC7	1.0304747169838	6.62850023227829	7.93801668712588	1.01893123502089e-11	8.81011614280559e-10	16.3867760103136
SCN1B	1.5665233609066	2.81018836743589	7.93562049440729	1.03003642416353e-11	8.84240791437931e-10	16.376199124204
TYMP	1.82277725599017	4.66947638529841	7.93508405743964	1.03253903969758e-11	8.84240791437931e-10	16.3738313164932
RAB15	1.26083345024855	2.9005455550248	7.93069835520394	1.05322824544873e-11	8.97839993743445e-10	16.3544736586622
PSTPIP1	1.41350379991169	1.75466670221172	7.92778011895826	1.06722336501369e-11	9.06578163753735e-10	16.3415937385667
VPS53	1.01988225117837	4.35319707668746	7.92475286611548	1.08193731902285e-11	9.15863723550463e-10	16.3282331900683
B3GNT7	1.17340746896559	2.59878852486161	7.91695957043869	1.12075414817833e-11	9.40240357750153e-10	16.2938405608176
PECAM1	1.22390264521112	2.87169586141287	7.9076510565296	1.16894215964123e-11	9.72511673021105e-10	16.2527658464932
RASD2	1.29677366513775	2.44601264599116	7.90054137032244	1.20713433433961e-11	9.9743079298164e-10	16.2213971777133
SLC7A7	1.15500180866676	2.23569724972464	7.89243540487588	1.25219869756917e-11	1.01730639154865e-09	16.1856365670083
SNHG7	-1.40993889513085	7.72461026902899	-7.86968872412607	1.38781655272483e-11	1.12197812816993e-09	16.0853080341434
COX7A1	1.63884770360964	3.23512854603836	7.86921647612623	1.39078210698001e-11	1.12197812816993e-09	16.0832254380894
BCAT1	1.27491470375627	1.02665872666437	7.86761826463026	1.40086527898454e-11	1.12301153656343e-09	16.0761774896314
GPR27	-1.83626465098813	2.78846765005602	-7.86680264101624	1.40603913527529e-11	1.12343919026451e-09	16.0725807356145
PSMB8-AS1	2.15518343798343	2.71344441760271	7.86593544363891	1.41156104685902e-11	1.12414121527818e-09	16.0687565967868
EEF1A2	3.21513482277459	4.95848226000722	7.85974336768233	1.45162278844184e-11	1.15225533469433e-09	16.0414523711349
LIMS2	-2.14644767791534	4.57727277191672	-7.85782970543072	1.46423171210941e-11	1.15846567811009e-09	16.0330144900425
COL4A1	1.68575992042777	3.63858343456453	7.85414449949122	1.48882160151994e-11	1.17408374504227e-09	16.016766030743
SLC22A18	1.14854133069968	5.53865845955022	7.81594623298661	1.76926255663297e-11	1.35550147139507e-09	15.8483981165337
EFS	-2.09921245428035	2.60321160462799	-7.80959567073237	1.82074471934508e-11	1.39054352225061e-09	15.8204159302481
AFAP1L2	1.03136368763716	1.29464972673806	7.80556089712277	1.85422650820957e-11	1.40723585466313e-09	15.8026391184463
LHB	1.13629853250358	2.11422706745026	7.80425134172782	1.8652249910087e-11	1.40809059115626e-09	15.7968695862158
TFAP2A-AS1	-1.45027095791152	4.2742773873056	-7.80404249211002	1.8669850465145e-11	1.40809059115626e-09	15.7959494644659
MAP3K12	1.37734500782939	3.08360741970172	7.80039414285963	1.89799953449028e-11	1.42703629596304e-09	15.7798765368117
LAPTM4B	1.27916091651988	8.00964456377933	7.7977793147351	1.92054355720646e-11	1.43951577461202e-09	15.7683573844591
RNF208	-1.59434287177949	3.15250260602603	-7.79595543185632	1.93642619669949e-11	1.44694068586712e-09	15.7603228773052
COL18A1	1.36477306874382	5.92397584522484	7.76427423588858	2.23416621390676e-11	1.63906557692978e-09	15.6207990449421
TPPP	1.32010764642855	2.64535360855195	7.75471358346881	2.33267672582688e-11	1.69084142312182e-09	15.5787079914239
DUSP5	1.11558392728016	2.04964965564595	7.74889649614415	2.39472066429615e-11	1.72940561422294e-09	15.5531013301186
SIPA1L2	1.5147326688069	2.19412658715695	7.74787584974096	2.40577505912768e-11	1.72940561422294e-09	15.5486087263108
FAM86HP	-1.28563220398109	2.14697267205696	-7.73926750838641	2.50105661924968e-11	1.78089943388338e-09	15.5107202187918
THEM6	1.13678364325152	5.89759535785481	7.73803936063884	2.51495353362284e-11	1.78554325656918e-09	15.5053151286309
LINC01762	-1.32734273354709	1.25816190772152	-7.7321362691614	2.58283045808876e-11	1.82837208743652e-09	15.4793371228083
GREB1	1.42946180846935	4.24866030615922	7.72676985123878	2.64611930412648e-11	1.86771277996799e-09	15.4557231283468
ROPN1B	-1.84457009405677	3.11185474309638	-7.72452896621778	2.6730024332371e-11	1.88120316594971e-09	15.4458631378354
COL4A2	1.6444907369456	4.50546274777234	7.71982046062604	2.73037880289857e-11	1.9160136469036e-09	15.4251467382991
SH2D5	1.02436506242615	1.13723479718838	7.71858008473568	2.74569681052484e-11	1.9178422388712e-09	15.4196896321015
PPP1R3C	-1.76392552631622	4.68679227013904	-7.7183273863087	2.7488279921037e-11	1.9178422388712e-09	15.4185778848394
COL5A3	1.07341317400515	1.47899950614089	7.70599014328026	2.90610546494603e-11	2.00446761556534e-09	15.3643060465944
WASHC5	1.87658164421704	4.89827501967372	7.69645459730094	3.03378317539585e-11	2.08067678969783e-09	15.322366914384
TNFRSF21	1.37513133336635	3.19270799414335	7.68266247794338	3.22840637584771e-11	2.19549770672115e-09	15.2617190249473
DYSF	1.73184592489482	2.52059220560424	7.67699408102539	3.31195659712642e-11	2.23973377699527e-09	15.2367977796799
SRD5A3	1.34545331107268	4.24636025059322	7.67502658912646	3.34145760415161e-11	2.2533896544989e-09	15.2281482458352
TNFAIP8L2	1.24660403588163	1.7332993053863	7.66814133535434	3.44677314485575e-11	2.30514855903198e-09	15.1978815477363
IRF5	1.04102997963241	1.96979116423383	7.65996490472303	3.57614178794694e-11	2.3595768867413e-09	15.1619439102643
SH3PXD2B	1.05297946483508	3.55484116016462	7.65572010809975	3.64519976761034e-11	2.38514287496882e-09	15.1432889903898
PLCD1	-1.04754240652378	3.94915397789497	-7.65158635785411	3.71372779680997e-11	2.42343261349782e-09	15.1251234924761
FAM173B	1.20862987260917	3.10436706946298	7.64564530933525	3.81447050872142e-11	2.47582656879747e-09	15.0990183678567
ENPP2	-2.37101683658198	4.61262728950054	-7.64331949472999	3.85464697575027e-11	2.49521399152177e-09	15.0887994603621
KATNAL2	1.12639625731337	1.47078393369101	7.62880116601414	4.11514356599146e-11	2.65673668620409e-09	15.0250204745994
TFAP2A	-1.45570737719996	8.19948002802553	-7.61606470488881	4.35806712276482e-11	2.80608524048235e-09	14.9690836330234
NKG7	2.41600305627353	2.76911179733763	7.60960084347108	4.48676476828522e-11	2.88128846260438e-09	14.9407004236759
ZNF391	-1.34179273269525	1.31260765921123	-7.59812863584485	4.72457172545888e-11	3.01004951245683e-09	14.8903339882379
GPR176	1.39671620160795	2.53731740976652	7.59184146361578	4.86018138560921e-11	3.07219298552478e-09	14.8627361892709
SGSM2	1.36638025430122	5.78081779735106	7.59016462049866	4.8969999903317e-11	3.08740546265444e-09	14.8553761927822
MRPL15	1.27099945831914	6.73654537031119	7.58175332514914	5.08592180756348e-11	3.1899006984744e-09	14.8184610240402
AC100791.3	1.6248586530058	1.81408805332158	7.58021449851455	5.12126196915424e-11	3.20376620861045e-09	14.8117081462195
PLXNB1	-1.2940260034358	5.75623217651548	-7.56985655144068	5.36558705441393e-11	3.33585035869765e-09	14.7662594543469
LINGO1	1.88824835881114	4.09590396249743	7.56951920764888	5.37373663730724e-11	3.33585035869765e-09	14.7647794127101
LINC00404	2.23581612157565	2.60339078571115	7.56359380119002	5.51890996749424e-11	3.40849005900601e-09	14.7387842832903
B4GALNT3	1.20226319564559	2.3919739344689	7.56183857106591	5.56265850317446e-11	3.4267674901235e-09	14.7310845755735
ME1	1.59671765152249	1.55567513855201	7.56079247660948	5.58889614707225e-11	3.43419227717308e-09	14.7264957794449
JPH1	1.3197202874555	1.36440588523967	7.55833470923802	5.65102667030564e-11	3.46357862501518e-09	14.7157149243434
SRGAP2	1.15251077096933	3.8304566900283	7.54288249774053	6.05771287463255e-11	3.66755688673028e-09	14.6479470722062
RPL35A	-1.10209040774146	9.34405198473109	-7.54281420211813	6.05957354271834e-11	3.66755688673028e-09	14.6476475998353
RAB2A	1.47686515944983	5.91244324198378	7.53625845245952	6.24085562783612e-11	3.75354286559844e-09	14.6189029837198
GRID1	2.01044123538616	2.77248916380395	7.53599855241888	6.24815272546952e-11	3.75354286559844e-09	14.6177634955322
CD74	2.11929816937437	9.32976508442788	7.53452701707605	6.28962889435969e-11	3.7691068201101e-09	14.6113119114099
APOBR	1.1124221456499	1.41698187619858	7.52788391614225	6.48030788848687e-11	3.85670741469505e-09	14.5821893344734
TRPM2	1.54760566407731	2.10272089306485	7.52777088822475	6.48360147782274e-11	3.85670741469505e-09	14.5816938682844
HLA-B	2.41843624220775	9.97018808366827	7.52427161033629	6.58639787194553e-11	3.88918762145857e-09	14.5663551070958
HEXIM1	1.02712543830264	4.99004122231754	7.52258373043031	6.63656040755539e-11	3.8945196275856e-09	14.5589568444957
REEP1	1.31342407724243	1.40617837496746	7.51815913043219	6.76986922598149e-11	3.94936226412077e-09	14.5395643242378
GZMB	1.41037408936998	1.08216401423305	7.51277646645736	6.93564329301341e-11	4.01793500571082e-09	14.515975164117
AL157702.2	1.07799400002628	0.736635189603231	7.51272643548915	6.93720294253251e-11	4.01793500571082e-09	14.5157559194223
CD163L1	1.29182751859358	1.17014070323793	7.50585601986649	7.15472965381813e-11	4.13403353028489e-09	14.4856507418655
BANCR	2.82263563403306	4.33378089210353	7.50281759005668	7.25308373492869e-11	4.17528142429448e-09	14.4723381867066
HLA-A	1.5740954547711	10.5830523850207	7.50104663509297	7.31102938150515e-11	4.19431330156966e-09	14.4645793371199
HEXB	1.04484646098621	7.23753751296527	7.49885122795339	7.38350335845539e-11	4.22587745409468e-09	14.4549613016154
CLIP3	1.90525234695781	4.3589443795982	7.49650929085619	7.46160318378392e-11	4.25301456326015e-09	14.4447018225424
HLA-DMA	1.52790815499589	5.17444520824625	7.49604037566061	7.4773393012633e-11	4.25301456326015e-09	14.4426476769408
FCGR3A	2.36020905555124	2.57428794404196	7.49585351787432	7.48361918194476e-11	4.25301456326015e-09	14.4418291272628
HLA-C	1.85191761699421	9.7251490645687	7.49268459924302	7.59092280780635e-11	4.29383741067737e-09	14.4279478580461
ASAP1	1.44748159192145	4.97520966407539	7.48591161266483	7.82542794890004e-11	4.39567542094826e-09	14.398282371073
JAG2	1.41736055754078	4.03419559410535	7.48319875732638	7.92136731588491e-11	4.41880881837727e-09	14.3864013696641
MDGA1	1.22526900549893	1.32721986689225	7.47977024560154	8.04429250889702e-11	4.47706486529648e-09	14.3713871456607
AHNAK2	2.12789380783987	3.52874537260693	7.47626823516172	8.17181362595732e-11	4.53760568542263e-09	14.3560522197796
VAV2	1.16649756439292	4.68983362351097	7.44752011609446	9.29764344040315e-11	5.09266849982263e-09	14.2302123227143
NT5E	2.25223910792767	2.87705124406405	7.44113448143983	9.56796210759671e-11	5.21712528434496e-09	14.2022713385232
P4HA1	1.40656220846429	5.36297756398074	7.43649878003397	9.76908971289022e-11	5.29364737287252e-09	14.1819899030792
VSIR	1.11212937938599	2.36671193834596	7.43638915342779	9.7738966364065e-11	5.29364737287252e-09	14.1815103069134
SULT1A1	1.57594374958913	2.60118104218716	7.43341635109503	9.90514989539391e-11	5.35276069123854e-09	14.168505303702
IFT122	-1.01225770231149	4.16007831439393	-7.43127712253266	1.00006838226688e-10	5.39235089859269e-09	14.1591474511028
EXOSC4	1.1407450397256	7.34676775126032	7.42052788997818	1.04947853415336e-10	5.60880249709777e-09	14.1121329240602
NOCT	1.03825873893364	1.76405146061741	7.41649671943613	1.06862836460525e-10	5.6860423532073e-09	14.0945045788532
FOSL1	1.44764808814685	2.39439204000018	7.41381625546969	1.08155385424615e-10	5.74219710774106e-09	14.082783800384
HCK	1.36040635313452	2.40427857883248	7.41024483885706	1.09901769881343e-10	5.79677962707476e-09	14.0671683206606
C1QC	1.99828870721317	6.61688511057289	7.40517721711054	1.12428051115258e-10	5.9171372119574e-09	14.045013150136
TRPV2	2.62751144012097	5.37241408967477	7.40349782907837	1.13277934559356e-10	5.93605799931171e-09	14.0376716035584
RFTN1	1.17902207716051	2.6349414338719	7.40076698923074	1.14673596272011e-10	5.99400019109369e-09	14.0257341915125
THEMIS2	1.38758791848802	3.05450022004481	7.40036823898261	1.14878814071354e-10	5.99400019109369e-09	14.0239911854663
PDLIM1	1.26525853862013	6.11854871161384	7.39868724561124	1.15747967268537e-10	6.02636190875543e-09	14.0166434542235
MAFB	1.33638522519785	2.54448326134962	7.3917783601263	1.19389444599064e-10	6.18933287739475e-09	13.986447338163
AC017104.1	1.46963317752832	2.21673978301692	7.38741200403526	1.21749391786809e-10	6.28146919696873e-09	13.9673662105306
GPR162	1.18848221149413	1.23627589995557	7.38705372295893	1.21945085608232e-10	6.28146919696873e-09	13.9658005980296
CTSC	1.18893747102674	4.61841298202349	7.38252446723775	1.2444613219795e-10	6.39668972507933e-09	13.9460098658096
COL5A1	1.25538577397972	2.44067561815717	7.38125107622154	1.25158444430603e-10	6.41967360098494e-09	13.9404461286669
RPL15	-1.03087758374247	9.46673512295603	-7.37991124852645	1.25912300885374e-10	6.4446866901372e-09	13.9345922981582
LST1	1.36004898404186	2.02948687948988	7.37461531877883	1.2893655280263e-10	6.57190317969174e-09	13.9114557418221
CST7	2.07272125275467	1.93561348165974	7.37460816567024	1.28940686094737e-10	6.57190317969174e-09	13.9114244937274
LAPTM5	1.88800982109674	4.89390774500969	7.37185333957801	1.30542355108948e-10	6.63955969997402e-09	13.8993905379718
ITGA6	1.12095837719326	2.03342396625607	7.36622821443642	1.33874574510265e-10	6.7819287795301e-09	13.8748206995042
PIK3R3	1.18893494388363	1.85991014854746	7.36284125092131	1.35921631823317e-10	6.86985951240606e-09	13.8600284907467
MICALL2	1.03165573373964	2.79927181592417	7.35966717925342	1.37868279244487e-10	6.95373133439382e-09	13.8461671750285
NAAA	1.25522417497147	3.18804428842654	7.35884392906496	1.38377690448293e-10	6.96491452339535e-09	13.8425721797154
MIR635	1.43032349632827	4.53153801119907	7.35616224333468	1.4005008791594e-10	7.0199019222462e-09	13.830862211591
MR1	1.16939000023039	3.01370696724252	7.33952416168688	1.50885092060179e-10	7.51631291929409e-09	13.7582269293125
SLC2A3	1.47011304462558	2.21505578674199	7.31814252477186	1.6604207282923e-10	8.22061059958214e-09	13.6649274342922
RPSA	-1.00297056667829	9.29755100610818	-7.31642572410237	1.67322829234253e-10	8.25027636611253e-09	13.6574383006092
AP001350.2	1.13554777131312	0.981592724451288	7.31468290698297	1.68633046946335e-10	8.29797981010317e-09	13.6498360107619
GPAA1	1.01324893669612	8.22056197121032	7.31275075808117	1.70097533805527e-10	8.35306550391846e-09	13.6414082368674
RCSD1	1.1345758346587	1.61717939522477	7.30781082154513	1.73899577734767e-10	8.52248740275042e-09	13.6198627875892
C1QB	2.12724521681606	6.68310151461557	7.29953256910365	1.80461436647128e-10	8.79068688375645e-09	13.5837634484477
ATP8B3	1.01891182930254	1.33453154790867	7.29891790200585	1.80958370416592e-10	8.79719306784274e-09	13.5810833494381
HLA-DQB1	2.16163636624218	3.53878638726525	7.29674151604453	1.82728859350097e-10	8.83231295301236e-09	13.5715941158906
LRP8	1.02485435761817	1.52019317190095	7.29066667769763	1.87762435454718e-10	9.03723372238313e-09	13.5451101172775
PRF1	1.64206968241743	1.55966755454927	7.28189733348579	1.95272866536403e-10	9.38007162469507e-09	13.5068864733123
CD209	1.59885283573338	1.99806110769757	7.27453158702731	2.01811572938093e-10	9.6749666947153e-09	13.4747875840279
ASIP	1.5598310976907	1.34808175926306	7.27347662719722	2.02765740171275e-10	9.70149914930152e-09	13.4701907263756
SOX1-OT	2.37509215820504	3.16853664914059	7.26561673925192	2.10017360507713e-10	9.95013756925975e-09	13.4359462662405
GLIS2	1.01461622825665	1.85309641776719	7.26049208415873	2.1488375356035e-10	1.01608118626877e-08	13.413622688707
ALDH4A1	1.14277107137707	4.62816175454783	7.25932806620514	2.16004646644252e-10	1.0193903499527e-08	13.4085525194945
HLA-DRA	2.35549572158326	7.21325382379548	7.24957337931341	2.25629415388245e-10	1.06274088454269e-08	13.3660697654208
CALHM6	1.78847242417267	1.52107957511505	7.2451037193338	2.30180890024699e-10	1.07859744952073e-08	13.3466076159356
ZNF667	-1.21808514183481	1.02640070610885	-7.24495639227528	2.30332458241312e-10	1.07859744952073e-08	13.345966152681
PREX1	1.1486839216857	3.04854182606054	7.23096895613364	2.45183958299337e-10	1.14151992892826e-08	13.2850764102678
PRKDC	1.68044671095917	4.74287894733733	7.2292262671886	2.47099787542169e-10	1.1482314503639e-08	13.2774918074797
LFNG	1.20262543740403	2.25270765209819	7.2287584752196	2.4761658527523e-10	1.14842864550063e-08	13.2754559255299
MYO1G	1.11056538493105	1.16262722047079	7.21938071111891	2.58206513459619e-10	1.19070089349664e-08	13.2346483826908
ANG	-1.32559571242251	2.11509176958356	-7.2125587439346	2.66192125329971e-10	1.22519227266893e-08	13.2049690757354
HLA-DOA	1.75075546121231	1.99505774791201	7.20487177860749	2.7548487047538e-10	1.26555763077969e-08	13.1715332852582
C8orf33	1.25643468050504	6.0729757560617	7.20341702464655	2.77279476857394e-10	1.27138941945408e-08	13.1652063866399
ATP8B2	1.34513118804185	5.08482753836916	7.19650471193605	2.85966725643099e-10	1.30381439318633e-08	13.135147435142
GMFG	1.36427680077918	2.81339177848404	7.18974839567545	2.94719342059894e-10	1.33367388248038e-08	13.1057724967622
PCED1B	1.13736108494736	1.09315123261967	7.17285039842496	3.17793855171767e-10	1.42477578402009e-08	13.0323284488559
CCL4	1.53371563371568	1.24896848008444	7.17182164959038	3.19255252283327e-10	1.42868200698324e-08	13.0278583243484
UCHL1	2.3228072242398	4.60427220864375	7.16996044912131	3.21916193331653e-10	1.43793192630246e-08	13.0197713621917
LMCD1	-1.29345996204399	2.02399353262613	-7.15929946886989	3.37588492397497e-10	1.49963622035659e-08	12.9734574899395
IL12RB1	1.39459026218689	1.1659537748601	7.15669472661868	3.41531525108023e-10	1.51437330089107e-08	12.9621440306803
TMEM173	1.20474640386326	6.07788026380434	7.15398882594456	3.45676178637379e-10	1.52437527956484e-08	12.9503921052365
NFATC4	1.72258807270909	2.35880842046086	7.15082022454408	3.50593149536489e-10	1.5376558243258e-08	12.9366318128651
AL078590.3	1.589446221393	1.18453970694501	7.13908709921656	3.69413402697279e-10	1.61109362508391e-08	12.8856894426496
TMEM255A	1.62349363281529	1.42789121142616	7.13835816805958	3.70615215664589e-10	1.61109362508391e-08	12.8825251802122
CCL5	2.3687880295226	3.30086832229074	7.13803111118721	3.71155707483245e-10	1.61109362508391e-08	12.8811054608484
COLGALT2	1.32144498873162	1.20248832125593	7.13779569376604	3.71545241502401e-10	1.61109362508391e-08	12.88008354714
MTCL1	1.06298887442473	1.10926776192186	7.137004306999	3.72857693138943e-10	1.61194370551675e-08	12.8766483011785
IL18BP	1.69616195631732	2.41160082345506	7.13164540778617	3.81867069247878e-10	1.64795040044405e-08	12.8533885425143
SEC24D	1.23432790950147	2.1083461368016	7.12266321414533	3.97455750094519e-10	1.70913032145441e-08	12.8144105292492
FZD7	1.54986665482846	3.11451089087316	7.11918089528001	4.03668071355149e-10	1.7240580463131e-08	12.7993018954636
PTPN6	1.58715432121249	2.82520214888991	7.11497385681356	4.11302115456926e-10	1.75002183044151e-08	12.7810510416618
CAMSAP3	-1.61628108963788	2.37565862907316	-7.11025988244188	4.20026615246713e-10	1.78088342471505e-08	12.7606037508176
HLA-DRB5	2.38076577695505	5.3677655182655	7.10484163001497	4.30281980981334e-10	1.81545434575226e-08	12.7371051770679
AIF1	1.55139760718653	3.56884683931103	7.10476442056895	4.30429902710366e-10	1.81545434575226e-08	12.7367703530093
PHYHIP	1.20182585338031	1.26818249568016	7.10167376749529	4.36392816976097e-10	1.83740349547675e-08	12.7233681666848
HLA-DPA1	1.96727848423685	4.79817958985283	7.10083531839514	4.38024577521474e-10	1.84107205239494e-08	12.7197325654891
SEMA6B	1.05227059454651	1.96162946696341	7.09958836269854	4.40462580962424e-10	1.84811075998272e-08	12.7143258089379
PRDX4	1.11033246832326	6.73680860483239	7.09794590426267	4.43694448674212e-10	1.85526873608892e-08	12.7072044788021
NMNAT3	-1.00777377347954	2.20641424394823	-7.09794248711501	4.43701197106769e-10	1.85526873608892e-08	12.7071896631895
CRABP2	1.4983521101924	2.10753915531403	7.09558434836375	4.48382629612073e-10	1.86838958053499e-08	12.6969659274488
SCGB1B2P	-1.33115423073439	1.66993832089635	-7.09044563550027	4.58754839235512e-10	1.90181248111126e-08	12.6746895291796
APOL1	2.55656322386228	3.22441105807623	7.08877769979244	4.62172464838023e-10	1.91268296986813e-08	12.6674597546523
CDKN1A	1.81259943857961	5.98451436741795	7.08237815556324	4.75521627526491e-10	1.96122293056496e-08	12.6397239502338
CD3D	2.07942360787249	1.52286741043435	7.08157775529304	4.77217958436727e-10	1.96487190029816e-08	12.6362553768409
C2	1.78850711548871	5.60296418341186	7.07946526963886	4.81723996236357e-10	1.98005737672024e-08	12.6271012286157
MROH1	1.08317823477775	4.61546798782652	7.07881519291327	4.831191311212e-10	1.98242612956682e-08	12.6242843360197
CAVIN3	2.03361054942031	4.68216990737276	7.07469633460793	4.92052431109001e-10	2.01226171573462e-08	12.6064379398948
PLXDC1	1.0846920813845	1.5296361300741	7.05991801837356	5.25477046580684e-10	2.14171705348794e-08	12.5424244923203
TRBC2	2.40524002869288	2.29420419839677	7.0519500755357	5.44424704121539e-10	2.21521379609789e-08	12.5079229873708
PAEP	1.75783474717418	1.25101295151367	7.05014802162381	5.48803215948546e-10	2.21970936549985e-08	12.5001212224396
RAPGEF3	-1.69596065318747	2.25420286418037	-7.04857021594662	5.52665580904467e-10	2.23000561894953e-08	12.4932906761614
RASL11B	1.02672957648995	0.795954837569991	7.04770633762565	5.5479172765818e-10	2.23114746289112e-08	12.4895509676593
RASAL3	1.11754089246768	0.988287224920469	7.03679445496251	5.82357673872604e-10	2.31889461915391e-08	12.4423225036488
PRKCA	1.51531796483426	3.86239190199773	7.03498584026922	5.87056324998808e-10	2.32993993905265e-08	12.4344960982725
CHL1-AS2	-1.95538441583496	1.50691716335248	-7.02099913068564	6.24687555967238e-10	2.45514378733228e-08	12.3739868128883
LCP2	1.3037129072538	1.56494381921365	7.01245836179261	6.48834962240477e-10	2.52544926621253e-08	12.3370511545829
RNASE6	1.53009742373886	3.03194811436369	7.01027488506694	6.55155735630341e-10	2.5418782627581e-08	12.3276100686287
GOLM1	1.26261208401359	5.55418283049684	7.008253585779	6.61061538678256e-10	2.55833115842697e-08	12.318870815559
HMOX1	1.42935471138545	4.63066916194458	7.00810088748451	6.61509832786155e-10	2.55833115842697e-08	12.3182106353349
FMNL1	1.20114154957402	3.16936422932637	7.0073420635988	6.63742083265998e-10	2.56287014926153e-08	12.3149299629058
C2CD2	1.09559817122211	2.77462123537937	6.99873831834421	6.89581346394456e-10	2.64996260257298e-08	12.2777385198999
GBP1	2.42637586401227	1.88932451198537	6.99823347631046	6.9112817699924e-10	2.65164629656026e-08	12.2755565626228
POMGNT2	-1.02458765346049	4.27527548254516	-6.99716915143448	6.94400558454856e-10	2.65164629656026e-08	12.2709566056944
EMP3	1.13162200225781	7.41230164072351	6.99404870848031	7.04083667298323e-10	2.67596006048546e-08	12.2574711402052
HLA-E	1.48322335324287	9.16699911695399	6.99237513094237	7.09332112700084e-10	2.69168188847477e-08	12.2502390925752
CORO1A	1.71400577917031	3.0530793689954	6.99034132885003	7.15762577037457e-10	2.71183286229684e-08	12.2414509398884
KCNK1	1.5766735808127	1.25666971090365	6.98169784687525	7.4374368536031e-10	2.80467829012042e-08	12.2041086471315
BICDL1	1.39031605115109	1.5238208903359	6.98102926233279	7.45952791143412e-10	2.80710252061724e-08	12.2012206182261
CRIP2	1.20231313974138	5.98343785751308	6.96422902733439	8.03653886515036e-10	3.00254021489645e-08	12.1286711916796
AC103974.1	-1.1987253403121	2.12442581530207	-6.9633212793119	8.06894818365307e-10	3.0100036290638e-08	12.1247523742053
IL32	1.90112720677428	2.78143456368207	6.95724641331033	8.28920519343405e-10	3.08266755350289e-08	12.0985298011732
C1R	1.99842235698321	4.07768026494055	6.95473512658621	8.38199206773862e-10	3.11189711045891e-08	12.0876912335965
STEAP3	1.16676613844569	2.55236410645888	6.94506255360517	8.74911157331884e-10	3.22890230472636e-08	12.0459536028957
HSPB8	2.51077483560731	3.90337703354854	6.93853724847239	9.00575248586364e-10	3.2984760617664e-08	12.0178043643916
LAT2	1.01562291079311	1.53379421317984	6.93506915764814	9.14518097039088e-10	3.33105127288782e-08	12.0028460750668
HACD1	1.25932482852681	4.55502324499628	6.93461773012603	9.16348677299994e-10	3.33105127288782e-08	12.0008991454076
HOGA1	1.26706580185493	2.49130123159285	6.93373612394512	9.19934169476263e-10	3.33907140075267e-08	11.9970970159601
LDLRAD3	1.16197873645258	4.9971815729508	6.93314570231608	9.2234319940256e-10	3.33928906903784e-08	11.9945507513593
SPINT1-AS1	-1.3248709246241	2.26449989420516	-6.9330454812268	9.22752741506119e-10	3.33928906903784e-08	11.9941185409423
AC137932.2	1.54461039827665	2.22016242822419	6.92323397189473	9.63732957269713e-10	3.47202007373508e-08	11.9518129604534
MAD1L1	1.09279979960259	5.96970848130614	6.90584958160652	1.04082900848465e-09	3.722078330194e-08	11.8768897883316
MTUS1	-1.76698332104999	2.65855688000163	-6.90053789666144	1.06558424587511e-09	3.78822240714193e-08	11.8540066047752
SOCS3	1.23890915799426	2.41984588049081	6.89960498139557	1.06999207398991e-09	3.79831497233076e-08	11.8499879695137
TBXAS1	1.04296164561696	2.54630810390363	6.89609018836622	1.08676190626901e-09	3.85219703525225e-08	11.8348487996601
TACC2	1.08530603876043	2.96472376736782	6.89259640118979	1.1036900725645e-09	3.90077907398345e-08	11.8198019723153
RNU1-106P	1.02721398292435	1.85397773225252	6.884556141833	1.14364777953578e-09	4.01271199167556e-08	11.7851817645458
GABRD	1.0060360246589	1.11146736465793	6.88034030614758	1.16516978719792e-09	4.0646629031789e-08	11.7670329406517
GIMAP4	1.41382696621136	2.70967970687443	6.87185312042815	1.20972408670721e-09	4.19590546406611e-08	11.7305046142261
CNTF	1.13695795859934	0.897577834829574	6.86503369493716	1.24674530478972e-09	4.30580653765466e-08	11.7011623026464
MRPS28	1.43925196426761	5.00541416401716	6.86182150793117	1.2645710690991e-09	4.35503300081545e-08	11.6873435554249
SSUH2	-1.55153247323674	1.42673354905723	-6.86003237097489	1.27460919059023e-09	4.38327961707237e-08	11.6796474306475
GATA4	-1.76802106142944	1.42330168549746	-6.85604163398349	1.29728544762782e-09	4.44862332678038e-08	11.6624827367564
TUBB4A	-1.35121486675588	8.05255041814326	-6.8451290994593	1.36135787688297e-09	4.62899918530009e-08	11.6155592088871
CASP1	1.54040216715306	2.3698445581531	6.83390317378847	1.43054798549739e-09	4.83709032526422e-08	11.5673076973405
IRF8	1.39908861116716	1.5128066127539	6.82960476532614	1.45795520162093e-09	4.92288639208406e-08	11.5488374773208
IQGAP1	1.68114448787277	5.14755688961899	6.82441600047897	1.49173442133716e-09	5.01595699174621e-08	11.5265453250123
CA12	2.01204002370558	1.27399932876696	6.81154206130778	1.57893589820877e-09	5.26529450353091e-08	11.4712544706869
LAMC1	1.02630089931267	4.83744454522672	6.81024653123653	1.58798645829872e-09	5.28819149317908e-08	11.465691917692
PPIC	1.22857120577052	3.12818313100504	6.8091666208863	1.59557002702794e-09	5.29160963758169e-08	11.4610553672455
AMN	1.5306802737984	2.59007480563187	6.80876100574147	1.59842769559579e-09	5.29383509033844e-08	11.4593139240127
SQLE	1.63393069305357	4.02228549468622	6.8047985120643	1.62661305829344e-09	5.37248323892007e-08	11.4423029946435
FJX1	1.22970762013442	2.23182616826116	6.79560744552404	1.6939022364936e-09	5.55682562947289e-08	11.4028556723672
HPGD	-2.41922748230504	2.00954984554578	-6.79386763059617	1.70694712020134e-09	5.58752676786517e-08	11.3953900719691
TMEM200B	1.81178377239115	1.97140912458493	6.79313199947349	1.71249271447995e-09	5.58752676786517e-08	11.3922336041796
AL121820.2	1.25008296256244	4.45267388180464	6.79186514675656	1.72208488254849e-09	5.60371975893802e-08	11.3867979619854
PSMB8	1.70620944883798	6.40587448835478	6.78983169353714	1.73759305830175e-09	5.63147629738761e-08	11.3780736407891
TNFRSF12A	1.45183615699256	3.46936058116344	6.78771116118528	1.75391294692409e-09	5.67676904345352e-08	11.3689764355644
ALDH1L1	-1.81168912198753	3.6870957647423	-6.77519279787192	1.85340171335695e-09	5.96856251335059e-08	11.3152869733021
TNFAIP2	1.38161886111939	2.3980847265578	6.77512839988162	1.85392771996681e-09	5.96856251335059e-08	11.315010846256
SH3PXD2A	1.0673051351695	4.50209192525938	6.77123286709283	1.88602364438238e-09	6.0557867944957e-08	11.2983087735392
EBI3	1.18040058239311	1.57176027231315	6.77019352540789	1.89467970957652e-09	6.0755226183904e-08	11.2938530265607
CLCNKA	1.20060756068368	1.74925515935996	6.76842782235012	1.9094756563901e-09	6.11486847105879e-08	11.2862837161457
AP005233.2	1.27349761872388	0.796756437852952	6.76050185425836	1.97731706914646e-09	6.29879555842578e-08	11.2523126266776
MCM4	1.29585526915569	4.52430693179768	6.75550800638159	2.02128363004366e-09	6.39676819390287e-08	11.2309141202322
NSMAF	1.25308421868675	4.86303609020264	6.75296375254801	2.04405512463722e-09	6.46038832473462e-08	11.2200136616517
NRDC	1.08461529487645	5.51504977853983	6.75208581965531	2.05197167906583e-09	6.47695363105396e-08	11.2162525465655
SERINC5	1.15477726668239	2.89895533529328	6.74963570103468	2.07422629037513e-09	6.53867428254974e-08	11.2057567804494
SLC44A3	-1.7306301265702	4.40608143683305	-6.73878642628546	2.17568337817905e-09	6.80533521779261e-08	11.1592930136465
AC092903.1	-1.59678753273471	1.57480332449387	-6.73803434341291	2.18289619745548e-09	6.81908605682544e-08	11.1560728330557
STUM	1.67543457942507	2.84922303885404	6.72196534707111	2.34279938684131e-09	7.23458841268217e-08	11.0872934000606
AC109826.1	1.33433803745966	1.72429569396747	6.7190913950115	2.37259881101633e-09	7.30675638754264e-08	11.0749967822049
SLCO5A1	1.36908568254321	1.01918977551308	6.71883993261667	2.37522398884595e-09	7.30675638754264e-08	11.0739209313171
FAM49B	1.46917623359722	3.80656666872421	6.7150205751231	2.41545270554137e-09	7.41167427137599e-08	11.0575816118058
CD8A	1.94928423612759	1.35226400730155	6.7125936651806	2.44136532989427e-09	7.4817031185747e-08	11.0472005220009
MFSD3	1.07727257832144	5.6623085432356	6.70955065810345	2.47424601722129e-09	7.56332021173326e-08	11.0341855109777
PRRT3-AS1	-1.17376781212392	2.1972478426066	-6.70534181778787	2.52044884318586e-09	7.66583749918713e-08	11.0161868317086
GJA1	1.50035309876009	3.55039959592601	6.7037017522295	2.5386835399299e-09	7.71083522848063e-08	11.0091740847301
THY1	1.27484919007489	3.79087524969688	6.70075468427039	2.57177920113629e-09	7.78223715231145e-08	10.9965739016088
OSGIN2	1.04368668126361	2.85512674811676	6.68764230441046	2.72429478832817e-09	8.16661549411241e-08	10.9405302090438
AC244669.1	1.18953511712121	2.47820874309912	6.67882649581752	2.8318431881153e-09	8.42247218479991e-08	10.9028673661242
STEAP1	-1.00147882339798	1.57238757104646	-6.67694401180771	2.85534836467591e-09	8.48196121580415e-08	10.8948267938962
NT5DC3	1.44424468011792	4.84799639521969	6.67051024284044	2.93715193167929e-09	8.69296433569139e-08	10.8673512198302
RIDA	1.36099802109641	4.26971388155398	6.66969585805441	2.94767090709892e-09	8.69498580004389e-08	10.8638738888248
ABHD3	1.41195919889664	2.75867907171143	6.66962333998403	2.94860939357126e-09	8.69498580004389e-08	10.8635642505332
ADGRB1	1.44366577762563	2.13915216452589	6.66677764951727	2.98567149742348e-09	8.79356532270346e-08	10.8514144296296
AQP1	1.51286007147163	2.7900621574762	6.65124514347049	3.19625652445931e-09	9.3682046558305e-08	10.78512289973
STOM	1.4962496609226	6.28907606782389	6.64689712652711	3.25779942033944e-09	9.5255222181664e-08	10.7665735977422
AL354892.2	-1.05696294208433	3.01390248273577	-6.64575220006143	3.27419945229782e-09	9.56192626539569e-08	10.7616897296037
SLAMF8	1.42037135767513	1.4238560287078	6.64209317632612	3.32716234817793e-09	9.6926689307204e-08	10.7460831497453
BIN2	1.09930128764825	1.07660076552846	6.64155779018832	3.33498274237509e-09	9.6926689307204e-08	10.7437998058461
ANXA4	1.1926191910366	4.9689709244859	6.6412111025425	3.34005653193195e-09	9.69577561607584e-08	10.7423212609855
PSMB10	1.0694411753534	5.56479973291289	6.6402916660533	3.35354961433352e-09	9.72328576802569e-08	10.7384001756334
MAN2A1	1.1445346973572	2.55576994010501	6.63885321549289	3.37476790212584e-09	9.77310178354864e-08	10.7322659757567
SQOR	1.36343575357268	3.04982540318139	6.63697326138541	3.40269945577808e-09	9.81875492543354e-08	10.7242495673392
RRM2	1.0839864873416	1.89722617787625	6.63388078719179	3.44914548410623e-09	9.94093002026331e-08	10.7110641748326
GZMA	1.85697839110617	1.6021544786019	6.6283592133893	3.53364233783463e-09	1.01482183865927e-07	10.6875261147769
CELF5	-1.00482393923475	1.22163669674831	-6.62558231933523	3.57690946926593e-09	1.02239643743717e-07	10.675690505693
PLEKHG4B	1.4197300393208	1.79938956201926	6.62512158597348	3.58413883054947e-09	1.02325472980664e-07	10.6737269145439
PANX1	1.06660473726105	3.12027878845304	6.62261086360638	3.62378979529185e-09	1.03335631265036e-07	10.6630271893445
TBC1D1	1.04970001410042	4.98138375073346	6.62016228338587	3.66287807935116e-09	1.04082486268887e-07	10.6525933928195
AC027031.2	1.30586797683011	2.82337874041938	6.60939571220532	3.83976998955572e-09	1.08853432607897e-07	10.6067282553794
RPL23AP49	-1.18797436021256	2.41795861107823	-6.60514700323515	3.91188216841974e-09	1.10039883135126e-07	10.5886347686186
MGLL	1.57291650560925	3.46594792495318	6.60501368130173	3.91416659373573e-09	1.10039883135126e-07	10.5880670594671
SLC1A4	1.61131603942276	4.58811131313172	6.60426184069382	3.92707389627214e-09	1.10039883135126e-07	10.5848656458964
CD27	1.73017510278456	1.4565916564143	6.60284880124724	3.95144664786714e-09	1.10594824676143e-07	10.5788490616103
MYO1F	1.0666827642608	2.19848548666741	6.60091969050089	3.98496304364112e-09	1.11404105411722e-07	10.5706356887637
SFXN1	1.12950363675572	2.49478271225183	6.59919549579691	4.01515758406387e-09	1.12059996695236e-07	10.5632953451996
IL2RG	1.84249238041106	2.16147490733924	6.59905193660315	4.01768183112205e-09	1.12059996695236e-07	10.5626842012135
FSTL4	1.01278431504232	1.60245347771073	6.59818493381293	4.0329600832129e-09	1.12223570906329e-07	10.5589933755944
CHD7	1.09375959868871	3.20921660779036	6.59504180378895	4.08883237111762e-09	1.1326159233954e-07	10.5456142526426
ABCC4	1.13639549973096	2.04182453171549	6.59374847412012	4.11204475112428e-09	1.13691101809883e-07	10.54010956419
YWHAZ	1.14492671707931	7.74655371274542	6.59365485429141	4.11373007787929e-09	1.13691101809883e-07	10.5397111101196
C1S	2.07052519660318	3.78220672777418	6.59025170759599	4.17545980409131e-09	1.15134261796185e-07	10.5252281248631
HAVCR2	1.1612937522273	1.61738745252692	6.5884467386239	4.2085718117645e-09	1.15783549503203e-07	10.5175474754671
PHF24	-1.33916173458483	1.77916091381788	-6.58685835667476	4.2379257208054e-09	1.16458776050736e-07	10.5107889644142
AL451060.1	1.15261203205712	0.848793888713826	6.58487394304153	4.27488367036809e-09	1.1734119462541e-07	10.5023460101806
ULK4	1.38736440632432	2.01162146491288	6.57753025038959	4.41445272850352e-09	1.20761469556012e-07	10.4711076566841
ADAM11	1.25099623868631	2.12775505485114	6.57661719296554	4.43211826495923e-09	1.20971345202551e-07	10.4672244264278
LCK	1.52693814124095	1.13534059259635	6.57371374113908	4.48876016855238e-09	1.22241713926494e-07	10.4548770905562
CHN2	1.03461210507956	1.05581910908442	6.57204962468476	4.52154729818709e-09	1.22996247291134e-07	10.4478009130142
CD7	1.36534843795262	1.22586505206185	6.56949721257518	4.57229768512554e-09	1.24198810678658e-07	10.4369485212454
C1QA	1.80679559741709	6.86941421567048	6.56739185546379	4.6145836259477e-09	1.24965402219456e-07	10.4279978456431
SPIDR	1.34246839283029	4.0060512852374	6.5636812765833	4.69005572366228e-09	1.26584447123594e-07	10.4122247877154
COX4I2	1.0723780995994	1.9859564109117	6.56271965914322	4.70981348085899e-09	1.26834910313233e-07	10.4081375334476
CD2	1.8999881094625	1.45610010402951	6.5584916045244	4.7976677101287e-09	1.28628499736673e-07	10.390168697602
IL10RA	1.28659537956476	1.7217864922096	6.54762619289124	5.03095683979447e-09	1.34140380056635e-07	10.3440072201789
BTN3A3	1.50463566030844	3.68862643573307	6.54725192124632	5.03918989998021e-09	1.34212087435116e-07	10.3424175337153
CD53	1.66218976906853	2.97294743707842	6.53597290998151	5.29366158367445e-09	1.40680073480525e-07	10.2945234276954
FERMT3	2.01513492696957	6.13080313594646	6.53547102846359	5.30527594794818e-09	1.40834134539282e-07	10.2923928509375
CD6	1.07698092709067	1.4047546912356	6.53479668555845	5.32092110822352e-09	1.4109474263975e-07	10.2895302206807
CPS1	-1.62975902169985	1.59322840947059	-6.53334633117231	5.35472523475867e-09	1.41542204283087e-07	10.2833736654373
HCLS1	1.51032304097296	2.94680780748705	6.53169897330816	5.39337913886363e-09	1.42392267123106e-07	10.2763813465272
CD3E	1.82315961229532	1.54659252229081	6.52699143419571	5.50536784433882e-09	1.44717649849558e-07	10.2564027582415
APBB1IP	1.11868657726326	1.35484437071663	6.52615906901131	5.52540745231794e-09	1.45086891996331e-07	10.2528706803473
SEC14L2	1.05619607133864	1.9675141936582	6.52526308021004	5.5470595907082e-09	1.45497630217818e-07	10.2490687695446
NOV	1.44848474557164	2.11700189238078	6.52241005190906	5.61656629685386e-09	1.46843488171525e-07	10.2369636673898
LRP1	1.06830299200584	5.21739442118142	6.52061056552891	5.66084912755234e-09	1.47841593719571e-07	10.229329441296
GAS6-AS1	1.33686501452538	1.026629399174	6.51470439576075	5.80863618239648e-09	1.51049497288742e-07	10.2042772252242
CLEC11A	-1.96843101982803	3.90295995745924	-6.51417577839174	5.82204836510425e-09	1.51235827166496e-07	10.2020353167448
PDLIM4	1.23338939540505	1.52526910848098	6.51125498665942	5.89671014096316e-09	1.52683799478843e-07	10.1896489826618
TMEM70	1.39609561496598	4.10180038590172	6.50829346538961	5.97338129934462e-09	1.5354597113184e-07	10.1770916162801
TNFRSF4	1.00926144944989	1.16448311576199	6.50825424267306	5.97440333771967e-09	1.5354597113184e-07	10.1769253165654
SLA	1.19301378238382	1.36714468248152	6.49501987290962	6.32933284175036e-09	1.60959189179387e-07	10.1208302708612
CA4	-1.41853041373998	2.21267978566123	-6.49006498805597	6.4675231197211e-09	1.63844061297495e-07	10.0998373726942
LINC02328	1.20979111425554	1.34897900240993	6.48639900112823	6.57168575846309e-09	1.66075691244667e-07	10.0843083939103
AL671883.2	1.36685461630423	2.47911370045679	6.4807989574907	6.73401701489627e-09	1.70000575527256e-07	10.0605919390481
CD86	1.08421499620668	1.35007814145666	6.48038682556881	6.74611937018486e-09	1.70128697866849e-07	10.0588467851079
APOL3	1.81111527892558	1.95051176061515	6.47923202064606	6.78014535576888e-09	1.70808864789973e-07	10.0539569949057
ZMYND8	1.01242866106468	4.07604458667464	6.47644485241019	6.86297015302943e-09	1.72715704163038e-07	10.0421563762384
CCL4L2	1.17923340193359	0.954213091517451	6.47037926978824	7.04669657984973e-09	1.76058332505843e-07	10.0164805704399
PSMB9	2.22480202517794	3.30152687417599	6.46899458981018	7.0893166422249e-09	1.76940573101304e-07	10.0106202004213
ASTN2	1.62337130626405	4.54128445356158	6.46555912417064	7.19616477892521e-09	1.79146885680645e-07	9.99608195497102
AP001972.5	1.08186432236077	4.95756447391709	6.46543949313468	7.19991407547575e-09	1.79146885680645e-07	9.99557574126734
BAIAP2L2	1.20801862866011	5.46555217204445	6.45975139844227	7.38043204168229e-09	1.83449958654136e-07	9.97151010482523
CD70	1.70506120502392	1.35746798095374	6.45726756928021	7.46065810957525e-09	1.84496969185717e-07	9.96100335511461
MPEG1	1.42998115533054	2.75278494990916	6.44222993650534	7.96513476922432e-09	1.95178049355183e-07	9.89741970446971
MSC	-2.88181235292078	5.13624187136406	-6.44025475172364	8.03385863966242e-09	1.96663010784861e-07	9.88907141399281
SLC29A4	1.01652915321315	1.83702481917481	6.43683805023289	8.15412692214161e-09	1.99405467459645e-07	9.8746322917347
LCP1	1.70402037035533	2.75567889373462	6.43629781566833	8.17330575245897e-09	1.99471504301443e-07	9.87234945460014
SESN2	1.0506432148616	3.55195164689498	6.43412574171725	8.25086818609713e-09	2.00959274432004e-07	9.86317164812325
PGM1	1.53842835995754	3.80818590883998	6.41380622637178	9.01267513499419e-09	2.17327554799013e-07	9.77736082175598
PARVG	1.03392085182772	1.21198194769649	6.41333506847045	9.03114147910981e-09	2.17556154437063e-07	9.77537208904284
KLF4	1.33682667806658	1.95901806740755	6.40758388653764	9.25959212451608e-09	2.21735633367492e-07	9.75110033230587
ZNF571-AS1	-1.3961194305523	1.59926177156275	-6.40194670266718	9.48906339268002e-09	2.26558407038248e-07	9.7273162983335
NCKAP1L	1.07231852922391	1.33347616823595	6.39387205903368	9.82759302118068e-09	2.33260810826259e-07	9.69325974687392
FCGR1A	1.06578409421818	0.978067740910256	6.39259606278521	9.88217199748174e-09	2.34326526992197e-07	9.68787919499381
TRAC	2.1171670951975	2.46593707002956	6.38842295409386	1.00627744556033e-08	2.37828311318324e-07	9.67028462089278
FHDC1	1.30290419187546	1.72097143245394	6.38059623521545	1.04103496110895e-08	2.44693751538326e-07	9.63729556220141
SATB1	-1.48566473936904	2.50576087914431	-6.37931743389987	1.04682580111666e-08	2.45816223521187e-07	9.63190672325522
RAC2	1.68393149013422	3.74868536076323	6.37773050279788	1.05405629876599e-08	2.47274253809347e-07	9.6252199087796
KIF20A	1.07009335545335	1.9216888170624	6.36860039001891	1.09662605576561e-08	2.56267536776886e-07	9.5867588350702
MAL2	1.74225148902729	1.04344012302641	6.36807939902831	1.09910587688603e-08	2.56459038296771e-07	9.58456466229847
NOTCH3	1.06696741247592	3.15986405555602	6.36620082549098	1.10809370732661e-08	2.58199698309695e-07	9.57665345565488
FADS1	1.32071334798207	4.34045714904506	6.35756547479765	1.15035309841398e-08	2.66252853848972e-07	9.54029713017746
SPOCK1	1.20536873990348	1.4755492198953	6.35619734285053	1.15719320104011e-08	2.67380073763197e-07	9.53453850576842
SLIT1	1.07731840925017	0.91227924316554	6.35614969905914	1.15743212434461e-08	2.67380073763197e-07	9.5343379747344
AC006435.2	1.46723522624555	2.88621249654517	6.35439397210573	1.16627084017915e-08	2.68397500387236e-07	9.52694851798989
RRM2B	1.60546235597228	3.75353045791044	6.35088994597884	1.18411101328154e-08	2.72244326985242e-07	9.51220282378856
PLPP3	1.20094985967135	2.51042196231388	6.34734809191214	1.20241816196483e-08	2.76191116709379e-07	9.49730059628486
SLC47A1	1.03867422229449	1.54759074761688	6.34436505360505	1.21805395440019e-08	2.79517405080839e-07	9.48475164104875
GIMAP6	1.02017331660041	1.63012610787229	6.34328260064358	1.22377730667646e-08	2.80299419059953e-07	9.48019848038142
MAP1B	1.33101910660692	1.33707775560652	6.3405651533371	1.23826302487902e-08	2.82281994654625e-07	9.46876908788946
SATB1-AS1	-1.19642029240088	1.17033591800236	-6.3358304780222	1.26390824546354e-08	2.87316606785656e-07	9.44885915246729
WAS	1.25347993008845	2.35979671474654	6.33494681137838	1.26875245829606e-08	2.88147251551104e-07	9.44514374963912
CCNO	1.66865004581952	2.42783666263501	6.3203970902147	1.3512059546105e-08	3.04021339787361e-07	9.38399317200661
TMEM119	1.73608956834236	2.2275264551838	6.31727735461033	1.36956408984747e-08	3.07580209788565e-07	9.37088728190651
APOL6	1.63738603990491	2.15062197087528	6.31272674355206	1.39678550628888e-08	3.12020914403493e-07	9.35177412233669
IGFBP7	1.48160030343131	8.39555667982521	6.31196995209198	1.40136419345347e-08	3.1262562136845e-07	9.3485959356317
GZMH	1.30432333702277	1.28156311442509	6.31180563651249	1.40236028420544e-08	3.1262562136845e-07	9.3479058999087
PBX3	1.0672593163754	2.06348436979827	6.30956329425723	1.41602369384435e-08	3.15381174130374e-07	9.33848987348934
TRIM47	1.12333659267615	3.86926416516397	6.303498937511	1.45363918564763e-08	3.22375047338545e-07	9.31302995920546
RMDN1	1.41948975635111	4.91335091165037	6.3034282786253	1.45408323706605e-08	3.22375047338545e-07	9.31273336015741
KDR	1.08782228876235	2.18338903816331	6.299376675525	1.47977097180003e-08	3.26277370011645e-07	9.2957281009773
KIT	2.15648743206258	6.15162278495149	6.29854831899203	1.48507787352159e-08	3.26547859418871e-07	9.29225179150696
SLC25A21-AS1	-1.08143358466404	1.01733604556189	-6.2949397188179	1.50841700833621e-08	3.30636150977717e-07	9.27710957000138
LNP1	-1.75383395882649	4.89606248709066	-6.29483505447386	1.50909932602386e-08	3.30636150977717e-07	9.27667042549968
ST3GAL1	1.13107609893857	6.10950137103634	6.2924522274393	1.52471607355471e-08	3.33153214266782e-07	9.26667335044858
FAM86DP	-1.30473103209596	3.13561318007891	-6.29146778032259	1.53121457841768e-08	3.34271460265934e-07	9.26254349792712
CSPG4	1.25995929380237	6.20999777053598	6.29074705930856	1.53598954379025e-08	3.3471023271973e-07	9.25952013742315
VLDLR	1.32772544626729	4.2864502048737	6.28896493814675	1.5478598863278e-08	3.3669081624435e-07	9.25204478829559
GZMK	1.67457018856286	1.09370526245829	6.28496250183164	1.57485100603122e-08	3.42146928483348e-07	9.23525857501024
LGALS1	1.36378760253237	9.06288634495305	6.28358743452115	1.58423102476786e-08	3.42860034457651e-07	9.22949235950523
SELPLG	1.27525233843961	2.49025907407249	6.2772303522257	1.62831906302915e-08	3.51664625476679e-07	9.2028399630346
ZNF793-AS1	-1.31317820820541	1.93865701015788	-6.2753720760257	1.641434364236e-08	3.53722415634519e-07	9.19505073347327
NSF	1.0629063708107	3.91698757193598	6.27236993626554	1.66284385741018e-08	3.57526197050626e-07	9.1824684549178
SASH3	1.37381285575833	1.81351547457149	6.26970523179584	1.68207815735431e-08	3.60464196726769e-07	9.17130207945782
PTPN7	1.19421656271461	0.84516457753707	6.26853194537571	1.69061675211928e-08	3.61570950254485e-07	9.1663859535951
HLA-DPB1	1.5566818419895	6.82722435983234	6.25554107752829	1.78807047120284e-08	3.80397065973821e-07	9.11197412024572
EVA1B	1.03536537362326	6.44772892176494	6.25408761953893	1.79931357851045e-08	3.82452868619297e-07	9.10588870593831
CD79B	1.62697350842437	5.32779456610776	6.2474737276596	1.85136394857546e-08	3.91796513942412e-07	9.07820330541254
MANEAL	-1.24586834239636	2.08593579213578	-6.24690095209854	1.85594104066985e-08	3.92024371142884e-07	9.07580616010376
SLC38A8	1.18870728029971	1.04903412697838	6.24644930115736	1.85955810498185e-08	3.92024371142884e-07	9.07391599024992
SIRPG	1.32047205631272	0.740785102126941	6.24612541573027	1.86215624458619e-08	3.92024371142884e-07	9.07256055037572
HES6	1.61014665378948	6.36617601608638	6.24288117962408	1.88837965532876e-08	3.96510593716473e-07	9.05898493350069
C8orf76	1.17880962636414	2.74088337912297	6.23844347175858	1.92484219109942e-08	4.03466921614865e-07	9.04041904044951
PSRC1	1.17554270557225	4.51676338022206	6.23405908861318	1.96154997071745e-08	4.10450516776746e-07	9.0220806147869
AC008991.2	-1.43260301843992	2.36969777034427	-6.23070778520751	1.99007431415201e-08	4.1570059659724e-07	9.00806615858962
MC1R	1.04584781288773	2.47399647801324	6.22950146101203	2.00044189642441e-08	4.17146410959819e-07	9.00302218498921
RIMS2	1.79236740565411	0.844642370150572	6.22202366443585	2.06591063185421e-08	4.28013294790034e-07	8.9717628463357
PDGFRB	1.10676809583759	3.14649868132847	6.22183278281037	2.06760924732147e-08	4.28013294790034e-07	8.9709650730791
COL22A1	1.67968455860703	1.47071500599434	6.22046817957146	2.07979284644837e-08	4.29989622651708e-07	8.96526207402811
P2RX6	1.0931148506863	2.55649406650711	6.21623713482243	2.11802187705453e-08	4.36402635263747e-07	8.94758224406821
RBP7	-1.35597500621324	6.03199069007389	-6.21503913490512	2.12897186539812e-08	4.37913414284525e-07	8.94257702941232
PDCD1	1.19003291500038	0.680697399815425	6.21184344758795	2.15845565194063e-08	4.42849248588836e-07	8.92922713362848
GBP2	2.10738688732014	2.34665927023017	6.21005323226388	2.17514839799158e-08	4.44640280536435e-07	8.92174958203309
KHDRBS3	1.03681077196616	1.98696028572783	6.20992295128102	2.17636816371613e-08	4.44640280536435e-07	8.92120544002773
CTSW	1.54551235936606	1.5731447863855	6.20572683274983	2.21601829743258e-08	4.51597668188912e-07	8.90368168079891
ITGAL	1.46145477567353	1.40518610022738	6.20433529305393	2.22932429491289e-08	4.53927175608419e-07	8.89787125063666
NID1	1.03691019932601	2.98287539572454	6.20081826559987	2.26330740785254e-08	4.60072815651637e-07	8.8831877495013
SEMA6A	-1.29346848984093	5.10765725535988	-6.19554943823923	2.31517748967562e-08	4.69827720243478e-07	8.86119587062947
SYT11	1.32679335936884	1.44435701870907	6.18695485382957	2.40232128314887e-08	4.85072545996949e-07	8.82533620631314
SPI1	1.24949160137472	3.93049566995633	6.18123282901046	2.46212865264671e-08	4.95907942434084e-07	8.8014713993372
FCER1G	1.4360523346289	5.29897204943096	6.17453470702621	2.53400975173524e-08	5.08693002400582e-07	8.77354529104344
EDNRB	-1.78148989750561	6.72154125439865	-6.17429553511324	2.53661442112705e-08	5.08793994494497e-07	8.77254831874761
CD247	1.02315643047851	0.782537145537487	6.17121248726845	2.57042774670553e-08	5.14723372603315e-07	8.75969803678279
SDCBP	1.12935639553482	9.29496844075977	6.16960999054058	2.58817866388589e-08	5.16995094494038e-07	8.7530196381237
HLA-F	1.9345716470954	5.55117720174902	6.16048946041541	2.69153804095001e-08	5.34115868618031e-07	8.71502135155611
ATP6V1H	1.19811475912092	6.07272868374915	6.15965790507194	2.70116217374217e-08	5.35586701280081e-07	8.71155786912629
ADGRG1	1.95030901787608	7.15444157174527	6.15669331961708	2.73575077902562e-08	5.41143592147638e-07	8.69921150403218
GSTO2	-1.32392341821758	1.58658757028849	-6.1526986904852	2.78305020524136e-08	5.50021595664435e-07	8.68257868405387
PHTF1	1.12857972908011	2.19744109296646	6.15079242539138	2.80590573318253e-08	5.5363470089934e-07	8.67464271604355
ENY2	1.03121325486397	4.97299933380924	6.14930649159552	2.82385015546077e-08	5.55364843734405e-07	8.66845722533229
ATP8B1	1.02750163586846	1.52805707581795	6.14604223298131	2.86366906026152e-08	5.60464251810279e-07	8.65487094757165
CXCL10	1.83603271677663	1.39660558376573	6.14350153112298	2.8950451704072e-08	5.6614736329207e-07	8.64429796013488
AC040977.1	-1.02679422008769	2.96713364032959	-6.14329182903743	2.89764998502146e-08	5.66199403852862e-07	8.64342536528508
ASB9	1.29634546683703	3.52552843040125	6.14017182502571	2.93667973897064e-08	5.71979215450356e-07	8.63044390043052
SCX	1.02185330450219	1.5002099850919	6.12918467149059	3.07830387492356e-08	5.96205894495195e-07	8.58474791039957
SAMSN1	1.02785483104482	0.796139250942292	6.12753734166507	3.10011166213333e-08	5.99470473963642e-07	8.5778990919292
HMGN2P15	-1.12159895540918	1.45813259911079	-6.12521910665197	3.13105980352099e-08	6.0448929699556e-07	8.56826206915423
SH3PXD2A-AS1	1.1403887421893	1.58928505584198	6.11455187028915	3.27744498991991e-08	6.28739645055158e-07	8.52393446609262
IMPA1	1.53863821596526	3.34154667441529	6.1081000065223	3.36924283406668e-08	6.44817146345883e-07	8.49713712564611
TRAV12-2	1.23366301465273	0.622355702180465	6.10589073935128	3.40125658877102e-08	6.4991651155601e-07	8.48796341266625
LY96	2.39055101081051	4.84160892679778	6.10368217712364	3.4335603985443e-08	6.55571744864019e-07	8.47879380968655
LAIR1	1.04865641473427	1.79457606183797	6.1008664838717	3.4751842451444e-08	6.61952876278096e-07	8.4671052112681
CD8B	1.40624289981669	0.889783919052736	6.09958707277611	3.49426182964569e-08	6.65056733800153e-07	8.46179471446895
SLC44A3-AS1	-1.25674574899508	2.47979214144592	-6.09940579586649	3.49697324298882e-08	6.65056733800153e-07	8.46104231419804
PGGHG	1.186168071186	3.03755874291672	6.08938041937744	3.65020576248879e-08	6.91482640922172e-07	8.41944387745858
STAT3	1.00864688970704	5.7956526878958	6.08883170754564	3.65878130853121e-08	6.92347431845859e-07	8.41716780787136
MRPL13	1.39811142698868	3.93955614407736	6.08501176307478	3.71903522810729e-08	7.01775860268726e-07	8.40132463022975
SELENOS	1.02785881434381	4.59663960895218	6.08407313273379	3.73399006561117e-08	7.04049061436499e-07	8.3974322182277
TTYH3	1.16013666298054	6.95366695966992	6.07848947357178	3.82418767073073e-08	7.19934552942386e-07	8.37428177517969
HSPA5	1.01243495570313	7.36154364130985	6.07514356230539	3.87926444632687e-08	7.28603508499407e-07	8.36041294381842
NASP	1.04506294117138	4.28496589471767	6.06579713490608	4.03729938552473e-08	7.54772340722422e-07	8.32168654396006
TMEM87B	1.01944944939768	2.36469890983026	6.0586498441759	4.16242401942889e-08	7.73980687483667e-07	8.29208672451938
NPTX1	1.25014311347285	0.877270542054685	6.05766091983078	4.1800355502984e-08	7.7665894606849e-07	8.28799218724916
CYTH4	1.06607796465324	2.00588217012154	6.05541071308927	4.22038360473614e-08	7.82354418611501e-07	8.27867634857538
ADAM12	1.26922280831379	3.13129564930773	6.04880346507504	4.3410923937244e-08	8.02180884593356e-07	8.25132967695515
RNF139	1.19301638476687	4.50128184769564	6.04771652672011	4.36127369986998e-08	8.040788525307e-07	8.24683200156916
AP1S3	1.26245544746042	1.54577596529998	6.04247359217508	4.45992825456623e-08	8.19317919260606e-07	8.2251412495296
SCCPDH	1.52510430285875	3.24510535982767	6.02219983388189	4.86257755719894e-08	8.80501141808425e-07	8.14133081081105
IL12RB2	-1.71179824841419	2.24474679217753	-6.02182082390855	4.87043682258499e-08	8.80606986368801e-07	8.139764994188
CHSY3	1.29534758847974	3.2344066913482	6.02025554453779	4.9030279642654e-08	8.84517936027312e-07	8.13329868804665
TYROBP	1.50293635376858	6.14052626449036	6.01562741538331	5.0006560369229e-08	9.01458545449765e-07	8.11418311189022
TMEM37	1.07525110485133	1.86117631809447	6.01196702128448	5.07922690559535e-08	9.14403312511335e-07	8.09906842397512
EHD2	1.09515997688228	4.76282778255138	6.01193043271706	5.08001840284075e-08	9.14403312511335e-07	8.09891735776247
ZNF135	-1.02086705033201	1.87819243045413	-6.00973014757299	5.12784021870801e-08	9.21353689145972e-07	8.08983348632371
SIT1	1.23084186230962	0.859906633972257	6.00692399217742	5.1894753842696e-08	9.31335797280705e-07	8.07825006924063
ADCY3	1.00965295192756	3.62580263168861	6.0062873041803	5.20356122018632e-08	9.33171978820079e-07	8.07562218947298
MAPT	1.13604703607928	3.10710027678262	6.00548906858993	5.2212743919697e-08	9.34600917682185e-07	8.07232768070916
DNAJC13	1.42743057760291	4.22260437104098	6.00252721228842	5.28752077652224e-08	9.44729726934343e-07	8.06010481379751
EVI2B	1.24634219866656	1.42306297644903	5.99909033748842	5.36543192070548e-08	9.55828600443558e-07	8.04592446908435
ZNF704	1.23022612801902	4.54689195299772	5.99191558017822	5.53174733889925e-08	9.81844597322221e-07	8.01633158625953
AC124798.1	1.03970502270489	1.46044255776603	5.98912613592468	5.59777301037097e-08	9.92835784476786e-07	8.00482985773143
CHI3L2	1.17039448937446	0.804064038823461	5.98638325067	5.66345477798564e-08	1.00301565599877e-06	7.99352205717073
LGALS3	1.8737399823671	6.37588565441545	5.98390240212291	5.72351640227642e-08	1.01143308101542e-06	7.98329619581659
PPP1R3B	-1.18657091843013	3.45683944765618	-5.97669580571627	5.90157658453505e-08	1.0375974517908e-06	7.95360018223677
CKS2	1.30154089950706	5.225834609255	5.97202363065857	6.01992550249246e-08	1.05381342310443e-06	7.93435486225897
DOK2	1.19329512866368	1.80362282347238	5.97065525119663	6.05502856681045e-08	1.05842773720203e-06	7.92871939366783
ARFGEF1	1.50183786225181	3.69798541075641	5.97042393754903	6.06098238284091e-08	1.05870406557416e-06	7.92776681059749
TRAM1	1.35068150219214	6.27688849914892	5.96656637238907	6.16112845759638e-08	1.07441880861977e-06	7.91188284714704
CXCL9	1.89323460646249	1.28810004047518	5.96353386998201	6.24099971857295e-08	1.08544973553629e-06	7.89939888960175
RASSF4	1.11456101578802	2.54691578319271	5.96308649391783	6.25286903608745e-08	1.08673337662367e-06	7.89755737108369
FKBP5	1.43962558866345	2.48093631532574	5.96138060983431	6.29833249718103e-08	1.09150057091448e-06	7.89053597830152
HNMT	-1.37166709170267	3.41732842977519	-5.95824255993821	6.3828179051039e-08	1.1045605538425e-06	7.87762179472609
NSMCE4A	1.25378337800618	3.23082758317553	5.95725234720702	6.40970864087659e-08	1.10763059383028e-06	7.87354725309352
RNF43	-1.37794079055994	1.85984220836171	-5.95518760648354	6.46613983054738e-08	1.11578934638312e-06	7.86505205216353
HLA-DMB	1.37864946315066	2.30932375953168	5.949804405399	6.61558254140562e-08	1.13752310601868e-06	7.84290857175201
SEPHS2	1.14699430856852	6.28870436133161	5.94095585403038	6.8686630153457e-08	1.17271037800789e-06	7.8065270943481
BATF	1.2352981560129	1.12799131526011	5.93921973416138	6.91942755388065e-08	1.17805443797082e-06	7.79939132484806
ARHGDIG	1.65031253590914	2.35855910433907	5.93769958059469	6.96418096232844e-08	1.1848406261277e-06	7.79314386849185
NDUFA4L2	1.44569020482816	4.5007435036401	5.93166109742344	7.14479126397758e-08	1.21301119565847e-06	7.76833321456455
CALU	1.0576219217722	5.59774195833003	5.92228830051334	7.43432041558965e-08	1.25337672187622e-06	7.72984179299097
TRBV28	1.48860790526023	1.15949622278951	5.91109947722032	7.79512875032854e-08	1.31000579761522e-06	7.68392303979014
ATP1B2	1.48561224220213	4.20896051788613	5.91103470174766	7.79726705643757e-08	1.31000579761522e-06	7.68365729947803
MAMSTR	-1.20040989425747	2.16316164698497	-5.90963579171198	7.84358793964188e-08	1.31687423036567e-06	7.6779185676261
COPS5	1.30032648882706	4.09593700587869	5.90708807982612	7.9286462838564e-08	1.32563899538787e-06	7.66746846405992
MGST1	1.5985311593003	2.89865040174246	5.90232054690802	8.09026675802009e-08	1.34957585823753e-06	7.64791785604211
MMP9	1.7432686954902	2.06355075795336	5.90204563016587	8.09968493192539e-08	1.34957585823753e-06	7.64679066854083
S100A1	1.91125971824847	8.22658008461712	5.90042974040404	8.15526146237051e-08	1.35603626376367e-06	7.64016576090563
PSMA3	1.12887155116142	6.03417868349144	5.89871489271095	8.21465282897448e-08	1.36403803147786e-06	7.63313590740105
GPX8	1.10487295401076	3.89420926970611	5.88951793446288	8.54052855794098e-08	1.41026708746902e-06	7.59544736208381
LRP12	1.16943398368709	1.91587641560673	5.88932850754807	8.54737276747833e-08	1.41026708746902e-06	7.59467134238026
ADA2	1.67551418155713	3.53063623690031	5.88921961227941	8.55130972492575e-08	1.41026708746902e-06	7.59422523870219
ACSBG1	1.1117316357491	0.958494092326869	5.88477906983487	8.71338345901469e-08	1.43017636300167e-06	7.57603670623776
SLC11A2	1.12514809345391	5.05765022507192	5.88220433339115	8.80874106453221e-08	1.44484838192632e-06	7.56549298770044
HCN2	1.25057607858499	2.47520974167524	5.88143214633256	8.83753971921337e-08	1.44761053181431e-06	7.56233117984359
STAT1	1.74172974382395	5.23372222547844	5.87957711776698	8.90710276201754e-08	1.45703349911111e-06	7.55473621461085
FMN1	1.58976066662954	3.76814849959085	5.87094138169099	9.23811224515961e-08	1.50305576246851e-06	7.51939158484704
MYH14	-1.35031640951364	5.0582000902782	-5.87064432383619	9.24971171269074e-08	1.50393230734884e-06	7.5181761374115
UCP2	1.43469350676006	3.88294765114583	5.86999786540108	9.27500416308475e-08	1.50703255562605e-06	7.51553115915537
IRX1	1.59518934061666	1.36239419004198	5.86679698233512	9.4012455797014e-08	1.52549702067407e-06	7.50243645650072
HSD17B8	-1.02043430975626	5.57831669517723	-5.86599455783921	9.43315746924219e-08	1.52964998211891e-06	7.49915420363613
RPS6KA2	1.45909155254447	3.07490652757384	5.8551941990003	9.87321469296015e-08	1.59353685144377e-06	7.45499333825141
ARHGAP30	1.06384728222899	1.66007856132792	5.85385672240994	9.9290987278884e-08	1.5993578190431e-06	7.44952684381991
AC103706.1	1.00980263859551	2.66869967780404	5.84988983431161	1.009668815906e-07	1.62311301680507e-06	7.43331638738097
CXXC5	1.19921024086843	3.66017241918128	5.84934558627316	1.01198974832069e-07	1.62576455254438e-06	7.43109268712512
RNF145	1.19063792217559	6.29176119318691	5.84869286978672	1.0147801776859e-07	1.6291663197464e-06	7.428425911672
CXCR3	1.41209376587409	1.04961209967916	5.84696518165056	1.0222028762504e-07	1.63999546945144e-06	7.42136773730306
MS4A7	1.37243603215043	2.04543659046644	5.84264422906934	1.04100215704902e-07	1.66497807955702e-06	7.40371882637811
NCF4	1.17464080852824	2.42486200714711	5.84166465714001	1.04531115961616e-07	1.66947123493769e-06	7.39971848567927
IDE	1.02491044319195	3.17876322606554	5.84148765490266	1.04609164122283e-07	1.66947123493769e-06	7.39899567856077
FPR3	1.18457242797321	1.79471244519031	5.83883692158326	1.05784884080715e-07	1.68268859631676e-06	7.38817216789609
TAF2	1.41321585774621	3.05957052863107	5.83777127390966	1.06261208686539e-07	1.68915552350697e-06	7.38382144821322
AC010136.1	-1.01002202465233	1.98144243995661	-5.83346735911297	1.08206580552423e-07	1.71445112249618e-06	7.3662530546157
BMPR1B	1.10503982551553	1.0279375756622	5.82818927650058	1.10640242977755e-07	1.74615403030733e-06	7.34471516284422
ARHGAP9	1.08115430444532	1.41952617824279	5.82773435110811	1.1085251133552e-07	1.74836436445142e-06	7.34285914375094
SLC22A17	1.36572162148643	4.54626295345256	5.82301648073737	1.13077671263691e-07	1.77671922130016e-06	7.32361442093324
MS4A6A	1.46321693343158	2.86304374217014	5.82298925940938	1.13090636927862e-07	1.77671922130016e-06	7.32350340006372
TRIM69	1.24155363874705	3.64412950387397	5.82246457817229	1.13340831853655e-07	1.77834189188398e-06	7.3213635533648
DUSP15	-1.20734603342019	2.9485905200438	-5.82155157712477	1.13777498600878e-07	1.7823402169859e-06	7.31764017590002
EFR3A	1.34060905242319	4.04322686738482	5.82150712243632	1.13798802496793e-07	1.7823402169859e-06	7.31745888786273
TRABD2A	-1.24455642164696	1.341228908262	-5.82128671044441	1.13904487992859e-07	1.78256474098715e-06	7.31656004688644
NFIA	-1.03917218365311	2.33718503358809	-5.81575059399419	1.1659095771973e-07	1.81872879278007e-06	7.29398818950411
HLA-H	1.55578181081646	5.73610924250397	5.81474146838081	1.17087332278098e-07	1.82529575946733e-06	7.28987470466887
MIR22HG	1.09260377236719	2.16897254688723	5.81307231825894	1.17912938006445e-07	1.83462225522882e-06	7.28307139636285
CD109	1.29019516195525	1.27536671122215	5.81168990101324	1.18601058695625e-07	1.84295996856296e-06	7.27743737638542
CXCR2P1	1.23032040449484	0.736327353245803	5.80798718421415	1.20463698699019e-07	1.87070310808419e-06	7.26234964998438
CCL3	1.13713861088658	1.35033466485147	5.80309330208512	1.22969835319956e-07	1.89921404542756e-06	7.24241410076912
HILS1	-1.33586532399971	3.59373422942399	-5.80302401238448	1.23005684561356e-07	1.89921404542756e-06	7.24213189296576
C16orf45	1.43979168084503	2.84642954387279	5.80072164690463	1.24202760289956e-07	1.91135415674981e-06	7.23275543054386
AL354836.1	1.01768267232805	2.96916630114373	5.79833591442484	1.2545528966026e-07	1.92842702392057e-06	7.22304102788461
BAP1	-1.40740232145512	5.43725663056346	-5.7860071598759	1.3212898887534e-07	2.01565395127408e-06	7.17286549950718
DCAF13	1.19698226030822	3.83898132857186	5.78510210998441	1.32632457668828e-07	2.019516855448e-06	7.16918382512059
GBP4	1.48091041211211	1.63430302498984	5.78054713905699	1.35195166534655e-07	2.05337200865997e-06	7.15065807775953
MTFR1	1.28559090382523	3.51535981237933	5.77321711403271	1.39421933082606e-07	2.11094746712314e-06	7.12085815791305
SMIM10L2A	-1.05505182948963	2.00131370912472	-5.76977829339949	1.41449484366515e-07	2.1363019441755e-06	7.10688305004077
VAV1	1.02075054223882	1.45161093145825	5.7529818289022	1.51777737476472e-07	2.26543712965807e-06	7.03867213443785
TMEM178A	1.03771363584969	1.11296492868737	5.75224710255079	1.52246092963496e-07	2.26893481054376e-06	7.03569023972809
AP000892.2	-1.05066637269317	1.28750203063888	-5.7512064404868	1.52911905474407e-07	2.27675106490491e-06	7.03146696775654
MMP12	1.01340532507757	0.453425527025383	5.74922327207336	1.54188679536455e-07	2.29435029599114e-06	7.02341962885817
IL2RB	1.22024441753663	1.25334830961658	5.74589429821139	1.56355532758422e-07	2.31818687524999e-06	7.00991380549669
OLFM1	1.36205652593539	4.50862865241031	5.74575670491808	1.56445735638324e-07	2.31818687524999e-06	7.00935565107177
HECTD1	1.16540341774158	5.798272769875	5.74566693864609	1.5650461188441e-07	2.31818687524999e-06	7.00899151242007
VCPIP1	1.16204564914003	2.6406302194459	5.74512392833633	1.56861229054538e-07	2.31985971619448e-06	7.00678883003183
DNAJC3	1.32091268191914	3.77360519244663	5.73682170325562	1.62414337546868e-07	2.3903046273615e-06	6.97312207214087
PLA2G4C	1.20058094640589	4.6111786135563	5.73651513343826	1.62623056832834e-07	2.39192236082801e-06	6.9718792682359
TCEA1	1.13831383433912	4.96655863008444	5.73564741551411	1.63215250520527e-07	2.39917499399026e-06	6.96836177288521
TMEM68	1.20339461525726	2.83924380517285	5.73541383542943	1.63375024925032e-07	2.4000663552397e-06	6.96741493930005
UBE2V2	1.29653407661285	3.84551858048018	5.731983675805	1.65739150220872e-07	2.42890122690515e-06	6.95351236665261
PLN	2.05336007062672	1.52080778717241	5.72522222947718	1.70498320397506e-07	2.4881038799419e-06	6.92611797923077
TMEM206	1.07082913228495	3.00673164098403	5.71337502559338	1.79163722787653e-07	2.60357366668013e-06	6.87815052489743
C3AR1	1.031430094657	2.02558427246585	5.71035438490409	1.8144159435031e-07	2.63193588928761e-06	6.86592700400052
ZNF415	-1.30243179565326	1.6505498798263	-5.70722254405412	1.83833424332805e-07	2.66025535152254e-06	6.85325632220778
TMIGD3	1.09350909309928	1.85927713035776	5.70656882527746	1.84336580013172e-07	2.66435140425009e-06	6.8506118955086
SLC2A10	1.15630189982531	3.09045280143895	5.70471280039539	1.85772529389754e-07	2.68190395737982e-06	6.8431045788874
ITGB2	1.19372429601986	3.43255359358719	5.70059108981218	1.89000863506196e-07	2.72201719541048e-06	6.8264365625425
LOXL4	1.75682167960799	3.947614913361	5.69852197702893	1.90642254522242e-07	2.73913886171126e-06	6.81807104983757
MT-TP	-1.00695433660052	12.0577244939103	-5.69805623121427	1.91013652759644e-07	2.74284729140628e-06	6.81618819353523
JAG1	1.25650544546057	2.82071392116256	5.69667071515898	1.92122716275003e-07	2.75550412382573e-06	6.81058738906467
XPOT	1.10042579666384	4.15651490349292	5.69414171549198	1.94163471284478e-07	2.78147789337114e-06	6.80036563385829
CYGB	1.40383023749637	7.68869973779617	5.68252971807544	2.03810910833175e-07	2.89229903357044e-06	6.75345637881787
AC010890.1	-1.27533113166505	1.43078093134212	-5.67701731817169	2.08554351366664e-07	2.9526905535596e-06	6.73120183157358
LYZ	2.20844122823782	3.33625729826869	5.67279068903377	2.12264815353967e-07	3.00171213768665e-06	6.71414430603844
PCDHGC3	1.0790275526365	4.95481214084327	5.66725029421682	2.17227143403724e-07	3.06115782410022e-06	6.69179286258146
RASA3	1.06571668502944	4.15032494869884	5.66602310957222	2.18341635578351e-07	3.07507329688881e-06	6.68684331212977
GFPT1	1.03519601162753	3.25087956518875	5.66413779655022	2.20064790981721e-07	3.09574002885965e-06	6.67924024023948
PLEKHO1	1.18943805048996	3.02684240974303	5.66324223942311	2.20888001567155e-07	3.10371359137598e-06	6.67562901955796
TMSB4X	1.3619168396564	7.22455107687538	5.66086539224391	2.23087559630342e-07	3.13098540211627e-06	6.66604585123896
GNGT2	1.01033652164176	1.07574987920374	5.65515046032322	2.28464805910773e-07	3.19165202025379e-06	6.64301086479627
CD14	1.14806677092885	5.42621578347304	5.65096166981284	2.32486882425499e-07	3.24409649770681e-06	6.62613348943879
PIK3C2A	1.59949570950567	3.42471954343634	5.64601096969212	2.37330438766628e-07	3.30216662214947e-06	6.60619307093154
TMSB4XP8	1.1469031907452	1.89440714633568	5.64349498695646	2.39829880766974e-07	3.32928980124337e-06	6.59606204009976
AC091286.1	1.10246419353457	0.636847042313751	5.64228262288654	2.41043502667592e-07	3.34289531339667e-06	6.59118093461937
UBE2W	1.13362059775914	2.45889381043786	5.64117559657144	2.4215695362597e-07	3.35233322229046e-06	6.58672431879884
WWTR1	1.39261724099151	2.93246408996037	5.6343828192641	2.49100776353375e-07	3.43631327379784e-06	6.55938640303843
C1orf21	1.01607915334241	4.1175662659873	5.632642987654	2.50910576699793e-07	3.45930812181206e-06	6.55238660651861
AL441992.1	1.06372544098802	2.65170968886108	5.62187644077719	2.62401274777276e-07	3.58911574144511e-06	6.50909048272695
AC022400.7	-1.86596925466652	4.84952263943581	-5.61677254492294	2.68027790788608e-07	3.6598718640678e-06	6.48857826430268
ANO6	1.1249713436458	3.79560372225504	5.61371114568438	2.71459424757355e-07	3.69838642283375e-06	6.47627853124803
MYCNUT	1.10982099246432	0.90187278507902	5.61301674342119	2.72243797804232e-07	3.70693382696987e-06	6.47348904259067
CCR5	1.10889658128315	0.878552074686119	5.6102815345003	2.75355137155952e-07	3.73674207990224e-06	6.46250285334426
ACSL1	1.30319850668263	5.22946020040047	5.60729737699924	2.78789555684957e-07	3.77911262213483e-06	6.45051936339956
ANKDD1A	1.12827505575187	2.12263855867164	5.60360202756968	2.83100902548996e-07	3.8311195364512e-06	6.43568373454048
PTPRC	1.29313098657918	1.11759073575521	5.60117586909504	2.85967076831971e-07	3.86342797438729e-06	6.42594578300005
TGS1	1.30621783026337	3.57099702863299	5.59752222830069	2.90337278560865e-07	3.91591393535295e-06	6.41128447184076
SLC16A8	1.08311241055961	1.9230783860093	5.59200575254128	2.97060379900043e-07	3.99990645015575e-06	6.38915580209809
ZNF883	-1.04972708897521	0.907282405978104	-5.58562108959958	3.05032838707846e-07	4.09586523855627e-06	6.3635562726428
ETV7	1.62972699161075	1.88786027112419	5.58313479679245	3.08194038946561e-07	4.12458688938432e-06	6.35359081754217
TFPI2	2.13393575623835	2.80428130230801	5.58222570435987	3.09357929740541e-07	4.13532137080198e-06	6.34994751090911
IMPAD1	1.1993890384964	4.41817230822418	5.58052998331496	3.11540484007662e-07	4.16017381016299e-06	6.3431523743902
AOAH	1.09074271476263	1.64149983246343	5.58039024387735	3.11721015695458e-07	4.16028985115052e-06	6.34259244686837
GBP1P1	1.30271247454648	0.764559283947964	5.57810560081976	3.14687213405541e-07	4.19756332592184e-06	6.33343888189341
POLR2K	1.04910840257329	6.02877518660508	5.56840081021058	3.27599482731916e-07	4.35540004225134e-06	6.2945741804323
OXCT1	1.2309245023356	4.51142853140523	5.56675030946783	3.29846714715485e-07	4.37806412459533e-06	6.28796736161825
SLC38A5	2.49719320471484	3.12399801418479	5.56176440404345	3.36727688545901e-07	4.45717733170927e-06	6.26801437553449
ATAD2	1.09291310020833	2.02959955171525	5.56035065895458	3.38704324311911e-07	4.47599983165467e-06	6.26235815894103
DLC1	-1.13233758298544	3.81467231388033	-5.56000241746355	3.3919296834051e-07	4.48001187317171e-06	6.26096498479243
SOAT1	1.33186614239015	3.60975487231187	5.55919953696682	3.40322192987169e-07	4.49002740720401e-06	6.25775312798304
MDM2	1.15954777149137	3.36326840934852	5.55847115423917	3.41349835574035e-07	4.50113263575566e-06	6.25483946853671
TMEM64	1.15669552024757	2.68197143710141	5.55342710761665	3.48550436170447e-07	4.57862510020973e-06	6.23466697048519
SYNPR	-2.6473355592381	3.27724993065142	-5.54176214240384	3.65779473260822e-07	4.76872431214028e-06	6.18804636737258
ACSL6	1.05981478821809	1.05634653203803	5.53693359678827	3.73153696570796e-07	4.85179967453221e-06	6.16876102988415
SSX5	1.6809516761507	1.34269863871467	5.53608230495665	3.74468866839233e-07	4.86367557198382e-06	6.16536171464873
POMC	1.49260423332536	1.61080942799831	5.53578754349297	3.74925308027321e-07	4.86699287256914e-06	6.1641847486978
INPP5D	1.01515158976531	1.7214994349441	5.53411035211331	3.7753288207291e-07	4.890353705182e-06	6.15748834286345
SMOC2	1.13110661540973	2.12937465768194	5.53205945804902	3.80745692955438e-07	4.92669867795358e-06	6.14930109470826
ITFG1	1.23162871828928	4.35914344129872	5.53176145239893	3.8121476146546e-07	4.93013321318311e-06	6.14811155591956
AC092535.4	1.33685320959373	2.76672865649151	5.53129233785847	3.81954310625535e-07	4.93706025640374e-06	6.14623906494374
DUSP9	1.11604020570049	3.60644941208907	5.53092102071113	3.82540683783348e-07	4.94200104290013e-06	6.14475698611914
UBD	1.48271204043271	0.99581825677539	5.52866466889107	3.86122916527282e-07	4.97500575259474e-06	6.13575190510483
ZDHHC11B	1.129213849258	1.61776399166118	5.52773429905425	3.87609572002486e-07	4.99150411605329e-06	6.13203927890671
ATP1B1	1.55699576306809	3.48088896547311	5.52574779028001	3.90802704140235e-07	5.01927504893108e-06	6.1241130699464
SLCO2B1	1.10520543544921	2.49383865414015	5.52311662682606	3.95071882111955e-07	5.06872828083224e-06	6.11361661321322
MTDH	1.45823621112077	4.6163690256622	5.51928847583292	4.01365183059498e-07	5.14129686871452e-06	6.09834898101014
CDC27	1.03534421457525	3.33814958090173	5.51909649795237	4.01683366376361e-07	5.14265166577033e-06	6.0975834480895
TP53INP1	1.16099924734122	2.75887382721867	5.51611592745274	4.06655264763468e-07	5.19257592822973e-06	6.08569960768846
BTBD19	1.15497611723849	2.32726551425687	5.5133307002367	4.11355938803739e-07	5.23327760296296e-06	6.07459719170927
SDS	1.25225490689429	1.62278664402991	5.51113596013341	4.15097611725156e-07	5.27533500255434e-06	6.06585031505689
DOCK10	1.32834915660976	1.78226660287473	5.5000808742611	4.34459111985175e-07	5.48683103868601e-06	6.02181510951624
CLIC2	1.29805260003311	1.41315706141103	5.49695109587918	4.40099819117943e-07	5.54072627189049e-06	6.00935555825974
POLA1	1.25297420428944	3.15995121671387	5.49553173641649	4.42681541773308e-07	5.56743902666587e-06	6.00370617398168
COX6A2	-2.05422805555605	4.20089266943911	-5.49470701279463	4.44188488491883e-07	5.57769881036748e-06	6.00042387901674
SLC25A32	1.16241316716171	4.47296118101763	5.49374265719405	4.45956965030591e-07	5.59700265598269e-06	5.99658614533124
CA8	1.26978944305002	0.924023476706332	5.4927673576379	4.47752545650258e-07	5.61371783023964e-06	5.9927051650429
VTN	1.90410176697621	2.84130291496372	5.48885730490468	4.55022753581896e-07	5.69307538202466e-06	5.9771490996628
RARRES3	2.00435234563028	4.42160679537996	5.48743133139859	4.57702909447631e-07	5.72365053601609e-06	5.97147712511275
OLFML2B	1.01437227559103	2.35340949545862	5.47941247145778	4.73065870760322e-07	5.90356944902443e-06	5.93959346932776
PUM3	1.2190503006759	4.95963793644797	5.46655835600099	4.98755356499848e-07	6.18272769117324e-06	5.88852810184161
VPS13B	1.01367689875499	2.32551880276594	5.46337618334297	5.05323723871112e-07	6.25134765197732e-06	5.87589466233183
OR2I1P	1.37531370070537	0.831039677148504	5.45634889657184	5.20131247419193e-07	6.41159750510115e-06	5.84800761677197
SGK1	1.74392548761303	3.87512649655591	5.45617776510437	5.20497110249324e-07	6.41284225910236e-06	5.84732870175859
GBP5	1.32101585199018	0.87935235284074	5.45521294048325	5.22564547346788e-07	6.4317680179287e-06	5.84350121686299
FAM167B	1.21804555761531	5.61892238060262	5.45495447795477	5.231197518492e-07	6.43493682902795e-06	5.8424759411019
GIMAP7	1.26055917535543	1.86499196645825	5.45258610915899	5.28234302442488e-07	6.48958520175311e-06	5.83308205806179
PSME4	1.11914630077877	3.80864472233688	5.45088647090623	5.31934943960803e-07	6.5205797434385e-06	5.82634176103586
KCNK2	-1.51834043574962	1.92180140080892	-5.44495803827921	5.45043336856949e-07	6.65095725065864e-06	5.80283868054832
PLEK	1.20865830625079	1.7498397607059	5.44476367800969	5.45478414722724e-07	6.65291305815473e-06	5.80206834177255
FGFR2	1.09300267297603	1.71064793352756	5.44282279133904	5.49841861354522e-07	6.68086653744215e-06	5.79437640312974
LGALS9	1.219564552735	3.33757539352098	5.44276248642365	5.49977984680802e-07	6.68086653744215e-06	5.79413742831989
PPARG	-1.693857913284	2.90275876317966	-5.43282094218403	5.72876821920395e-07	6.91738047815101e-06	5.75475777614825
SGCD	1.15011107575726	4.85924085391966	5.42673609684266	5.87351409325743e-07	7.06557798095253e-06	5.73067114254462
FBXL7	1.22829677085133	2.04770741046443	5.42640186374147	5.88156799287089e-07	7.0671356331618e-06	5.72934844985131
UBR5	1.32019042825413	4.30316235266545	5.42588075551246	5.8941465909157e-07	7.07472924968117e-06	5.7272862924538
KLK13	-1.15359429877916	1.1851023398586	-5.40311324966048	6.47026283226704e-07	7.65616144521921e-06	5.63727800548817
SLCO4A1-AS1	-1.13301356707117	7.27955177706392	-5.39858380474702	6.59129878988698e-07	7.7727882953319e-06	5.61939217072838
IGSF6	1.15882943389351	1.84232027877541	5.39060642941258	6.80989611541586e-07	7.97617730789637e-06	5.58790797935093
SLC45A2	1.20355861554446	5.73898261241671	5.38805948653321	6.88117451404842e-07	8.03633550338216e-06	5.57786052063825
CTSO	1.2442579851763	4.08695892110398	5.38719600769662	6.90550548884379e-07	8.05737352981755e-06	5.57445467270578
EMID1	1.14516122348367	2.897437501423	5.38601635529033	6.93888204721956e-07	8.08812394622945e-06	5.56980213864811
VSIG4	1.22090839374825	2.73875935693407	5.38200634752807	7.05352733132416e-07	8.20201232907579e-06	5.55399024210729
IDO1	1.37688423591682	0.837096915435682	5.37523961439446	7.25121514198128e-07	8.39559629781763e-06	5.52732064339504
SPTBN1	1.11096610077449	6.81105400748191	5.374806721171	7.2640453484805e-07	8.40643106533045e-06	5.52561501875482
FRMD4B	1.03844955002623	1.60898089275199	5.37229969305329	7.33878851465972e-07	8.48076706157097e-06	5.51573843468678
DCSTAMP	1.21899237071405	0.693468888767862	5.36136981263483	7.67355774242907e-07	8.81294273928879e-06	5.47270455566093
RARRES2	1.7454625230275	5.3959025366777	5.35955798198863	7.73048096742467e-07	8.85730923906064e-06	5.46557483314397
CDK15	-1.16818472825471	1.36779155896878	-5.35828654113702	7.77067360798677e-07	8.89494127892953e-06	5.46057226555726
CD52	1.66182487089927	2.57742214021102	5.35708150382839	7.80895628424374e-07	8.9345383573507e-06	5.45583147795294
SNX25	1.35809279243992	4.44052479777477	5.34804728116505	8.10191621382202e-07	9.21312313464684e-06	5.42030542645036
GPM6B	1.25854949037805	6.47243119570241	5.34509092907947	8.20010498416862e-07	9.31054919106606e-06	5.40868599793679
ADAMDEC1	1.1799545563743	0.713606651643793	5.33998840572733	8.37232682396544e-07	9.47611184704082e-06	5.38863849633395
PROS1	1.50078596627755	4.02149977220605	5.33342255534065	8.59916658661114e-07	9.6920774237363e-06	5.36285489083864
SYNJ2	1.16462968957176	2.03790407394403	5.32679578928326	8.83421961577228e-07	9.91545929058168e-06	5.33684719592053
SCG3	1.0722980537142	1.29540240426645	5.32521860463514	8.89108436464225e-07	9.96081223822253e-06	5.33065955096107
STAB1	1.02952325086379	3.16961684644268	5.31974991033722	9.09104960805073e-07	1.01519516148943e-05	5.30921134212834
PTGER4	2.25908813882315	2.35949399835424	5.31278025959439	9.35229911356643e-07	1.03807588525902e-05	5.28189146784293
PRRT4	-1.25446314677791	2.49226184207635	-5.30459478158085	9.66853113851777e-07	1.06621589808116e-05	5.24982739682187
UBXN2B	1.12881052544781	3.32282489050584	5.29715139638133	9.96517928373172e-07	1.09314449686971e-05	5.22069060453573
MSR1	1.00279273279818	1.46350774283041	5.2953024595404	1.00402392180326e-06	1.10057358825033e-05	5.21345603969614
LY86	1.03219964661715	2.2308172744314	5.29082466972897	1.02243246631345e-06	1.1195427412686e-05	5.19594021479526
IDUA	1.12116079222813	4.28458836095689	5.29056940188455	1.02349180205588e-06	1.12019604555936e-05	5.19494189301625
EIF4G3	1.03678584893824	4.14434578333581	5.28826403540703	1.03310770096873e-06	1.12817038522566e-05	5.18592692205637
MPZ	-1.48194472371728	1.84708104022008	-5.28402564728643	1.05101800996205e-06	1.1436020683677e-05	5.16935789656927
DHRS3	1.11317054098955	3.04229164911095	5.27248114819546	1.10135963298309e-06	1.18982225410623e-05	5.12425946747456
IFI27	2.3614274135936	3.82138965099693	5.26503079801828	1.13509480150583e-06	1.21919454944349e-05	5.09517986016873
MATK	1.90183795335063	2.91201650818392	5.26377115944588	1.14089765176999e-06	1.224340964067e-05	5.09026529032919
CYBB	1.16704489958765	2.0074281932193	5.25755715748497	1.16995217137821e-06	1.24722774412445e-05	5.06602918917539
SPARCL1	1.78310486054057	3.76192266006888	5.25676659024008	1.17370018508801e-06	1.25012237047869e-05	5.0629467742648
SLC17A9	1.04416136594097	1.51682017508537	5.25222090592379	1.19548029785725e-06	1.26996831992646e-05	5.04522752186577
AP005121.1	1.48442607588722	1.37993448089552	5.24741656417222	1.21893015843318e-06	1.29091422290759e-05	5.02650804574019
EOMES	1.08530809294631	1.08682593673433	5.24382905273368	1.23673402262479e-06	1.30830192528763e-05	5.01253517951819
PTK2	1.01996062860427	5.68998545687259	5.24129067615015	1.24948495813095e-06	1.31980937331371e-05	5.00265133966982
AC016582.3	-1.14940411858762	1.10754263701237	-5.23626948008433	1.27508824413452e-06	1.34216897349986e-05	4.9831068061834
SPATA18	1.08755715209973	1.82865577603089	5.22786228185805	1.3191121104096e-06	1.38369602222775e-05	4.95040290530958
NCOA2	1.0778673006463	3.11335580382466	5.2155712034441	1.38616473581532e-06	1.44464262824317e-05	4.9026367227012
GSTA3	-2.32699572625974	3.25541738566038	-5.20453787466747	1.44919139575841e-06	1.49871523670701e-05	4.85980516306339
AC104031.1	1.1633427593501	1.02679174247387	5.20346874032135	1.45544579589157e-06	1.50297118184665e-05	4.85565712183697
ZNF350-AS1	-1.25081228048647	1.09204526739109	-5.20341004423372	1.45578993037191e-06	1.50297118184665e-05	4.85542940406978
PGF	1.01492568061366	2.68117875170343	5.19202557600594	1.52406548834791e-06	1.56147378217956e-05	4.81128593237001
SERPINB9	-1.35779858685973	3.84124211676941	-5.18527294969427	1.56603371029988e-06	1.60040844771466e-05	4.78512493070788
C1orf116	1.58736952269146	1.70753524494429	5.182060657499	1.58639351601309e-06	1.6171194535864e-05	4.77268575663097
SEMA3B	-1.18037453280923	3.34701917736017	-5.17416073745014	1.6375725471405e-06	1.66159393823434e-05	4.74211052380349
AL157871.2	1.12962037271357	0.910505607601546	5.16347715545779	1.70936362264615e-06	1.72864215974366e-05	4.7007982688078
C4orf19	-1.07219513979239	0.920246818626882	-5.15988060109684	1.73421771830951e-06	1.74866351354741e-05	4.68690028997125
FGL2	1.3902658396676	1.6381368643501	5.15901055904552	1.74028309684993e-06	1.7525895912952e-05	4.68353895234375
PAG1	1.07558464547925	3.48685637379246	5.15527738407136	1.76654492175206e-06	1.77608191676152e-05	4.66911932149276
NIPAL2	1.26379462359263	3.99365297657926	5.15301741737404	1.782631193594e-06	1.79151105010007e-05	4.66039257062408
OVOL1	-1.05256979977255	3.15956610658892	-5.1438351165	1.84947741615125e-06	1.84642673175347e-05	4.62495513135272
EMC2	1.29390377578506	4.58018717608181	5.14254124250005	1.85909170853165e-06	1.85526010979189e-05	4.61996418583187
VIRMA	1.05075452053105	4.23216259533144	5.14193030909915	1.86364830598643e-06	1.85827534958532e-05	4.61760780952617
BCHE	-1.57928973665524	1.91190423230058	-5.13989314186033	1.87892146652053e-06	1.87196249812601e-05	4.6097514431966
GDF15	1.91105669217253	6.93850753525954	5.13408441930993	1.92314654577085e-06	1.90817122430788e-05	4.58735854449219
KLHL30	1.14357766864107	3.27047379385378	5.13061304967489	1.95006053269904e-06	1.9293406414648e-05	4.5739822881413
CD9	1.14798079232168	4.2608559366191	5.1103613715299	2.11457784796551e-06	2.07095184867496e-05	4.49603671496465
DLL3	-1.61950128171433	2.2754171112562	-5.10202497764659	2.18617681335654e-06	2.13073029997431e-05	4.46399624760921
SNCG	1.25088023535794	2.43884667532118	5.09727489557795	2.22802871745429e-06	2.16670338669394e-05	4.44575136495145
SOX1	1.22899078308144	4.86986055814764	5.09711984466767	2.22940795916083e-06	2.16675900005153e-05	4.44515596491441
SUSD2	1.048469840377	2.13141056093906	5.09152930765018	2.27969975196122e-06	2.2112943225323e-05	4.4236942522771
RTF1	1.00375913708081	4.09452465313686	5.08514214951733	2.33851634596018e-06	2.25919715625283e-05	4.39918894542346
MID1	-1.10637046462379	2.14244804730827	-5.08401426222022	2.34905560369587e-06	2.26772225594086e-05	4.39486325215979
CCDC140	1.15511533575136	3.88018331276839	5.08389733839267	2.35015082203867e-06	2.26772225594086e-05	4.39441485165223
ADAM23	1.8962273726029	3.79382949972918	5.0713520966041	2.4706081562243e-06	2.36323285113356e-05	4.34633451949283
MTERF3	1.1333607546377	4.22801190147555	5.06502500412249	2.53362890332067e-06	2.4122898916249e-05	4.32210850759846
TCF12	1.2532852539884	4.33937968029592	5.06090844150496	2.57547273441983e-06	2.44231080690576e-05	4.30635474257907
AC069209.1	1.0871562030287	3.83401849184515	5.05963111399225	2.58859322829058e-06	2.45379177983222e-05	4.30146783790213
HMGB2	1.01836028106004	3.89414554107208	5.05415168024536	2.64562221376275e-06	2.49417888610577e-05	4.28051131778859
VSTM2L	1.01547391000149	3.38280104113392	5.05316239194819	2.65604861808759e-06	2.50108662169975e-05	4.27672894463361
TERF1	1.16365711057179	3.43299735476568	5.05049227949201	2.68439062042141e-06	2.52091143989148e-05	4.26652212088538
MT1E	1.48418526378819	4.55565420194373	5.04040121563	2.79419657221792e-06	2.60784498895127e-05	4.22797278523707
MCUB	1.19326320290581	2.39510318957256	5.0311458076506	2.89876088843039e-06	2.6940115588829e-05	4.19265058334415
RAB34	-1.02775712436293	5.53902809342427	-5.03016808344291	2.91002764107416e-06	2.70240771731513e-05	4.18892116107959
MEGF10	-1.19490881839052	1.06540808806182	-5.02928599785853	2.92022901455535e-06	2.71084142800556e-05	4.1855568620788
RDH10	1.03870249082148	2.51959366705624	5.02842975052574	2.93016498580604e-06	2.71589947574136e-05	4.18229140148628
AC018904.1	1.11016247515465	2.57620218957882	5.02792525408603	2.93603466467712e-06	2.7202984780648e-05	4.18036754328953
MMP2	1.78222329082243	4.61891641132649	5.02661398725528	2.95134468642287e-06	2.73343744675967e-05	4.17536759367292
HLA-J	1.20081705476894	2.22750394945447	5.02116665736018	3.01578570882245e-06	2.78566089319311e-05	4.15460375328617
GIPC3	-1.30590018855392	2.99294842305957	-5.01936944319769	3.03734650840639e-06	2.80343724622641e-05	4.14775577728004
OMG	1.17516558654771	1.01054345866482	5.01727549271196	3.0626571754696e-06	2.82217232455874e-05	4.13977873533184
TRBV20-1	1.09782078679691	0.701910500850486	5.01720825613465	3.06347330398198e-06	2.82217232455874e-05	4.13952262166633
ERFE	1.13871416673321	2.18181015005861	5.01641860924749	3.07307408083877e-06	2.82879512102098e-05	4.13651487732979
TSPAN5	1.14319228951061	2.1374993848651	5.01454270156161	3.09599997290686e-06	2.84348100698313e-05	4.12937057522378
CARD16	1.26736086843644	2.14180722019043	5.0125364214653	3.12070407915163e-06	2.86435349839391e-05	4.12173128547563
ZNF560	-1.11137393323438	0.730147350749643	-5.01121515164082	3.13707844572784e-06	2.87357809954866e-05	4.11670116530641
ATF3	1.0039684651075	2.61742704556585	5.00070628369443	3.27033666165128e-06	2.9776175471447e-05	4.0767180083586
RNF19A	1.16852151915343	3.17935996304834	4.99894449981485	3.2932117287091e-06	2.99281741561739e-05	4.07001920020909
SGCB	1.0059421020641	3.18510788758555	4.99624620573316	3.32854975136469e-06	3.02039690706669e-05	4.05976188861502
SPOCK2	1.12794389640378	1.67965002605451	4.99351023877189	3.36475922102778e-06	3.04982481247034e-05	4.04936430669924
IRF9	1.02953310512547	1.75680895938407	4.99290493148859	3.37282204878481e-06	3.05538271393614e-05	4.04706433843545
FBP2	-1.10561877872596	0.872723133061668	-4.99278246259801	3.37445565520361e-06	3.05538271393614e-05	4.04659901464085
PTPRU	1.28707838263193	4.17104788735834	4.98290481598743	3.50878894530234e-06	3.15960699590218e-05	4.00908821403125
NBN	1.20946091655986	3.75337725088998	4.97865217471954	3.56821894268939e-06	3.2042500223483e-05	3.99295055294803
ASS1	1.41273383647229	4.71442119436851	4.9735857168665	3.64030571465381e-06	3.26051799303621e-05	3.97373406920914
RASSF2	1.18867795382067	2.79672241374145	4.97191546426993	3.66438064639245e-06	3.27844255170588e-05	3.96740123879177
LAP3	1.29852169172316	5.18623914261624	4.96858735085282	3.71281626600398e-06	3.31198532792765e-05	3.95478588198969
SHC4	-1.36369340756985	1.82933082443427	-4.96125778317259	3.82170144834739e-06	3.39046815483292e-05	3.92701845596534
GABRB3	1.49174315931677	1.71251052946665	4.95748236037013	3.87899779621049e-06	3.42989542170401e-05	3.91272399290118
PDE4B	-1.30844100420685	2.14979164537056	-4.95729408886788	3.8818768755218e-06	3.43118799402639e-05	3.91201131112506
CLSTN3	1.01092853286528	3.06817688321975	4.95329834707845	3.94347468883078e-06	3.47548315313408e-05	3.8968892109943
YTHDF3	1.25415174744717	4.63320799736903	4.95148121729754	3.97180193917867e-06	3.49917485252968e-05	3.89001430738759
SPON1	1.17789305234955	1.32506307230552	4.94976010897757	3.99881540836146e-06	3.51785323533543e-05	3.88350391457128
SLC17A5	1.11050703088496	2.9338969675261	4.94861966902126	4.016813754495e-06	3.53112058810182e-05	3.879190657856
HLA-S	1.07988832105006	1.18123839019999	4.94655473600138	4.04960379135385e-06	3.55092023863371e-05	3.87138220947172
ZNF385A	1.00412316707967	4.14261387293112	4.94349952430848	4.09859865246575e-06	3.58808012460785e-05	3.8598322200451
HRASLS	-1.07785640947344	2.19667148298607	-4.94310195137082	4.10501671295363e-06	3.58910995379586e-05	3.85832950334578
ANKRD44	1.06767284041686	2.77395240927414	4.9373425970062	4.19909812620006e-06	3.65684049047854e-05	3.83656788061449
GLIPR2	1.01544882501444	3.3203457868746	4.93604294018874	4.22061777663771e-06	3.67293876248738e-05	3.8316590029672
MS4A4A	1.05354287971745	2.62388798693117	4.93232374413927	4.28279642393279e-06	3.72303416242057e-05	3.817615164551
FBXO32	1.12920983602624	3.95607530161846	4.92614824058054	4.38802008266654e-06	3.80357916940054e-05	3.79430858672361
HLA-DQB2	1.53517283086311	1.90721185560334	4.92570778726534	4.39562054272531e-06	3.80880362703578e-05	3.79264689082089
ATP6V1C1	1.16408938221154	5.11156485849591	4.9214911068566	4.46903672618964e-06	3.86274113320425e-05	3.77674263184257
WWP1	1.00939347765783	4.03167016479934	4.91758120020897	4.53817985577297e-06	3.91272558077862e-05	3.76200190757839
SCD5	1.28805037938674	2.38329283853704	4.91579822932772	4.57005550595228e-06	3.93180681588858e-05	3.75528200235949
KCND3	1.20118930767008	2.47087717606861	4.91530550638498	4.57890277667522e-06	3.93801904878533e-05	3.75342518901437
RETREG1	1.08286739863971	1.98213343016881	4.91106431351449	4.65575123092493e-06	3.98711486737505e-05	3.73744646029558
MT1A	1.10123445060411	2.39119998413811	4.90861127170167	4.70077202489805e-06	4.01856252552196e-05	3.72820795684165
AL121985.1	1.58611533360282	1.72329221161548	4.89437956319641	4.97046831869924e-06	4.22821637370726e-05	3.67465791359681
LMAN1	1.12068623870601	4.27199001978386	4.89055893571109	5.04540340620253e-06	4.27843139979556e-05	3.66029608229602
SMARCA5	1.2189130145657	3.48785890980629	4.88514219838829	5.15353484456315e-06	4.35791402678568e-05	3.63994473015534
MT2A	1.07890611824295	6.76727030968045	4.88410030355491	5.1745912492014e-06	4.37113936298555e-05	3.63603158864545
CA2	1.19866267897185	1.38886990083947	4.87451847905084	5.37221230942637e-06	4.51444845578662e-05	3.60006524923039
PDE4DIP	1.02740086117912	2.9457885234034	4.87345092839642	5.39468048714409e-06	4.52866291187108e-05	3.59606044079656
CHL1	-1.63770942617578	1.76881530739281	-4.87323873213171	5.39915737352185e-06	4.52957435547938e-05	3.59526446415457
RPL39P40	-1.14240857654113	1.28970137047717	-4.8732193274409	5.39956695163713e-06	4.52957435547938e-05	3.59519167548778
CDH1	1.64982153734334	6.98137681798196	4.87293247368384	5.4056251579285e-06	4.53232970198326e-05	3.5941156805228
CD163	1.09064805123058	2.10116274194546	4.87252398482766	5.41426367591865e-06	4.53561673335607e-05	3.59258348834587
ATAD3C	-1.13485983933222	1.6435493321228	-4.86922537433968	5.48451597720623e-06	4.58970383021648e-05	3.58021333341797
ROPN1	-1.39659541514903	1.55667292439057	-4.86726680766515	5.52664830894976e-06	4.62176703142223e-05	3.57287062574194
CPE	1.3771006010926	2.77478594675592	4.85786459089024	5.73334029396192e-06	4.77154240346573e-05	3.53764369968339
AP001007.1	-1.48609114899117	3.0841561189388	-4.85235457132122	5.85795066660773e-06	4.86354546085641e-05	3.51701661882696
PLXNC1	1.23166976851413	6.40084704254701	4.84488420554432	6.03111842765094e-06	4.98509310800373e-05	3.48907110140031
MT-TT	1.5751572370036	4.25944439840248	4.84384660750771	6.05556179550773e-06	5.00358877369427e-05	3.48519144808941
RDX	1.2934876803546	3.53315499030053	4.83986708963771	6.15020829180443e-06	5.07140813162757e-05	3.4703159257059
GABRA5	1.35216981300243	1.10104767055639	4.83796467764162	6.19596195383482e-06	5.10392102423753e-05	3.46320701374007
AATBC	1.17241149409786	2.46544058379341	4.83489073835974	6.27059313653931e-06	5.15137630931852e-05	3.45172356019971
SLC38A3	1.11481162970878	1.24568435074486	4.83414839944162	6.28874704748509e-06	5.16453751762598e-05	3.44895096586962
ANO9	1.28559105974584	1.44091707950061	4.8288766195097	6.41914995275254e-06	5.25025744446416e-05	3.42926782487691
ISG15	1.63835533495011	5.8290020990024	4.82175539275189	6.5994916049719e-06	5.37596540230046e-05	3.40269801479812
MYOF	1.1350623685551	2.86265252577811	4.81045166785816	6.89593479779688e-06	5.57430989831928e-05	3.36056696244125
ME3	-1.11188310337479	2.06328026128371	-4.79938663664755	7.19866355212653e-06	5.776587490785e-05	3.31937799403653
LURAP1	-1.02213802851155	2.27481598390403	-4.77909393162	7.7878365920631e-06	6.18784128302749e-05	3.24397500566178
RADIL	-1.0789247116132	2.77880582656683	-4.7785768573779	7.80344655846846e-06	6.1982100124843e-05	3.24205597747149
CCDC74A	1.08738304586482	2.24850942866078	4.77561377474037	7.89348835359091e-06	6.25946128530744e-05	3.23106123873421
INTS8	1.00681965391008	3.61753183717512	4.76788173910232	8.13323875969967e-06	6.42432986532884e-05	3.20238869409283
NOX5	1.59583033723234	2.6949902131825	4.76034435327272	8.37377018267016e-06	6.58210961436508e-05	3.17446272190946
CD5L	1.08375911953682	0.541727721492427	4.75756596642779	8.4641685965557e-06	6.64023077519811e-05	3.16417499271099
AZIN1	1.10566447996209	5.43917360949527	4.75032162978844	8.70436287366516e-06	6.80880856773614e-05	3.13736656065845
REEP2	1.04199970296393	1.76180133312338	4.74985007951904	8.7202255622908e-06	6.81901359376809e-05	3.1356223260971
LSP1	1.23248470253234	3.46802581565337	4.74838485653905	8.76969458655436e-06	6.85105859762766e-05	3.13020317361986
ERBB3	-1.14125427139977	5.84527427428617	-4.74142631950146	9.00838248939776e-06	7.01489032062785e-05	3.10447961000241
CPM	1.1145703197354	2.91706279037	4.74063039531064	9.03608344612042e-06	7.03419872124036e-05	3.10153866322678
SMIM25	1.11550413009663	3.87035311999885	4.73901127008511	9.0926907472919e-06	7.07044033198643e-05	3.09555683095807
CLIC4	1.05937188462503	5.50996750306368	4.73348021272807	9.28868050390952e-06	7.19382453613722e-05	3.07513102738906
AL355596.1	-1.51837969171868	1.56946046292443	-4.73335032774975	9.29333194619869e-06	7.19512524520212e-05	3.07465153136942
SOX15	-1.02728970747557	2.07077180668181	-4.72675773263749	9.53242639183894e-06	7.35202430539728e-05	3.05032332511577
NCALD	1.26769170042326	4.0783457239925	4.7215823159666	9.72430692252711e-06	7.46671330778247e-05	3.03123812893364
TRA2A	1.03911356635617	4.63373099918727	4.72005953625611	9.78147644019662e-06	7.50109422290657e-05	3.02562485915039
HPN	1.06872821451002	3.25158732635038	4.71906286542133	9.81907121248197e-06	7.52515714005028e-05	3.02195148104725
ADRA2A	1.0909550136284	1.85353506252328	4.70753619837073	1.02642044434758e-05	7.81926965313242e-05	2.97949987735031
NES	1.13977058659578	5.16223921386554	4.70565976124793	1.03385017935744e-05	7.86596883791439e-05	2.97259466158317
LINC00518	-1.51601129288632	4.95343516615852	-4.69335122361183	1.0838987887897e-05	8.20550021156931e-05	2.92733816695032
COBL	1.08247388989874	1.43688168483516	4.69229103194345	1.08831827652942e-05	8.2312356997117e-05	2.92344314088712
AHCYL2	-1.38818204676645	5.97726892701991	-4.69105643571059	1.09348686802731e-05	8.26516299561071e-05	2.91890799793453
NECAB2	1.55101252870993	4.17265311203462	4.68536265533253	1.11763416029733e-05	8.42138905097992e-05	2.89800129575883
NEDD9	-1.24121933776591	3.90728615530018	-4.67742113609719	1.15218179391502e-05	8.64136345436263e-05	2.86886522812355
NAPSB	1.1091007927087	1.61221539600343	4.67470723014528	1.16422428991487e-05	8.71278827166588e-05	2.85891479365838
TPD52	1.24979278763077	2.11414077497695	4.66477069418018	1.20936892302486e-05	9.01719175436772e-05	2.82251082887737
BEX5	-1.29299983173724	2.44118884999969	-4.66175536447204	1.22340180605121e-05	9.11620736365032e-05	2.8114724303393
DHCR24	1.06150744811287	3.49193192874631	4.66051262998192	1.22923124188863e-05	9.15119568453991e-05	2.80692425920447
RTTN	1.00705047103041	4.98295695505149	4.65996154719387	1.23182490015918e-05	9.16205248321156e-05	2.80490762220866
AL445250.1	-1.11845415188908	1.79540017532924	-4.65181591865542	1.27078808729712e-05	9.40849528852085e-05	2.7751152865752
PALMD	-1.53460627951366	1.89692030858459	-4.62507099360238	1.4073233578701e-05	0.000103027815222362	2.67750630508859
SEPT2	1.14879702802266	6.59918512817096	4.62060392269968	1.43147577722922e-05	0.000104417079140462	2.66123462545489
DPYSL3	1.01759621050108	2.17621280620575	4.62020970089316	1.43362647233611e-05	0.000104510981316643	2.65979907352937
ELFN1-AS1	1.75821362228636	2.35084118448835	4.61780147681312	1.4468329545139e-05	0.000105410249259048	2.65103109663627
GBP3	1.02050603480114	1.02822098991235	4.61336301629461	1.47148329818297e-05	0.000106948696034253	2.63487823168725
CPLX1	1.21786048889394	3.44420875666924	4.61140309088766	1.48249771080771e-05	0.000107716895494162	2.62774833349952
TMEM165	1.06117724505616	4.90438190169173	4.60941657253491	1.49374325705938e-05	0.000108371364259538	2.62052347627854
COL1A1	1.45797936865841	4.16914203738924	4.60792555516696	1.50223818239766e-05	0.000108792062207141	2.61510190795247
CAPZA1	1.14358319546754	6.71881122054299	4.59980817789384	1.54931546314132e-05	0.000111600497954928	2.58560363883838
KIF17	1.73602969581448	2.55853355197237	4.59610068985773	1.57129088538212e-05	0.000112862248469008	2.57214075454289
BST2	1.74078115365249	5.18654785595079	4.59415614212274	1.58293749953666e-05	0.000113414965563133	2.56508209049404
IFITM1	1.7188284650766	6.01176503758724	4.59332475146373	1.58794254211593e-05	0.00011367264619937	2.56206468893193
TSPAN10	1.02470166513336	8.5983168629221	4.58539344700172	1.63646853693483e-05	0.000116457681596685	2.53329517573043
ANXA1	1.39765553458862	3.23992380504513	4.58187655687022	1.6584437081275e-05	0.000117675621845741	2.52054745923824
GALNT14	1.07520451934433	4.02724766022935	4.57069757743418	1.7302141013984e-05	0.000122123858294039	2.48006462453336
LRRC39	1.13016066340954	4.79095613990277	4.56817967853677	1.74679042779764e-05	0.000123171499138656	2.47095440913035
B4GALNT4	1.00940530162207	2.14178927470472	4.53250376879851	1.99888468051182e-05	0.000138305224679026	2.34218801391722
SLC15A3	1.16947604800218	3.52496467680002	4.52850957804283	2.02921378186609e-05	0.000140123404617735	2.32780849845071
FAM91A1	1.25279041012011	3.87922047587709	4.52616113136238	2.04725408376341e-05	0.000140967068736952	2.31935732049879
SLC38A2	1.08397550526849	4.48033423503393	4.52229397793814	2.07730021853674e-05	0.000142873404235155	2.30544651281281
ANKRD30B	1.3091458627	1.57071830958183	4.52031746236745	2.09282158076479e-05	0.00014369600246828	2.29833935635127
CPEB4	1.02329763878084	2.90458212421471	4.51875647051202	2.1051592984545e-05	0.000144379338854344	2.29272763511483
NKX2-4	1.03448592312208	0.885223134604243	4.51643109348406	2.12366941110109e-05	0.000145401686772504	2.28437009121675
CAPN3	1.00621453679379	5.63363796997985	4.51571231841447	2.12942275271061e-05	0.000145727469964094	2.28178728430575
LTB	1.12948711162673	1.24893182387176	4.51107858908452	2.16687721553338e-05	0.000147968233761782	2.26514252237973
PLEKHF2	1.08035181412469	3.13169864370992	4.51071039944007	2.16988053332006e-05	0.000148062193576459	2.26382038585175
GNPTAB	1.07079190501675	5.24000937780144	4.50889630426709	2.18473710426988e-05	0.000148783362290784	2.25730706153372
MTMR10	1.01224809263684	4.3277506790044	4.5006522648366	2.25350329201124e-05	0.00015269329610857	2.22772720702271
CTSS	1.37563076829743	3.48881319011472	4.49755611770538	2.27986738181919e-05	0.000154350081973833	2.21662642288179
PRIMA1	1.17231133235947	2.02308224041283	4.4958376587843	2.29462903538084e-05	0.000155175890912207	2.2104670934945
SORBS2	-1.21827968735643	2.26836419231589	-4.49197148391519	2.32817911291431e-05	0.000157006173603497	2.19661498999269
LACTB2	1.11138222521595	3.91907917383815	4.48875718369918	2.35643380537336e-05	0.000158734731296853	2.1851038726745
CD48	1.50114935852318	2.14806339503766	4.48682551829582	2.37357329525297e-05	0.000159578476751109	2.17818850843823
CSF1R	1.0127270513338	3.50113724556495	4.4800957566724	2.43423454099065e-05	0.000162887833713056	2.15410978362452
MT-TM	1.07654371698135	1.538321385374	4.45642059092341	2.65980825940371e-05	0.000175699748868114	2.06957271295178
MEIS2	1.06823116105739	1.74662364284908	4.45249259606402	2.69914119824493e-05	0.00017805506378613	2.05557291093674
FGFR1	1.03458929982172	3.79820355604956	4.4522240837017	2.70185041668996e-05	0.000178136706394509	2.05461617375445
PARP9	1.00269275079743	2.18301042770641	4.44410354564027	2.7850400330435e-05	0.000182429164502119	2.02569821600179
LYPLA1	1.29947727087866	4.25961184934972	4.43544566993055	2.87646520174575e-05	0.000187151901462683	1.99490169220063
ID2	-1.04335071952162	4.90069018909637	-4.42181299715917	3.02634091775623e-05	0.00019486094047574	1.94648288941422
COL3A1	1.245514841435	4.06173549858761	4.41333932139551	3.12327940212247e-05	0.000200250514632906	1.91643252116494
KIF21A	1.11145151838454	3.08115592345564	4.40404911889919	3.23301191415728e-05	0.000206418505543466	1.8835265887484
EPDR1	1.09122937832321	2.95868016410019	4.38591804619977	3.45801275336242e-05	0.000219120919702229	1.81942754632883
FRZB	1.33498341028514	2.7555841281732	4.3792514673073	3.5444923718927e-05	0.000223926636003731	1.79589957262908
INPP4B	1.07602323041244	3.54700363357458	4.37909764875793	3.54651220633395e-05	0.000223946428052543	1.79535696724244
ASPH	1.08672577024713	4.56927334160233	4.37019018449317	3.66539651029087e-05	0.000230073242193783	1.76395513240946
ANKRD65	-1.15810297373371	2.08675190982903	-4.36547603276657	3.7298645445553e-05	0.000233273109335272	1.74735196414993
RGS1	1.55727050717952	1.75138068045181	4.35983490672991	3.80845094747354e-05	0.000237635560408078	1.7274984252711
UTP23	1.01913651192541	2.99541207564492	4.35640091655556	3.85707108768652e-05	0.00024054531435572	1.71542044637537
EFCAB1	-1.38217015111029	1.53527154310627	-4.35149359625455	3.92759412907772e-05	0.000244314115788725	1.69817062652077
ADRA2C	-1.09010331785292	3.55163896215169	-4.34945302090526	3.95728469045355e-05	0.000246066260110749	1.69100127309972
ALDH1L2	1.15243192470775	2.77425452727513	4.34847057639771	3.97165660546563e-05	0.000246801351176394	1.68755029120991
S100A9	1.05136223065475	2.62515553602553	4.33837418311071	4.1223076627297e-05	0.000254984845464195	1.6521129997259
AC022240.1	-1.00539851642088	1.18170003279248	-4.32411211197823	4.34455917966835e-05	0.000267466981638759	1.60214114417144
AC025265.1	1.20936651501091	2.28067017703506	4.31764210679668	4.44916006274442e-05	0.000272556085827537	1.57950487570483
AL035425.1	-1.00219027205391	1.01628900817101	-4.29979874560824	4.75039537294043e-05	0.000288672369424919	1.51718610902038
LINC01531	1.63227691345835	4.32926010055715	4.27631325716572	5.17702882215627e-05	0.000309882179176225	1.43540676777507
STK32A	1.10590648249645	5.36977674246464	4.27041226103007	5.28990548477655e-05	0.000315284617888824	1.41490273604165
RECQL	1.02685302808402	2.03167262184282	4.26485391189023	5.39839765288229e-05	0.000320324037083809	1.39560549659006
OXR1	1.18909505321433	3.04346806486807	4.26236322620264	5.44770651638387e-05	0.000322321012642741	1.38696354852481
FAS	1.11603475166472	2.45615799689001	4.25870967428728	5.52082408713652e-05	0.000326236639369234	1.37429252310552
PKD2	1.04933195950458	4.8506733530878	4.24652425809503	5.77159601711496e-05	0.000338576059060706	1.33208114222965
PTPN13	1.00684844189783	2.10300484241224	4.23988126288816	5.91289824015463e-05	0.000346026749804553	1.30910125475755
LGI4	-1.50242568543349	2.29073603271824	-4.21723312599039	6.42015805132307e-05	0.000370694076848394	1.2309260389435
PLEKHB1	1.00841730014202	5.03581011234051	4.21669258792611	6.43276311222477e-05	0.000371067893607247	1.22906348401289
PDE3A	-1.44413207283701	2.47791879406342	-4.21076536723138	6.57255722451588e-05	0.000377871314190286	1.20864973441637
TPR	1.0179883802174	3.446710963093	4.1989660525986	6.85961282861533e-05	0.000391400486874327	1.16806635558019
CTNNB1	-1.01699906864313	7.83704656036203	-4.18971415089933	7.09310769876682e-05	0.000402635726581817	1.1362953919595
KCNE4	-1.0430780826237	3.64121810635502	-4.18134212722446	7.31098183446767e-05	0.000412706398978019	1.10758442430658
ROBO1	-1.21344241286397	2.10262148204751	-4.17938430687038	7.36285468876391e-05	0.000415125086201617	1.10087557490222
DOK5	1.17696749895711	2.84585077949248	4.17419767209511	7.50199501742049e-05	0.000421693288534363	1.08311227400674
RAD21	1.05626092129215	6.05029172638365	4.16020969499819	7.88998692797349e-05	0.000439826349358135	1.03527633762991
TWIST2	1.10454074232624	3.43453411308485	4.13452201765941	8.6533854079424e-05	0.000475484477363335	0.94769861894368
FAM129A	-1.28625647683617	4.06578673577123	-4.12895381234807	8.82799656252648e-05	0.000483870945842803	0.928760882973719
MDFI	1.28877112750002	2.73624664346681	4.12509863458343	8.95087046438853e-05	0.000489829507104083	0.915658894619452
PTCHD4	1.03550377331384	1.65313159088627	4.10327268947914	9.67814990297936e-05	0.000522425884394939	0.841631962891493
GALNTL6	-1.16876473090584	1.21373315214178	-4.09582374924549	9.93912366917941e-05	0.000533894351077953	0.816425788656756
SNCA	-1.33378846887289	4.09215120924082	-4.0872374213365	0.000102483424010614	0.000548314628794911	0.787407838001944
MPPED2	-1.05974591715902	1.18945060802349	-4.08164041700341	0.000104548635101302	0.000558007596076396	0.768513835759258
PLA2G7	1.04640227890092	1.43105335687802	4.0784002094938	0.000105762444186374	0.000563616283018297	0.757583476681662
SLC9A3	1.20868294398352	3.0585553131761	4.0377833200355	0.000122174529558248	0.000637741561148166	0.621051214047525
RTN4RL1	1.07764232034235	4.32088731005029	4.03291275367899	0.000124299479418177	0.000647855844287204	0.604739313078242
ARMC1	1.0396471818999	3.95698213267673	4.02860704774254	0.000126207500879322	0.000656951966520832	0.590329987111576
TMEM176B	1.04130998740381	4.47005980886643	4.01986313671752	0.000130169149149384	0.000673518935863772	0.561099204421953
MSC-AS1	-1.02857034347114	2.07101838815499	-4.0168858742014	0.000131545108505498	0.00067991184391932	0.55115583753317
ARX	1.57392850488327	1.67340881998706	3.99021896372276	0.000144507715044496	0.00073684325636631	0.462312458724819
ENO3	1.58936741215767	4.72250372436541	3.99013329857555	0.000144551266733824	0.000736910121631056	0.462027690669231
AL162457.2	1.48704701366643	4.64409234302769	3.94814891158461	0.000167480895978032	0.00083533425867906	0.32295485558352
MCF2	-1.15309073050467	1.57655031783038	-3.94454419727891	0.00016960441553223	0.000844982619805253	0.311060225793829
HLA-DRB6	1.41044931956174	3.1019057404709	3.94364621724616	0.000170137410818108	0.000847013513449802	0.308098258352053
IFI6	1.47205328155149	6.80639140170728	3.91464282223603	0.000188241368684818	0.000923656979298629	0.212675567707741
COL9A2	1.06979652195194	1.93970655185428	3.9130899019568	0.000189260988555318	0.000928283738436839	0.20757979019274
MAP2	1.15419729587735	2.87565185221835	3.90415464056889	0.00019523122769468	0.000952363460951167	0.178286068579653
COL11A1	-1.16320308992956	1.87122922437331	-3.90269840731907	0.000196221157913998	0.000956222671718578	0.173516192977429
AL137067.2	1.08498068061133	1.96721945385807	3.88058365929739	0.000211857793067522	0.00101929196545404	0.101228109909189
AC092652.1	-1.51914779407091	1.26449676712275	-3.86678325479732	0.000222212207570002	0.0010600507478364	0.0562594556140414
AL589987.1	-1.006076753373	1.39878934467191	-3.85774578288464	0.000229253329128703	0.00108700021508145	0.0268701026943665
IFI16	1.40179994885179	4.07111285650979	3.82029909014018	0.000260766508346848	0.00121080881608692	-0.0944016898582953
LHFPL3	1.09111132316398	2.46014420126206	3.81207776202802	0.000268218897056459	0.0012361659047662	-0.120917607223578
GRIK3	-1.11397355062764	1.18937091450987	-3.80597439557538	0.000273882471873665	0.00125819632714638	-0.140577041960029
TRIM22	1.23392353317599	2.97266157301425	3.7819475955949	0.000297306942050655	0.00134749944814266	-0.217757340137045
SLC6A17	1.18507061908143	6.99402149433736	3.77624942827989	0.000303136288649338	0.00136843735748657	-0.236011569939133
SNX10	1.05530372824395	2.08127753482222	3.76897508015142	0.000310736634728309	0.00139765819672514	-0.259287319193412
COL1A2	1.27134437446558	5.96908993802463	3.74028644327023	0.000342519835100893	0.00152042633072838	-0.350777109351245
LHFPL3-AS1	1.12517501465932	7.69562464227855	3.73032184403106	0.000354266860020465	0.00156339786385262	-0.382440353962573
PAQR8	1.10154607204976	4.28972247461268	3.72686982649886	0.000358425126644632	0.00157800915003938	-0.393395575762459
CHADL	-1.18748211464992	3.05041371100416	-3.71433882034926	0.000373913919685229	0.00163549340480206	-0.433103717292814
HLA-DQA2	1.47323047814355	2.32826696650967	3.69462011686163	0.000399584187459435	0.00172934093285537	-0.495397382834762
CCL18	1.3744247776893	2.29926759724586	3.68410427239814	0.000413950982626619	0.00178227872832838	-0.528522391893127
MET	1.03346483970315	6.59239750693004	3.68355538414726	0.000414714211944304	0.00178429555201202	-0.530249560730751
TMEM176A	1.00775491768324	3.25490675687032	3.63033586750926	0.000495419828072075	0.0020722380852842	-0.696844384582604
MYO7B	-1.11085807157885	1.10988977279717	-3.62682973672496	0.000501229989635013	0.00209179855254957	-0.707759010920133
LINC00645	-1.09583093406798	0.679361455030763	-3.61390798404664	0.000523206777982563	0.00216897878338319	-0.747919354345957
RORC	-1.05905815000272	0.909377063474452	-3.61175118186674	0.000526962916823675	0.00218284127363014	-0.754612608973878
MDK	1.08084562062482	6.29368578182773	3.60538348171626	0.000538202366687983	0.00222239114745285	-0.774356903695079
NRG3	1.02500417897943	3.18818979730194	3.59442802184485	0.000558073771207726	0.00229193655656303	-0.808267819217289
DKK3	1.30024429900952	3.0871259170466	3.58052005326806	0.000584304233335384	0.00237867924820072	-0.851210655516121
SLC1A3	1.11379919256527	1.56758386576122	3.57776108601219	0.000589644764792925	0.0023971955928861	-0.859715082573143
SSX1	1.22950620810522	1.53583622724201	3.57002136286324	0.000604874659261658	0.00244801328999076	-0.883547243771608
PHACTR1	1.24181914857465	4.26731875439698	3.5612248139711	0.000622636726315165	0.00251087026062034	-0.910588244171377
BTN3A1	1.00615868336105	4.07589374843085	3.56016626819866	0.000624807168628515	0.00251857834706899	-0.913839006496573
BEX1	-1.4149508826544	2.5675602907398	-3.55742964775888	0.000630451610510749	0.00253752842734251	-0.922239840026507
CD82	-1.0606507241754	5.49111181127184	-3.5455523969326	0.000655513781737593	0.00262357226911343	-0.958646115393173
HAAO	-1.09023059672824	3.24788251513939	-3.53772431577807	0.000672544631590451	0.00267713014317738	-0.982592464986776
SLAMF7	1.12074236450483	1.59605194371007	3.53647746318405	0.000675295681057464	0.0026850185584949	-0.98640307236852
NBL1	1.01647058380573	5.48322415708436	3.50723243579601	0.000742961175883966	0.00289927306063037	-1.07550011914689
PDK4	-1.23576511352648	2.72751394803976	-3.50482724006535	0.000748802791005413	0.00291971582706411	-1.08280365707417
WSB1	1.08685456526546	4.92118501629797	3.48364890502836	0.000802148434907734	0.00308940719203249	-1.146954503256
C3	1.27027403890821	2.74627386023241	3.47068050847558	0.000836566767144712	0.00319356370277424	-1.18609575200656
MUC7	-1.12064672549658	1.03130407846716	-3.46593718390551	0.000849500583283072	0.00323015692182868	-1.20038521861744
CAPG	1.14165735812723	4.3766524848686	3.43992784194483	0.000923844746521592	0.00346545188841857	-1.27848289944409
FOS	1.15820180620819	5.20630366535266	3.43909266701374	0.000926330839536183	0.00347320266767399	-1.28098345010177
DPP6	-1.01336160773036	2.14242571085869	-3.43193064208536	0.000947911011957499	0.00354150086411899	-1.30240839479936
RPL12P4	-1.56080285332792	3.98117624630657	-3.41099321766728	0.00101375061093794	0.00374072584831694	-1.36485173077029
AP001628.2	1.01928868967008	2.50494949467056	3.4026583573451	0.00104114125887213	0.00382141144288877	-1.38963031343011
EMCN	-1.3102071551036	4.49371539950233	-3.38969580975307	0.00108512958106701	0.00395528261933639	-1.42807662455827
PCDHGA12	1.22442535081495	1.94137443304725	3.34823717348978	0.00123786352706852	0.00441559982176643	-1.55030280441472
AGT	1.06460617608154	3.40924601986795	3.3225998617689	0.00134219916589727	0.0047340678622338	-1.62531883899311
SEMA3C	-1.10942899378351	1.8625255297889	-3.31548434411931	0.00137259006955693	0.00482439105458379	-1.64606196709372
CHGB	-1.1802212622582	2.12872032408159	-3.29084086872201	0.0014829144059463	0.00514493519173975	-1.71764196441115
NGFR	1.04716147836443	1.32649047494229	3.28533935637063	0.00150865488247847	0.00522152032949304	-1.73356640200129
CPQ	1.13434218129451	3.99979643979157	3.28464700942381	0.00151192377525203	0.00523208613477009	-1.73556900369694
CORO2B	1.01965157889235	3.66333027120375	3.28376151316322	0.00151611430187974	0.00524209186639652	-1.7381298184873
AC005632.2	1.10720175610166	3.23351848612293	3.17147695181758	0.00214525503004387	0.00702570723842153	-2.05855627136777
LINC00681	-1.26910123214767	2.87184125228377	-3.12954655189864	0.00243730133532109	0.0078279471117171	-2.17600030288068
FGF9	1.12835205197029	2.68802054419596	3.11952721651449	0.00251237296900497	0.00803040360038272	-2.20388333309094
MTSS1	1.00429951627833	5.69832133628887	3.0927488881706	0.00272371976523353	0.00858386559701949	-2.27806172886
OAS2	1.01728877347457	3.01106613568544	3.09244218301002	0.00272623356763754	0.0085884339196493	-2.2789084249898
AL139002.1	-1.82691161900154	2.88871249518866	-3.03608955114111	0.00322654477906976	0.00988292625269215	-2.43335294760508
YJEFN3	-1.11168670441671	2.00514189638194	-3.01623821299266	0.00342221179006334	0.0103928433815145	-2.48722367780637
HHATL	-2.1927841501024	4.7315180130995	-2.98062023291546	0.00380110917288606	0.0113276347055377	-2.58317532461575
CHI3L1	1.31584292813674	2.86273023572847	2.90323631272309	0.0047617563063504	0.0136493156733061	-2.78848909125279
SPESP1	1.51896713922868	1.84087763869568	2.89627681399337	0.00485831050126681	0.0138637078307013	-2.8067405193535
DCT	-1.03387836927159	2.07520989535048	-2.89582947120472	0.00486457811025327	0.0138750513724354	-2.80791247304588
MIA	1.14929845249684	3.07221082720546	2.86735348080036	0.00527922498083159	0.0148875989267248	-2.8822121685549
IGHG4	1.01445639075163	1.00568308129049	2.79662011515064	0.00645374778175122	0.0176390959864098	-3.064178538802
SPP1	-1.73576966835074	6.43896278740036	-2.60730755428966	0.0108684556502385	0.0271907937679316	-3.53265259148657
PRAME	1.87419274728914	3.90154979568398	2.57387033238269	0.0118863899120706	0.0293343017096055	-3.61253528806031
AL671277.1	1.30561098005224	4.44504296352005	2.49575546756606	0.0146076535375117	0.0348116243865693	-3.79574142129413
HTN1	1.16980518955334	1.81146825086453	2.37531149425693	0.0199069657501311	0.0450334181284502	-4.06872091410454
IGLC3	1.26042164592434	1.62476232763777	2.34020910582088	0.0217443465228227	0.0483718303149442	-4.14607809975334
CRABP1	1.08484812166798	1.64210708321934	2.33094149342156	0.0222538781808186	0.0492834239624606	-4.16633434909934
