# Supplementary material for: The construction of a hypoxia-based signature identified CA12 as a risk gene affecting uveal melanoma cell malignant phenotypes and immune checkpoint expression
Source: Front Oncol. 2022 Sep 26;12:1008770. doi: 10.3389/fonc.2022.1008770 (PMC9548707; doi:10.3389/fonc.2022.1008770)
Supplement: Supplementary file 1 [file DataSheet_1.zip › Figure 4/Functinoal Enrichment/GO.txt]

ID	Description	GeneRatio	BgRatio	pvalue	p.adjust	qvalue	geneID	Count	ONT
GO:0002376	immune system process	336/989	3063/17910	2.92948973844377e-40	2.15903393723306e-36	1.68183547720762e-36	ECM1/DLL4/TCIRG1/CADM1/ITGA5/RAB31/SDC2/CARD11/S100A13/GEM/ISG20/SHC1/C4B/COTL1/BAX/C4A/HTRA1/BCL3/TAPBPL/SPON2/NECTIN1/LYN/SPHK1/CD300A/FFAR3/ANPEP/TNFRSF1B/FABP5/HPSE/SLC25A38/TSC22D3/LTBR/FN1/IRF1/SECTM1/CEBPD/P2RX4/SERPINE1/SIGLEC10/DHRS7B/CYSLTR2/TRPM4/B2M/HLA-DRB1/TAP1/TRIB1/CD93/HLA-DQA1/TNFSF9/ITGAX/CITED1/PXDN/GGT1/PKM/IGFBP2/LAG3/NLRC5/PSTPIP1/PECAM1/SLC7A7/TNFRSF21/DYSF/TNFAIP8L2/IRF5/…	336	BP
GO:0006955	immune response	258/989	2148/17910	3.98265126858605e-36	1.46760699247396e-32	1.14323052730886e-32	ECM1/TCIRG1/CADM1/RAB31/CARD11/S100A13/GEM/ISG20/SHC1/C4B/COTL1/BAX/C4A/BCL3/SPON2/NECTIN1/LYN/CD300A/FFAR3/ANPEP/TNFRSF1B/FABP5/HPSE/LTBR/IRF1/SECTM1/SIGLEC10/CYSLTR2/TRPM4/B2M/HLA-DRB1/TAP1/CD93/HLA-DQA1/TNFSF9/ITGAX/CITED1/PXDN/PKM/LAG3/NLRC5/PSTPIP1/PECAM1/TNFRSF21/DYSF/TNFAIP8L2/IRF5/ENPP2/CD74/TRPM2/HLA-B/HEXIM1/GZMB/HLA-A/HEXB/HLA-DMA/FCGR3A/HLA-C/VAV2/HCK/C1QC/RFTN1/THEMIS2/CTSC/LST1/CST7…	258	BP
GO:0070887	cellular response to chemical stimulus	310/989	3100/17910	7.18067210238317e-29	1.7640517798188e-25	1.37415388232975e-25	ECM1/DLL4/TCIRG1/ITGA5/PTP4A3/RAB31/TNFRSF1A/MGST2/CTF1/ISG20/ADCY1/SHC1/KDELR3/BAX/NQO1/HTRA1/SULF2/PFKP/DDRGK1/SPARC/DERL1/HTRA3/SPON2/ITPR2/SOCS2/WIPI1/LYN/SPHK1/FFAR3/TNFRSF1B/PTGS1/LTBR/FN1/IRF1/ACADVL/ELOC/CEBPD/P2RX4/TNFRSF19/SERPINE1/TRPM4/B2M/HLA-DRB1/TRIB1/ATP6V0B/HLA-DQA1/TNFSF9/ITGAX/P2RY6/CITED1/PXDN/GGT1/CSF2RA/NR6A1/FEZ1/IGFBP2/NLRC5/GPR27/COL4A1/COL4A2/TNFRSF21/DYSF/IRF5/TFAP2A/MR…	310	BP
GO:0071310	cellular response to organic substance	269/989	2564/17910	9.06868015908725e-28	1.67090431931183e-24	1.30159425230689e-24	ECM1/DLL4/TCIRG1/ITGA5/PTP4A3/RAB31/TNFRSF1A/CTF1/ISG20/ADCY1/SHC1/KDELR3/BAX/HTRA1/SULF2/PFKP/DDRGK1/SPARC/DERL1/HTRA3/SPON2/ITPR2/SOCS2/WIPI1/LYN/SPHK1/FFAR3/TNFRSF1B/LTBR/FN1/IRF1/ACADVL/CEBPD/P2RX4/TNFRSF19/SERPINE1/TRPM4/B2M/HLA-DRB1/TRIB1/ATP6V0B/HLA-DQA1/TNFSF9/ITGAX/P2RY6/CITED1/PXDN/CSF2RA/NR6A1/FEZ1/IGFBP2/NLRC5/GPR27/COL4A1/COL4A2/TNFRSF21/IRF5/MRPL15/CD74/TRPM2/HLA-B/HLA-A/CLIP3/HLA-C…	269	BP
GO:0002682	regulation of immune system process	193/989	1570/17910	1.34533300853605e-27	1.82220389121419e-24	1.41945297760226e-24	ECM1/CADM1/CARD11/SHC1/C4B/BAX/C4A/HTRA1/TAPBPL/SPON2/LYN/SPHK1/CD300A/FFAR3/TNFRSF1B/TSC22D3/IRF1/P2RX4/SERPINE1/TRPM4/B2M/HLA-DRB1/TRIB1/HLA-DQA1/TNFSF9/GGT1/IGFBP2/LAG3/NLRC5/TNFRSF21/DYSF/CD74/HLA-B/HEXIM1/HLA-A/FCGR3A/HLA-C/VAV2/VSIR/HCK/C1QC/RFTN1/THEMIS2/MAFB/CTSC/LST1/CST7/C1QB/HLA-DQB1/LRP8/CD209/HLA-DRA/PRKDC/MYO1G/HLA-DOA/CCL4/IL12RB1/CCL5/PTPN6/HLA-DRB5/AIF1/HLA-DPA1/CDKN1A/CD3D/C2/RA…	193	BP
GO:0010033	response to organic substance	309/989	3138/17910	1.48347670926528e-27	1.82220389121419e-24	1.41945297760226e-24	ECM1/CHAC1/DLL4/TCIRG1/FABP3/ITGA5/PTP4A3/RAB31/TNFRSF1A/HM13/VGF/MGST2/CTF1/ISG20/ADCY1/SHC1/C4B/KDELR3/BAX/NQO1/HTRA1/SULF2/PFKP/DDRGK1/SPARC/DERL1/HTRA3/SPON2/ITPR2/SOCS2/WIPI1/LYN/SPHK1/FFAR3/TNFRSF1B/LTBR/FN1/IRF1/ACADVL/CEBPD/P2RX4/TNFRSF19/SERPINE1/PAM/TRPM4/CYC1/B2M/HLA-DRB1/TRIB1/ATP6V0B/HLA-DQA1/TNFSF9/ITGAX/P2RY6/CITED1/PXDN/CSF2RA/NR6A1/FEZ1/IGFBP2/NLRC5/GPR27/COL4A1/COL4A2/TNFRSF21/I…	309	BP
GO:0001775	cell activation	174/989	1342/17910	1.83211416742409e-27	1.92895448770222e-24	1.5026091231776e-24	DLL4/TCIRG1/RAB31/CARD11/S100A13/COTL1/BAX/BCL3/ITPR2/LYN/SPHK1/CD300A/ANPEP/TNFRSF1B/FABP5/HPSE/LTBR/IRF1/P2RX4/B2M/CD93/TNFSF9/ITGAX/PKM/IGFBP2/LAG3/PECAM1/TNFRSF21/DYSF/CD74/TRPM2/HEXB/JAG2/VAV2/VSIR/MAFB/CTSC/LST1/CST7/SLC2A3/PRF1/CD209/PREX1/PRKDC/LFNG/HLA-DOA/GMFG/IL12RB1/CCL5/FZD7/PTPN6/AIF1/HLA-DPA1/PRDX4/CDKN1A/CD3D/RASAL3/PRKCA/LCP2/HMOX1/HLA-E/CORO1A/LAT2/MAD1L1/IQGAP1/EBI3/FAM49B/CD8A…	174	BP
GO:0051239	regulation of multicellular organismal process	307/989	3144/17910	1.06212865279608e-26	9.78486021388393e-24	7.62217062151296e-24	ECM1/HTR2B/DLL4/TCIRG1/CADM1/ITGA5/TNFRSF1A/SDC2/CARD11/CELF2/BAX/GPC4/IDH2/PANX2/BCL3/SULF2/ECE1/ARC/SPARC/SPON2/NECTIN1/ITPR2/SOCS2/LYN/ADGRB2/SPHK1/FFAR3/TNFRSF1B/BASP1/FABP5/HPSE/THBS2/FN1/HTATIP2/IRF1/CEBPD/DECR1/LAMA1/P2RX4/SERPINE1/CAMK1/TRPM4/MLIP/WNK4/B2M/TRIB1/GADD45G/NCS1/ITGAX/CITED1/PKM/VASH1/SORL1/GDF11/FEZ1/ADM2/SLC1A1/LAG3/NLRC5/PHLDA2/SCN1B/TYMP/LIMS2/AFAP1L2/LAPTM4B/COL4A2/WASHC…	307	BP
GO:0031982	vesicle	341/1000	3756/18675	1.25977308934135e-26	9.90181648222299e-24	7.45255238115618e-24	ECM1/TCIRG1/FABP3/ARMC9/ITGA5/PTP4A3/RAB31/CARD11/VGF/TGFBI/TAGLN2/ADCY1/C4B/KDELR3/COTL1/BAX/GPC4/IDH2/C4A/HTRA1/PFKP/S100A6/ECE1/ARC/SPARC/DERL1/SERPINB8/SPON2/WIPI1/LYN/SPHK1/CD300A/AZGP1/VOPP1/ANPEP/TNFRSF1B/BASP1/TUBB3/FABP5/HPSE/THBS2/PTGS1/FN1/SECTM1/P2RX4/S100A4/SERPINE1/PAM/B2M/HLA-DRB1/TAP1/CD93/ATP6V0B/HLA-DQA1/NCS1/ITGAX/PXDN/CPVL/GGT1/PKM/SORL1/SLC1A1/IGFBP2/MAN1C1/RAB15/VPS53/PECAM1…	341	CC
GO:0007166	cell surface receptor signaling pathway	285/989	2831/17910	1.23177150117903e-26	1.00868399596549e-23	7.85740557594202e-24	ECM1/CHAC1/DLL4/TCIRG1/ITGA5/PTP4A3/TNFRSF1A/SDC2/CARD11/GEM/CTF1/ISG20/SHC1/BAX/GPC4/HTRA1/SULF2/HTRA3/SOCS2/LYN/ADGRB2/SPHK1/CD300A/FFAR3/TNFRSF1B/TUBB3/LTBR/FN1/IRF1/CEBPD/LAMA1/P2RX4/TNFRSF19/SERPINE1/TRPM4/B2M/HLA-DRB1/TRIB1/ATP6V0B/HLA-DQA1/TNFSF9/ITGAX/P2RY6/CITED1/PXDN/CSF2RA/GDF11/IGFBP2/LAG3/NLRC5/LIMS2/COL4A1/AFAP1L2/TNFRSF21/IRF5/PLXNB1/GRID1/CD74/HLA-B/HLA-A/CLIP3/FCGR3A/HLA-C/JAG2/V…	285	BP
GO:0044459	plasma membrane part	238/1000	2283/18675	1.27927804058452e-25	5.02756269949718e-23	3.78396978320264e-23	TCIRG1/CADM1/ITGA5/RAB31/TNFRSF1A/CARD11/GEM/ADCY1/SHC1/GPC4/S100A6/ECE1/ARC/NECTIN1/LYN/FFAR3/ANPEP/FABP5/FN1/P2RX4/CNTNAP1/TRPM4/B2M/SLC52A2/HLA-DRB1/HLA-DQA1/NCS1/ITGAX/P2RY6/CSF2RA/SORL1/KIRREL1/SLC1A1/IGFBP2/LAG3/SCN1B/PSTPIP1/PECAM1/SLC7A7/SLC22A18/SH2D5/TNFRSF21/DYSF/NKG7/GPR176/PLXNB1/SRGAP2/GRID1/CD74/TRPM2/HLA-B/GZMB/HLA-A/HLA-DMA/FCGR3A/HLA-C/JAG2/MDGA1/AHNAK2/FOSL1/HCK/TRPV2/LAPTM5/IT…	238	CC
GO:0034097	response to cytokine	155/989	1167/17910	1.71701028402141e-25	1.26543657932378e-22	9.85744640952922e-23	ECM1/TCIRG1/PTP4A3/TNFRSF1A/CTF1/ISG20/SHC1/PFKP/SPARC/SOCS2/SPHK1/TNFRSF1B/LTBR/FN1/IRF1/CEBPD/TNFRSF19/B2M/HLA-DRB1/HLA-DQA1/TNFSF9/ITGAX/CITED1/PXDN/CSF2RA/NLRC5/TNFRSF21/IRF5/MRPL15/CD74/HLA-B/HLA-A/CLIP3/HLA-C/FOSL1/HCK/LAPTM5/HLA-DQB1/LRP8/HLA-DRA/CCL4/IL12RB1/CCL5/IL18BP/PTPN6/HLA-DRB5/AIF1/HLA-DPA1/CDKN1A/PRKCA/HMOX1/GBP1/HLA-E/CORO1A/IL32/SOCS3/CNTF/CASP1/IRF8/PSMB8/TNFRSF12A/EBI3/PSMB10…	155	BP
GO:0048583	regulation of response to stimulus	378/989	4275/17910	2.6728536344115e-25	1.7908119350557e-22	1.39499939924213e-22	ECM1/HTR2B/CHAC1/DLL4/CADM1/ITGA5/PTP4A3/TNFRSF1A/CARD11/S100A13/VGF/MGST2/CTF1/SHC1/C4B/BAX/GPC4/C4A/HTRA1/BCL3/SULF2/DDRGK1/DUSP14/HTRA3/SPON2/PLEKHG2/SOCS2/LYN/SPHK1/CD300A/FFAR3/TNFRSF1B/FABP5/HPSE/LTBR/FN1/IRF1/SECTM1/P2RX4/S100A4/SERPINE1/CNTNAP1/SIGLEC10/TRPM4/MLIP/B2M/HLA-DRB1/TRIB1/GADD45G/HLA-DQA1/TNFSF9/PLEKHG4/P2RY6/CITED1/PXDN/GGT1/BAG2/RAP1GAP/VASH1/TSPYL5/SORL1/GDF11/ADM2/IGFBP2/LA…	378	BP
GO:0042221	response to chemical	393/989	4520/17910	4.32232837959731e-25	2.65463001313602e-22	2.06789289318629e-22	ECM1/HTR2B/CHAC1/DLL4/TCIRG1/FABP3/ITGA5/PTP4A3/RAB31/TNFRSF1A/HM13/S100A13/VGF/MGST2/CTF1/ISG20/ADCY1/SHC1/C4B/KDELR3/BAX/NQO1/HTRA1/SULF2/PFKP/DDRGK1/SFXN5/SPARC/DERL1/HTRA3/SPON2/NECTIN1/ITPR2/SOCS2/WIPI1/LYN/SPHK1/AZGP1/FFAR3/TNFRSF1B/AK4/TUBB3/PTGS1/LTBR/FN1/IRF1/ACADVL/ELOC/CEBPD/P2RX4/TNFRSF19/SERPINE1/PAM/TRPM4/CYC1/B2M/SLC52A2/HLA-DRB1/TRIB1/ATP6V0B/HLA-DQA1/TNFSF9/ITGAX/P2RY6/CITED1/PXD…	393	BP
GO:0012505	endomembrane system	363/1000	4213/18675	2.71923576981737e-24	7.12439771692152e-22	5.36214211451706e-22	ECM1/CHAC1/TCIRG1/ITGA5/PTP4A3/RAB31/TNFRSF1A/SDC2/HM13/ALG1/P4HA2/VGF/MGST2/TGFBI/KDELR3/COTL1/BAX/GPC4/C4A/KCTD17/SULF2/S100A6/DDRGK1/ECE1/ARC/SPARC/DERL1/TAPBPL/ITPR2/WIPI1/LYN/SPHK1/CD300A/VOPP1/ANPEP/TNFRSF1B/FABP5/HPSE/COL9A3/THBS2/PTGS1/LTBR/FN1/FKBP10/HTATIP2/SECTM1/GALNT18/SERPINE1/PAM/SUMF2/DHRS7B/TRPM4/MLIP/B2M/HLA-DRB1/TAP1/CD93/ATP6V0B/HLA-DQA1/NCS1/ITGAX/ADAM19/G6PC3/PXDN/ALG5/RAP1G…	363	CC
GO:0071345	cellular response to cytokine stimulus	146/989	1084/17910	1.33547630655968e-24	7.5711233687268e-22	5.89772289552753e-22	ECM1/TCIRG1/PTP4A3/TNFRSF1A/CTF1/ISG20/SHC1/PFKP/SOCS2/SPHK1/TNFRSF1B/LTBR/FN1/IRF1/CEBPD/TNFRSF19/B2M/HLA-DRB1/HLA-DQA1/TNFSF9/ITGAX/PXDN/CSF2RA/NLRC5/TNFRSF21/IRF5/MRPL15/CD74/HLA-B/HLA-A/CLIP3/HLA-C/HCK/LAPTM5/HLA-DQB1/LRP8/HLA-DRA/CCL4/IL12RB1/CCL5/IL18BP/PTPN6/HLA-DRB5/AIF1/HLA-DPA1/CDKN1A/HMOX1/GBP1/HLA-E/CORO1A/IL32/SOCS3/CNTF/CASP1/IRF8/PSMB8/TNFRSF12A/EBI3/PSMB10/CD27/IL2RG/YWHAZ/IL10RA/…	146	BP
GO:0006952	defense response	194/989	1681/17910	2.65560813294256e-24	1.35525835104844e-21	1.05571363945129e-21	ECM1/TCIRG1/CADM1/TNFRSF1A/CARD11/VGF/MGST2/ISG20/ADCY1/SHC1/C4B/COTL1/C4A/HTRA1/BCL3/SPON2/LYN/SPHK1/CD300A/FFAR3/TNFRSF1B/PTGS1/FN1/IRF1/SERPINE1/SIGLEC10/B2M/HLA-DRB1/TAP1/HLA-DQA1/CITED1/GGT1/LAG3/NLRC5/PSTPIP1/AFAP1L2/TNFAIP8L2/IRF5/CD74/HLA-B/HEXIM1/GZMB/HLA-A/HLA-C/NT5E/EXOSC4/FOSL1/HCK/C1QC/RFTN1/THEMIS2/CTSC/CST7/MR1/C1QB/HLA-DQB1/LRP8/PRF1/CD209/HLA-DRA/PRKDC/IL12RB1/NFATC4/CCL5/PTPN6/H…	194	BP
GO:0045321	leukocyte activation	154/989	1186/17910	2.75832771583807e-24	1.35525835104844e-21	1.05571363945129e-21	DLL4/TCIRG1/RAB31/CARD11/S100A13/COTL1/BAX/BCL3/LYN/SPHK1/CD300A/ANPEP/TNFRSF1B/FABP5/HPSE/LTBR/IRF1/B2M/CD93/TNFSF9/ITGAX/PKM/IGFBP2/LAG3/PECAM1/TNFRSF21/DYSF/CD74/TRPM2/HEXB/JAG2/VSIR/MAFB/CTSC/LST1/CST7/SLC2A3/PRF1/CD209/PREX1/PRKDC/LFNG/HLA-DOA/GMFG/IL12RB1/CCL5/FZD7/PTPN6/AIF1/HLA-DPA1/PRDX4/CDKN1A/CD3D/RASAL3/LCP2/HMOX1/HLA-E/CORO1A/LAT2/MAD1L1/IQGAP1/EBI3/FAM49B/CD8A/GJA1/THY1/STOM/SLAMF8/…	154	BP
GO:0042611	MHC protein complex	21/1000	25/18675	1.69588965553755e-23	3.33242317313129e-21	2.50813154318975e-21	B2M/HLA-DRB1/HLA-DQA1/CD74/HLA-B/HLA-A/HLA-DMA/HLA-C/MR1/HLA-DQB1/HLA-DRA/HLA-DOA/HLA-DRB5/HLA-DPA1/HLA-E/HLA-DPB1/HLA-F/HLA-DMB/HLA-H/HLA-DQB2/HLA-DQA2	21	CC
GO:0042110	T cell activation	84/989	443/17910	7.46160353758927e-24	3.43700112950206e-21	2.67734116407973e-21	DLL4/TCIRG1/CARD11/BAX/BCL3/LYN/CD300A/TNFRSF1B/IRF1/B2M/TNFSF9/IGFBP2/LAG3/TNFRSF21/CD74/JAG2/VSIR/MAFB/CD209/PREX1/PRKDC/LFNG/HLA-DOA/IL12RB1/CCL5/FZD7/PTPN6/AIF1/HLA-DPA1/CD3D/RASAL3/HLA-E/CORO1A/MAD1L1/EBI3/FAM49B/CD8A/GJA1/THY1/PSMB10/CD27/CHD7/HAVCR2/LCK/CD7/CD2/CD6/CD3E/APBB1IP/TNFRSF4/CD86/CD70/LCP1/NCKAP1L/SATB1/RAC2/WAS/KIT/LGALS1/SASH3/HLA-DPB1/SIRPG/PDCD1/ITGAL/CD8B/STAT3/SIT1/LGALS3/…	84	BP
GO:0005576	extracellular region	365/1000	4295/18675	2.54762166988264e-23	4.00486126505552e-21	3.01423869152431e-21	ECM1/FABP3/ARMC9/AIFM2/TNFRSF1A/SDC2/CARD11/S100A13/VGF/TGFBI/CTF1/TAGLN2/ADCY1/C4B/ISM1/COTL1/BAX/GPC4/IDH2/C4A/HTRA1/SULF2/PFKP/S100A6/ECE1/ARC/SPARC/HTRA3/SERPINB8/SPON2/NECTIN1/LYN/CD300A/AZGP1/ANPEP/TNFRSF1B/BASP1/TUBB3/FABP5/HPSE/COL9A3/THBS2/PTGS1/FN1/SECTM1/LAMA1/P2RX4/S100A4/SERPINE1/PAM/SIGLEC10/B2M/HLA-DRB1/TNFSF9/ADAM19/PXDN/CPVL/GGT1/CSF2RA/PKM/VASH1/SORL1/ADM2/SLC1A1/IGFBP2/ADAMTS2/…	365	CC
GO:0044421	extracellular region part	299/1000	3312/18675	2.36630735862547e-22	3.09986263979936e-20	2.33309602727634e-20	ECM1/FABP3/ARMC9/AIFM2/TNFRSF1A/SDC2/CARD11/S100A13/VGF/TGFBI/CTF1/TAGLN2/ADCY1/C4B/COTL1/BAX/GPC4/IDH2/C4A/HTRA1/SULF2/PFKP/S100A6/ECE1/ARC/SPARC/SERPINB8/SPON2/LYN/CD300A/AZGP1/ANPEP/BASP1/TUBB3/FABP5/COL9A3/THBS2/PTGS1/FN1/SECTM1/LAMA1/P2RX4/S100A4/SERPINE1/PAM/B2M/HLA-DRB1/TNFSF9/ADAM19/PXDN/CPVL/GGT1/PKM/VASH1/SORL1/SLC1A1/IGFBP2/ADAMTS2/MAN1C1/RAB15/PECAM1/COL4A1/COL18A1/GREB1/COL4A2/COL5A3…	299	CC
GO:0046649	lymphocyte activation	101/989	630/17910	1.1573736237261e-22	5.01755506285962e-20	3.90855464012517e-20	DLL4/TCIRG1/CARD11/BAX/BCL3/LYN/CD300A/TNFRSF1B/IRF1/B2M/TNFSF9/IGFBP2/LAG3/TNFRSF21/CD74/JAG2/VSIR/MAFB/LST1/PRF1/CD209/PREX1/PRKDC/LFNG/HLA-DOA/IL12RB1/CCL5/FZD7/PTPN6/AIF1/HLA-DPA1/CDKN1A/CD3D/RASAL3/HLA-E/CORO1A/LAT2/MAD1L1/EBI3/FAM49B/CD8A/GJA1/THY1/SLAMF8/PSMB10/CD27/CHD7/HAVCR2/LCK/CD7/CD2/CD6/CD3E/APBB1IP/TNFRSF4/CD86/CD70/LCP1/NCKAP1L/SATB1/RAC2/WAS/KIT/LGALS1/SASH3/HLA-DPB1/SIRPG/PDCD1/…	101	BP
GO:0009605	response to external stimulus	238/989	2331/17910	1.42118797719285e-22	5.81897521772851e-20	4.53284165357299e-20	TNFRSF1A/VGF/MGST2/ISG20/SHC1/C4B/COTL1/C4A/NQO1/HTRA1/BCL3/SPARC/SPON2/NECTIN1/WIPI1/LYN/SPHK1/FFAR3/TNFRSF1B/TUBB3/HPSE/LTBR/IRF1/P2RX4/SERPINE1/SIGLEC10/TRPM4/B2M/TRIB1/CITED1/GGT1/RAP1GAP/PKM/FEZ1/IGFBP2/NLRC5/SCN1B/TYMP/DYSF/IRF5/ENPP2/CD74/TRPM2/NT5E/EXOSC4/NOCT/FOSL1/HCK/C1QC/CTSC/CST7/ITGA6/MR1/C1QB/PRF1/PREX1/CCL4/IL12RB1/TMEM255A/CCL5/AIF1/CDKN1A/C2/PRKCA/RNASE6/HMOX1/GBP1/HLA-E/CORO1A/…	238	BP
GO:0019221	cytokine-mediated signaling pathway	113/989	764/17910	2.44121708516557e-22	9.46935258824749e-20	7.37639777423435e-20	ECM1/TNFRSF1A/CTF1/ISG20/SHC1/SOCS2/SPHK1/TNFRSF1B/LTBR/FN1/IRF1/CEBPD/TNFRSF19/B2M/HLA-DRB1/HLA-DQA1/TNFSF9/ITGAX/PXDN/CSF2RA/NLRC5/IRF5/CD74/HLA-B/HLA-A/CLIP3/HLA-C/HCK/HLA-DQB1/LRP8/HLA-DRA/CCL4/IL12RB1/CCL5/IL18BP/PTPN6/HLA-DRB5/HLA-DPA1/CDKN1A/HMOX1/GBP1/HLA-E/IL32/SOCS3/CNTF/CASP1/IRF8/PSMB8/TNFRSF12A/EBI3/PSMB10/CD27/IL2RG/YWHAZ/IL10RA/TNFRSF4/CD86/PSMB9/CD70/LCP1/FCGR1A/KIT/HLA-DPB1/GBP2/…	113	BP
GO:0007155	cell adhesion	161/989	1338/17910	6.94845643236505e-22	2.56050619532652e-19	1.99457270432205e-19	CADM1/ITGA5/CARD11/TGFBI/SHC1/GPC4/CDH24/SERPINB8/NECTIN1/LYN/CD300A/AZGP1/HPSE/THBS2/FN1/IRF1/LAMA1/SERPINE1/CNTNAP1/SIGLEC10/CD93/ITGAX/ADAM19/KIRREL1/FEZ1/IGFBP2/LAG3/SCN1B/PSTPIP1/PECAM1/LIMS2/EFS/COL18A1/ROPN1B/COL5A3/TNFRSF21/DYSF/PLXNB1/SRGAP2/CD74/JAG2/MDGA1/NT5E/VSIR/HCK/THEMIS2/PDLIM1/COL5A1/ITGA6/MICALL2/RPSA/CD209/PREX1/MYO1G/CCL4/IL12RB1/CCL5/FZD7/PTPN6/CAMSAP3/AIF1/HLA-DPA1/RASAL3/P…	161	BP
GO:0002684	positive regulation of immune system process	140/989	1087/17910	1.0118796692028e-21	3.5512157914403e-19	2.76631163700856e-19	CADM1/CARD11/C4B/BAX/C4A/SPON2/LYN/CD300A/FFAR3/IRF1/P2RX4/SERPINE1/B2M/HLA-DRB1/TRIB1/HLA-DQA1/IGFBP2/LAG3/NLRC5/TNFRSF21/DYSF/CD74/HEXIM1/FCGR3A/VAV2/VSIR/HCK/C1QC/RFTN1/THEMIS2/CTSC/C1QB/HLA-DQB1/CD209/HLA-DRA/PRKDC/MYO1G/CCL4/IL12RB1/CCL5/PTPN6/HLA-DRB5/AIF1/HLA-DPA1/CDKN1A/CD3D/C2/RASAL3/PRKCA/LCP2/HMOX1/GBP1/HLA-E/CORO1A/C1R/LAT2/PSMB8/EBI3/FAM49B/THY1/PSMB10/CD27/C1S/HAVCR2/LCK/C1QA/CD2/CD…	140	BP
GO:0002252	immune effector process	149/989	1197/17910	1.17207607045492e-21	3.81938486484299e-19	2.97520889135952e-19	TCIRG1/CADM1/RAB31/S100A13/ISG20/C4B/COTL1/C4A/HTRA1/BCL3/SPON2/LYN/CD300A/FFAR3/ANPEP/TNFRSF1B/FABP5/HPSE/IRF1/TRPM4/B2M/CD93/ITGAX/PKM/LAG3/NLRC5/PECAM1/DYSF/IRF5/CD74/TRPM2/GZMB/HEXB/FCGR3A/VAV2/EXOSC4/HCK/C1QC/RFTN1/CTSC/SLC2A3/C1QB/HLA-DQB1/PRF1/PRKDC/LFNG/MYO1G/GMFG/IL12RB1/PTPN6/PRDX4/C2/RNASE6/HMOX1/GBP1/HLA-E/CORO1A/C1R/LAT2/IQGAP1/SERINC5/FAM49B/STOM/SLAMF8/BIN2/CD27/C1S/HAVCR2/C1QA/BTN…	149	BP
GO:0022610	biological adhesion	161/989	1345/17910	1.19193828889266e-21	3.81938486484299e-19	2.97520889135952e-19	CADM1/ITGA5/CARD11/TGFBI/SHC1/GPC4/CDH24/SERPINB8/NECTIN1/LYN/CD300A/AZGP1/HPSE/THBS2/FN1/IRF1/LAMA1/SERPINE1/CNTNAP1/SIGLEC10/CD93/ITGAX/ADAM19/KIRREL1/FEZ1/IGFBP2/LAG3/SCN1B/PSTPIP1/PECAM1/LIMS2/EFS/COL18A1/ROPN1B/COL5A3/TNFRSF21/DYSF/PLXNB1/SRGAP2/CD74/JAG2/MDGA1/NT5E/VSIR/HCK/THEMIS2/PDLIM1/COL5A1/ITGA6/MICALL2/RPSA/CD209/PREX1/MYO1G/CCL4/IL12RB1/CCL5/FZD7/PTPN6/CAMSAP3/AIF1/HLA-DPA1/RASAL3/P…	161	BP
GO:0050793	regulation of developmental process	254/989	2598/17910	1.50322739804879e-21	4.61616080150815e-19	3.59587817059565e-19	ECM1/DLL4/TCIRG1/ITGA5/TNFRSF1A/SDC2/CARD11/S100A13/BAX/GPC4/IDH2/SULF2/ARC/SPARC/NECTIN1/SOCS2/LYN/ADGRB2/SPHK1/TNFRSF1B/BASP1/HPSE/THBS2/FN1/HTATIP2/IRF1/CEBPD/LAMA1/P2RX4/SERPINE1/CAMK1/TRPM4/B2M/TRIB1/NCS1/ITGAX/CITED1/MAPK12/PKM/VASH1/SORL1/GDF11/FEZ1/ADM2/LAG3/PHLDA2/SCN1B/TYMP/LIMS2/COL4A2/WASHC5/TNFRSF21/SH3PXD2B/ENPP2/TFAP2A/PLXNB1/LINGO1/SRGAP2/CD74/HEXB/ASAP1/MDGA1/VSIR/IFT122/NOCT/HCK…	254	BP
GO:0051234	establishment of localization	405/989	4908/17910	2.05239289031272e-21	6.05045424064191e-19	4.71315824158551e-19	ECM1/HTR2B/TCIRG1/FABP3/CADM1/PTP4A3/RAB31/TNFRSF1A/CALHM2/HM13/CARD11/S100A13/GEM/VGF/TAGLN2/ADCY1/C4B/MAP1A/KDELR3/COTL1/BAX/IDH2/C4A/PANX2/S100A6/DENND3/SFXN5/ARC/SPARC/DERL1/RPL32/SLCO3A1/SFXN3/SPON2/NECTIN1/ITPR2/SOCS2/WIPI1/LYN/SPHK1/CD300A/AZGP1/FFAR3/ANPEP/TNFRSF1B/FABP5/HPSE/COX6C/TSC22D3/SLC38A6/FN1/HTATIP2/P2RX4/SERPINE1/PAM/CAMK1/TRPM4/MRC2/WNK4/B2M/SLC52A2/TAP1/CD93/ATP6V0B/NCS1/ITGA…	405	BP
GO:0006810	transport	397/989	4785/17910	2.60030360820454e-21	7.37086061248748e-19	5.74172302799496e-19	ECM1/HTR2B/TCIRG1/FABP3/CADM1/RAB31/TNFRSF1A/CALHM2/HM13/CARD11/S100A13/GEM/VGF/TAGLN2/ADCY1/C4B/MAP1A/KDELR3/COTL1/BAX/IDH2/C4A/PANX2/S100A6/DENND3/SFXN5/ARC/SPARC/DERL1/RPL32/SLCO3A1/SFXN3/SPON2/NECTIN1/ITPR2/SOCS2/WIPI1/LYN/SPHK1/CD300A/AZGP1/FFAR3/ANPEP/TNFRSF1B/FABP5/HPSE/COX6C/TSC22D3/SLC38A6/FN1/HTATIP2/P2RX4/SERPINE1/PAM/CAMK1/TRPM4/MRC2/WNK4/B2M/SLC52A2/TAP1/CD93/ATP6V0B/NCS1/ITGAX/P2RY6…	397	BP
GO:0001816	cytokine production	111/989	765/17910	2.79917093482932e-21	7.6177082183413e-19	5.93401137225358e-19	HTR2B/TCIRG1/CADM1/CARD11/S100A13/PANX2/BCL3/SULF2/SPON2/LYN/SPHK1/FFAR3/TNFRSF1B/HPSE/FN1/IRF1/SERPINE1/TRPM4/B2M/LAG3/NLRC5/AFAP1L2/LAPTM4B/TNFRSF21/DYSF/IRF5/CD74/VSIR/RFTN1/MR1/PRKDC/IL12RB1/NFATC4/PTPN6/AIF1/HLA-DPA1/PAEP/LCP2/HMOX1/GBP1/HLA-E/GATA4/CASP1/IRF8/IQGAP1/EBI3/FAM49B/ANXA4/PANX1/HAVCR2/CD2/CD6/CD3E/LRP1/CD86/KLF4/NCKAP1L/KIT/SASH3/HLA-DPB1/MC1R/SYT11/FCER1G/CD247/HLA-F/ADGRG1/LY9…	111	BP
GO:0034341	response to interferon-gamma	48/989	173/17910	2.89410895676467e-21	7.6177082183413e-19	5.93401137225358e-19	IRF1/B2M/HLA-DRB1/HLA-DQA1/CITED1/NLRC5/IRF5/HLA-B/HLA-A/HLA-C/HCK/HLA-DQB1/HLA-DRA/IL12RB1/CCL5/HLA-DRB5/AIF1/HLA-DPA1/GBP1/HLA-E/SOCS3/CASP1/IRF8/FCGR1A/WAS/HLA-DPB1/GBP2/HLA-F/STAT1/HLA-H/CCL3/GBP4/UBD/GBP5/LGALS9/PPARG/MID1/IRF9/ASS1/HLA-DQB2/MT2A/BST2/IFITM1/PARP9/SNCA/TRIM22/HLA-DQA2/OAS2	48	BP
GO:0006950	response to stress	335/989	3822/17910	4.36023479300758e-21	1.10810104911951e-18	8.63184049403388e-19	ECM1/CHAC1/TCIRG1/CADM1/ITGA5/TNFRSF1A/HM13/CARD11/VGF/MGST2/ISG20/ADCY1/SHC1/C4B/KDELR3/COTL1/BAX/C4A/NQO1/PANX2/PAPSS2/CLPB/HTRA1/BCL3/SULF2/DDRGK1/SPARC/DERL1/SPON2/ITPR2/WIPI1/LYN/SPHK1/CD300A/FFAR3/TNFRSF1B/HPSE/TSC22D3/PTGS1/LTBR/FN1/IRF1/ACADVL/ELOC/P2RX4/TNFRSF19/SERPINE1/PAM/SIGLEC10/MLIP/B2M/HLA-DRB1/TAP1/TRIB1/GADD45G/HLA-DQA1/CITED1/MAPK12/PXDN/GGT1/BAG2/PKM/VASH1/LAG3/NLRC5/PSTPIP1/P…	335	BP
GO:0048584	positive regulation of response to stimulus	232/989	2322/17910	1.02535230016705e-20	2.51894881741038e-18	1.96220050705652e-18	ECM1/HTR2B/DLL4/CADM1/ITGA5/PTP4A3/TNFRSF1A/CARD11/S100A13/MGST2/CTF1/SHC1/C4B/BAX/C4A/SULF2/DDRGK1/SPON2/SOCS2/LYN/SPHK1/CD300A/FFAR3/FABP5/HPSE/LTBR/IRF1/SECTM1/P2RX4/S100A4/SERPINE1/CNTNAP1/TRPM4/B2M/HLA-DRB1/GADD45G/HLA-DQA1/P2RY6/CITED1/TSPYL5/LAG3/NLRC5/PECAM1/RASD2/GPR27/LIMS2/AFAP1L2/MAP3K12/DUSP5/ROPN1B/TNFRSF21/DYSF/PLXNB1/CD74/HEXIM1/GZMB/FCGR3A/JAG2/VAV2/HCK/C1QC/RFTN1/THEMIS2/CTSC/C1…	232	BP
GO:2000026	regulation of multicellular organismal development	214/989	2077/17910	1.33474687588284e-20	3.17325305653436e-18	2.47188776267063e-18	ECM1/DLL4/ITGA5/TNFRSF1A/SDC2/CARD11/BAX/GPC4/IDH2/SULF2/ARC/SPARC/NECTIN1/SOCS2/LYN/ADGRB2/SPHK1/TNFRSF1B/BASP1/HPSE/THBS2/FN1/HTATIP2/IRF1/LAMA1/P2RX4/SERPINE1/CAMK1/TRPM4/B2M/TRIB1/NCS1/ITGAX/CITED1/PKM/VASH1/SORL1/GDF11/FEZ1/ADM2/LAG3/PHLDA2/SCN1B/TYMP/LIMS2/COL4A2/WASHC5/TNFRSF21/SH3PXD2B/ENPP2/TFAP2A/LINGO1/SRGAP2/CD74/ASAP1/MDGA1/VSIR/IFT122/NOCT/C1QC/TRPV2/MAFB/CTSC/COL5A1/CST7/ITGA6/LRP8…	214	BP
GO:0005615	extracellular space	275/1000	3051/18675	3.36197811748937e-20	3.77502114335235e-18	2.8412506797429e-18	ECM1/FABP3/ARMC9/AIFM2/TNFRSF1A/CARD11/S100A13/VGF/TGFBI/CTF1/TAGLN2/ADCY1/C4B/COTL1/BAX/GPC4/IDH2/C4A/HTRA1/SULF2/PFKP/S100A6/ECE1/SERPINB8/SPON2/LYN/CD300A/AZGP1/ANPEP/BASP1/TUBB3/FABP5/PTGS1/FN1/SECTM1/LAMA1/P2RX4/S100A4/SERPINE1/PAM/B2M/HLA-DRB1/TNFSF9/PXDN/CPVL/GGT1/PKM/VASH1/SORL1/SLC1A1/IGFBP2/MAN1C1/RAB15/PECAM1/COL18A1/GREB1/COL4A2/DYSF/PLCD1/ENPP2/RPL35A/RAB2A/GRID1/CD74/APOBR/HEXB/FCGR…	275	CC
GO:0016477	cell migration	168/989	1474/17910	2.31867941073376e-20	5.3402085178462e-18	4.15989391649406e-18	ECM1/HTR2B/DLL4/ITGA5/PTP4A3/SDC2/SHC1/BAX/IDH2/DDRGK1/ABI3/ARC/SPARC/LYN/SPHK1/CD300A/FN1/LAMA1/P2RX4/SERPINE1/TRPM4/TRIB1/ITGAX/P2RY6/VASH1/SORL1/PHLDA2/PECAM1/SLC7A7/COL18A1/DYSF/ENPP2/PLXNB1/SRGAP2/CD74/TRPM2/HEXB/MDGA1/VAV2/VSIR/HCK/COL5A1/ITGA6/PIK3R3/PREX1/MYO1G/ANG/CCL4/CCL5/PTPN6/CAMSAP3/AIF1/PRKCA/HMOX1/FMNL1/POMGNT2/CORO1A/IQGAP1/LAMC1/TNFRSF12A/NRDC/GJA1/THY1/ADGRB1/SLAMF8/BIN2/ULK4/L…	168	BP
GO:0040011	locomotion	195/989	1835/17910	3.50110088491117e-20	7.81912530963495e-18	6.09091043901293e-18	ECM1/HTR2B/DLL4/ITGA5/PTP4A3/SDC2/SHC1/BAX/IDH2/DDRGK1/ABI3/ARC/SPARC/NECTIN1/LYN/SPHK1/CD300A/TUBB3/FN1/LAMA1/P2RX4/SERPINE1/TRPM4/TRIB1/ITGAX/P2RY6/RAP1GAP/VASH1/SORL1/FEZ1/PHLDA2/SCN1B/TYMP/PECAM1/SLC7A7/COL18A1/ROPN1B/DYSF/ENPP2/PLXNB1/SRGAP2/CD74/TRPM2/HEXB/MDGA1/VAV2/VSIR/FOSL1/HCK/COL5A1/ITGA6/PIK3R3/PREX1/MYO1G/ANG/CCL4/CCL5/PTPN6/CAMSAP3/AIF1/PRKCA/HMOX1/FMNL1/POMGNT2/CORO1A/IQGAP1/LAMC1…	195	BP
GO:0071346	cellular response to interferon-gamma	43/989	153/17910	2.03575736303743e-19	4.41280346046644e-17	3.43746769597714e-17	IRF1/B2M/HLA-DRB1/HLA-DQA1/NLRC5/IRF5/HLA-B/HLA-A/HLA-C/HCK/HLA-DQB1/HLA-DRA/IL12RB1/CCL5/HLA-DRB5/AIF1/HLA-DPA1/GBP1/HLA-E/SOCS3/CASP1/IRF8/FCGR1A/WAS/HLA-DPB1/GBP2/HLA-F/STAT1/HLA-H/CCL3/GBP4/GBP5/LGALS9/PPARG/MID1/IRF9/ASS1/HLA-DQB2/MT2A/PARP9/TRIM22/HLA-DQA2/OAS2	43	BP
GO:0050776	regulation of immune response	130/989	1033/17910	2.62178764134317e-19	5.52073569048548e-17	4.30052023936411e-17	ECM1/CADM1/CARD11/SHC1/C4B/BAX/C4A/SPON2/LYN/CD300A/FFAR3/TNFRSF1B/IRF1/TRPM4/B2M/HLA-DRB1/HLA-DQA1/LAG3/NLRC5/TNFRSF21/CD74/HLA-B/HEXIM1/HLA-A/FCGR3A/HLA-C/VAV2/HCK/C1QC/RFTN1/THEMIS2/C1QB/HLA-DQB1/LRP8/CD209/HLA-DRA/PRKDC/MYO1G/IL12RB1/CCL5/PTPN6/HLA-DRB5/HLA-DPA1/CD3D/C2/LCP2/HMOX1/GBP1/HLA-E/C1R/LAT2/SOCS3/PSMB8/FAM49B/CD8A/THY1/SLAMF8/PSMB10/C1S/HAVCR2/LCK/C1QA/CD3E/CD86/PSMB9/NCKAP1L/FCGR1A…	130	BP
GO:0048731	system development	382/989	4670/17910	3.90616372815661e-19	7.99678518792062e-17	6.2293032085866e-17	ECM1/HTR2B/CHAC1/DLL4/TCIRG1/ITGA5/TNFRSF1A/SDC2/CARD11/VGF/TGFBI/CTF1/ADCY1/SHC1/BAX/GPC4/IDH2/PAPSS2/HTRA1/BCL3/SULF2/S100A6/DDRGK1/SAP30/ECE1/ARC/SPARC/NECTIN1/SOCS2/LYN/ADGRB2/SPHK1/ANPEP/TNFRSF1B/AK4/BASP1/TUBB3/HPSE/SLC25A38/THBS2/LTBR/FN1/HTATIP2/IRF1/CEBPD/LAMA1/P2RX4/TNFRSF19/S100A4/SERPINE1/PAM/CNTNAP1/CAMK1/DHRS7B/TRPM4/WNK4/B2M/TRIB1/NCS1/ITGAX/ADAM19/CITED1/MAPK12/RAP1GAP/PKM/VASH1/S…	382	BP
GO:0009653	anatomical structure morphogenesis	242/989	2535/17910	4.55286131545225e-19	9.06880753915759e-17	7.06438282061923e-17	ECM1/HTR2B/DLL4/TCIRG1/ITGA5/TNFRSF1A/SDC2/S100A13/TGFBI/ADCY1/SHC1/BAX/GPC4/HTRA1/BCL3/SULF2/S100A6/ECE1/ARC/SPARC/NECTIN1/ADGRB2/SPHK1/ANPEP/TNFRSF1B/BASP1/TUBB3/HPSE/THBS2/FN1/HTATIP2/LAMA1/SERPINE1/PAM/CNTNAP1/CAMK1/WNK4/ITGAX/CITED1/RAP1GAP/PKM/VASH1/GDF11/FEZ1/ADM2/PHLDA2/SCN1B/TYMP/PECAM1/LIMS2/COL4A1/COL18A1/COL4A2/DYSF/SH3PXD2B/PLCD1/ENPP2/TFAP2A/PLXNB1/LINGO1/SRGAP2/HEXB/JAG2/VAV2/IFT12…	242	BP
GO:0048870	cell motility	175/989	1611/17910	5.06123356082112e-19	9.56443367775683e-17	7.45046365471481e-17	ECM1/HTR2B/DLL4/ITGA5/PTP4A3/SDC2/SHC1/BAX/IDH2/DDRGK1/ABI3/ARC/SPARC/LYN/SPHK1/CD300A/FN1/LAMA1/P2RX4/SERPINE1/TRPM4/TRIB1/ITGAX/P2RY6/VASH1/SORL1/PHLDA2/PECAM1/SLC7A7/COL18A1/ROPN1B/DYSF/ENPP2/PLXNB1/SRGAP2/CD74/TRPM2/HEXB/MDGA1/VAV2/VSIR/HCK/COL5A1/ITGA6/PIK3R3/PREX1/MYO1G/ANG/CCL4/CCL5/PTPN6/CAMSAP3/AIF1/PRKCA/HMOX1/FMNL1/POMGNT2/CORO1A/IQGAP1/LAMC1/TNFRSF12A/NRDC/GJA1/THY1/ADGRB1/SLAMF8/BIN2…	175	BP
GO:0051674	localization of cell	175/989	1611/17910	5.06123356082112e-19	9.56443367775683e-17	7.45046365471481e-17	ECM1/HTR2B/DLL4/ITGA5/PTP4A3/SDC2/SHC1/BAX/IDH2/DDRGK1/ABI3/ARC/SPARC/LYN/SPHK1/CD300A/FN1/LAMA1/P2RX4/SERPINE1/TRPM4/TRIB1/ITGAX/P2RY6/VASH1/SORL1/PHLDA2/PECAM1/SLC7A7/COL18A1/ROPN1B/DYSF/ENPP2/PLXNB1/SRGAP2/CD74/TRPM2/HEXB/MDGA1/VAV2/VSIR/HCK/COL5A1/ITGA6/PIK3R3/PREX1/MYO1G/ANG/CCL4/CCL5/PTPN6/CAMSAP3/AIF1/PRKCA/HMOX1/FMNL1/POMGNT2/CORO1A/IQGAP1/LAMC1/TNFRSF12A/NRDC/GJA1/THY1/ADGRB1/SLAMF8/BIN2…	175	BP
GO:0060333	interferon-gamma-mediated signaling pathway	33/989	91/17910	5.57318799547305e-19	1.02685988816591e-16	7.99899140192369e-17	IRF1/B2M/HLA-DRB1/HLA-DQA1/NLRC5/IRF5/HLA-B/HLA-A/HLA-C/HCK/HLA-DQB1/HLA-DRA/HLA-DRB5/HLA-DPA1/GBP1/HLA-E/SOCS3/IRF8/FCGR1A/HLA-DPB1/GBP2/HLA-F/STAT1/HLA-H/PPARG/MID1/IRF9/HLA-DQB2/MT2A/PARP9/TRIM22/HLA-DQA2/OAS2	33	BP
GO:0032879	regulation of localization	252/989	2688/17910	6.93937423565032e-19	1.24739483211568e-16	9.71690554075401e-17	ECM1/HTR2B/DLL4/TCIRG1/FABP3/CADM1/ITGA5/PTP4A3/RAB31/TNFRSF1A/GEM/ADCY1/C4B/MAP1A/BAX/GPC4/IDH2/C4A/PANX2/DDRGK1/ABI3/ARC/SPARC/ITPR2/LYN/SPHK1/CD300A/FFAR3/TNFRSF1B/FABP5/FN1/LAMA1/P2RX4/SERPINE1/PAM/CAMK1/TRPM4/WNK4/B2M/TRIB1/NCS1/ITGAX/P2RY6/VASH1/SORL1/FEZ1/PHLDA2/SCN1B/RAB15/PECAM1/GPR27/COL18A1/TNFRSF21/DYSF/ENPP2/JPH1/SRGAP2/CD74/TRPM2/REEP1/GZMB/CLIP3/VSIR/HCK/TRPV2/ITGA6/PIK3R3/MICALL2/…	252	BP
GO:0031410	cytoplasmic vesicle	208/1000	2179/18675	1.25047516216458e-17	1.2285918468267e-15	9.24693475179594e-16	ECM1/TCIRG1/ITGA5/PTP4A3/RAB31/VGF/KDELR3/COTL1/ECE1/ARC/SPARC/DERL1/WIPI1/SPHK1/CD300A/VOPP1/ANPEP/TNFRSF1B/FABP5/HPSE/THBS2/FN1/SERPINE1/PAM/B2M/HLA-DRB1/TAP1/CD93/ATP6V0B/HLA-DQA1/NCS1/ITGAX/PKM/SORL1/IGFBP2/RAB15/VPS53/PECAM1/LAPTM4B/WASHC5/DYSF/SGSM2/SRGAP2/RAB2A/CD74/TRPM2/HLA-B/GZMB/HLA-A/HEXB/CLIP3/HLA-DMA/HLA-C/AHNAK2/HCK/TRPV2/RFTN1/CTSC/CST7/MICALL2/SLC2A3/ATP8B3/HLA-DQB1/PRF1/HLA-DRA/…	208	CC
GO:0097708	intracellular vesicle	208/1000	2182/18675	1.45952919836901e-17	1.27465549990894e-15	9.5936305202735e-16	ECM1/TCIRG1/ITGA5/PTP4A3/RAB31/VGF/KDELR3/COTL1/ECE1/ARC/SPARC/DERL1/WIPI1/SPHK1/CD300A/VOPP1/ANPEP/TNFRSF1B/FABP5/HPSE/THBS2/FN1/SERPINE1/PAM/B2M/HLA-DRB1/TAP1/CD93/ATP6V0B/HLA-DQA1/NCS1/ITGAX/PKM/SORL1/IGFBP2/RAB15/VPS53/PECAM1/LAPTM4B/WASHC5/DYSF/SGSM2/SRGAP2/RAB2A/CD74/TRPM2/HLA-B/GZMB/HLA-A/HEXB/CLIP3/HLA-DMA/HLA-C/AHNAK2/HCK/TRPV2/RFTN1/CTSC/CST7/MICALL2/SLC2A3/ATP8B3/HLA-DQB1/PRF1/HLA-DRA/…	208	CC
GO:0030155	regulation of cell adhesion	94/989	659/17910	1.27284329408577e-17	2.23353692319336e-15	1.7398715102616e-15	ITGA5/CARD11/TGFBI/LYN/CD300A/FN1/IRF1/LAMA1/SERPINE1/ADAM19/IGFBP2/LAG3/TNFRSF21/DYSF/PLXNB1/CD74/JAG2/MDGA1/VSIR/ITGA6/CD209/PREX1/IL12RB1/CCL5/FZD7/PTPN6/CAMSAP3/AIF1/HLA-DPA1/RASAL3/PRKCA/GBP1/HLA-E/CORO1A/MAD1L1/IQGAP1/EBI3/FAM49B/THY1/CD27/HAVCR2/LCK/FERMT3/CD6/CD3E/APBB1IP/LRP1/CD86/CD70/KLF4/NCKAP1L/RAC2/SPOCK1/PLPP3/KDR/LGALS1/SASH3/HLA-DPB1/SIRPG/PDCD1/NID1/SEMA6A/ADGRG1/LGALS3/HLA-DMB/…	94	BP
GO:1903561	extracellular vesicle	207/1000	2185/18675	3.56564517792253e-17	2.80259710984711e-15	2.1093606210447e-15	ECM1/FABP3/ARMC9/CARD11/TGFBI/TAGLN2/ADCY1/C4B/COTL1/BAX/GPC4/IDH2/C4A/HTRA1/PFKP/S100A6/ECE1/ARC/SERPINB8/SPON2/LYN/CD300A/AZGP1/ANPEP/BASP1/TUBB3/FABP5/PTGS1/FN1/SECTM1/P2RX4/S100A4/SERPINE1/PAM/B2M/HLA-DRB1/PXDN/CPVL/GGT1/PKM/SORL1/SLC1A1/IGFBP2/MAN1C1/RAB15/PECAM1/COL18A1/GREB1/COL4A2/DYSF/PLCD1/RPL35A/RAB2A/GRID1/CD74/HEXB/FCGR3A/NT5E/RFTN1/CTSC/NAAA/SLC2A3/RPSA/HLA-DRA/LFNG/MYO1G/IL18BP/PTP…	207	CC
GO:0043230	extracellular organelle	207/1000	2187/18675	3.94606453382175e-17	2.81964247598536e-15	2.12218973015102e-15	ECM1/FABP3/ARMC9/CARD11/TGFBI/TAGLN2/ADCY1/C4B/COTL1/BAX/GPC4/IDH2/C4A/HTRA1/PFKP/S100A6/ECE1/ARC/SERPINB8/SPON2/LYN/CD300A/AZGP1/ANPEP/BASP1/TUBB3/FABP5/PTGS1/FN1/SECTM1/P2RX4/S100A4/SERPINE1/PAM/B2M/HLA-DRB1/PXDN/CPVL/GGT1/PKM/SORL1/SLC1A1/IGFBP2/MAN1C1/RAB15/PECAM1/COL18A1/GREB1/COL4A2/DYSF/PLCD1/RPL35A/RAB2A/GRID1/CD74/HEXB/FCGR3A/NT5E/RFTN1/CTSC/NAAA/SLC2A3/RPSA/HLA-DRA/LFNG/MYO1G/IL18BP/PTP…	207	CC
GO:0045087	innate immune response	114/989	893/17910	1.88646962560922e-17	3.23332119552092e-15	2.51867939732501e-15	CADM1/CARD11/ISG20/C4B/C4A/SPON2/LYN/CD300A/IRF1/SIGLEC10/B2M/HLA-DRB1/HLA-DQA1/CITED1/LAG3/NLRC5/PSTPIP1/TNFAIP8L2/IRF5/HLA-B/HEXIM1/GZMB/HLA-A/HLA-C/HCK/C1QC/RFTN1/MR1/C1QB/HLA-DQB1/LRP8/CD209/HLA-DRA/PRKDC/IL12RB1/CCL5/PTPN6/HLA-DRB5/AIF1/HLA-DPA1/APOL1/C2/RNASE6/GBP1/HLA-E/CORO1A/C1R/SOCS3/CASP1/IRF8/PSMB8/SERINC5/ADGRB1/SLAMF8/PSMB10/C1S/HAVCR2/C1QA/CD6/PSMB9/FCGR1A/WAS/HLA-DPB1/GBP2/FCER1G/…	114	BP
GO:0006928	movement of cell or subcellular component	200/989	2012/17910	1.93313988829068e-17	3.23800931288689e-15	2.5223313279276e-15	ECM1/HTR2B/DLL4/ITGA5/PTP4A3/SDC2/SHC1/MAP1A/BAX/IDH2/DDRGK1/ABI3/ARC/SPARC/NECTIN1/LYN/SPHK1/CD300A/TUBB3/FN1/LAMA1/P2RX4/SERPINE1/TRPM4/TRIB1/ITGAX/P2RY6/KLC3/RAP1GAP/VASH1/SORL1/FEZ1/PHLDA2/SCN1B/PECAM1/SLC7A7/COL18A1/ROPN1B/DYSF/ENPP2/PLXNB1/SRGAP2/CD74/TRPM2/HEXB/MDGA1/VAV2/VSIR/IFT122/HCK/COL5A1/ITGA6/PIK3R3/PREX1/MYO1G/ANG/CCL4/UCHL1/CCL5/PTPN6/CAMSAP3/AIF1/PRKCA/HMOX1/FMNL1/POMGNT2/CORO1A…	200	BP
GO:0070062	extracellular exosome	204/1000	2162/18675	1.00523080449606e-16	6.58426176944921e-15	4.9556115098841e-15	ECM1/FABP3/ARMC9/CARD11/TGFBI/TAGLN2/ADCY1/C4B/COTL1/BAX/GPC4/IDH2/C4A/HTRA1/PFKP/S100A6/ECE1/SERPINB8/SPON2/LYN/CD300A/AZGP1/ANPEP/BASP1/TUBB3/FABP5/PTGS1/FN1/SECTM1/P2RX4/S100A4/SERPINE1/PAM/B2M/HLA-DRB1/PXDN/CPVL/GGT1/PKM/SORL1/SLC1A1/IGFBP2/MAN1C1/RAB15/PECAM1/COL18A1/GREB1/COL4A2/DYSF/PLCD1/RPL35A/RAB2A/GRID1/CD74/HEXB/FCGR3A/NT5E/RFTN1/CTSC/NAAA/SLC2A3/RPSA/HLA-DRA/MYO1G/IL18BP/PTPN6/HLA-DR…	204	CC
GO:0098805	whole membrane	163/1000	1586/18675	1.24840066502646e-16	7.54802248239075e-15	5.68098116392608e-15	TCIRG1/RAB31/AIFM2/TNFRSF1A/CARD11/ADCY1/KDELR3/BAX/ECE1/ARC/SPARC/WIPI1/LYN/SPHK1/CD300A/ANPEP/TNFRSF1B/FABP5/HPSE/P2RX4/PAM/B2M/HLA-DRB1/TAP1/CD93/ATP6V0B/HLA-DQA1/ITGAX/SORL1/KIRREL1/RAB15/VPS53/PECAM1/EEF1A2/LAPTM4B/DYSF/RAB2A/CD74/TRPM2/HLA-B/HLA-A/CLIP3/HLA-DMA/HLA-C/HCK/RFTN1/LAPTM5/SLC2A3/ATP8B3/HLA-DQB1/LRP8/HLA-DRA/HLA-DOA/SEC24D/FZD7/HLA-DRB5/HLA-DPA1/CD3D/CAVIN3/LCP2/HMOX1/HLA-E/CORO1…	163	CC
GO:0001817	regulation of cytokine production	96/989	698/17910	6.52068137605354e-17	1.06794270536699e-14	8.31901666081778e-15	HTR2B/CADM1/CARD11/PANX2/BCL3/SULF2/SPON2/LYN/SPHK1/FFAR3/TNFRSF1B/HPSE/FN1/IRF1/SERPINE1/TRPM4/B2M/LAG3/NLRC5/AFAP1L2/LAPTM4B/TNFRSF21/IRF5/CD74/VSIR/PRKDC/IL12RB1/NFATC4/PTPN6/AIF1/HLA-DPA1/PAEP/HMOX1/GBP1/HLA-E/GATA4/CASP1/IRF8/IQGAP1/EBI3/FAM49B/ANXA4/PANX1/HAVCR2/CD2/CD6/CD3E/LRP1/CD86/KLF4/NCKAP1L/SASH3/HLA-DPB1/MC1R/SYT11/FCER1G/HLA-F/LY96/STAT3/SELENOS/IL12RB2/TYROBP/STAT1/CCL3/BAP1/MMP12…	96	BP
GO:0071556	integral component of lumenal side of endoplasmic reticulum membrane	18/1000	29/18675	2.2327325897413e-16	1.16995187702444e-14	8.80558396796216e-15	HM13/HLA-DRB1/HLA-DQA1/CD74/HLA-B/HLA-A/HLA-C/HLA-DQB1/HLA-DRA/HLA-DRB5/HLA-DPA1/HLA-E/HLA-DPB1/HLA-F/HLA-H/HLA-DQB2/PKD2/HLA-DQA2	18	CC
GO:0098553	lumenal side of endoplasmic reticulum membrane	18/1000	29/18675	2.2327325897413e-16	1.16995187702444e-14	8.80558396796216e-15	HM13/HLA-DRB1/HLA-DQA1/CD74/HLA-B/HLA-A/HLA-C/HLA-DQB1/HLA-DRA/HLA-DRB5/HLA-DPA1/HLA-E/HLA-DPB1/HLA-F/HLA-H/HLA-DQB2/PKD2/HLA-DQA2	18	CC
GO:0051240	positive regulation of multicellular organismal process	179/989	1750/17910	8.88251429189248e-17	1.4231332680706e-14	1.10858656631537e-14	ECM1/HTR2B/CADM1/ITGA5/CARD11/BAX/PANX2/BCL3/SULF2/SPARC/SPON2/SOCS2/LYN/ADGRB2/SPHK1/FFAR3/TNFRSF1B/BASP1/FABP5/HPSE/THBS2/FN1/IRF1/CEBPD/DECR1/P2RX4/SERPINE1/CAMK1/TRPM4/B2M/TRIB1/GADD45G/ITGAX/PKM/FEZ1/ADM2/SLC1A1/SCN1B/AFAP1L2/WASHC5/IRF5/SH3PXD2B/ENPP2/TFAP2A/CD74/VSIR/TRPV2/CST7/ITGA6/LRP8/PRKDC/IL12RB1/NFATC4/AIF1/HLA-DPA1/CRABP2/PAEP/RAPGEF3/PRKCA/HMOX1/HLA-E/GATA4/CASP1/IRF8/IQGAP1/TNFRS…	179	BP
GO:0002521	leukocyte differentiation	76/989	485/17910	1.07959030337563e-16	1.69288947571881e-14	1.31872016004719e-14	DLL4/TCIRG1/CARD11/BAX/BCL3/LYN/LTBR/IRF1/DHRS7B/B2M/TRIB1/LAG3/CD74/TRPM2/JAG2/VSIR/C1QC/MAFB/PREX1/PRKDC/LFNG/HLA-DOA/IL12RB1/FZD7/PTPN6/CD3D/PRKCA/SH3PXD2A/SLAMF8/CD27/CHD7/LCK/CD2/HCLS1/CD3E/CD86/NCKAP1L/SATB1/KIT/LGALS1/SASH3/SPI1/FCER1G/STAT3/TYROBP/EVI2B/BATF/MMP9/CD109/CCL3/VAV1/TMEM178A/PTPRC/TMEM64/INPP5D/UBD/DOCK10/LGALS9/PPARG/DCSTAMP/PTGER4/EOMES/RASSF2/CA2/TPD52/ANXA1/CSF1R/ID2/CTNN…	76	BP
GO:0062023	collagen-containing extracellular matrix	65/1000	399/18675	6.81665222107501e-16	3.3486804036031e-14	2.5203674659501e-14	ECM1/SDC2/TGFBI/GPC4/HTRA1/S100A6/SPARC/SERPINB8/AZGP1/COL9A3/THBS2/FN1/LAMA1/S100A4/SERPINE1/ADAM19/PXDN/PKM/ADAMTS2/COL4A1/COL18A1/COL4A2/COL5A3/C1QC/CTSC/COL5A1/ITGA6/C1QB/ANG/LAMC1/ANXA4/ADAM11/C1QA/IGFBP7/CSPG4/LGALS1/NID1/LGALS3/MMP9/SMOC2/VTN/FGFR2/LGALS9/RARRES2/ADAMDEC1/SPARCL1/SERPINB9/SEMA3B/FGL2/GDF15/MMP2/SPON1/LMAN1/COL1A1/ANXA1/CTSS/COL3A1/S100A9/COL9A2/COL11A1/COL1A2/CHADL/MDK/AGT…	65	CC
GO:0046903	secretion	164/989	1584/17910	7.69568073635145e-16	1.18160764639396e-13	9.20443919650456e-14	ECM1/HTR2B/TCIRG1/CADM1/RAB31/TNFRSF1A/CARD11/S100A13/VGF/TAGLN2/ADCY1/COTL1/IDH2/PANX2/SPARC/ITPR2/SOCS2/LYN/CD300A/FFAR3/ANPEP/TNFRSF1B/FABP5/HPSE/FN1/P2RX4/SERPINE1/PAM/TRPM4/WNK4/B2M/CD93/NCS1/ITGAX/PKM/SLC1A1/RAB15/PECAM1/GPR27/TNFRSF21/DYSF/CD74/TRPM2/HEXB/HCK/CTSC/NAAA/SLC2A3/MYO1G/ANG/GMFG/CCL5/PTPN6/AIF1/PRDX4/PAEP/RAPGEF3/PRKCA/LCP2/HMOX1/GBP1/HLA-E/CORO1A/STEAP3/LAT2/CASP1/IQGAP1/FAM49…	164	BP
GO:0044433	cytoplasmic vesicle part	149/1000	1450/18675	3.32431026130896e-15	1.53700462669932e-13	1.15681880300659e-13	ECM1/TCIRG1/RAB31/KDELR3/COTL1/ECE1/ARC/SPARC/WIPI1/SPHK1/CD300A/VOPP1/ANPEP/TNFRSF1B/FABP5/HPSE/FN1/SERPINE1/PAM/B2M/HLA-DRB1/TAP1/CD93/ATP6V0B/HLA-DQA1/ITGAX/PKM/SORL1/RAB15/VPS53/PECAM1/LAPTM4B/DYSF/CD74/TRPM2/HLA-B/HLA-A/HEXB/CLIP3/HLA-DMA/HLA-C/AHNAK2/CTSC/SLC2A3/ATP8B3/HLA-DQB1/PRF1/HLA-DRA/HLA-DOA/GMFG/SEC24D/FZD7/PTPN6/HLA-DRB5/HLA-DPA1/PRDX4/CD3D/HLA-E/CORO1A/STEAP3/IQGAP1/AMN/FAM49B/GJA…	149	CC
GO:0048523	negative regulation of cellular process	362/989	4580/17910	1.97797964472623e-15	2.97504285339435e-13	2.31748678460512e-13	ECM1/HTR2B/CHAC1/DLL4/FABP3/ITGA5/TNFRSF1A/TGFBI/SHC1/C4B/MAP1A/BAX/IDH2/C4A/NQO1/HTRA1/BCL3/SULF2/DDRGK1/SAP30/ARC/SPARC/DUSP14/HTRA3/SERPINB8/ITPR2/SOCS2/LYN/SPHK1/CD300A/AZGP1/TNFRSF1B/BASP1/TSC22D3/FN1/HTATIP2/IRF1/ACADVL/CEBPD/RCOR2/SERPINE1/TRPM4/MLIP/B2M/TRIB1/ELFN1/P2RY6/CITED1/MAPK12/PXDN/BAG2/RAP1GAP/VASH1/SORL1/GDF11/NR6A1/KIRREL1/FEZ1/IGFBP2/LAG3/NLRC5/RASD2/LIMS2/MAP3K12/LAPTM4B/COL1…	362	BP
GO:0098552	side of membrane	59/1000	359/18675	1.03531706784823e-14	4.52088452960395e-13	3.40262100661232e-13	ITGA5/HM13/GEM/GPC4/S100A6/ECE1/ANPEP/B2M/HLA-DRB1/HLA-DQA1/LAG3/PECAM1/EEF1A2/CD74/HLA-B/HLA-A/FCGR3A/HLA-C/HCK/ITGA6/HLA-DQB1/CD209/HLA-DRA/HLA-DRB5/HLA-DPA1/RASAL3/HLA-E/IQGAP1/CD8A/THY1/IL2RG/CD2/CD3E/CA4/KIT/PTPN7/HLA-DPB1/PDCD1/HLA-F/CXCL10/CXCL9/IDE/HLA-H/IL2RB/ITGB2/RASA3/GNGT2/CD14/CCR5/PTPRC/CD9/HLA-DQB2/CDH1/CD163/ANXA1/RGS1/PKD2/RTN4RL1/HLA-DQA2	59	CC
GO:0032940	secretion by cell	152/989	1449/17910	3.57179527916509e-15	5.26482624148934e-13	4.1011729373824e-13	ECM1/HTR2B/TCIRG1/CADM1/RAB31/TNFRSF1A/CARD11/S100A13/VGF/TAGLN2/ADCY1/COTL1/IDH2/PANX2/SPARC/ITPR2/LYN/CD300A/FFAR3/ANPEP/TNFRSF1B/FABP5/HPSE/FN1/SERPINE1/PAM/TRPM4/B2M/CD93/NCS1/ITGAX/PKM/SLC1A1/RAB15/PECAM1/GPR27/TNFRSF21/DYSF/TRPM2/HEXB/HCK/CTSC/NAAA/SLC2A3/MYO1G/ANG/GMFG/CCL5/PTPN6/AIF1/PRDX4/PAEP/RAPGEF3/PRKCA/LCP2/HMOX1/GBP1/HLA-E/CORO1A/STEAP3/LAT2/CASP1/IQGAP1/FAM49B/GJA1/STOM/BIN2/ANXA4…	152	BP
GO:0042613	MHC class II protein complex	13/1000	16/18675	1.33046081084254e-14	5.503906301696e-13	4.14248739996404e-13	HLA-DRB1/HLA-DQA1/CD74/HLA-DMA/HLA-DQB1/HLA-DRA/HLA-DOA/HLA-DRB5/HLA-DPA1/HLA-DPB1/HLA-DMB/HLA-DQB2/HLA-DQA2	13	CC
GO:0031012	extracellular matrix	69/1000	468/18675	1.5144298180918e-14	5.95170918510076e-13	4.47952398825047e-13	ECM1/SDC2/TGFBI/GPC4/HTRA1/S100A6/SPARC/SERPINB8/AZGP1/COL9A3/THBS2/FN1/LAMA1/S100A4/SERPINE1/ADAM19/PXDN/PKM/ADAMTS2/COL4A1/COL18A1/COL4A2/COL5A3/C1QC/CTSC/COL5A1/ITGA6/C1QB/ANG/LAMC1/ANXA4/ADAM11/C1QA/IGFBP7/CSPG4/LGALS1/NID1/LGALS3/MMP9/MMP12/TFPI2/SMOC2/VTN/FGFR2/LGALS9/RARRES2/ADAMDEC1/SPARCL1/SERPINB9/SEMA3B/FGL2/GDF15/MMP2/SPOCK2/SPON1/LMAN1/COL1A1/ANXA1/CTSS/COL3A1/S100A9/COL9A2/COL11A1/C…	69	CC
GO:0048869	cellular developmental process	330/989	4088/17910	4.24554487023567e-15	6.13522856737979e-13	4.77919540191235e-13	ECM1/HTR2B/CHAC1/DLL4/TCIRG1/CADM1/ITGA5/TNFRSF1A/SDC2/CARD11/S100A13/TGFBI/CTF1/TAGLN2/ADCY1/SHC1/BAX/IDH2/HTRA1/BCL3/SULF2/S100A6/SAP30/ARC/SPARC/NECTIN1/SOCS2/LYN/ANPEP/TNFRSF1B/BASP1/TUBB3/SLC25A38/LTBR/FN1/HTATIP2/IRF1/ACADVL/CEBPD/LAMA1/P2RX4/S100A4/SERPINE1/CNTNAP1/CAMK1/DHRS7B/CDC25B/TRPM4/MRC2/B2M/TRIB1/GADD45G/NCS1/CITED1/MAPK12/RAP1GAP/VASH1/SORL1/GDF11/FEZ1/LAG3/SCN1B/TYMP/PECAM1/COL4…	330	BP
GO:0001819	positive regulation of cytokine production	69/989	446/17910	5.70419427738049e-15	8.08459842774889e-13	6.29770760907555e-13	HTR2B/CADM1/CARD11/PANX2/BCL3/SULF2/SPON2/SPHK1/FFAR3/HPSE/IRF1/SERPINE1/B2M/AFAP1L2/IRF5/CD74/PRKDC/IL12RB1/NFATC4/AIF1/HLA-DPA1/PAEP/HMOX1/HLA-E/GATA4/CASP1/IRF8/EBI3/FAM49B/PANX1/HAVCR2/CD2/CD6/CD3E/LRP1/CD86/SASH3/HLA-DPB1/FCER1G/HLA-F/LY96/STAT3/IL12RB2/TYROBP/STAT1/CCL3/MMP12/C3AR1/CD14/PTPRC/POLR2K/GBP5/LGALS9/IDO1/SPTBN1/PTGER4/CYBB/HMGB2/PDE4B/LURAP1/ADRA2A/ANXA1/LTB/CSF1R/CTNNB1/IFI16/M…	69	BP
GO:0031224	intrinsic component of membrane	373/1000	4976/18675	2.20565156176162e-14	8.25543870259351e-13	6.21341442461169e-13	DLL4/TCIRG1/CADM1/ITGA5/AIFM2/TNFRSF1A/SDC2/HM13/SEL1L3/ALG1/RELT/MGST2/ADCY1/KDELR3/BAX/ADCK5/FIBCD1/GPC4/PANX2/CDH24/ECE1/SFXN5/DERL1/TAPBPL/SFXN3/NECTIN1/ITPR2/LHFPL6/LYN/ADGRB2/CD300A/VOPP1/FFAR3/ANPEP/TNFRSF1B/SLC25A38/COX6C/LTBR/SECTM1/GALNT18/P2RX4/TNFRSF19/TLCD1/PAM/CNTNAP1/SIGLEC10/DHRS7B/TRPM4/MRC2/CYC1/B2M/SLC52A2/HLA-DRB1/TAP1/CD93/ELFN1/HLA-DQA1/TNFSF9/ITGAX/ADAM19/P2RY6/G6PC3/GGT1/C…	373	CC
GO:0009986	cell surface	86/1000	667/18675	2.42148503892065e-14	8.65130563905286e-13	6.51136168360481e-13	ITGA5/TNFRSF1A/HM13/GPC4/SULF2/ECE1/SPARC/ANPEP/PAM/B2M/HLA-DRB1/CD93/ITGAX/LAG3/PECAM1/CD74/HLA-B/HLA-A/HLA-DMA/FCGR3A/HLA-C/NT5E/TRPV2/ITGA6/CD209/HLA-DRA/HLA-DPA1/HLA-E/TNFRSF12A/NRDC/CD8A/THY1/SLAMF8/ANXA4/SLC1A4/IL2RG/HAVCR2/CD2/CD53/CD3E/TNFRSF4/CA4/CD86/KIT/CSPG4/LGALS1/HLA-DPB1/PDGFRB/PDCD1/ITGAL/FCER1G/HLA-F/CXCL10/HSPA5/TYROBP/LGALS3/CXCL9/IDE/HLA-H/CD109/IL2RB/ITGB2/CD14/ANO6/CCR5/PTPR…	86	CC
GO:0042127	regulation of cell proliferation	167/989	1664/17910	6.95392536562116e-15	9.66989244238263e-13	7.53261349435904e-13	ECM1/HTR2B/DLL4/TCIRG1/FABP3/CARD11/S100A13/CTF1/SHC1/BAX/IDH2/HTRA1/SULF2/S100A6/DDRGK1/SPARC/LYN/SPHK1/CD300A/AZGP1/TNFRSF1B/HPSE/PTGS1/FN1/IRF1/CDC25B/TRPM4/TRIB1/TNFSF9/ITGAX/P2RY6/CITED1/VASH1/TSPYL5/GDF11/IGFBP2/PHLDA2/LIMS2/COL18A1/TNFRSF21/DYSF/PLCD1/TFAP2A/PLXNB1/CD74/JAG2/VSIR/IFT122/FOSL1/HCK/LST1/CD209/PRKDC/ANG/IL12RB1/CCL5/FZD7/PTPN6/AIF1/HLA-DPA1/PRDX4/CDKN1A/RASAL3/PRKCA/HMOX1/HLA…	167	BP
GO:0070661	leukocyte proliferation	51/989	270/17910	7.54191272163159e-15	1.02933142145231e-12	8.01824405141885e-13	TCIRG1/CARD11/BAX/LYN/CD300A/TNFRSF1B/IRF1/TNFSF9/IGFBP2/TNFRSF21/CD74/VSIR/LST1/CD209/IL12RB1/CCL5/PTPN6/AIF1/HLA-DPA1/CDKN1A/RASAL3/HLA-E/CORO1A/MAD1L1/EBI3/GJA1/PSMB10/HAVCR2/CD6/CD3E/TNFRSF4/CD70/NCKAP1L/SATB1/RAC2/KIT/SASH3/HLA-DPB1/TYROBP/LGALS3/HLA-DMB/PTPRC/INPP5D/LGALS9/VSIG4/IDO1/BST2/ANXA1/CSF1R/CTNNB1/BTN3A1	51	BP
GO:0050865	regulation of cell activation	77/989	535/17910	8.04085713141551e-15	1.07747485560968e-12	8.39326981717515e-13	CARD11/LYN/SPHK1/CD300A/TNFRSF1B/IRF1/TNFSF9/IGFBP2/LAG3/TNFRSF21/CD74/VSIR/CTSC/LST1/CST7/CD209/HLA-DOA/IL12RB1/CCL5/PTPN6/AIF1/HLA-DPA1/CDKN1A/RASAL3/PRKCA/HMOX1/HLA-E/CORO1A/MAD1L1/EBI3/FAM49B/THY1/SLAMF8/CD27/HAVCR2/LCK/C1QA/CD2/CD6/CD3E/TNFRSF4/CD86/CD70/NCKAP1L/RAC2/LGALS1/SASH3/HLA-DPB1/SIRPG/PDGFRB/PDCD1/FCER1G/HLA-F/SAMSN1/TYROBP/SIT1/LGALS3/HLA-DMB/CCL3/VAV1/ITGB2/CYGB/PTPRC/INPP5D/PLEK…	77	BP
GO:0030154	cell differentiation	318/989	3923/17910	1.05577795633755e-14	1.38947920325138e-12	1.08237085974906e-12	ECM1/HTR2B/CHAC1/DLL4/TCIRG1/CADM1/ITGA5/TNFRSF1A/SDC2/CARD11/TGFBI/CTF1/TAGLN2/ADCY1/SHC1/BAX/IDH2/HTRA1/BCL3/SULF2/S100A6/SAP30/ARC/NECTIN1/SOCS2/LYN/ANPEP/TNFRSF1B/BASP1/TUBB3/SLC25A38/LTBR/FN1/HTATIP2/IRF1/ACADVL/CEBPD/LAMA1/P2RX4/S100A4/SERPINE1/CNTNAP1/CAMK1/DHRS7B/CDC25B/TRPM4/MRC2/B2M/TRIB1/GADD45G/NCS1/CITED1/MAPK12/RAP1GAP/SORL1/GDF11/FEZ1/LAG3/SCN1B/TYMP/PECAM1/COL4A1/COL18A1/ROPN1B/CO…	318	BP
GO:0042098	T cell proliferation	40/989	177/17910	1.31588992205926e-14	1.70142258343452e-12	1.32536724559764e-12	CARD11/BAX/TNFRSF1B/IRF1/TNFSF9/IGFBP2/TNFRSF21/VSIR/CD209/IL12RB1/CCL5/PTPN6/AIF1/HLA-DPA1/RASAL3/HLA-E/CORO1A/MAD1L1/EBI3/GJA1/PSMB10/HAVCR2/CD6/CD3E/TNFRSF4/CD70/NCKAP1L/SATB1/RAC2/SASH3/HLA-DPB1/LGALS3/HLA-DMB/PTPRC/LGALS9/VSIG4/IDO1/ANXA1/CTNNB1/BTN3A1	40	BP
GO:0001944	vasculature development	98/989	784/17910	1.61629812648934e-14	2.05381330900455e-12	1.59987114008582e-12	ECM1/DLL4/ITGA5/TGFBI/SHC1/BAX/SPARC/ADGRB2/SPHK1/ANPEP/HPSE/THBS2/FN1/HTATIP2/LAMA1/SERPINE1/ITGAX/CITED1/PKM/VASH1/ADM2/TYMP/PECAM1/COL4A1/COL18A1/COL4A2/DYSF/PLCD1/ENPP2/VAV2/FOSL1/COL5A1/PIK3R3/ANG/NFATC4/PLXDC1/RAPGEF3/PRKCA/HMOX1/SOCS3/GATA4/HPGD/TNFRSF12A/TNFAIP2/GJA1/THY1/ADGRB1/AQP1/CHD7/LRP1/KLF4/NOTCH3/KDR/KIT/CSPG4/PDGFRB/SEMA6A/SPI1/ADGRG1/CXCL10/STAT3/ADAM12/S100A1/STAT1/CXCR3/HECTD…	98	BP
GO:0005783	endoplasmic reticulum	169/1000	1785/18675	6.13134098411791e-14	2.0953191363116e-12	1.57703141101797e-12	ITGA5/SDC2/HM13/ALG1/P4HA2/VGF/MGST2/KDELR3/BAX/C4A/KCTD17/SULF2/DDRGK1/DERL1/TAPBPL/ITPR2/COL9A3/PTGS1/FN1/FKBP10/SUMF2/DHRS7B/TRPM4/B2M/HLA-DRB1/TAP1/HLA-DQA1/G6PC3/PXDN/ALG5/VASH1/SORL1/EMC7/COL4A1/COL18A1/COL4A2/COL5A3/WASHC5/SRD5A3/JPH1/RAB2A/CD74/HLA-B/REEP1/HLA-A/HLA-C/P4HA1/CTSC/COL5A1/CST7/MR1/GPAA1/ATP8B3/HLA-DQB1/HLA-DRA/ATP8B2/UCHL1/COLGALT2/SEC24D/HLA-DRB5/HLA-DPA1/PRDX4/CRABP2/APOL1…	169	CC
GO:0045595	regulation of cell differentiation	176/989	1808/17910	1.92363117108691e-14	2.40290876795093e-12	1.87180810117894e-12	DLL4/TCIRG1/TNFRSF1A/SDC2/CARD11/IDH2/ARC/SOCS2/LYN/TNFRSF1B/FN1/IRF1/CEBPD/P2RX4/SERPINE1/CAMK1/TRPM4/B2M/TRIB1/NCS1/CITED1/MAPK12/SORL1/GDF11/FEZ1/LAG3/SCN1B/WASHC5/TNFRSF21/SH3PXD2B/TFAP2A/LINGO1/SRGAP2/CD74/ASAP1/VSIR/NOCT/C1QC/TRPV2/MAFB/COL5A1/ITGA6/LRP8/PREX1/HLA-DOA/IL12RB1/NFATC4/FZD7/PTPN6/CRABP2/PAEP/PRKCA/GBP1/SOCS3/CNTF/GATA4/IQGAP1/PSMB8/TNFRSF12A/GJA1/THY1/ADGRB1/SLAMF8/PSMB10/MAN2…	176	BP
GO:0001568	blood vessel development	95/989	751/17910	2.02451823754651e-14	2.48678323511963e-12	1.93714429255766e-12	ECM1/DLL4/ITGA5/TGFBI/SHC1/BAX/SPARC/ADGRB2/SPHK1/ANPEP/HPSE/THBS2/FN1/HTATIP2/LAMA1/SERPINE1/ITGAX/CITED1/PKM/VASH1/ADM2/TYMP/PECAM1/COL4A1/COL18A1/COL4A2/DYSF/PLCD1/ENPP2/VAV2/FOSL1/COL5A1/PIK3R3/ANG/NFATC4/PLXDC1/RAPGEF3/PRKCA/HMOX1/SOCS3/GATA4/HPGD/TNFRSF12A/TNFAIP2/GJA1/THY1/ADGRB1/AQP1/CHD7/LRP1/KLF4/NOTCH3/KDR/CSPG4/PDGFRB/SEMA6A/SPI1/ADGRG1/CXCL10/STAT3/ADAM12/S100A1/STAT1/CXCR3/HECTD1/C3…	95	BP
GO:0048513	animal organ development	283/989	3403/17910	3.00087753657179e-14	3.62565040074329e-12	2.82429440629207e-12	ECM1/HTR2B/DLL4/TCIRG1/TNFRSF1A/CARD11/VGF/TGFBI/CTF1/ADCY1/SHC1/BAX/GPC4/PAPSS2/HTRA1/BCL3/SULF2/DDRGK1/SAP30/ECE1/SPARC/NECTIN1/SOCS2/LYN/SPHK1/TNFRSF1B/AK4/BASP1/TUBB3/HPSE/SLC25A38/LTBR/FN1/IRF1/CEBPD/LAMA1/TNFRSF19/S100A4/SERPINE1/PAM/DHRS7B/TRPM4/WNK4/B2M/TRIB1/ITGAX/ADAM19/CITED1/MAPK12/PKM/VASH1/GDF11/FEZ1/ADAMTS2/LAG3/PHLDA2/PECAM1/LIMS2/COL4A1/LHB/COL18A1/COL5A3/SH3PXD2B/PLCD1/TFAP2A/PL…	283	BP
GO:0072358	cardiovascular system development	98/989	792/17910	3.07001031133776e-14	3.6493509668644e-12	2.84275657691615e-12	ECM1/DLL4/ITGA5/TGFBI/SHC1/BAX/SPARC/ADGRB2/SPHK1/ANPEP/HPSE/THBS2/FN1/HTATIP2/LAMA1/SERPINE1/ITGAX/CITED1/PKM/VASH1/ADM2/TYMP/PECAM1/COL4A1/COL18A1/COL4A2/DYSF/PLCD1/ENPP2/VAV2/FOSL1/COL5A1/PIK3R3/ANG/NFATC4/PLXDC1/RAPGEF3/PRKCA/HMOX1/SOCS3/GATA4/HPGD/TNFRSF12A/TNFAIP2/GJA1/THY1/ADGRB1/AQP1/CHD7/LRP1/KLF4/NOTCH3/KDR/KIT/CSPG4/PDGFRB/SEMA6A/SPI1/ADGRG1/CXCL10/STAT3/ADAM12/S100A1/STAT1/CXCR3/HECTD…	98	BP
GO:0016021	integral component of membrane	360/1000	4821/18675	1.6248840936315e-13	5.32149540664315e-12	4.00519675710921e-12	DLL4/TCIRG1/CADM1/ITGA5/AIFM2/TNFRSF1A/SDC2/HM13/SEL1L3/ALG1/RELT/MGST2/ADCY1/KDELR3/BAX/ADCK5/FIBCD1/PANX2/CDH24/ECE1/SFXN5/DERL1/TAPBPL/SFXN3/NECTIN1/ITPR2/LHFPL6/LYN/ADGRB2/CD300A/VOPP1/FFAR3/ANPEP/TNFRSF1B/SLC25A38/COX6C/LTBR/SECTM1/GALNT18/P2RX4/TNFRSF19/TLCD1/PAM/CNTNAP1/SIGLEC10/DHRS7B/TRPM4/MRC2/CYC1/B2M/SLC52A2/HLA-DRB1/TAP1/CD93/ELFN1/HLA-DQA1/TNFSF9/ITGAX/ADAM19/P2RY6/G6PC3/GGT1/CSF2RA…	360	CC
GO:0008283	cell proliferation	186/989	1969/17910	5.165232645752e-14	6.04250231733211e-12	4.70696388470032e-12	ECM1/HTR2B/DLL4/TCIRG1/FABP3/CARD11/S100A13/TGFBI/CTF1/SHC1/BAX/IDH2/HTRA1/SULF2/S100A6/DDRGK1/SPARC/LYN/SPHK1/CD300A/AZGP1/TNFRSF1B/HPSE/PTGS1/FN1/IRF1/CDC25B/TRPM4/TRIB1/TNFSF9/ITGAX/P2RY6/CITED1/VASH1/TSPYL5/GDF11/IGFBP2/PHLDA2/LIMS2/COL18A1/TNFRSF21/DYSF/PLCD1/TFAP2A/PLXNB1/CD74/JAG2/VSIR/IFT122/FOSL1/HCK/LST1/CD209/PRKDC/ANG/UCHL1/IL12RB1/CCL5/FZD7/PTPN6/AIF1/HLA-DPA1/PRDX4/CDKN1A/RASAL3/PRK…	186	BP
GO:0012506	vesicle membrane	91/1000	754/18675	2.11497366106673e-13	6.64947719039381e-12	5.00469556850318e-12	TCIRG1/RAB31/KDELR3/SPARC/CD300A/VOPP1/ANPEP/TNFRSF1B/FABP5/PAM/B2M/HLA-DRB1/TAP1/CD93/ATP6V0B/HLA-DQA1/ITGAX/PECAM1/DYSF/CD74/TRPM2/HLA-B/HLA-A/HLA-C/AHNAK2/SLC2A3/ATP8B3/HLA-DQB1/HLA-DRA/SEC24D/HLA-DRB5/HLA-DPA1/CD3D/GBP1/HLA-E/CORO1A/IQGAP1/STOM/ANXA4/ABCC4/CD53/LRP1/CA4/BAIAP2L2/NCKAP1L/FCGR1A/RAC2/WAS/HLA-DPB1/ITGAL/SYT11/FCER1G/HLA-F/LAIR1/AP1S3/TYROBP/DNAJC13/LGALS3/MGST1/HLA-H/CD109/C3AR1…	91	CC
GO:0048514	blood vessel morphogenesis	87/989	670/17910	6.16266102792509e-14	7.09668933996999e-12	5.52815020498412e-12	ECM1/DLL4/ITGA5/TGFBI/SHC1/BAX/SPARC/ADGRB2/SPHK1/ANPEP/HPSE/THBS2/FN1/HTATIP2/LAMA1/SERPINE1/ITGAX/CITED1/PKM/VASH1/ADM2/TYMP/PECAM1/COL4A1/COL18A1/COL4A2/DYSF/PLCD1/ENPP2/VAV2/PIK3R3/ANG/NFATC4/PLXDC1/RAPGEF3/PRKCA/HMOX1/GATA4/HPGD/TNFRSF12A/TNFAIP2/GJA1/THY1/ADGRB1/AQP1/CHD7/LRP1/KLF4/NOTCH3/KDR/CSPG4/PDGFRB/SEMA6A/SPI1/ADGRG1/CXCL10/STAT3/ADAM12/S100A1/STAT1/CXCR3/C3AR1/ITGB2/JAG1/PIK3C2A/SMO…	87	BP
GO:0031226	intrinsic component of plasma membrane	127/1000	1231/18675	3.7591054301321e-13	1.13640648772455e-11	8.55310628232486e-12	TCIRG1/ITGA5/TNFRSF1A/ADCY1/GPC4/NECTIN1/LYN/FFAR3/P2RX4/CNTNAP1/TRPM4/SLC52A2/HLA-DQA1/ITGAX/P2RY6/CSF2RA/SORL1/SLC1A1/SCN1B/SLC7A7/TNFRSF21/NKG7/GPR176/PLXNB1/GRID1/TRPM2/JAG2/MDGA1/LAPTM5/ITGA6/SLC2A3/HLA-DRA/IL12RB1/HLA-DPA1/GOLM1/KCNK1/GABRD/CD8A/GJA1/THY1/STEAP1/AQP1/STOM/SLC1A4/CD27/IL2RG/CD2/CD6/CD3E/LRP1/TNFRSF4/CA4/CD70/NCKAP1L/KDR/CSPG4/SELPLG/CD79B/MC1R/PDGFRB/P2RX6/ITGAL/SYT11/FCER1G…	127	CC
GO:0030334	regulation of cell migration	106/989	906/17910	1.03368337265602e-13	1.17203791638075e-11	9.12989330277883e-12	ECM1/DLL4/ITGA5/IDH2/DDRGK1/ABI3/SPARC/LYN/SPHK1/CD300A/FN1/LAMA1/P2RX4/SERPINE1/TRIB1/ITGAX/P2RY6/VASH1/SORL1/PHLDA2/PECAM1/COL18A1/DYSF/ENPP2/SRGAP2/CD74/VSIR/ITGA6/PIK3R3/PREX1/CCL4/CCL5/CAMSAP3/AIF1/PRKCA/HMOX1/CORO1A/IQGAP1/THY1/ADGRB1/SLAMF8/ULK4/FERMT3/LRP1/ZMYND8/KLF4/NCKAP1L/RAC2/PLPP3/KDR/PDGFRB/SDCBP/ADGRG1/CXCL10/STAT3/HSPA5/LGALS3/MMP9/CXCR3/CCL3/C3AR1/TMIGD3/JAG1/CYGB/TMSB4X/PIK3C2A…	106	BP
GO:0070663	regulation of leukocyte proliferation	43/989	214/17910	1.08584506778345e-13	1.21252699235818e-11	9.4452934604321e-12	CARD11/LYN/CD300A/TNFRSF1B/IRF1/TNFSF9/IGFBP2/TNFRSF21/CD74/VSIR/LST1/CD209/IL12RB1/CCL5/PTPN6/AIF1/HLA-DPA1/CDKN1A/RASAL3/HLA-E/CORO1A/MAD1L1/EBI3/HAVCR2/CD6/CD3E/TNFRSF4/CD70/NCKAP1L/RAC2/SASH3/HLA-DPB1/TYROBP/LGALS3/HLA-DMB/PTPRC/INPP5D/LGALS9/VSIG4/IDO1/BST2/ANXA1/CTNNB1	43	BP
GO:0007159	leukocyte cell-cell adhesion	55/989	328/17910	1.22535678259278e-13	1.34789246085206e-11	1.04997578825782e-11	ITGA5/CARD11/LYN/CD300A/IRF1/IGFBP2/LAG3/PECAM1/TNFRSF21/CD74/NT5E/VSIR/CD209/IL12RB1/CCL5/PTPN6/AIF1/HLA-DPA1/RASAL3/HLA-E/CORO1A/MAD1L1/EBI3/FAM49B/THY1/CD27/HAVCR2/LCK/FERMT3/CD6/CD3E/CD86/CD70/KLF4/NCKAP1L/RAC2/LGALS1/SELPLG/SASH3/HLA-DPB1/SIRPG/PDCD1/ITGAL/LGALS3/HLA-DMB/VAV1/ITGB2/PTPRC/LGALS9/VSIG4/IDO1/ASS1/ANXA1/S100A9/MDK	55	BP
GO:0072359	circulatory system development	123/989	1128/17910	1.5135117717296e-13	1.64037967024223e-11	1.27781628529617e-11	ECM1/HTR2B/DLL4/ITGA5/TNFRSF1A/TGFBI/SHC1/BAX/ECE1/SPARC/ADGRB2/SPHK1/ANPEP/TNFRSF1B/BASP1/HPSE/THBS2/FN1/HTATIP2/LAMA1/SERPINE1/PAM/ITGAX/CITED1/PKM/VASH1/ADM2/TYMP/PECAM1/COL4A1/COL18A1/COL4A2/DYSF/SH3PXD2B/PLCD1/ENPP2/HEXIM1/VAV2/IFT122/FOSL1/COL5A1/PIK3R3/PRKDC/ANG/NFATC4/FZD7/CDKN1A/PLXDC1/RAPGEF3/PRKCA/HMOX1/SOCS3/GATA4/HPGD/TNFRSF12A/TNFAIP2/GJA1/THY1/ADGRB1/AQP1/CHD7/LRP1/KLF4/NOTCH3/KDR/…	123	BP
GO:0006915	apoptotic process	180/989	1907/17910	1.58579187959088e-13	1.69380958733113e-11	1.31943690484953e-11	HTR2B/CHAC1/TCIRG1/CADM1/ITGA5/AIFM2/TNFRSF1A/CALHM2/CARD11/RELT/SHC1/BAX/NQO1/BCL3/DDRGK1/PLEKHG2/SOCS2/LYN/SPHK1/TNFRSF1B/TSC22D3/LTBR/HTATIP2/IRF1/P2RX4/TNFRSF19/SERPINE1/GADD45G/TNFSF9/CITED1/PHLDA2/EEF1A2/LIMS2/MAP3K12/COL18A1/TNFRSF21/TNFAIP8L2/IRF5/TFAP2A/CD74/GZMB/CLIP3/JAG2/VAV2/FOSL1/HCK/CTSC/ITGA6/LRP8/PRF1/PREX1/PRKDC/NFATC4/CCL5/PTPN6/AIF1/CDKN1A/PAEP/PRKCA/HMOX1/CORO1A/STEAP3/SOCS3/…	180	BP
GO:0002443	leukocyte mediated immunity	98/989	814/17910	1.68968832115821e-13	1.76218098629143e-11	1.37269657919496e-11	TCIRG1/CADM1/RAB31/S100A13/C4B/COTL1/C4A/BCL3/SPON2/LYN/CD300A/ANPEP/TNFRSF1B/FABP5/HPSE/TRPM4/B2M/CD93/ITGAX/PKM/LAG3/PECAM1/CD74/TRPM2/GZMB/HEXB/C1QC/RFTN1/CTSC/SLC2A3/C1QB/HLA-DQB1/PRF1/MYO1G/GMFG/IL12RB1/PTPN6/PRDX4/C2/HMOX1/HLA-E/CORO1A/C1R/LAT2/IQGAP1/FAM49B/STOM/BIN2/CD27/C1S/HAVCR2/C1QA/BTN3A3/CD53/PGM1/NCKAP1L/RAC2/WAS/KIT/SASH3/ITGAL/FCER1G/SDCBP/HLA-F/LAIR1/TYROBP/DNAJC13/LGALS3/BATF/M…	98	BP
GO:0050670	regulation of lymphocyte proliferation	41/989	199/17910	1.69762347390355e-13	1.76218098629143e-11	1.37269657919496e-11	CARD11/CD300A/TNFRSF1B/IRF1/TNFSF9/IGFBP2/TNFRSF21/CD74/VSIR/LST1/CD209/IL12RB1/CCL5/PTPN6/AIF1/HLA-DPA1/CDKN1A/RASAL3/HLA-E/CORO1A/MAD1L1/EBI3/HAVCR2/CD6/CD3E/TNFRSF4/CD70/NCKAP1L/RAC2/SASH3/HLA-DPB1/TYROBP/LGALS3/HLA-DMB/PTPRC/INPP5D/LGALS9/VSIG4/IDO1/ANXA1/CTNNB1	41	BP
GO:0046651	lymphocyte proliferation	46/989	244/17910	1.72733317743744e-13	1.76811743301582e-11	1.37732092832512e-11	CARD11/BAX/CD300A/TNFRSF1B/IRF1/TNFSF9/IGFBP2/TNFRSF21/CD74/VSIR/LST1/CD209/IL12RB1/CCL5/PTPN6/AIF1/HLA-DPA1/CDKN1A/RASAL3/HLA-E/CORO1A/MAD1L1/EBI3/GJA1/PSMB10/HAVCR2/CD6/CD3E/TNFRSF4/CD70/NCKAP1L/SATB1/RAC2/SASH3/HLA-DPB1/TYROBP/LGALS3/HLA-DMB/PTPRC/INPP5D/LGALS9/VSIG4/IDO1/ANXA1/CTNNB1/BTN3A1	46	BP
GO:0050900	leukocyte migration	68/989	467/17910	1.82475389203178e-13	1.84225153209236e-11	1.43506960737438e-11	ECM1/ITGA5/SDC2/SHC1/LYN/CD300A/FN1/P2RX4/SERPINE1/TRPM4/ITGAX/PECAM1/SLC7A7/DYSF/CD74/TRPM2/HCK/ITGA6/PREX1/MYO1G/CCL4/CCL5/PTPN6/AIF1/HMOX1/CORO1A/THY1/SLAMF8/LCK/CD2/NCKAP1L/RAC2/KIT/SELPLG/SIRPG/ITGAL/FCER1G/EDNRB/CXCL10/LGALS3/DOK2/ATP1B2/MMP9/CXCR3/CCL3/VAV1/C3AR1/ITGB2/ANO6/CCR5/SLC16A8/INPP5D/ATP1B1/LGALS9/RARRES2/PROS1/PTGER4/CD9/PDE4B/COL1A1/ANXA1/CD48/S100A9/PLA2G7/COL1A2/MDK/NBL1/IGLC3	68	BP
GO:0032944	regulation of mononuclear cell proliferation	41/989	200/17910	2.02450814282413e-13	2.01630067738025e-11	1.57064970283966e-11	CARD11/CD300A/TNFRSF1B/IRF1/TNFSF9/IGFBP2/TNFRSF21/CD74/VSIR/LST1/CD209/IL12RB1/CCL5/PTPN6/AIF1/HLA-DPA1/CDKN1A/RASAL3/HLA-E/CORO1A/MAD1L1/EBI3/HAVCR2/CD6/CD3E/TNFRSF4/CD70/NCKAP1L/RAC2/SASH3/HLA-DPB1/TYROBP/LGALS3/HLA-DMB/PTPRC/INPP5D/LGALS9/VSIG4/IDO1/ANXA1/CTNNB1	41	BP
GO:0032943	mononuclear cell proliferation	46/989	246/17910	2.35127263403335e-13	2.31051724171011e-11	1.7998373257569e-11	CARD11/BAX/CD300A/TNFRSF1B/IRF1/TNFSF9/IGFBP2/TNFRSF21/CD74/VSIR/LST1/CD209/IL12RB1/CCL5/PTPN6/AIF1/HLA-DPA1/CDKN1A/RASAL3/HLA-E/CORO1A/MAD1L1/EBI3/GJA1/PSMB10/HAVCR2/CD6/CD3E/TNFRSF4/CD70/NCKAP1L/SATB1/RAC2/SASH3/HLA-DPB1/TYROBP/LGALS3/HLA-DMB/PTPRC/INPP5D/LGALS9/VSIG4/IDO1/ANXA1/CTNNB1/BTN3A1	46	BP
GO:0002694	regulation of leukocyte activation	70/989	492/17910	2.5079514223439e-13	2.43205289245718e-11	1.8945106727789e-11	CARD11/LYN/SPHK1/CD300A/TNFRSF1B/IRF1/TNFSF9/IGFBP2/LAG3/TNFRSF21/CD74/VSIR/CTSC/LST1/CST7/CD209/HLA-DOA/IL12RB1/CCL5/PTPN6/AIF1/HLA-DPA1/CDKN1A/RASAL3/HMOX1/HLA-E/CORO1A/MAD1L1/EBI3/FAM49B/THY1/SLAMF8/CD27/HAVCR2/LCK/C1QA/CD2/CD6/CD3E/TNFRSF4/CD86/CD70/NCKAP1L/RAC2/LGALS1/SASH3/HLA-DPB1/SIRPG/PDCD1/FCER1G/HLA-F/SAMSN1/TYROBP/SIT1/LGALS3/HLA-DMB/CCL3/VAV1/ITGB2/PTPRC/INPP5D/LGALS9/VSIG4/IDO1/PAG1…	70	BP
GO:0030659	cytoplasmic vesicle membrane	88/1000	735/18675	8.50150810872878e-13	2.47488347165216e-11	1.86270859926143e-11	TCIRG1/RAB31/KDELR3/SPARC/CD300A/VOPP1/ANPEP/TNFRSF1B/FABP5/PAM/B2M/HLA-DRB1/TAP1/CD93/ATP6V0B/HLA-DQA1/ITGAX/PECAM1/DYSF/CD74/TRPM2/HLA-B/HLA-A/HLA-C/AHNAK2/SLC2A3/ATP8B3/HLA-DQB1/HLA-DRA/SEC24D/HLA-DRB5/HLA-DPA1/CD3D/HLA-E/CORO1A/IQGAP1/STOM/ABCC4/CD53/LRP1/CA4/BAIAP2L2/NCKAP1L/FCGR1A/RAC2/HLA-DPB1/ITGAL/SYT11/FCER1G/HLA-F/LAIR1/AP1S3/TYROBP/DNAJC13/LGALS3/MGST1/HLA-H/CD109/C3AR1/ITGB2/CD14/ANO…	88	CC
GO:0048646	anatomical structure formation involved in morphogenesis	122/989	1124/17910	2.66768979260696e-13	2.55336023006666e-11	1.98900616936136e-11	ECM1/DLL4/TCIRG1/ITGA5/TGFBI/SHC1/HTRA1/BCL3/SPARC/NECTIN1/ADGRB2/SPHK1/ANPEP/HPSE/THBS2/FN1/HTATIP2/SERPINE1/CNTNAP1/CAMK1/ITGAX/PKM/VASH1/ADM2/TYMP/PECAM1/COL4A1/COL18A1/COL4A2/DYSF/PLCD1/ENPP2/TFAP2A/VAV2/IFT122/MAFB/COL5A1/ITGA6/PIK3R3/PRKDC/LFNG/ANG/NFATC4/FZD7/PTPN6/PLXDC1/RAPGEF3/PRKCA/HMOX1/GATA4/FJX1/TNFRSF12A/TNFAIP2/SH3PXD2A/THY1/ADGRB1/AQP1/CD53/KLF4/NOTCH3/KDR/CSPG4/PDGFRB/SEMA6A/ADG…	122	BP
GO:0006954	inflammatory response	95/989	784/17910	2.78661178985377e-13	2.63299088349003e-11	2.05103653196524e-11	ECM1/TCIRG1/TNFRSF1A/MGST2/ADCY1/C4B/C4A/LYN/SPHK1/FFAR3/TNFRSF1B/PTGS1/FN1/SERPINE1/SIGLEC10/GGT1/PSTPIP1/AFAP1L2/NT5E/HCK/C1QC/THEMIS2/CTSC/CST7/C1QB/NFATC4/CCL5/AIF1/C2/HMOX1/HLA-E/C1R/SOCS3/GJA1/SLAMF8/MGLL/C1S/HAVCR2/C1QA/CD6/LRP1/APOL3/KLF4/KIT/ITGAL/FCER1G/EDNRB/LY96/STAT3/SELENOS/TYROBP/MAPT/MMP9/CXCR3/BMPR1B/CCL3/BAP1/PLA2G4C/C3AR1/TMIGD3/ITGB2/LYZ/TMSB4X/ANO6/PTPRC/VTN/GBP5/LGALS9/PPARG…	95	BP
GO:0050778	positive regulation of immune response	97/989	809/17910	2.91333258176815e-13	2.71788115539636e-11	2.11716401078794e-11	CADM1/CARD11/C4B/BAX/C4A/SPON2/LYN/CD300A/FFAR3/IRF1/B2M/HLA-DRB1/HLA-DQA1/LAG3/NLRC5/TNFRSF21/CD74/HEXIM1/FCGR3A/VAV2/HCK/C1QC/RFTN1/THEMIS2/C1QB/HLA-DQB1/CD209/HLA-DRA/PRKDC/MYO1G/IL12RB1/CCL5/PTPN6/HLA-DRB5/HLA-DPA1/CD3D/C2/LCP2/GBP1/HLA-E/C1R/LAT2/PSMB8/FAM49B/THY1/PSMB10/C1S/HAVCR2/LCK/C1QA/CD3E/CD86/PSMB9/NCKAP1L/FCGR1A/TRAC/WAS/SASH3/HLA-DPB1/FCER1G/CD247/HLA-F/LY96/LGALS3/HLA-DMB/S100A1/P…	97	BP
GO:0019882	antigen processing and presentation	43/989	220/17910	2.95721447344104e-13	2.72433383365756e-11	2.1221904918615e-11	TAPBPL/B2M/HLA-DRB1/TAP1/HLA-DQA1/LAG3/CD74/HLA-B/HLA-A/HLA-DMA/HLA-C/RFTN1/MR1/HLA-DQB1/CD209/HLA-DRA/HLA-DOA/SEC24D/HLA-DRB5/HLA-DPA1/HLA-E/PSMB8/CD8A/PSMB10/PSMB9/FCGR1A/WAS/HLA-DPB1/HLA-F/AP1S3/HLA-DMB/PSMA3/NCF4/IDE/HLA-H/PSME4/CYBB/FGL2/RAB34/HLA-DQB2/CAPZA1/CTSS/HLA-DQA2	43	BP
GO:0050863	regulation of T cell activation	52/989	307/17910	3.85170929005854e-13	3.50457993428783e-11	2.72998342663798e-11	CARD11/LYN/CD300A/TNFRSF1B/IRF1/TNFSF9/IGFBP2/LAG3/TNFRSF21/CD74/VSIR/CD209/HLA-DOA/IL12RB1/CCL5/PTPN6/AIF1/HLA-DPA1/RASAL3/HLA-E/CORO1A/MAD1L1/EBI3/FAM49B/THY1/CD27/HAVCR2/LCK/CD2/CD6/CD3E/CD86/CD70/NCKAP1L/RAC2/LGALS1/SASH3/HLA-DPB1/SIRPG/PDCD1/SIT1/LGALS3/HLA-DMB/VAV1/PTPRC/LGALS9/VSIG4/IDO1/PAG1/ANXA1/CTNNB1/MDK	52	BP
GO:0051249	regulation of lymphocyte activation	61/989	401/17910	4.83344213715081e-13	4.31852043840496e-11	3.36402349083206e-11	CARD11/LYN/CD300A/TNFRSF1B/IRF1/TNFSF9/IGFBP2/LAG3/TNFRSF21/CD74/VSIR/LST1/CD209/HLA-DOA/IL12RB1/CCL5/PTPN6/AIF1/HLA-DPA1/CDKN1A/RASAL3/HLA-E/CORO1A/MAD1L1/EBI3/FAM49B/THY1/SLAMF8/CD27/HAVCR2/LCK/CD2/CD6/CD3E/TNFRSF4/CD86/CD70/NCKAP1L/RAC2/LGALS1/SASH3/HLA-DPB1/SIRPG/PDCD1/HLA-F/SAMSN1/TYROBP/SIT1/LGALS3/HLA-DMB/VAV1/PTPRC/INPP5D/LGALS9/VSIG4/IDO1/PAG1/ANXA1/ID2/CTNNB1/MDK	61	BP
GO:2000145	regulation of cell motility	109/989	966/17910	4.8634626375524e-13	4.31852043840496e-11	3.36402349083206e-11	ECM1/DLL4/ITGA5/IDH2/DDRGK1/ABI3/SPARC/LYN/SPHK1/CD300A/FN1/LAMA1/P2RX4/SERPINE1/TRIB1/ITGAX/P2RY6/VASH1/SORL1/PHLDA2/PECAM1/COL18A1/DYSF/ENPP2/SRGAP2/CD74/VSIR/ITGA6/PIK3R3/PREX1/CCL4/CCL5/CAMSAP3/AIF1/PRKCA/HMOX1/CORO1A/IQGAP1/THY1/ADGRB1/SLAMF8/ULK4/FERMT3/LRP1/ZMYND8/KLF4/NCKAP1L/RAC2/PLPP3/WAS/KDR/PDGFRB/SDCBP/ADGRG1/CXCL10/STAT3/HSPA5/LGALS3/MMP9/CXCR3/CCL3/C3AR1/TMIGD3/JAG1/CYGB/TMSB4X/PIK…	109	BP
GO:0051270	regulation of cellular component movement	115/989	1046/17910	5.98203766284254e-13	5.24852590180352e-11	4.08847536505554e-11	ECM1/DLL4/ITGA5/IDH2/DDRGK1/ABI3/SPARC/LYN/SPHK1/CD300A/FN1/LAMA1/P2RX4/SERPINE1/TRPM4/TRIB1/ITGAX/P2RY6/VASH1/SORL1/FEZ1/PHLDA2/PECAM1/COL18A1/DYSF/ENPP2/SRGAP2/CD74/VSIR/ITGA6/PIK3R3/PREX1/CCL4/CCL5/CAMSAP3/AIF1/PRKCA/HMOX1/CORO1A/GATA4/IQGAP1/THY1/ADGRB1/SLAMF8/ULK4/FERMT3/LRP1/ZMYND8/KLF4/NCKAP1L/RAC2/PLPP3/WAS/KDR/PDGFRB/SDCBP/ADGRG1/CXCL10/STAT3/HSPA5/LGALS3/MMP9/CXCR3/CCL3/PLN/C3AR1/TMIGD3…	115	BP
GO:0051094	positive regulation of developmental process	140/989	1378/17910	6.32376881353541e-13	5.483079547736e-11	4.27118701040522e-11	ECM1/ITGA5/TNFRSF1A/BAX/SOCS2/LYN/ADGRB2/SPHK1/TNFRSF1B/BASP1/HPSE/THBS2/FN1/CEBPD/P2RX4/SERPINE1/CAMK1/TRPM4/TRIB1/ITGAX/MAPK12/PKM/FEZ1/ADM2/SCN1B/WASHC5/SH3PXD2B/ENPP2/TFAP2A/CD74/VSIR/NOCT/TRPV2/CST7/ITGA6/LRP8/PREX1/PRKDC/IL12RB1/CRABP2/RAPGEF3/PRKCA/HMOX1/SOCS3/GATA4/IQGAP1/TNFRSF12A/GJA1/ADGRB1/AQP1/MAN2A1/CD27/CHD7/C1QA/CD53/HCLS1/CD3E/LRP1/CD86/ZMYND8/KLF4/NCKAP1L/MAP1B/TMEM119/KDR/KIT/V…	140	BP
GO:0044432	endoplasmic reticulum part	129/1000	1289/18675	2.11853083830291e-12	5.94701871037888e-11	4.47599372603848e-11	SDC2/HM13/ALG1/P4HA2/VGF/MGST2/KDELR3/BAX/C4A/DDRGK1/DERL1/TAPBPL/ITPR2/COL9A3/PTGS1/FN1/FKBP10/SUMF2/DHRS7B/B2M/HLA-DRB1/TAP1/HLA-DQA1/G6PC3/ALG5/EMC7/COL4A1/COL18A1/COL4A2/COL5A3/SRD5A3/JPH1/RAB2A/CD74/HLA-B/REEP1/HLA-A/HLA-C/P4HA1/CTSC/COL5A1/MR1/GPAA1/ATP8B3/HLA-DQB1/HLA-DRA/ATP8B2/UCHL1/COLGALT2/SEC24D/HLA-DRB5/HLA-DPA1/APOL1/GOLM1/HMOX1/POMGNT2/HLA-E/HACD1/TBXAS1/LAMC1/SQLE/EBI3/GJA1/PANX1/…	129	CC
GO:0030097	hemopoiesis	99/989	847/17910	7.73606178050737e-13	6.62962503748132e-11	5.16431835384176e-11	DLL4/TCIRG1/CARD11/BAX/BCL3/LYN/SLC25A38/LTBR/IRF1/CEBPD/DHRS7B/B2M/TRIB1/LAG3/CD74/TRPM2/JAG2/VSIR/C1QC/MAFB/PREX1/PRKDC/LFNG/HLA-DOA/IL12RB1/FZD7/PTPN6/CD3D/PRKCA/CRIP2/IRF8/PSMB8/SH3PXD2A/SLAMF8/PSMB10/CD27/SFXN1/CHD7/LCK/CD2/HCLS1/CD3E/CD86/PSMB9/KLF4/NCKAP1L/SATB1/KDR/KIT/LGALS1/SASH3/SPI1/FCER1G/STAT3/TYROBP/EVI2B/LGALS3/BATF/MMP9/PSMA3/SLC11A2/STAT1/CD109/CCL3/VAV1/TMEM178A/JAG1/PTPRC/TMEM…	99	BP
GO:0051241	negative regulation of multicellular organismal process	132/989	1276/17910	8.7524700526674e-13	7.41444876875388e-11	5.77567715272208e-11	ECM1/DLL4/TNFRSF1A/IDH2/BCL3/SPARC/SOCS2/LYN/ADGRB2/TNFRSF1B/THBS2/FN1/IRF1/P2RX4/SERPINE1/TRPM4/MLIP/WNK4/B2M/TRIB1/CITED1/VASH1/SORL1/GDF11/LAG3/NLRC5/LIMS2/LAPTM4B/COL4A2/TNFRSF21/LINGO1/SRGAP2/CD74/ASAP1/VSIR/IFT122/NOCT/C1QC/MAFB/CTSC/COL5A1/LFNG/NFATC4/FZD7/PTPN6/PRDX4/PAEP/HMOX1/GBP1/CNTF/NRDC/GJA1/THY1/ADGRB1/SLAMF8/ANXA4/FSTL4/HAVCR2/LRP1/KLF4/NCKAP1L/NOTCH3/SPOCK1/SLIT1/TMEM119/LGALS1/M…	132	BP
GO:0030198	extracellular matrix organization	54/989	334/17910	9.32661286230744e-13	7.81103827218248e-11	6.08461083146229e-11	ITGA5/TNFRSF1A/HTRA1/BCL3/SULF2/SPARC/TNFRSF1B/COL9A3/FN1/LAMA1/SERPINE1/ITGAX/ADAM19/PXDN/ADAMTS2/PECAM1/COL4A1/COL18A1/COL4A2/COL5A3/SH3PXD2B/P4HA1/COL5A1/ITGA6/PRDX4/LAMC1/SH3PXD2A/LRP1/LCP1/KDR/ITGAL/NID1/SCX/ADAM12/MMP9/MMP12/ITGB2/SMOC2/VTN/GPM6B/PTK2/MMP2/SPOCK2/CDH1/HPN/COL1A1/CTSS/COL3A1/COL9A2/COL11A1/COL1A2/CHADL/AGT/SPP1	54	BP
GO:0042129	regulation of T cell proliferation	34/989	149/17910	9.5094057371133e-13	7.84995327273633e-11	6.11492468035478e-11	CARD11/TNFRSF1B/IRF1/TNFSF9/IGFBP2/TNFRSF21/VSIR/CD209/IL12RB1/CCL5/PTPN6/AIF1/HLA-DPA1/RASAL3/HLA-E/CORO1A/MAD1L1/EBI3/HAVCR2/CD6/CD3E/CD70/NCKAP1L/RAC2/SASH3/HLA-DPB1/LGALS3/HLA-DMB/PTPRC/LGALS9/VSIG4/IDO1/ANXA1/CTNNB1	34	BP
GO:0002520	immune system development	106/989	938/17910	9.58610304676079e-13	7.84995327273633e-11	6.11492468035478e-11	DLL4/TCIRG1/CARD11/BAX/BCL3/LYN/SLC25A38/LTBR/IRF1/CEBPD/DHRS7B/B2M/TRIB1/LAG3/CD74/TRPM2/JAG2/VSIR/C1QC/MAFB/PREX1/PRKDC/LFNG/HLA-DOA/IL12RB1/FZD7/PTPN6/CD3D/PRKCA/HLA-E/CRIP2/MAD1L1/IRF8/PSMB8/SH3PXD2A/SLAMF8/PSMB10/CD27/SFXN1/CHD7/HAVCR2/LCK/CD2/HCLS1/CD3E/CD86/PSMB9/KLF4/NCKAP1L/SATB1/KDR/KIT/LGALS1/SASH3/PDCD1/SPI1/FCER1G/STAT3/TYROBP/EVI2B/LGALS3/BATF/MMP9/PSMA3/SLC11A2/STAT1/CD109/CCL3/VAV…	106	BP
GO:0001525	angiogenesis	76/989	576/17910	1.16248420310647e-12	9.4148445899942e-11	7.33393735539932e-11	ECM1/DLL4/ITGA5/TGFBI/SHC1/SPARC/ADGRB2/SPHK1/ANPEP/HPSE/THBS2/FN1/HTATIP2/SERPINE1/ITGAX/PKM/VASH1/ADM2/TYMP/PECAM1/COL4A1/COL18A1/COL4A2/DYSF/PLCD1/ENPP2/VAV2/PIK3R3/ANG/NFATC4/PLXDC1/RAPGEF3/PRKCA/HMOX1/GATA4/TNFRSF12A/TNFAIP2/THY1/ADGRB1/AQP1/KLF4/NOTCH3/KDR/CSPG4/PDGFRB/SEMA6A/ADGRG1/CXCL10/STAT3/ADAM12/S100A1/STAT1/CXCR3/C3AR1/ITGB2/JAG1/PIK3C2A/SMOC2/MTDH/FGFR2/PPARG/STAB1/CYBB/PTK2/MMP2/N…	76	BP
GO:0023051	regulation of signaling	291/989	3635/17910	1.33782800727698e-12	1.06108437832484e-10	8.26559194370301e-11	ECM1/HTR2B/CHAC1/DLL4/TCIRG1/ITGA5/PTP4A3/TNFRSF1A/CARD11/S100A13/VGF/CTF1/ADCY1/SHC1/MAP1A/BAX/GPC4/HTRA1/BCL3/SULF2/DDRGK1/ECE1/ARC/DUSP14/HTRA3/ITPR2/PLEKHG2/SOCS2/LYN/SPHK1/CD300A/FFAR3/FABP5/HPSE/LTBR/FN1/IRF1/SECTM1/P2RX4/S100A4/SERPINE1/CNTNAP1/TRPM4/TRIB1/GADD45G/TNFSF9/NCS1/PLEKHG4/P2RY6/CITED1/PXDN/RAP1GAP/TSPYL5/SORL1/GDF11/ADM2/IGFBP2/NLRC5/PHLDA2/TYMP/PECAM1/RASD2/GPR27/LIMS2/AFAP1L2…	291	BP
GO:0022407	regulation of cell-cell adhesion	59/989	389/17910	1.33895315039634e-12	1.06108437832484e-10	8.26559194370301e-11	CARD11/LYN/CD300A/IRF1/ADAM19/IGFBP2/LAG3/TNFRSF21/CD74/MDGA1/VSIR/ITGA6/CD209/IL12RB1/CCL5/PTPN6/AIF1/HLA-DPA1/RASAL3/PRKCA/HLA-E/CORO1A/MAD1L1/EBI3/FAM49B/THY1/CD27/HAVCR2/LCK/FERMT3/CD6/CD3E/CD86/CD70/KLF4/NCKAP1L/PLPP3/LGALS1/SASH3/HLA-DPB1/SIRPG/PDCD1/LGALS3/HLA-DMB/VAV1/ITGB2/JAG1/PTPRC/LGALS9/VSIG4/IDO1/PTK2/CD9/PTPRU/ASS1/CDH1/RDX/ANXA1/MDK	59	BP
GO:0016192	vesicle-mediated transport	176/989	1899/17910	1.5828205867124e-12	1.24099869405004e-10	9.66708116453466e-11	ECM1/HTR2B/TCIRG1/RAB31/S100A13/TAGLN2/ADCY1/C4B/KDELR3/COTL1/C4A/DENND3/ARC/SPARC/SPON2/WIPI1/LYN/SPHK1/CD300A/ANPEP/TNFRSF1B/FABP5/HPSE/FN1/SERPINE1/MRC2/B2M/TAP1/CD93/NCS1/ITGAX/P2RY6/PKM/SORL1/RAB15/PSTPIP1/VPS53/PECAM1/LAPTM4B/WASHC5/DYSF/ENPP2/SGSM2/APOBR/TRPM2/CD163L1/HEXB/CLIP3/FCGR3A/VAV2/HCK/CTSC/MICALL2/SLC2A3/LRP8/CD209/MYO1G/GMFG/CCL5/SEC24D/PTPN6/AIF1/PRDX4/APOL1/C2/HMOX1/CORO1A/LAT…	176	BP
GO:0065008	regulation of biological quality	292/989	3661/17910	1.88435186569959e-12	1.46186034212694e-10	1.13875402498898e-10	HTR2B/TCIRG1/FABP3/PTP4A3/CARD11/S100A13/VGF/ADCY1/MAP1A/BAX/GPC4/NQO1/PAPSS2/KCTD17/BCL3/ECE1/ARC/SPARC/DERL1/NECTIN1/ITPR2/PLEKHG2/SOCS2/LYN/ADGRB2/AZGP1/FFAR3/TNFRSF1B/FABP5/HPSE/SLC25A38/THBS2/TSC22D3/PTGS1/FN1/IRF1/ACADVL/DECR1/P2RX4/TLCD1/SERPINE1/PAM/CNTNAP1/CAMK1/TRPM4/WNK4/B2M/GADD45G/ATP6V0B/NCS1/P2RY6/BAG2/SORL1/KIRREL1/ADM2/SLC1A1/SCN1B/GPR27/LHB/LAPTM4B/DYSF/SRD5A3/SH3PXD2B/PLXNB1/JP…	292	BP
GO:0043067	regulation of programmed cell death	150/989	1539/17910	2.22280344811405e-12	1.70646473047922e-10	1.32929495679978e-10	HTR2B/ITGA5/AIFM2/TNFRSF1A/CALHM2/CARD11/SHC1/BAX/NQO1/BCL3/DDRGK1/PLEKHG2/SOCS2/LYN/SPHK1/TNFRSF1B/TSC22D3/LTBR/HTATIP2/SERPINE1/GADD45G/TNFSF9/CITED1/EEF1A2/LIMS2/MAP3K12/COL18A1/TNFAIP8L2/IRF5/TFAP2A/CD74/GZMB/CLIP3/VAV2/FOSL1/HCK/CTSC/ITGA6/LRP8/PREX1/PRKDC/NFATC4/CCL5/AIF1/CDKN1A/PRKCA/HMOX1/CORO1A/STEAP3/SOCS3/CNTF/GATA4/CASP1/HPGD/TNFRSF12A/NSMAF/GJA1/AQP1/ANXA4/GZMA/CD27/YWHAZ/LCK/HCLS1/C…	150	BP
GO:0042981	regulation of apoptotic process	148/989	1512/17910	2.30702702142725e-12	1.75286486061019e-10	1.36543954149368e-10	HTR2B/ITGA5/AIFM2/TNFRSF1A/CALHM2/CARD11/SHC1/BAX/NQO1/BCL3/DDRGK1/PLEKHG2/SOCS2/LYN/SPHK1/TNFRSF1B/TSC22D3/LTBR/HTATIP2/SERPINE1/GADD45G/TNFSF9/CITED1/EEF1A2/LIMS2/MAP3K12/COL18A1/TNFAIP8L2/IRF5/TFAP2A/CD74/GZMB/CLIP3/VAV2/FOSL1/HCK/CTSC/ITGA6/LRP8/PREX1/PRKDC/NFATC4/CCL5/AIF1/CDKN1A/PRKCA/HMOX1/CORO1A/STEAP3/SOCS3/CNTF/GATA4/CASP1/HPGD/TNFRSF12A/NSMAF/GJA1/AQP1/ANXA4/GZMA/CD27/YWHAZ/LCK/HCLS1/C…	148	BP
GO:0048002	antigen processing and presentation of peptide antigen	38/989	188/17910	2.44243026139126e-12	1.83680724759731e-10	1.43082864077636e-10	TAPBPL/B2M/HLA-DRB1/TAP1/HLA-DQA1/LAG3/CD74/HLA-B/HLA-A/HLA-DMA/HLA-C/MR1/HLA-DQB1/CD209/HLA-DRA/HLA-DOA/SEC24D/HLA-DRB5/HLA-DPA1/HLA-E/PSMB8/PSMB10/PSMB9/FCGR1A/HLA-DPB1/HLA-F/AP1S3/HLA-DMB/PSMA3/NCF4/IDE/HLA-H/PSME4/CYBB/HLA-DQB2/CAPZA1/CTSS/HLA-DQA2	38	BP
GO:0048534	hematopoietic or lymphoid organ development	101/989	890/17910	2.6971364141113e-12	2.00786821939397e-10	1.56408102100617e-10	DLL4/TCIRG1/CARD11/BAX/BCL3/LYN/SLC25A38/LTBR/IRF1/CEBPD/DHRS7B/B2M/TRIB1/LAG3/CD74/TRPM2/JAG2/VSIR/C1QC/MAFB/PREX1/PRKDC/LFNG/HLA-DOA/IL12RB1/FZD7/PTPN6/CD3D/PRKCA/CRIP2/MAD1L1/IRF8/PSMB8/SH3PXD2A/SLAMF8/PSMB10/CD27/SFXN1/CHD7/LCK/CD2/HCLS1/CD3E/CD86/PSMB9/KLF4/NCKAP1L/SATB1/KDR/KIT/LGALS1/SASH3/SPI1/FCER1G/STAT3/TYROBP/EVI2B/LGALS3/BATF/MMP9/PSMA3/SLC11A2/STAT1/CD109/CCL3/VAV1/TMEM178A/JAG1/PTP…	101	BP
GO:0051707	response to other organism	102/989	903/17910	2.7600281838788e-12	2.03414077151868e-10	1.58454670682895e-10	TNFRSF1A/VGF/MGST2/ISG20/SHC1/C4B/COTL1/HTRA1/BCL3/SPARC/SPON2/LYN/TNFRSF1B/IRF1/SERPINE1/B2M/TRIB1/CITED1/NLRC5/IRF5/EXOSC4/NOCT/FOSL1/HCK/MR1/PRF1/CCL4/IL12RB1/TMEM255A/CCL5/PRKCA/RNASE6/GBP1/HLA-E/CASP1/IRF8/HPGD/SERINC5/GJA1/ADGRB1/SLAMF8/GZMA/CHD7/HAVCR2/IL10RA/CD6/CPS1/MPEG1/CD79B/SYT11/EDNRB/CXCL10/LY96/SELENOS/IL12RB2/CXCL9/FKBP5/BATF/MGST1/STAT1/CCL3/MMP12/DNAJC3/LYZ/CD14/CCR5/PTPRC/MTDH…	102	BP
GO:0002250	adaptive immune response	74/989	563/17910	2.82694964671265e-12	2.06283355408636e-10	1.60689769392087e-10	TCIRG1/C4B/C4A/BCL3/LYN/TNFRSF1B/IRF1/SIGLEC10/TRPM4/B2M/TAP1/LAG3/TNFRSF21/CD74/C1QC/RFTN1/CTSC/C1QB/HLA-DQB1/PRF1/CD209/MYO1G/IL12RB1/IL18BP/PTPN6/CD3D/C2/HLA-E/C1R/LAT2/EBI3/FAM49B/CD27/C1S/HAVCR2/CD7/C1QA/BTN3A3/CD6/CD3E/CD86/TRAC/WAS/SASH3/CD79B/PDCD1/FCER1G/CD247/HLA-F/SAMSN1/TRAV12-2/LAIR1/CD8B/STAT3/SIT1/BATF/TRBV28/JAG1/PTPRC/INPP5D/EOMES/FGL2/PAG1/TRBV20-1/NBN/ANXA1/CTSS/CD48/RORC/BTN3A…	74	BP
GO:0098797	plasma membrane protein complex	62/1000	451/18675	7.63882939149273e-12	2.07038617300458e-10	1.55826574156766e-10	ITGA5/SHC1/LYN/CNTNAP1/B2M/HLA-DRB1/HLA-DQA1/ITGAX/SCN1B/CD74/HLA-B/HLA-A/HLA-DMA/HLA-C/ITGA6/MR1/HLA-DQB1/HLA-DRA/HLA-DOA/IL12RB1/PTPN6/HLA-DRB5/HLA-DPA1/CD3D/PRKCA/HLA-E/KCNK1/CD8A/GJA1/CD6/CD3E/APBB1IP/LRP1/HLA-DPB1/ITGAL/CD247/SDCBP/HLA-F/CD8B/HLA-DMB/ATP1B2/HCN2/NCF4/BMPR1B/HLA-H/IL2RB/ITGB2/GNGT2/ATP1B1/VTN/KCNK2/SGCD/CYBB/SGCB/PDE4B/HLA-DQB2/KCND3/CDH1/FAS/CTNNB1/HLA-DQA2/DPP6	62	CC
GO:0098857	membrane microdomain	49/1000	310/18675	8.48964349589541e-12	2.2242865959246e-10	1.67409812094499e-10	TNFRSF1A/CARD11/ADCY1/ARC/LYN/TNFRSF1B/HPSE/KIRREL1/PECAM1/DYSF/CLIP3/HCK/RFTN1/LRP8/CAVIN3/LCP2/HMOX1/LAT2/IQGAP1/CD8A/GJA1/THY1/STOM/LCK/CD2/MAL2/KDR/SELPLG/EDNRB/SDCBP/ADGRG1/EHD2/MAPT/ITGB2/CD14/PTPRC/DLC1/INPP5D/ATP1B1/GPM6B/SYNJ2/PAG1/CDH1/MYOF/BST2/CD48/FAS/CTNNB1/RTN4RL1	49	CC
GO:0043207	response to external biotic stimulus	102/989	905/17910	3.15603551125314e-12	2.28039036450349e-10	1.77636921345455e-10	TNFRSF1A/VGF/MGST2/ISG20/SHC1/C4B/COTL1/HTRA1/BCL3/SPARC/SPON2/LYN/TNFRSF1B/IRF1/SERPINE1/B2M/TRIB1/CITED1/NLRC5/IRF5/EXOSC4/NOCT/FOSL1/HCK/MR1/PRF1/CCL4/IL12RB1/TMEM255A/CCL5/PRKCA/RNASE6/GBP1/HLA-E/CASP1/IRF8/HPGD/SERINC5/GJA1/ADGRB1/SLAMF8/GZMA/CHD7/HAVCR2/IL10RA/CD6/CPS1/MPEG1/CD79B/SYT11/EDNRB/CXCL10/LY96/SELENOS/IL12RB2/CXCL9/FKBP5/BATF/MGST1/STAT1/CCL3/MMP12/DNAJC3/LYZ/CD14/CCR5/PTPRC/MTDH…	102	BP
GO:0042330	taxis	73/989	553/17910	3.23731460756158e-12	2.31640860754649e-10	1.80442655796023e-10	SHC1/NECTIN1/LYN/TUBB3/P2RX4/SERPINE1/TRPM4/RAP1GAP/FEZ1/SCN1B/TYMP/DYSF/ENPP2/CD74/TRPM2/FOSL1/PREX1/CCL4/CCL5/AIF1/PRKCA/CORO1A/SLAMF8/BIN2/LRP1/NCKAP1L/RAC2/SLIT1/KDR/KIT/VLDLR/PDGFRB/SEMA6A/EDNRB/CXCL10/LGALS3/DOK2/CXCL9/CXCR3/FPR3/BMPR1B/CCL3/VAV1/C3AR1/ITGB2/TMSB4X/ANO6/CCR5/SMOC2/LGALS9/SPTBN1/RARRES2/PTK2/PGF/SEMA3B/HMGB2/PDE4B/CHL1/ANXA1/CSF1R/FGFR1/ID2/S100A9/ROBO1/DOK5/PLA2G7/ARX/CCL18…	73	BP
GO:0022603	regulation of anatomical structure morphogenesis	117/989	1102/17910	3.81358942889457e-12	2.70251481643779e-10	2.10519400254969e-10	ECM1/DLL4/ITGA5/TNFRSF1A/SDC2/S100A13/BAX/GPC4/SULF2/ARC/SPARC/ADGRB2/SPHK1/TNFRSF1B/BASP1/THBS2/FN1/HTATIP2/SERPINE1/CAMK1/ITGAX/CITED1/PKM/VASH1/ADM2/LIMS2/COL4A2/ENPP2/TFAP2A/PLXNB1/LINGO1/HEXB/HCK/TRPV2/COL5A1/LST1/LRP8/PREX1/LFNG/NFATC4/FZD7/CRABP2/RAPGEF3/PRKCA/HMOX1/FMNL1/GBP1/CORO1A/CNTF/GATA4/PSMB8/TNFRSF12A/THY1/ADGRB1/AQP1/PSMB10/FSTL4/CD53/LRP1/PSMB9/KLF4/MAP1B/KDR/KIT/RIMS2/SEMA6A/CX…	117	BP
GO:0010646	regulation of cell communication	286/989	3589/17910	4.05116787717424e-12	2.84353402426421e-10	2.21504457163993e-10	ECM1/HTR2B/CHAC1/DLL4/TCIRG1/ITGA5/PTP4A3/TNFRSF1A/CARD11/S100A13/VGF/CTF1/ADCY1/SHC1/MAP1A/BAX/GPC4/HTRA1/BCL3/SULF2/DDRGK1/ARC/DUSP14/HTRA3/ITPR2/PLEKHG2/SOCS2/LYN/SPHK1/CD300A/FFAR3/FABP5/HPSE/LTBR/FN1/IRF1/SECTM1/P2RX4/S100A4/SERPINE1/CNTNAP1/TRPM4/TRIB1/GADD45G/TNFSF9/NCS1/PLEKHG4/P2RY6/CITED1/PXDN/RAP1GAP/TSPYL5/SORL1/GDF11/ADM2/IGFBP2/NLRC5/PHLDA2/TYMP/PECAM1/RASD2/GPR27/LIMS2/AFAP1L2/LHB/…	286	BP
GO:0030176	integral component of endoplasmic reticulum membrane	29/1000	125/18675	1.3956740672318e-11	3.4302055571726e-10	2.58172696281104e-10	HM13/DERL1/B2M/HLA-DRB1/TAP1/HLA-DQA1/EMC7/CD74/HLA-B/HLA-A/HLA-C/GPAA1/HLA-DQB1/HLA-DRA/HLA-DRB5/HLA-DPA1/HLA-E/HLA-DPB1/HLA-F/SELENOS/HSPA5/TRAM1/HLA-H/DCSTAMP/EMC2/HLA-DQB2/RETREG1/PKD2/HLA-DQA2	29	CC
GO:0005887	integral component of plasma membrane	117/1000	1158/18675	1.39652134643159e-11	3.4302055571726e-10	2.58172696281104e-10	TCIRG1/ITGA5/TNFRSF1A/ADCY1/NECTIN1/LYN/FFAR3/P2RX4/CNTNAP1/TRPM4/SLC52A2/HLA-DQA1/ITGAX/P2RY6/CSF2RA/SORL1/SLC1A1/SCN1B/SLC7A7/TNFRSF21/NKG7/GPR176/PLXNB1/GRID1/TRPM2/JAG2/LAPTM5/ITGA6/SLC2A3/HLA-DRA/IL12RB1/HLA-DPA1/GOLM1/KCNK1/GABRD/CD8A/GJA1/THY1/STEAP1/AQP1/STOM/SLC1A4/CD27/IL2RG/CD2/CD6/CD3E/LRP1/TNFRSF4/CD70/NCKAP1L/KDR/CSPG4/SELPLG/CD79B/MC1R/P2RX6/ITGAL/SYT11/FCER1G/EDNRB/SDCBP/ATP8B1/CD…	117	CC
GO:0009607	response to biotic stimulus	104/989	938/17910	5.17016511634347e-12	3.59472801013692e-10	2.80020660819636e-10	TNFRSF1A/VGF/MGST2/ISG20/SHC1/C4B/COTL1/HTRA1/BCL3/SPARC/SPON2/LYN/TNFRSF1B/IRF1/SERPINE1/B2M/TRIB1/CITED1/NLRC5/IRF5/EXOSC4/NOCT/FOSL1/HCK/MR1/PRF1/CCL4/IL12RB1/TMEM255A/CCL5/PRKCA/RNASE6/GBP1/HLA-E/CASP1/IRF8/HPGD/SERINC5/GJA1/ADGRB1/SLAMF8/GZMA/CHD7/HAVCR2/IL10RA/CD6/CPS1/MPEG1/CD79B/SYT11/EDNRB/CXCL10/LY96/SELENOS/HSPA5/IL12RB2/CXCL9/FKBP5/HNMT/BATF/MGST1/STAT1/CCL3/MMP12/DNAJC3/LYZ/CD14/CCR5…	104	BP
GO:0050867	positive regulation of cell activation	51/989	319/17910	6.23247064625901e-12	4.29283258532046e-10	3.34401327149008e-10	CARD11/LYN/IGFBP2/CD74/VSIR/CTSC/CD209/IL12RB1/CCL5/PTPN6/AIF1/HLA-DPA1/CDKN1A/RASAL3/HLA-E/CORO1A/EBI3/FAM49B/THY1/CD27/HAVCR2/LCK/C1QA/CD2/CD6/CD3E/TNFRSF4/CD86/CD70/NCKAP1L/LGALS1/SASH3/HLA-DPB1/SIRPG/PDGFRB/PDCD1/FCER1G/HLA-F/TYROBP/HLA-DMB/CCL3/VAV1/ITGB2/PTPRC/INPP5D/PLEK/LGALS9/SOX15/ANXA1/CAPN3/MDK	51	BP
GO:0012501	programmed cell death	184/989	2049/17910	7.19640242068642e-12	4.91087831856101e-10	3.82545602362805e-10	HTR2B/CHAC1/TCIRG1/CADM1/ITGA5/AIFM2/TNFRSF1A/CALHM2/CARD11/RELT/SHC1/BAX/NQO1/BCL3/DDRGK1/PLEKHG2/SOCS2/LYN/SPHK1/TNFRSF1B/TSC22D3/LTBR/HTATIP2/IRF1/P2RX4/TNFRSF19/SERPINE1/GADD45G/TNFSF9/CITED1/PKM/PHLDA2/EEF1A2/LIMS2/MAP3K12/COL18A1/TNFRSF21/TNFAIP8L2/IRF5/TFAP2A/CD74/GZMB/CLIP3/JAG2/VAV2/FOSL1/HCK/CTSC/ITGA6/LRP8/PRF1/PREX1/PRKDC/NFATC4/CCL5/PTPN6/AIF1/CDKN1A/PAEP/PRKCA/HMOX1/CORO1A/STEAP3/SO…	184	BP
GO:0006935	chemotaxis	72/989	551/17910	7.47807578657905e-12	5.04774504743816e-10	3.93207191155149e-10	SHC1/NECTIN1/LYN/TUBB3/P2RX4/SERPINE1/TRPM4/RAP1GAP/FEZ1/SCN1B/TYMP/DYSF/ENPP2/CD74/TRPM2/FOSL1/PREX1/CCL4/CCL5/AIF1/PRKCA/CORO1A/SLAMF8/BIN2/LRP1/NCKAP1L/RAC2/SLIT1/KDR/KIT/VLDLR/PDGFRB/SEMA6A/EDNRB/CXCL10/LGALS3/DOK2/CXCL9/CXCR3/FPR3/BMPR1B/CCL3/VAV1/C3AR1/ITGB2/TMSB4X/ANO6/CCR5/SMOC2/LGALS9/SPTBN1/RARRES2/PTK2/PGF/SEMA3B/HMGB2/PDE4B/CHL1/ANXA1/CSF1R/FGFR1/S100A9/ROBO1/DOK5/PLA2G7/ARX/CCL18/MET…	72	BP
GO:0008284	positive regulation of cell proliferation	103/989	931/17910	7.53394783199726e-12	5.04774504743816e-10	3.93207191155149e-10	ECM1/HTR2B/DLL4/TCIRG1/CARD11/S100A13/CTF1/SHC1/HTRA1/S100A6/DDRGK1/LYN/SPHK1/HPSE/FN1/CDC25B/TRPM4/ITGAX/P2RY6/CITED1/TSPYL5/IGFBP2/COL18A1/DYSF/CD74/FOSL1/HCK/CD209/PRKDC/ANG/IL12RB1/CCL5/FZD7/PTPN6/AIF1/HLA-DPA1/CDKN1A/RASAL3/PRKCA/HMOX1/HLA-E/CORO1A/CRIP2/LAMC1/HPGD/EBI3/AQP1/ABCC4/HAVCR2/CD6/HCLS1/CD3E/CLEC11A/TNFRSF4/CD86/CD70/NCKAP1L/RAC2/NOTCH3/TMEM119/KDR/SASH3/HLA-DPB1/SIRPG/PDGFRB/EDNR…	103	BP
GO:0045121	membrane raft	48/1000	309/18675	2.61044138811033e-11	6.12866067981005e-10	4.61270564089092e-10	TNFRSF1A/CARD11/ADCY1/ARC/LYN/TNFRSF1B/HPSE/KIRREL1/PECAM1/CLIP3/HCK/RFTN1/LRP8/CAVIN3/LCP2/HMOX1/LAT2/IQGAP1/CD8A/GJA1/THY1/STOM/LCK/CD2/MAL2/KDR/SELPLG/EDNRB/SDCBP/ADGRG1/EHD2/MAPT/ITGB2/CD14/PTPRC/DLC1/INPP5D/ATP1B1/GPM6B/SYNJ2/PAG1/CDH1/MYOF/BST2/CD48/FAS/CTNNB1/RTN4RL1	48	CC
GO:0012507	ER to Golgi transport vesicle membrane	19/1000	55/18675	2.65107459431987e-11	6.12866067981005e-10	4.61270564089092e-10	B2M/HLA-DRB1/HLA-DQA1/CD74/HLA-B/HLA-A/HLA-C/HLA-DQB1/HLA-DRA/SEC24D/HLA-DRB5/HLA-DPA1/HLA-E/HLA-DPB1/HLA-F/HLA-H/HLA-DQB2/LMAN1/HLA-DQA2	19	CC
GO:0098609	cell-cell adhesion	90/989	771/17910	9.95176665107404e-12	6.6076144340915e-10	5.14717262351425e-10	CADM1/ITGA5/CARD11/SHC1/GPC4/CDH24/SERPINB8/NECTIN1/LYN/CD300A/IRF1/CD93/ITGAX/ADAM19/KIRREL1/IGFBP2/LAG3/PECAM1/LIMS2/ROPN1B/TNFRSF21/CD74/MDGA1/NT5E/VSIR/PDLIM1/ITGA6/CD209/IL12RB1/CCL5/PTPN6/CAMSAP3/AIF1/HLA-DPA1/RASAL3/PRKCA/HLA-E/CORO1A/MAD1L1/EBI3/FAM49B/THY1/CD27/HAVCR2/LCK/CD2/FERMT3/CD6/CD3E/CD86/CD70/KLF4/NCKAP1L/RAC2/PLPP3/KIT/LGALS1/SELPLG/SASH3/HLA-DPB1/SIRPG/PDCD1/ITGAL/LGALS3/HLA-D…	90	BP
GO:0098589	membrane region	49/1000	321/18675	3.06987716135801e-11	6.8940669966497e-10	5.18878485619008e-10	TNFRSF1A/CARD11/ADCY1/ARC/LYN/TNFRSF1B/HPSE/KIRREL1/PECAM1/DYSF/CLIP3/HCK/RFTN1/LRP8/CAVIN3/LCP2/HMOX1/LAT2/IQGAP1/CD8A/GJA1/THY1/STOM/LCK/CD2/MAL2/KDR/SELPLG/EDNRB/SDCBP/ADGRG1/EHD2/MAPT/ITGB2/CD14/PTPRC/DLC1/INPP5D/ATP1B1/GPM6B/SYNJ2/PAG1/CDH1/MYOF/BST2/CD48/FAS/CTNNB1/RTN4RL1	49	CC
GO:0035295	tube development	115/989	1093/17910	1.06755045346544e-11	7.02486325182166e-10	5.47219941090271e-10	ECM1/DLL4/ITGA5/TGFBI/SHC1/BAX/SPARC/ADGRB2/SPHK1/ANPEP/BASP1/HPSE/THBS2/FN1/HTATIP2/LAMA1/SERPINE1/WNK4/ITGAX/CITED1/PKM/VASH1/GDF11/ADM2/ADAMTS2/TYMP/PECAM1/COL4A1/COL18A1/COL4A2/DYSF/PLCD1/ENPP2/VAV2/IFT122/ITGA6/PIK3R3/ANG/NFATC4/CDKN1A/PLXDC1/RAPGEF3/PRKCA/HMOX1/GATA4/HPGD/TNFRSF12A/TNFAIP2/GJA1/THY1/RIDA/ADGRB1/AQP1/MAN2A1/CHD7/CPS1/LRP1/KLF4/NOTCH3/KDR/KIT/CSPG4/PDGFRB/SEMA6A/SPI1/EDNRB/AD…	115	BP
GO:0043062	extracellular structure organization	57/989	387/17910	1.09149737607018e-11	7.1188811164931e-10	5.54543706482231e-10	ITGA5/TNFRSF1A/HTRA1/BCL3/SULF2/SPARC/TNFRSF1B/COL9A3/FN1/LAMA1/SERPINE1/ITGAX/ADAM19/PXDN/ADAMTS2/PECAM1/COL4A1/COL18A1/COL4A2/COL5A3/SH3PXD2B/P4HA1/COL5A1/ITGA6/PRDX4/LAMC1/SH3PXD2A/LRP1/LCP1/KDR/ITGAL/NID1/SDCBP/SCX/ADAM12/MMP9/MMP12/ITGB2/SOAT1/SMOC2/VTN/GPM6B/PTK2/MMP2/SPOCK2/CDH1/HPN/COL1A1/CTSS/COL3A1/PLA2G7/COL9A2/COL11A1/COL1A2/CHADL/AGT/SPP1	57	BP
GO:0010941	regulation of cell death	156/989	1659/17910	1.27435657767177e-11	8.20174843393071e-10	6.38896464452733e-10	HTR2B/ITGA5/AIFM2/TNFRSF1A/CALHM2/CARD11/SHC1/BAX/NQO1/BCL3/DDRGK1/PLEKHG2/SOCS2/LYN/SPHK1/TNFRSF1B/TSC22D3/LTBR/HTATIP2/SERPINE1/GADD45G/TNFSF9/CITED1/SORL1/EEF1A2/LIMS2/MAP3K12/COL18A1/TNFAIP8L2/IRF5/TFAP2A/CD74/GZMB/CLIP3/VAV2/FOSL1/HCK/CTSC/ITGA6/LRP8/PREX1/PRKDC/NFATC4/CCL5/AIF1/CDKN1A/PRKCA/HMOX1/CORO1A/STEAP3/SOCS3/CNTF/GATA4/CASP1/HPGD/TNFRSF12A/NSMAF/GJA1/AQP1/ANXA4/GZMA/CD27/YWHAZ/LCK/C…	156	BP
GO:0051049	regulation of transport	164/989	1773/17910	1.27978435536232e-11	8.20174843393071e-10	6.38896464452733e-10	HTR2B/TCIRG1/FABP3/CADM1/RAB31/TNFRSF1A/GEM/ADCY1/C4B/BAX/IDH2/C4A/PANX2/ARC/ITPR2/LYN/SPHK1/CD300A/FFAR3/TNFRSF1B/FABP5/FN1/P2RX4/SERPINE1/PAM/CAMK1/TRPM4/WNK4/B2M/NCS1/P2RY6/SORL1/FEZ1/SCN1B/RAB15/GPR27/TNFRSF21/DYSF/JPH1/CD74/REEP1/GZMB/CLIP3/HCK/TRPV2/MICALL2/ANG/CCL4/CCL5/MTCL1/PTPN6/AIF1/C2/PAEP/RAPGEF3/PRKCA/HMOX1/GBP1/HLA-E/CORO1A/CASP1/CLCNKA/GJA1/THY1/AQP1/STOM/ANXA4/PANX1/IL2RG/CHD7/YW…	164	BP
GO:0031227	intrinsic component of endoplasmic reticulum membrane	29/1000	131/18675	4.75425387080443e-11	1.03801209512563e-09	7.8125458344798e-10	HM13/DERL1/B2M/HLA-DRB1/TAP1/HLA-DQA1/EMC7/CD74/HLA-B/HLA-A/HLA-C/GPAA1/HLA-DQB1/HLA-DRA/HLA-DRB5/HLA-DPA1/HLA-E/HLA-DPB1/HLA-F/SELENOS/HSPA5/TRAM1/HLA-H/DCSTAMP/EMC2/HLA-DQB2/RETREG1/PKD2/HLA-DQA2	29	CC
GO:0035239	tube morphogenesis	100/989	905/17910	1.68330073539787e-11	1.06947641550709e-09	8.33096389370235e-10	ECM1/DLL4/ITGA5/TGFBI/SHC1/BAX/SPARC/ADGRB2/SPHK1/ANPEP/HPSE/THBS2/FN1/HTATIP2/LAMA1/SERPINE1/WNK4/ITGAX/CITED1/PKM/VASH1/ADM2/TYMP/PECAM1/COL4A1/COL18A1/COL4A2/DYSF/PLCD1/ENPP2/VAV2/IFT122/PIK3R3/ANG/NFATC4/PLXDC1/RAPGEF3/PRKCA/HMOX1/GATA4/HPGD/TNFRSF12A/TNFAIP2/GJA1/THY1/ADGRB1/AQP1/CHD7/LRP1/KLF4/NOTCH3/KDR/CSPG4/PDGFRB/SEMA6A/SPI1/ADGRG1/CXCL10/STAT3/ADAM12/S100A1/STAT1/FMN1/IRX1/CXCR3/C3AR1/…	100	BP
GO:0040012	regulation of locomotion	110/989	1035/17910	1.70225202286001e-11	1.07227328277592e-09	8.35275081662483e-10	ECM1/DLL4/ITGA5/IDH2/DDRGK1/ABI3/SPARC/LYN/SPHK1/CD300A/FN1/LAMA1/P2RX4/SERPINE1/TRIB1/ITGAX/P2RY6/VASH1/SORL1/PHLDA2/PECAM1/COL18A1/DYSF/ENPP2/SRGAP2/CD74/VSIR/ITGA6/PIK3R3/PREX1/CCL4/CCL5/CAMSAP3/AIF1/PRKCA/HMOX1/CORO1A/IQGAP1/THY1/ADGRB1/SLAMF8/ULK4/FERMT3/LRP1/ZMYND8/KLF4/NCKAP1L/RAC2/PLPP3/WAS/KDR/PDGFRB/SDCBP/ADGRG1/CXCL10/STAT3/HSPA5/LGALS3/MMP9/CXCR3/CCL3/C3AR1/TMIGD3/JAG1/CYGB/TMSB4X/PIK…	110	BP
GO:0008219	cell death	191/989	2178/17910	2.13030988221423e-11	1.33054100270499e-09	1.03645941994616e-09	HTR2B/CHAC1/TCIRG1/CADM1/ITGA5/AIFM2/TNFRSF1A/CALHM2/CARD11/RELT/SHC1/BAX/NQO1/BCL3/DDRGK1/PLEKHG2/SOCS2/LYN/SPHK1/TNFRSF1B/TSC22D3/LTBR/HTATIP2/IRF1/P2RX4/TNFRSF19/SERPINE1/GADD45G/TNFSF9/CITED1/PKM/SORL1/PHLDA2/EEF1A2/LIMS2/MAP3K12/COL18A1/TNFRSF21/TNFAIP8L2/IRF5/TFAP2A/CD74/GZMB/CLIP3/JAG2/VAV2/FOSL1/HCK/CTSC/ITGA6/LRP8/PRF1/PREX1/PRKDC/NFATC4/CCL5/PTPN6/AIF1/CDKN1A/PAEP/PRKCA/HMOX1/EMP3/CORO1…	191	BP
GO:0009617	response to bacterium	74/989	588/17910	2.33709052860365e-11	1.44742497443772e-09	1.12750922096456e-09	TNFRSF1A/VGF/MGST2/SHC1/C4B/BCL3/SPARC/SPON2/LYN/TNFRSF1B/SERPINE1/B2M/TRIB1/CITED1/NLRC5/IRF5/NOCT/HCK/MR1/TMEM255A/CCL5/PRKCA/RNASE6/HLA-E/CASP1/IRF8/HPGD/GJA1/ADGRB1/SLAMF8/GZMA/CHD7/HAVCR2/IL10RA/CD6/CPS1/MPEG1/CD79B/SYT11/EDNRB/CXCL10/LY96/SELENOS/IL12RB2/FKBP5/MGST1/CCL3/LYZ/CD14/CCR5/MTDH/GBP5/FGFR2/LGALS9/IDO1/RARRES2/STAB1/PTGER4/LY86/SERPINB9/HMGB2/CARD16/ASS1/PDE4B/SLC17A5/MT2A/ISG15/R…	74	BP
GO:0032101	regulation of response to external stimulus	97/989	873/17910	2.54637675867177e-11	1.56389972595091e-09	1.21824024928034e-09	TNFRSF1A/MGST2/C4B/C4A/HTRA1/LYN/SPHK1/FFAR3/TNFRSF1B/HPSE/P2RX4/SERPINE1/SIGLEC10/TRIB1/GGT1/DYSF/CD74/NT5E/HCK/C1QC/CTSC/CST7/C1QB/CCL4/IL12RB1/CCL5/AIF1/CDKN1A/C2/PRKCA/HLA-E/C1R/SOCS3/GJA1/SLAMF8/MGLL/C1S/HAVCR2/C1QA/CD6/LRP1/KLF4/NCKAP1L/RAC2/KDR/PDGFRB/SYT11/FCER1G/EDNRB/CXCL10/LY96/SELENOS/MMP9/STAT1/CD109/CCL3/BAP1/MMP12/C3AR1/ITGB2/TMSB4X/ANO6/PTPRC/SMOC2/VTN/GBP5/PLEK/LGALS9/PPARG/VSIG4…	97	BP
GO:0006887	exocytosis	96/989	862/17910	2.8568255713697e-11	1.74006648437972e-09	1.35546991441934e-09	ECM1/TCIRG1/RAB31/S100A13/TAGLN2/ADCY1/COTL1/SPARC/LYN/CD300A/ANPEP/TNFRSF1B/FABP5/HPSE/FN1/SERPINE1/B2M/CD93/NCS1/ITGAX/PKM/RAB15/PECAM1/TRPM2/HEXB/HCK/CTSC/SLC2A3/MYO1G/GMFG/CCL5/PTPN6/PRDX4/HMOX1/CORO1A/LAT2/IQGAP1/FAM49B/STOM/BIN2/ABCC4/CD53/FERMT3/PGM1/NCKAP1L/RAC2/KIT/NSF/RIMS2/CTSW/ITGAL/SYT11/FCER1G/SDCBP/HLA-F/LAIR1/SCCPDH/TYROBP/DNAJC13/LGALS3/ARFGEF1/COPS5/MGST1/MMP9/ADA2/ARHGAP9/HLA-H…	96	BP
GO:0002263	cell activation involved in immune response	82/989	688/17910	3.08874153238275e-11	1.86590369620171e-09	1.45349407399616e-09	TCIRG1/RAB31/S100A13/COTL1/BCL3/LYN/CD300A/ANPEP/TNFRSF1B/FABP5/HPSE/B2M/CD93/ITGAX/PKM/PECAM1/DYSF/TRPM2/HEXB/CTSC/SLC2A3/LFNG/GMFG/IL12RB1/PTPN6/PRDX4/HMOX1/CORO1A/LAT2/IQGAP1/STOM/BIN2/HAVCR2/CD53/APBB1IP/LRP1/CD86/LCP1/PGM1/NCKAP1L/RAC2/KIT/LGALS1/ITGAL/FCER1G/SDCBP/HLA-F/LAIR1/STAT3/TYROBP/DNAJC13/LGALS3/HLA-DMB/BATF/MGST1/MMP9/ADA2/ARHGAP9/HLA-H/CCL3/DNAJC3/C3AR1/ITGB2/LYZ/CD14/ANO6/PTPRC/D…	82	BP
GO:0002274	myeloid leukocyte activation	79/989	652/17910	3.21796457323129e-11	1.92816251257842e-09	1.50199219361604e-09	TCIRG1/RAB31/S100A13/COTL1/LYN/SPHK1/CD300A/ANPEP/TNFRSF1B/FABP5/HPSE/LTBR/B2M/CD93/ITGAX/PKM/PECAM1/DYSF/CD74/TRPM2/HEXB/CTSC/CST7/SLC2A3/PREX1/GMFG/CCL5/PTPN6/AIF1/PRDX4/LCP2/HMOX1/LAT2/IQGAP1/STOM/BIN2/HAVCR2/C1QA/CD2/CD53/PGM1/NCKAP1L/RAC2/KIT/ITGAL/SPI1/FCER1G/SDCBP/LAIR1/TYROBP/MAPT/DNAJC13/LGALS3/BATF/MGST1/MMP9/ADA2/ARHGAP9/HLA-H/CCL3/DNAJC3/C3AR1/ITGB2/LYZ/CD14/ANO6/PTPRC/UBD/LGALS9/VSIG…	79	BP
GO:0098796	membrane protein complex	99/1000	947/18675	9.29082434921676e-11	1.97367241580659e-09	1.48547461856609e-09	TCIRG1/ITGA5/HM13/SHC1/BAX/DERL1/LYN/NDUFB9/CNTNAP1/TRPM4/B2M/HLA-DRB1/TAP1/ATP6V0B/HLA-DQA1/ITGAX/NDUFAF1/EMC7/SCN1B/CD74/HLA-B/HLA-A/HLA-DMA/HLA-C/ITGA6/MR1/GPAA1/HLA-DQB1/HLA-DRA/HLA-DOA/IL12RB1/SEC24D/PTPN6/HLA-DRB5/HLA-DPA1/CD3D/PRKCA/HLA-E/KCNK1/GABRD/CLCNKA/CD8A/GJA1/COX4I2/CD6/CD3E/APBB1IP/LRP1/BAIAP2L2/HLA-DPB1/ITGAL/CD247/SDCBP/HLA-F/ATP6V1H/LY96/CD8B/SELENOS/TTYH3/RNF139/AP1S3/HLA-DMB/…	99	CC
GO:0030666	endocytic vesicle membrane	32/1000	161/18675	9.62478916474809e-11	1.99081165355053e-09	1.49837437966438e-09	TCIRG1/RAB31/B2M/HLA-DRB1/TAP1/ATP6V0B/HLA-DQA1/CD74/HLA-B/HLA-A/HLA-C/HLA-DQB1/HLA-DRA/HLA-DRB5/HLA-DPA1/HLA-E/CORO1A/LRP1/FCGR1A/RAC2/HLA-DPB1/HLA-F/HLA-H/MDM2/STAB1/MSR1/CYBB/CD9/RAB34/HLA-DQB2/CD163/HLA-DQA2	32	CC
GO:0048468	cell development	176/989	1971/17910	3.71153647386049e-11	2.20235916812284e-09	1.71558478939398e-09	ECM1/HTR2B/DLL4/TNFRSF1A/SDC2/CTF1/ADCY1/SHC1/BAX/IDH2/SULF2/S100A6/ARC/NECTIN1/SOCS2/LYN/TNFRSF1B/TUBB3/FN1/LAMA1/P2RX4/CNTNAP1/CAMK1/CDC25B/B2M/TRIB1/NCS1/RAP1GAP/SORL1/GDF11/FEZ1/SCN1B/PECAM1/COL18A1/ROPN1B/WASHC5/TNFRSF21/DYSF/PLXNB1/LINGO1/SRGAP2/HEXB/ASAP1/TRPV2/LST1/ITGA6/MICALL2/LRP8/PREX1/PRKDC/ANG/UCHL1/NFATC4/FZD7/PTPN6/CAMSAP3/CRABP2/CDKN1A/PAEP/RAPGEF3/PRKCA/GBP1/BICDL1/CNTF/GATA4/IQ…	176	BP
GO:0045785	positive regulation of cell adhesion	56/989	388/17910	3.74059859048819e-11	2.20235916812284e-09	1.71558478939398e-09	ITGA5/CARD11/LYN/FN1/ADAM19/IGFBP2/DYSF/CD74/VSIR/ITGA6/CD209/PREX1/IL12RB1/CCL5/PTPN6/AIF1/HLA-DPA1/RASAL3/PRKCA/HLA-E/CORO1A/IQGAP1/EBI3/FAM49B/THY1/CD27/HAVCR2/LCK/CD6/CD3E/APBB1IP/CD86/CD70/NCKAP1L/PLPP3/KDR/LGALS1/SASH3/HLA-DPB1/SIRPG/PDCD1/NID1/ADGRG1/HLA-DMB/FMN1/VAV1/ITGB2/PTPRC/SMOC2/VTN/LGALS9/SPOCK2/PTPRU/NEDD9/ANXA1/MDK	56	BP
GO:0002449	lymphocyte mediated immunity	47/989	293/17910	3.7652273430594e-11	2.20235916812284e-09	1.71558478939398e-09	TCIRG1/CADM1/C4B/C4A/BCL3/TNFRSF1B/TRPM4/B2M/LAG3/CD74/GZMB/C1QC/RFTN1/CTSC/C1QB/HLA-DQB1/PRF1/MYO1G/IL12RB1/PTPN6/C2/HLA-E/CORO1A/C1R/FAM49B/CD27/C1S/HAVCR2/C1QA/BTN3A3/WAS/SASH3/FCER1G/HLA-F/BATF/VAV1/JAG1/PTPRC/INPP5D/LGALS9/SERPINB9/FGL2/NBN/SLAMF7/C3/IGHG4/IGLC3	47	BP
GO:0009966	regulation of signal transduction	261/989	3265/17910	4.09151688974646e-11	2.37436846278987e-09	1.84957589031721e-09	ECM1/HTR2B/CHAC1/DLL4/ITGA5/PTP4A3/TNFRSF1A/CARD11/S100A13/VGF/CTF1/SHC1/BAX/GPC4/HTRA1/BCL3/SULF2/DDRGK1/DUSP14/HTRA3/PLEKHG2/SOCS2/LYN/SPHK1/CD300A/FFAR3/FABP5/HPSE/LTBR/FN1/IRF1/SECTM1/P2RX4/S100A4/SERPINE1/CNTNAP1/TRPM4/TRIB1/GADD45G/TNFSF9/PLEKHG4/P2RY6/CITED1/PXDN/RAP1GAP/TSPYL5/SORL1/GDF11/ADM2/IGFBP2/NLRC5/PHLDA2/TYMP/PECAM1/RASD2/GPR27/LIMS2/AFAP1L2/LHB/MAP3K12/DUSP5/SIPA1L2/ROPN1B/PLXNB…	261	BP
GO:0065009	regulation of molecular function	248/989	3065/17910	4.55936172500352e-11	2.62519499322468e-09	2.04496372106655e-09	ECM1/HTR2B/CARD11/GEM/VGF/MGST2/CTF1/ADCY1/SHC1/C4B/BAX/C4A/NQO1/BCL3/DDRGK1/DUSP14/DERL1/SERPINB8/SOCS2/LYN/SPHK1/CD300A/FN1/SECTM1/SERPINE1/CAMK1/CDC25B/B2M/TRIB1/GADD45G/ELFN1/TNFSF9/PLEKHG4/P2RY6/MAPK12/BAG2/RAP1GAP/SORL1/GDF11/ADM2/NLRC5/PHLDA2/SCN1B/TYMP/EEF1A2/AFAP1L2/LHB/MAP3K12/DUSP5/SIPA1L2/PPP1R3C/DYSF/SH3PXD2B/SGSM2/PLXNB1/JPH1/SRGAP2/CD74/HEXIM1/ASAP1/JAG2/VAV2/VSIR/FOSL1/HCK/CST7/IT…	248	BP
GO:0045055	regulated exocytosis	88/989	768/17910	4.61999846317701e-11	2.63948749407865e-09	2.05609723526458e-09	ECM1/TCIRG1/RAB31/S100A13/TAGLN2/ADCY1/COTL1/SPARC/LYN/CD300A/ANPEP/TNFRSF1B/FABP5/HPSE/FN1/SERPINE1/B2M/CD93/NCS1/ITGAX/PKM/RAB15/PECAM1/TRPM2/HEXB/HCK/CTSC/SLC2A3/GMFG/PTPN6/PRDX4/HMOX1/CORO1A/LAT2/IQGAP1/FAM49B/STOM/BIN2/ABCC4/CD53/FERMT3/PGM1/NCKAP1L/RAC2/KIT/RIMS2/CTSW/ITGAL/SYT11/FCER1G/SDCBP/HLA-F/LAIR1/SCCPDH/TYROBP/DNAJC13/LGALS3/MGST1/MMP9/ADA2/ARHGAP9/HLA-H/CD109/CCL3/DNAJC3/C3AR1/ITGB…	88	BP
GO:0051960	regulation of nervous system development	96/989	870/17910	4.79141571766742e-11	2.69587120897271e-09	2.10001879222126e-09	DLL4/SDC2/GPC4/IDH2/ARC/NECTIN1/SOCS2/LYN/ADGRB2/TNFRSF1B/THBS2/FN1/P2RX4/CAMK1/B2M/NCS1/ITGAX/SORL1/GDF11/FEZ1/SCN1B/TYMP/WASHC5/TNFRSF21/LINGO1/SRGAP2/ASAP1/MDGA1/IFT122/TRPV2/CTSC/CST7/ITGA6/LRP8/PREX1/NFATC4/CRABP2/CNTF/IQGAP1/TNFRSF12A/THY1/ADGRB1/MAN2A1/FSTL4/CHD7/YWHAZ/ULK4/C1QA/LRP1/ZMYND8/KLF4/NOTCH3/SPOCK1/SLIT1/MAP1B/KIT/VLDLR/LGALS1/RIMS2/EDNRB/ADGRG1/STAT3/HSPA5/MAPT/DUSP15/CCL3/OLFM…	96	BP
GO:1903037	regulation of leukocyte cell-cell adhesion	47/989	295/17910	4.7918470607249e-11	2.69587120897271e-09	2.10001879222126e-09	CARD11/LYN/CD300A/IRF1/IGFBP2/LAG3/TNFRSF21/CD74/VSIR/CD209/IL12RB1/CCL5/PTPN6/AIF1/HLA-DPA1/RASAL3/HLA-E/CORO1A/MAD1L1/EBI3/FAM49B/THY1/CD27/HAVCR2/LCK/CD6/CD3E/CD86/CD70/KLF4/NCKAP1L/LGALS1/SASH3/HLA-DPB1/SIRPG/PDCD1/LGALS3/HLA-DMB/VAV1/ITGB2/PTPRC/LGALS9/VSIG4/IDO1/ASS1/ANXA1/MDK	47	BP
GO:0050852	T cell receptor signaling pathway	35/989	180/17910	5.62400332070313e-11	3.13909647563558e-09	2.44528060817203e-09	CARD11/CD300A/HLA-DRB1/HLA-DQA1/TNFRSF21/RFTN1/THEMIS2/HLA-DQB1/HLA-DRA/PTPN6/HLA-DRB5/HLA-DPA1/CD3D/LCP2/GBP1/PSMB8/THY1/PSMB10/LCK/CD3E/PSMB9/TRAC/WAS/HLA-DPB1/CD247/LGALS3/PSMA3/PTPRC/INPP5D/PSME4/PAG1/PDE4B/HLA-DQB2/HLA-DQA2/BTN3A1	35	BP
GO:0002366	leukocyte activation involved in immune response	81/989	684/17910	5.66485524097058e-11	3.13909647563558e-09	2.44528060817203e-09	TCIRG1/RAB31/S100A13/COTL1/BCL3/LYN/CD300A/ANPEP/TNFRSF1B/FABP5/HPSE/B2M/CD93/ITGAX/PKM/PECAM1/DYSF/TRPM2/HEXB/CTSC/SLC2A3/LFNG/GMFG/IL12RB1/PTPN6/PRDX4/HMOX1/CORO1A/LAT2/IQGAP1/STOM/BIN2/HAVCR2/CD53/APBB1IP/CD86/LCP1/PGM1/NCKAP1L/RAC2/KIT/LGALS1/ITGAL/FCER1G/SDCBP/HLA-F/LAIR1/STAT3/TYROBP/DNAJC13/LGALS3/HLA-DMB/BATF/MGST1/MMP9/ADA2/ARHGAP9/HLA-H/CCL3/DNAJC3/C3AR1/ITGB2/LYZ/CD14/ANO6/PTPRC/DOCK10…	81	BP
GO:0000902	cell morphogenesis	96/989	873/17910	5.80285426223586e-11	3.19156984422972e-09	2.48615609946853e-09	SDC2/S100A13/ADCY1/SHC1/S100A6/ARC/SPARC/NECTIN1/TUBB3/FN1/CNTNAP1/RAP1GAP/FEZ1/SCN1B/PECAM1/COL18A1/ENPP2/PLXNB1/LINGO1/SRGAP2/HEXB/HCK/TRPV2/LST1/MICALL2/LRP8/PREX1/UCHL1/NFATC4/FZD7/PTPN6/CRABP2/PRKCA/FMNL1/GBP1/CORO1A/IQGAP1/LAMC1/TNFRSF12A/GJA1/THY1/ADGRB1/PSMB10/FSTL4/FERMT3/LRP1/SLIT1/MAP1B/KDR/KIT/VLDLR/RIMS2/SEMA6A/ZNF135/MAPT/DOK2/SLC11A2/MYH14/BMPR1B/CCL3/OLFM1/ITGB2/PLEKHO1/DLC1/DOCK1…	96	BP
GO:0051272	positive regulation of cellular component movement	70/989	555/17910	7.51309220486631e-11	4.1015918185085e-09	3.19504131659578e-09	ITGA5/DDRGK1/SPARC/LYN/SPHK1/FN1/P2RX4/SERPINE1/TRPM4/ITGAX/P2RY6/FEZ1/COL18A1/DYSF/ENPP2/CD74/VSIR/ITGA6/PIK3R3/PREX1/CCL4/CCL5/AIF1/PRKCA/HMOX1/CORO1A/IQGAP1/THY1/FERMT3/LRP1/NCKAP1L/RAC2/PLPP3/KDR/PDGFRB/SDCBP/CXCL10/STAT3/HSPA5/LGALS3/MMP9/CCL3/C3AR1/TMSB4X/PIK3C2A/ANO6/PTPRC/MDM2/SMOC2/VTN/LGALS9/RARRES2/PTK2/SPOCK2/GLIPR2/RDX/ADRA2A/NEDD9/COL1A1/ANXA1/CSF1R/FGFR1/TWIST2/PLA2G7/MAP2/MET/MDK/…	70	BP
GO:0098657	import into cell	86/989	751/17910	8.03814469306833e-11	4.35596517558188e-09	3.39319203993767e-09	HTR2B/RAB31/C4B/C4A/ARC/SPARC/SPON2/LYN/SPHK1/CD300A/SERPINE1/TRPM4/MRC2/B2M/CD93/P2RY6/SORL1/SLC1A1/PSTPIP1/PECAM1/DYSF/TRPM2/CLIP3/FCGR3A/VAV2/HCK/LRP8/CD209/MYO1G/AIF1/APOL1/C2/CORO1A/LDLRAD3/IRF8/AMN/ADGRB1/BIN2/IL2RG/IL10RA/LRP1/NCKAP1L/FCGR1A/WAS/VLDLR/ITGAL/SYT11/FCER1G/CD247/SDCBP/ATP6V1H/TYROBP/EHD2/LGALS3/ATP1B2/LRP12/HCN2/NCF4/VAV1/IL2RB/ITGB2/CD14/PIK3C2A/ANO6/PTPRC/ATP1B1/VTN/PPARG/G…	86	BP
GO:0002478	antigen processing and presentation of exogenous peptide antigen	34/989	174/17910	9.19906675521832e-11	4.94869503547146e-09	3.85491433599391e-09	B2M/HLA-DRB1/TAP1/HLA-DQA1/LAG3/CD74/HLA-B/HLA-A/HLA-DMA/HLA-C/HLA-DQB1/HLA-DRA/HLA-DOA/SEC24D/HLA-DRB5/HLA-DPA1/HLA-E/PSMB8/PSMB10/PSMB9/FCGR1A/HLA-DPB1/HLA-F/AP1S3/HLA-DMB/PSMA3/NCF4/HLA-H/PSME4/CYBB/HLA-DQB2/CAPZA1/CTSS/HLA-DQA2	34	BP
GO:0051246	regulation of protein metabolic process	223/989	2700/17910	9.49596741016863e-11	5.07139708789441e-09	3.95049628185048e-09	ECM1/HTR2B/CHAC1/ITGA5/TNFRSF1A/CARD11/CTF1/ADCY1/SHC1/C4B/MAP1A/BAX/C4A/BCL3/DDRGK1/DUSP14/DERL1/SERPINB8/LYN/SPHK1/CD300A/TNFRSF1B/LTBR/FN1/IRF1/SERPINE1/CAMK1/CDC25B/TRIB1/GADD45G/ELFN1/P2RY6/MAPK12/BAG2/TSPYL5/SORL1/KIRREL1/LAG3/PECAM1/RASD2/EEF1A2/AFAP1L2/MAP3K12/LAPTM4B/DUSP5/ROPN1B/PPP1R3C/DYSF/ENPP2/CD74/HEXIM1/CLIP3/VSIR/C1QC/CTSC/CST7/PIK3R3/C1QB/LRP8/PRKDC/ANG/GMFG/UCHL1/CCL5/FZD7/PTPN…	223	BP
GO:0035556	intracellular signal transduction	218/989	2624/17910	9.67202499779284e-11	5.1282607362398e-09	3.99479169541554e-09	ECM1/HTR2B/CHAC1/PTP4A3/TNFRSF1A/CARD11/S100A13/CTF1/ADCY1/SHC1/BAX/BCL3/DDRGK1/DUSP14/ITPR2/PLEKHG2/SOCS2/LYN/ADGRB2/SPHK1/CD300A/TNFRSF1B/HPSE/LTBR/FN1/SECTM1/P2RX4/TNFRSF19/S100A4/TRPM4/WNK4/TRIB1/GADD45G/NCS1/PLEKHG4/P2RY6/MAPK12/CSF2RA/RAP1GAP/TSPYL5/SORL1/ADM2/PECAM1/RASD2/EFS/MAP3K12/DUSP5/SIPA1L2/ROPN1B/PLCD1/PLXNB1/JPH1/SRGAP2/CD74/TRPM2/HEXIM1/VAV2/IFT122/PIK3R3/CD209/PREX1/PRKDC/CCL4/U…	218	BP
GO:0030134	COPII-coated ER to Golgi transport vesicle	20/1000	69/18675	2.94496356799251e-10	5.93523426780028e-09	4.46712422459322e-09	B2M/HLA-DRB1/HLA-DQA1/CD74/HLA-B/HLA-A/HLA-C/CTSC/HLA-DQB1/HLA-DRA/SEC24D/HLA-DRB5/HLA-DPA1/HLA-E/HLA-DPB1/HLA-F/HLA-H/HLA-DQB2/LMAN1/HLA-DQA2	20	CC
GO:0019884	antigen processing and presentation of exogenous antigen	34/989	176/17910	1.27207750648569e-10	6.69657944485682e-09	5.21647422584433e-09	B2M/HLA-DRB1/TAP1/HLA-DQA1/LAG3/CD74/HLA-B/HLA-A/HLA-DMA/HLA-C/HLA-DQB1/HLA-DRA/HLA-DOA/SEC24D/HLA-DRB5/HLA-DPA1/HLA-E/PSMB8/PSMB10/PSMB9/FCGR1A/HLA-DPB1/HLA-F/AP1S3/HLA-DMB/PSMA3/NCF4/HLA-H/PSME4/CYBB/HLA-DQB2/CAPZA1/CTSS/HLA-DQA2	34	BP
GO:0060326	cell chemotaxis	42/989	253/17910	1.38712473092555e-10	7.25043210419952e-09	5.64791211830382e-09	LYN/P2RX4/SERPINE1/TRPM4/DYSF/CD74/TRPM2/PREX1/CCL4/CCL5/AIF1/CORO1A/SLAMF8/BIN2/NCKAP1L/RAC2/KDR/KIT/PDGFRB/EDNRB/CXCL10/LGALS3/CXCR3/CCL3/VAV1/C3AR1/ITGB2/TMSB4X/ANO6/CCR5/SMOC2/LGALS9/RARRES2/HMGB2/PDE4B/ANXA1/FGFR1/S100A9/PLA2G7/MET/MDK/NBL1	42	BP
GO:0030335	positive regulation of cell migration	66/989	516/17910	1.46349342784632e-10	7.5957370163573e-09	5.91689633467295e-09	ITGA5/DDRGK1/SPARC/LYN/SPHK1/FN1/P2RX4/SERPINE1/ITGAX/P2RY6/COL18A1/DYSF/ENPP2/CD74/VSIR/ITGA6/PIK3R3/PREX1/CCL4/CCL5/AIF1/PRKCA/HMOX1/CORO1A/IQGAP1/THY1/FERMT3/LRP1/NCKAP1L/RAC2/PLPP3/KDR/PDGFRB/SDCBP/CXCL10/STAT3/HSPA5/LGALS3/MMP9/CCL3/C3AR1/TMSB4X/PIK3C2A/ANO6/PTPRC/MDM2/SMOC2/VTN/LGALS9/RARRES2/PTK2/GLIPR2/RDX/ADRA2A/NEDD9/COL1A1/ANXA1/CSF1R/FGFR1/TWIST2/PLA2G7/MET/MDK/AGT/SEMA3C/FGF9	66	BP
GO:0050851	antigen receptor-mediated signaling pathway	39/989	224/17910	1.48577164910577e-10	7.65743849923744e-09	5.96496030491195e-09	CARD11/BAX/LYN/CD300A/HLA-DRB1/HLA-DQA1/TNFRSF21/RFTN1/THEMIS2/HLA-DQB1/HLA-DRA/PTPN6/HLA-DRB5/HLA-DPA1/CD3D/LCP2/GBP1/LAT2/PSMB8/THY1/PSMB10/LCK/CD3E/PSMB9/NCKAP1L/TRAC/WAS/HLA-DPB1/CD247/LGALS3/PSMA3/PTPRC/INPP5D/PSME4/PAG1/PDE4B/HLA-DQB2/HLA-DQA2/BTN3A1	39	BP
GO:0002696	positive regulation of leukocyte activation	47/989	305/17910	1.5406013877235e-10	7.88488349133484e-09	6.14213448000289e-09	CARD11/LYN/IGFBP2/CD74/VSIR/CTSC/CD209/IL12RB1/CCL5/PTPN6/AIF1/HLA-DPA1/CDKN1A/RASAL3/HLA-E/CORO1A/EBI3/FAM49B/THY1/CD27/HAVCR2/LCK/C1QA/CD2/CD6/CD3E/TNFRSF4/CD86/CD70/NCKAP1L/LGALS1/SASH3/HLA-DPB1/SIRPG/PDCD1/FCER1G/HLA-F/TYROBP/HLA-DMB/CCL3/VAV1/ITGB2/PTPRC/INPP5D/LGALS9/ANXA1/MDK	47	BP
GO:0006909	phagocytosis	47/989	308/17910	2.16130326256635e-10	1.09806915953254e-08	8.55369448845313e-09	RAB31/C4B/C4A/SPON2/LYN/SPHK1/CD300A/CD93/P2RY6/PECAM1/DYSF/FCGR3A/VAV2/HCK/MYO1G/AIF1/C2/CORO1A/IRF8/ADGRB1/BIN2/IL2RG/LRP1/NCKAP1L/FCGR1A/WAS/ITGAL/SYT11/FCER1G/CD247/TYROBP/NCF4/VAV1/IL2RB/ITGB2/CD14/ANO6/PTPRC/PPARG/MSR1/PTK2/RAB34/MEGF10/ANXA1/C3/IGHG4/IGLC3	47	BP
GO:0050870	positive regulation of T cell activation	36/989	198/17910	2.1752794747863e-10	1.09806915953254e-08	8.55369448845313e-09	CARD11/LYN/IGFBP2/CD74/VSIR/CD209/IL12RB1/CCL5/PTPN6/AIF1/HLA-DPA1/RASAL3/HLA-E/CORO1A/EBI3/FAM49B/THY1/CD27/HAVCR2/LCK/CD6/CD3E/CD86/CD70/NCKAP1L/LGALS1/SASH3/HLA-DPB1/SIRPG/PDCD1/HLA-DMB/VAV1/PTPRC/LGALS9/ANXA1/MDK	36	BP
GO:0042612	MHC class I protein complex	8/1000	9/18675	5.64420620861876e-10	1.10908651999359e-08	8.34748391906248e-09	B2M/HLA-B/HLA-A/HLA-C/MR1/HLA-E/HLA-F/HLA-H	8	CC
GO:0042605	peptide antigen binding	15/950	30/16967	1.05054904223805e-11	1.32789398938889e-08	1.08483011624792e-08	HLA-DRB1/TAP1/HLA-DQA1/HLA-B/HLA-A/HLA-C/HLA-DQB1/CD209/HLA-DRA/HLA-DRB5/HLA-DPA1/HLA-E/HLA-DPB1/HLA-F/DHCR24	15	MF
GO:0098588	bounding membrane of organelle	166/1000	1955/18675	7.29168238375997e-10	1.39786886674033e-08	1.05209897295844e-08	TCIRG1/RAB31/AIFM2/TNFRSF1A/KDELR3/BAX/ECE1/ARC/SPARC/DERL1/TAPBPL/ITPR2/WIPI1/SPHK1/CD300A/ANPEP/TNFRSF1B/FABP5/HPSE/GALNT18/P2RX4/PAM/B2M/HLA-DRB1/TAP1/CD93/ATP6V0B/HLA-DQA1/ITGAX/RAP1GAP/SORL1/MAN1C1/RAB15/VPS53/B3GNT7/PECAM1/EEF1A2/LAPTM4B/B4GALNT3/JPH1/RAB2A/CD74/TRPM2/HLA-B/HLA-A/CLIP3/HLA-DMA/HLA-C/CTSC/LST1/LAPTM5/SLC2A3/ATP8B3/HLA-DQB1/HLA-DRA/LFNG/HLA-DOA/SEC24D/FZD7/HLA-DRB5/HLA-DPA1/C…	166	CC
GO:0050663	cytokine secretion	39/989	230/17910	3.33489889713191e-10	1.66392681322501e-08	1.29615894298782e-08	HTR2B/TCIRG1/CADM1/CARD11/S100A13/PANX2/LYN/TNFRSF1B/FN1/TNFRSF21/DYSF/AIF1/PAEP/LCP2/GBP1/CASP1/ANXA4/PANX1/HAVCR2/CD2/LRP1/SYT11/CCL3/MMP12/TMSB4X/CD14/GBP5/LGALS9/SPTBN1/PTGER4/CARD16/ISG15/NOX5/ANXA1/CSF1R/MDK/BTN3A1/AGT/CHI3L1	39	BP
GO:0002253	activation of immune response	76/989	647/17910	3.3413998420258e-10	1.66392681322501e-08	1.29615894298782e-08	CARD11/C4B/BAX/C4A/LYN/CD300A/IRF1/HLA-DRB1/HLA-DQA1/TNFRSF21/HEXIM1/FCGR3A/VAV2/HCK/C1QC/RFTN1/THEMIS2/C1QB/HLA-DQB1/CD209/HLA-DRA/PRKDC/MYO1G/PTPN6/HLA-DRB5/HLA-DPA1/CD3D/C2/LCP2/GBP1/C1R/LAT2/PSMB8/THY1/PSMB10/C1S/HAVCR2/LCK/C1QA/CD3E/PSMB9/NCKAP1L/FCGR1A/TRAC/WAS/HLA-DPB1/FCER1G/CD247/LY96/LGALS3/S100A1/PSMA3/VAV1/C3AR1/ITGB2/CD14/PTPRC/INPP5D/VTN/PSME4/VSIG4/PROS1/PTK2/PAG1/PDE4B/HLA-DQB2/CD…	76	BP
GO:0042802	identical protein binding	157/950	1670/16967	2.81067251481906e-11	1.75326407685774e-08	1.4323384905042e-08	CADM1/SDC2/HM13/S100A13/BAX/NQO1/KCTD17/HTRA1/S100A6/ABI3/ECE1/NECTIN1/FABP5/LTBR/FN1/CEBPD/P2RX4/S100A4/B2M/TAP1/CITED1/BAG2/RAP1GAP/PKM/NR6A1/TYMP/PSTPIP1/PECAM1/BCAT1/MAP3K12/ROPN1B/IRF5/TFAP2A/SRGAP2/CD74/HEXB/P4HA1/VSIR/MAFB/CTSC/CST7/C1QB/PRF1/ALDH4A1/ANG/CCL4/CCL5/MTCL1/PRDX4/CD3D/HMOX1/GBP1/CORO1A/KCNK1/HSPB8/HOGA1/MAD1L1/CASP1/HPGD/CLCNKA/RIDA/AQP1/STOM/SLAMF8/ANXA4/RRM2/GZMA/MGLL/YWHAZ/…	157	MF
GO:0005102	signaling receptor binding	136/950	1386/16967	4.16122803051678e-11	1.75326407685774e-08	1.4323384905042e-08	ECM1/CHAC1/DLL4/CADM1/ITGA5/S100A13/VGF/TGFBI/CTF1/SHC1/DERL1/SOCS2/WIPI1/LYN/TUBB3/FN1/SECTM1/LAMA1/P2RX4/S100A4/SERPINE1/TAP1/TNFSF9/ITGAX/PXDN/GDF11/ADM2/IGFBP2/LAG3/TYMP/LHB/PLXNB1/CD74/REEP1/JAG2/VAV2/COL5A1/ASIP/ANG/GMFG/CCL4/UCHL1/IL12RB1/NFATC4/CCL5/IL18BP/FZD7/RASL11B/PRKCA/HLA-E/IL32/TACC2/CNTF/AMN/EBI3/FAM49B/CD8A/GJA1/THY1/PANX1/ADAM11/LCK/CD2/FERMT3/CD3E/LRP1/CLEC11A/CD70/LCP1/SLIT1/…	136	MF
GO:0022409	positive regulation of cell-cell adhesion	41/989	251/17910	3.82337644141107e-10	1.89116002504695e-08	1.47316814634094e-08	CARD11/LYN/ADAM19/IGFBP2/CD74/VSIR/ITGA6/CD209/IL12RB1/CCL5/PTPN6/AIF1/HLA-DPA1/RASAL3/HLA-E/CORO1A/EBI3/FAM49B/THY1/CD27/HAVCR2/LCK/CD6/CD3E/CD86/CD70/NCKAP1L/PLPP3/LGALS1/SASH3/HLA-DPB1/SIRPG/PDCD1/HLA-DMB/VAV1/ITGB2/PTPRC/LGALS9/PTPRU/ANXA1/MDK	41	BP
GO:2000147	positive regulation of cell motility	67/989	540/17910	3.93936842494224e-10	1.93554301945496e-08	1.50774143085158e-08	ITGA5/DDRGK1/SPARC/LYN/SPHK1/FN1/P2RX4/SERPINE1/ITGAX/P2RY6/COL18A1/DYSF/ENPP2/CD74/VSIR/ITGA6/PIK3R3/PREX1/CCL4/CCL5/AIF1/PRKCA/HMOX1/CORO1A/IQGAP1/THY1/FERMT3/LRP1/NCKAP1L/RAC2/PLPP3/KDR/PDGFRB/SDCBP/CXCL10/STAT3/HSPA5/LGALS3/MMP9/CCL3/C3AR1/TMSB4X/PIK3C2A/ANO6/PTPRC/MDM2/SMOC2/VTN/LGALS9/RARRES2/PTK2/SPOCK2/GLIPR2/RDX/ADRA2A/NEDD9/COL1A1/ANXA1/CSF1R/FGFR1/TWIST2/PLA2G7/MET/MDK/AGT/SEMA3C/FGF9	67	BP
GO:0030139	endocytic vesicle	43/1000	289/18675	1.1292945685429e-09	2.11339412113028e-08	1.59063545744639e-08	TCIRG1/RAB31/SPARC/SPHK1/B2M/HLA-DRB1/TAP1/ATP6V0B/HLA-DQA1/DYSF/SRGAP2/CD74/HLA-B/HLA-A/HLA-C/HLA-DQB1/HLA-DRA/HLA-DRB5/HLA-DPA1/FMNL1/HLA-E/CORO1A/AMN/LRP1/MPEG1/FCGR1A/RAC2/WAS/HLA-DPB1/SYT11/HLA-F/NCF4/HLA-H/MDM2/STAB1/MSR1/CYBB/CD9/RAB34/HLA-DQB2/CD163/HLA-DQA2/MTSS1	43	CC
GO:0030098	lymphocyte differentiation	48/989	325/17910	4.33217668151864e-10	2.11444649952267e-08	1.64710293628461e-08	DLL4/TCIRG1/CARD11/BAX/BCL3/IRF1/B2M/LAG3/CD74/JAG2/VSIR/MAFB/PREX1/PRKDC/LFNG/HLA-DOA/IL12RB1/FZD7/PTPN6/CD3D/SLAMF8/CD27/CHD7/LCK/CD2/CD3E/CD86/NCKAP1L/SATB1/KIT/LGALS1/SASH3/SPI1/STAT3/BATF/VAV1/PTPRC/INPP5D/DOCK10/LGALS9/PTGER4/EOMES/TPD52/ANXA1/ID2/CTNNB1/RORC/MDK	48	BP
GO:0032989	cellular component morphogenesis	100/989	959/17910	4.46646108544668e-10	2.16564593419355e-08	1.68698606371372e-08	SDC2/S100A13/ADCY1/SHC1/BAX/S100A6/ARC/SPARC/NECTIN1/TUBB3/FN1/CNTNAP1/RAP1GAP/FEZ1/SCN1B/PECAM1/COL18A1/ENPP2/PLXNB1/LINGO1/SRGAP2/HEXB/HCK/TRPV2/LST1/MICALL2/LRP8/PREX1/UCHL1/NFATC4/FZD7/PTPN6/CRABP2/PRKCA/FMNL1/GBP1/CORO1A/IQGAP1/LAMC1/TNFRSF12A/GJA1/THY1/ADGRB1/PSMB10/FSTL4/FERMT3/LRP1/SLIT1/MAP1B/KDR/KIT/VLDLR/RIMS2/PDGFRB/SEMA6A/ZNF135/MAPT/DOK2/SLC11A2/MYH14/BMPR1B/CCL3/OLFM1/ITGB2/PLEKHO1…	100	BP
GO:0048699	generation of neurons	132/989	1398/17910	4.82419185012529e-10	2.32381006113878e-08	1.81019211218324e-08	DLL4/SDC2/CTF1/ADCY1/SHC1/BAX/IDH2/S100A6/ARC/NECTIN1/SOCS2/LYN/TNFRSF1B/TUBB3/FN1/LAMA1/P2RX4/CNTNAP1/CAMK1/B2M/NCS1/RAP1GAP/SORL1/GDF11/FEZ1/SCN1B/WASHC5/TNFRSF21/PLXNB1/LINGO1/SRGAP2/ASAP1/JAG2/MDGA1/TRPV2/LST1/ITGA6/MICALL2/LRP8/PREX1/UCHL1/NFATC4/FZD7/CAMSAP3/CRABP2/PRKCA/POMGNT2/BICDL1/CNTF/IQGAP1/TNFRSF12A/GJA1/THY1/ADGRB1/MAN2A1/FSTL4/CHD7/YWHAZ/ULK4/C1QA/CD3E/LRP1/ZMYND8/KLF4/NOTCH3/SPOC…	132	BP
GO:0060337	type I interferon signaling pathway	23/989	91/17910	5.24657312126585e-10	2.49466089701479e-08	1.94328080158804e-08	ISG20/IRF1/NLRC5/IRF5/HLA-B/HLA-A/HLA-C/PTPN6/HLA-E/IRF8/PSMB8/GBP2/HLA-F/STAT1/HLA-H/MMP12/IFI27/IRF9/ISG15/BST2/IFITM1/IFI6/OAS2	23	BP
GO:0071357	cellular response to type I interferon	23/989	91/17910	5.24657312126585e-10	2.49466089701479e-08	1.94328080158804e-08	ISG20/IRF1/NLRC5/IRF5/HLA-B/HLA-A/HLA-C/PTPN6/HLA-E/IRF8/PSMB8/GBP2/HLA-F/STAT1/HLA-H/MMP12/IFI27/IRF9/ISG15/BST2/IFITM1/IFI6/OAS2	23	BP
GO:1903039	positive regulation of leukocyte cell-cell adhesion	37/989	214/17910	5.38872430541203e-10	2.54582680326197e-08	1.983137811182e-08	CARD11/LYN/IGFBP2/CD74/VSIR/CD209/IL12RB1/CCL5/PTPN6/AIF1/HLA-DPA1/RASAL3/HLA-E/CORO1A/EBI3/FAM49B/THY1/CD27/HAVCR2/LCK/CD6/CD3E/CD86/CD70/NCKAP1L/LGALS1/SASH3/HLA-DPB1/SIRPG/PDCD1/HLA-DMB/VAV1/ITGB2/PTPRC/LGALS9/ANXA1/MDK	37	BP
GO:0030217	T cell differentiation	39/989	234/17910	5.61625833737941e-10	2.62574485204719e-08	2.04539204785623e-08	DLL4/TCIRG1/CARD11/BCL3/IRF1/B2M/LAG3/CD74/JAG2/VSIR/MAFB/PREX1/PRKDC/LFNG/HLA-DOA/IL12RB1/FZD7/CD3D/CD27/CHD7/LCK/CD2/CD3E/CD86/NCKAP1L/SATB1/KIT/SASH3/STAT3/BATF/VAV1/PTPRC/LGALS9/PTGER4/EOMES/ANXA1/CTNNB1/RORC/MDK	39	BP
GO:0048666	neuron development	103/989	1003/17910	5.6291409311188e-10	2.62574485204719e-08	2.04539204785623e-08	SDC2/CTF1/ADCY1/SHC1/S100A6/ARC/NECTIN1/LYN/TUBB3/FN1/LAMA1/CNTNAP1/CAMK1/B2M/NCS1/RAP1GAP/FEZ1/SCN1B/WASHC5/TNFRSF21/PLXNB1/LINGO1/SRGAP2/ASAP1/TRPV2/LST1/ITGA6/MICALL2/LRP8/PREX1/UCHL1/NFATC4/CAMSAP3/CRABP2/PRKCA/BICDL1/CNTF/IQGAP1/TNFRSF12A/GJA1/THY1/ADGRB1/FSTL4/YWHAZ/ULK4/C1QA/CD3E/LRP1/ZMYND8/KLF4/SPOCK1/SLIT1/MAP1B/PBX3/VLDLR/LGALS1/RIMS2/SEMA6A/EDNRB/ATP8B1/HSPA5/MAPT/DOK2/ARFGEF1/LRP12/S…	103	BP
GO:0022008	neurogenesis	138/989	1492/17910	7.32530637521916e-10	3.39544075379655e-08	2.64496663160843e-08	CHAC1/DLL4/SDC2/CTF1/ADCY1/SHC1/BAX/IDH2/S100A6/ARC/NECTIN1/SOCS2/LYN/TNFRSF1B/TUBB3/FN1/LAMA1/P2RX4/CNTNAP1/CAMK1/B2M/NCS1/RAP1GAP/SORL1/GDF11/FEZ1/SCN1B/WASHC5/TNFRSF21/PLXNB1/LINGO1/SRGAP2/HEXB/ASAP1/JAG2/MDGA1/TRPV2/LST1/ITGA6/MICALL2/LRP8/PREX1/UCHL1/NFATC4/FZD7/CAMSAP3/CRABP2/PRKCA/POMGNT2/BICDL1/CNTF/IQGAP1/TNFRSF12A/GJA1/THY1/ADGRB1/MAN2A1/FSTL4/CHD7/YWHAZ/ULK4/C1QA/CD3E/LRP1/ZMYND8/KLF4/…	138	BP
GO:0051050	positive regulation of transport	98/989	942/17910	7.67689110087463e-10	3.53616796334038e-08	2.75458974106383e-08	HTR2B/FABP3/CADM1/RAB31/C4B/BAX/C4A/PANX2/P2RX4/SERPINE1/CAMK1/TRPM4/B2M/NCS1/P2RY6/SORL1/FEZ1/SCN1B/RAB15/GPR27/GZMB/CLIP3/TRPV2/MICALL2/ANG/CCL4/CCL5/MTCL1/AIF1/C2/PAEP/RAPGEF3/HLA-E/CASP1/GJA1/THY1/AQP1/STOM/PANX1/IL2RG/YWHAZ/HAVCR2/CD2/HCLS1/LRP1/TNFRSF4/NCKAP1L/RAC2/PDGFRB/FCER1G/EDNRB/SDCBP/HLA-F/CXCL10/EHD2/LGALS3/CXCL9/ATP1B2/S100A1/CCL3/BAP1/MMP12/IL2RB/ITGB2/TMSB4X/CD14/ANO6/PTPRC/OXCT1…	98	BP
GO:0051251	positive regulation of lymphocyte activation	41/989	258/17910	8.97993790204266e-10	4.11069207068661e-08	3.20213019403339e-08	CARD11/LYN/IGFBP2/CD74/VSIR/CD209/IL12RB1/CCL5/PTPN6/AIF1/HLA-DPA1/CDKN1A/RASAL3/HLA-E/CORO1A/EBI3/FAM49B/THY1/CD27/HAVCR2/LCK/CD6/CD3E/TNFRSF4/CD86/CD70/NCKAP1L/LGALS1/SASH3/HLA-DPB1/SIRPG/PDCD1/HLA-F/TYROBP/HLA-DMB/VAV1/PTPRC/INPP5D/LGALS9/ANXA1/MDK	41	BP
GO:0031589	cell-substrate adhesion	47/989	322/17910	9.80515966996916e-10	4.46074239306622e-08	3.474810970761e-08	ITGA5/HPSE/FN1/SERPINE1/PECAM1/COL5A3/SRGAP2/ITGA6/MICALL2/PREX1/MYO1G/FZD7/CAMSAP3/GBP1/CORO1A/IQGAP1/LAMC1/TNFRSF12A/THY1/FERMT3/CD3E/LRP1/PARVG/RAC2/SPOCK1/KDR/LGALS1/ITGAL/NID1/FMN1/MMP12/ITGB2/JAG1/DLC1/SMOC2/VTN/GPM6B/PTK2/SPOCK2/RADIL/NEDD9/COL1A1/COL3A1/EPDR1/CTNNB1/MDK/CORO2B	47	BP
GO:0009611	response to wounding	76/989	665/17910	1.17647445886178e-09	5.31939678638731e-08	4.14368207854837e-08	ITGA5/BAX/PAPSS2/SULF2/SPARC/ITPR2/LYN/HPSE/FN1/IRF1/P2RX4/SERPINE1/SIGLEC10/PKM/VASH1/PECAM1/DYSF/VAV2/COL5A1/FZD7/PTPN6/AIF1/CDKN1A/PRKCA/LCP2/HMOX1/GATA4/TNFRSF12A/GJA1/YWHAZ/LCK/FERMT3/LRP1/KLF4/MAP1B/WAS/LGALS1/PDGFRB/P2RX6/SYT11/FCER1G/TYROBP/EHD2/ARFGEF1/CD109/VAV1/MMP12/TMIGD3/ANO6/TFPI2/SMOC2/VTN/KCNK2/PLEK/FGFR2/PROS1/CD9/LMAN1/MYOF/ERBB3/SOX15/ADRA2A/DPYSL3/COL1A1/CAPZA1/ANXA1/CAPN3/CO…	76	BP
GO:0051247	positive regulation of protein metabolic process	141/989	1548/17910	1.30383329134325e-09	5.85929960804865e-08	4.56425338317465e-08	HTR2B/ITGA5/TNFRSF1A/CARD11/CTF1/ADCY1/SHC1/BAX/BCL3/DDRGK1/DERL1/LYN/SPHK1/CD300A/TNFRSF1B/LTBR/FN1/IRF1/CAMK1/CDC25B/TRIB1/GADD45G/P2RY6/MAPK12/BAG2/TSPYL5/SORL1/PECAM1/RASD2/AFAP1L2/MAP3K12/DUSP5/ENPP2/CD74/CLIP3/VSIR/CTSC/PIK3R3/LRP8/ANG/CCL5/FZD7/AIF1/CDKN1A/CAVIN3/RAPGEF3/PRKCA/LCP2/HMOX1/SOCS3/CNTF/GATA4/CASP1/IQGAP1/EBI3/NRDC/GJA1/CD27/HAVCR2/LCK/HCLS1/CD3E/LRP1/CD86/KLF4/NCKAP1L/FCGR1A/T…	141	BP
GO:0034340	response to type I interferon	23/989	95/17910	1.31376816097608e-09	5.86816445235983e-08	4.57115888354931e-08	ISG20/IRF1/NLRC5/IRF5/HLA-B/HLA-A/HLA-C/PTPN6/HLA-E/IRF8/PSMB8/GBP2/HLA-F/STAT1/HLA-H/MMP12/IFI27/IRF9/ISG15/BST2/IFITM1/IFI6/OAS2	23	BP
GO:0080134	regulation of response to stress	144/989	1592/17910	1.35278923653055e-09	6.00605823688562e-08	4.67857482310565e-08	CADM1/TNFRSF1A/CARD11/MGST2/C4B/BAX/C4A/HTRA1/LYN/SPHK1/CD300A/FFAR3/TNFRSF1B/HPSE/LTBR/IRF1/SERPINE1/SIGLEC10/MLIP/GADD45G/GGT1/BAG2/VASH1/LAG3/NLRC5/MAP3K12/CD74/HEXIM1/NT5E/HCK/C1QC/RFTN1/CTSC/CST7/C1QB/LRP8/CD209/PRKDC/IL12RB1/CCL5/FZD7/PTPN6/CDKN1A/C2/PRKCA/HLA-E/C1R/HSPB8/SOCS3/GATA4/PSMB8/TNFRSF12A/GJA1/THY1/SLAMF8/PSMB10/MGLL/CD27/C1S/HAVCR2/ULK4/C1QA/SPIDR/CD6/LRP1/PSMB9/SESN2/KLF4/PLPP3…	144	BP
GO:0002683	negative regulation of immune system process	58/989	451/17910	1.59820053892696e-09	7.05313651011478e-08	5.49422359868115e-08	HTRA1/TAPBPL/LYN/CD300A/TSC22D3/IRF1/TRIB1/LAG3/NLRC5/TNFRSF21/CD74/VSIR/C1QC/MAFB/LST1/CST7/PRKDC/HLA-DOA/PTPN6/HMOX1/GBP1/HLA-E/MAD1L1/THY1/SLAMF8/HAVCR2/PDCD1/FCER1G/HLA-F/SAMSN1/LY96/SELENOS/TYROBP/LGALS3/CCL3/TMEM178A/MMP12/CD14/PTPRC/INPP5D/LGALS9/PPARG/VSIG4/IDO1/PTGER4/SERPINB9/FGL2/BST2/ANXA1/MEIS2/ID2/COL3A1/CTNNB1/TMEM176B/IFI16/TMEM176A/MDK/NBL1	58	BP
GO:0002460	adaptive immune response based on somatic recombination of immune receptors built from immunoglobulin superfamily domains	44/989	295/17910	1.69983674224735e-09	7.45702189902557e-08	5.80884059662722e-08	TCIRG1/C4B/C4A/BCL3/TNFRSF1B/TRPM4/B2M/CD74/C1QC/RFTN1/CTSC/C1QB/HLA-DQB1/PRF1/MYO1G/IL12RB1/IL18BP/PTPN6/C2/HLA-E/C1R/EBI3/FAM49B/CD27/C1S/HAVCR2/C1QA/BTN3A3/WAS/SASH3/FCER1G/HLA-F/STAT3/BATF/JAG1/PTPRC/INPP5D/FGL2/NBN/ANXA1/RORC/C3/IGHG4/IGLC3	44	BP
GO:0006897	endocytosis	76/989	675/17910	2.30302217286778e-09	1.00433570497252e-07	7.82353343557823e-08	HTR2B/RAB31/C4B/C4A/ARC/SPARC/SPON2/LYN/SPHK1/CD300A/SERPINE1/MRC2/B2M/CD93/P2RY6/SORL1/PSTPIP1/PECAM1/DYSF/CLIP3/FCGR3A/VAV2/HCK/LRP8/CD209/MYO1G/AIF1/APOL1/C2/CORO1A/LDLRAD3/IRF8/AMN/ADGRB1/BIN2/IL2RG/IL10RA/LRP1/NCKAP1L/FCGR1A/WAS/VLDLR/ITGAL/SYT11/FCER1G/CD247/SDCBP/ATP6V1H/TYROBP/EHD2/LGALS3/LRP12/NCF4/VAV1/IL2RB/ITGB2/CD14/PIK3C2A/ANO6/PTPRC/VTN/PPARG/STAB1/MSR1/PTK2/CD9/RAB34/MEGF10/CD163/…	76	BP
GO:0023056	positive regulation of signaling	153/989	1736/17910	2.34150582245989e-09	1.01511164185467e-07	7.90747539052398e-08	ECM1/HTR2B/DLL4/ITGA5/PTP4A3/TNFRSF1A/CARD11/S100A13/CTF1/ADCY1/SHC1/BAX/SULF2/DDRGK1/ECE1/ARC/SOCS2/LYN/SPHK1/CD300A/FABP5/HPSE/LTBR/SECTM1/P2RX4/S100A4/CNTNAP1/TRPM4/GADD45G/P2RY6/CITED1/TSPYL5/NLRC5/PECAM1/RASD2/GPR27/LIMS2/AFAP1L2/MAP3K12/DUSP5/ROPN1B/PLXNB1/CD74/HEXIM1/GZMB/JAG2/CTSC/LFNG/CCL4/LMCD1/NFATC4/CCL5/FZD7/PTPN6/CAVIN3/PRKCA/HMOX1/SOCS3/CNTF/GATA4/CASP1/IQGAP1/PSMB8/TNFRSF12A/GJA1/…	153	BP
GO:0009967	positive regulation of signal transduction	143/989	1591/17910	2.38246302911056e-09	1.02682763301432e-07	7.9987401420554e-08	ECM1/HTR2B/DLL4/ITGA5/PTP4A3/TNFRSF1A/CARD11/S100A13/CTF1/SHC1/BAX/SULF2/DDRGK1/SOCS2/LYN/SPHK1/CD300A/FABP5/HPSE/LTBR/SECTM1/P2RX4/S100A4/CNTNAP1/TRPM4/GADD45G/P2RY6/CITED1/TSPYL5/NLRC5/PECAM1/RASD2/GPR27/LIMS2/AFAP1L2/MAP3K12/DUSP5/ROPN1B/PLXNB1/CD74/HEXIM1/GZMB/JAG2/CTSC/LFNG/CCL4/LMCD1/NFATC4/CCL5/FZD7/PTPN6/CAVIN3/PRKCA/HMOX1/SOCS3/CNTF/GATA4/CASP1/IQGAP1/PSMB8/TNFRSF12A/GJA1/PSMB10/CD27/YWH…	143	BP
GO:0042102	positive regulation of T cell proliferation	22/989	90/17910	2.46428538906916e-09	1.05591763473487e-07	8.22534425457968e-08	CARD11/IGFBP2/CD209/IL12RB1/CCL5/AIF1/HLA-DPA1/RASAL3/HLA-E/CORO1A/EBI3/HAVCR2/CD6/CD3E/CD70/NCKAP1L/SASH3/HLA-DPB1/HLA-DMB/PTPRC/LGALS9/ANXA1	22	BP
GO:0005794	Golgi apparatus	128/1000	1441/18675	6.3536733937233e-09	1.16139239243407e-07	8.74116143763156e-08	CHAC1/ITGA5/RAB31/TNFRSF1A/SDC2/VGF/TGFBI/KDELR3/GPC4/SULF2/TAPBPL/WIPI1/LYN/PTGS1/LTBR/SECTM1/GALNT18/PAM/TRPM4/B2M/HLA-DRB1/HLA-DQA1/NCS1/ADAM19/RAP1GAP/SORL1/FEZ1/MAN1C1/VPS53/B3GNT7/LHB/DYSF/TFAP2A/B4GALNT3/RAB2A/CD74/HLA-B/HLA-A/CLIP3/HLA-C/HCK/CTSC/LST1/CST7/HLA-DQB1/HLA-DRA/LFNG/ATP8B2/SEC24D/HLA-DRB5/HLA-DPA1/GOLM1/GBP1/HLA-E/MTUS1/SERINC5/GJA1/MAN2A1/CA4/FHDC1/KIF20A/NOTCH3/PLPP3/KDR/ST3…	128	CC
GO:0005788	endoplasmic reticulum lumen	43/1000	306/18675	6.63900861171585e-09	1.18596835654742e-07	8.92613119565623e-08	SDC2/P4HA2/VGF/C4A/COL9A3/FN1/FKBP10/SUMF2/B2M/COL4A1/COL18A1/COL4A2/COL5A3/P4HA1/CTSC/COL5A1/COLGALT2/APOL1/GOLM1/LAMC1/EBI3/IGFBP7/LGALS1/COL22A1/HSPA5/CALU/GPX8/VCPIP1/DNAJC3/VTN/SCG3/SPARCL1/BCHE/TSPAN5/SPON1/COL1A1/COL3A1/COL9A2/COL11A1/COL1A2/C3/CHGB/SPP1	43	CC
GO:0030141	secretory granule	83/1000	806/18675	6.84269373613331e-09	1.19519050591129e-07	8.99554123908052e-08	ECM1/TCIRG1/RAB31/COTL1/ECE1/ARC/SPARC/CD300A/ANPEP/TNFRSF1B/FABP5/HPSE/THBS2/FN1/SERPINE1/PAM/B2M/CD93/NCS1/ITGAX/PKM/PECAM1/TRPM2/GZMB/HEXB/CTSC/SLC2A3/ATP8B3/GMFG/PTPN6/PRDX4/IQGAP1/FAM49B/STOM/BIN2/FSTL4/ABCC4/CD53/FERMT3/LRP1/CA4/PGM1/NCKAP1L/KIT/CTSW/ITGAL/FCER1G/SDCBP/LAIR1/SCCPDH/TYROBP/DNAJC13/LGALS3/MGST1/MMP9/ADA2/ARHGAP9/HLA-H/CD109/DNAJC3/C3AR1/ITGB2/LYZ/TMSB4X/CD14/ANO6/PTPRC/POMC/R…	83	CC
GO:0030595	leukocyte chemotaxis	33/989	188/17910	3.10606877529516e-09	1.32322120658528e-07	1.0307574749291e-07	LYN/SERPINE1/TRPM4/DYSF/CD74/TRPM2/PREX1/CCL4/CCL5/AIF1/CORO1A/SLAMF8/NCKAP1L/RAC2/KIT/EDNRB/CXCL10/LGALS3/CXCR3/CCL3/VAV1/C3AR1/ITGB2/ANO6/CCR5/LGALS9/RARRES2/PDE4B/ANXA1/S100A9/PLA2G7/MDK/NBL1	33	BP
GO:0097529	myeloid leukocyte migration	31/989	170/17910	3.60693399794777e-09	1.52776457269397e-07	1.19009183453159e-07	LYN/CD300A/P2RX4/SERPINE1/PECAM1/DYSF/CD74/PREX1/CCL5/AIF1/SLAMF8/NCKAP1L/RAC2/KIT/EDNRB/CXCL10/LGALS3/CCL3/VAV1/C3AR1/ITGB2/ANO6/RARRES2/PTGER4/CD9/PDE4B/ANXA1/S100A9/PLA2G7/MDK/NBL1	31	BP
GO:0040017	positive regulation of locomotion	67/989	570/17910	3.77698765120344e-09	1.5906513708211e-07	1.23907913682187e-07	ITGA5/DDRGK1/SPARC/LYN/SPHK1/FN1/P2RX4/SERPINE1/ITGAX/P2RY6/COL18A1/DYSF/ENPP2/CD74/VSIR/ITGA6/PIK3R3/PREX1/CCL4/CCL5/AIF1/PRKCA/HMOX1/CORO1A/IQGAP1/THY1/FERMT3/LRP1/NCKAP1L/RAC2/PLPP3/KDR/PDGFRB/SDCBP/CXCL10/STAT3/HSPA5/LGALS3/MMP9/CCL3/C3AR1/TMSB4X/PIK3C2A/ANO6/PTPRC/MDM2/SMOC2/VTN/LGALS9/RARRES2/PTK2/SPOCK2/GLIPR2/RDX/ADRA2A/NEDD9/COL1A1/ANXA1/CSF1R/FGFR1/TWIST2/PLA2G7/MET/MDK/AGT/SEMA3C/FGF9	67	BP
GO:0070665	positive regulation of leukocyte proliferation	27/989	134/17910	3.90701006013722e-09	1.63606046268246e-07	1.27445172655433e-07	CARD11/LYN/IGFBP2/CD74/CD209/IL12RB1/CCL5/AIF1/HLA-DPA1/CDKN1A/RASAL3/HLA-E/CORO1A/EBI3/HAVCR2/CD6/CD3E/TNFRSF4/CD70/NCKAP1L/SASH3/HLA-DPB1/HLA-DMB/PTPRC/LGALS9/BST2/ANXA1	27	BP
GO:0006811	ion transport	138/989	1533/17910	4.31479823646073e-09	1.79661372896698e-07	1.39951885707147e-07	HTR2B/TCIRG1/FABP3/CALHM2/GEM/BAX/S100A6/SFXN5/SLCO3A1/NECTIN1/ITPR2/LYN/COX6C/TSC22D3/SLC38A6/P2RX4/TRPM4/WNK4/B2M/SLC52A2/ATP6V0B/NCS1/P2RY6/G6PC3/SLC1A1/PITPNC1/SCN1B/SLC7A7/COX7A1/SLC22A18/DYSF/JPH1/GRID1/TRPM2/TRPV2/CALHM6/ATP8B2/CCL4/CCL5/PTPN6/APOL1/CORO1A/KCNK1/STEAP3/GABRD/CA12/CLCNKA/MFSD3/GJA1/THY1/STEAP1/AQP1/STOM/PANX1/SLC1A4/SFXN1/CHD7/ABCC4/LCK/COX4I2/CA4/NSF/SLC38A8/PDGFRB/P2RX6/F…	138	BP
GO:0042803	protein homodimerization activity	89/950	809/16967	5.69364827745114e-10	1.79919285567456e-07	1.46986025267883e-07	CADM1/HM13/S100A13/BAX/S100A6/ECE1/NECTIN1/CEBPD/P2RX4/TAP1/CITED1/RAP1GAP/NR6A1/TYMP/PECAM1/MAP3K12/ROPN1B/TFAP2A/SRGAP2/HEXB/MAFB/CST7/C1QB/ANG/CCL5/MTCL1/PRDX4/CD3D/HMOX1/GBP1/CORO1A/HSPB8/HOGA1/HPGD/RIDA/STOM/RRM2/GZMA/MGLL/CD2/CD3E/PDLIM4/KIT/LGALS1/CD79B/GBP2/SYT11/FCER1G/CD247/IMPA1/STAT3/MAPT/MGST1/S100A1/ADA2/STAT1/IDE/GBP4/WWTR1/ANO6/PTPRC/OXCT1/ACSL6/SDS/GBP5/GIMAP7/PLEK/FGFR2/PGF/GDF1…	89	MF
GO:0007399	nervous system development	184/989	2216/17910	4.55410034821439e-09	1.88560222282809e-07	1.46883875216803e-07	CHAC1/DLL4/TCIRG1/SDC2/CTF1/ADCY1/SHC1/BAX/GPC4/IDH2/SULF2/S100A6/ARC/NECTIN1/SOCS2/LYN/ADGRB2/SPHK1/TNFRSF1B/AK4/BASP1/TUBB3/THBS2/FN1/LAMA1/P2RX4/PAM/CNTNAP1/CAMK1/B2M/NCS1/ITGAX/CITED1/RAP1GAP/SORL1/GDF11/FEZ1/SCN1B/TYMP/COL4A1/WASHC5/TNFRSF21/TFAP2A/PLXNB1/LINGO1/SRGAP2/HEXB/ASAP1/JAG2/MDGA1/IFT122/TRPV2/MAFB/CTSC/LST1/CST7/ITGA6/MICALL2/LRP8/PREX1/PRKDC/UCHL1/NFATC4/FZD7/CAMSAP3/AIF1/CRABP2/…	184	BP
GO:0002573	myeloid leukocyte differentiation	34/989	201/17910	4.82353486208462e-09	1.98600290131641e-07	1.54704846444043e-07	TCIRG1/LYN/LTBR/DHRS7B/TRIB1/CD74/C1QC/MAFB/PRKCA/SH3PXD2A/HCLS1/KIT/SPI1/FCER1G/TYROBP/EVI2B/BATF/MMP9/CD109/CCL3/TMEM178A/TMEM64/INPP5D/UBD/PPARG/DCSTAMP/RASSF2/CA2/CSF1R/ID2/CTNNB1/IFI16/SNX10/FOS	34	BP
GO:0031347	regulation of defense response	91/989	885/17910	5.79053204819745e-09	2.37090117751195e-07	1.84687495853034e-07	CADM1/TNFRSF1A/CARD11/MGST2/C4B/C4A/HTRA1/LYN/SPHK1/CD300A/FFAR3/TNFRSF1B/IRF1/SERPINE1/SIGLEC10/GGT1/LAG3/NLRC5/HEXIM1/NT5E/HCK/C1QC/RFTN1/CTSC/CST7/C1QB/LRP8/CD209/PRKDC/IL12RB1/CCL5/PTPN6/C2/HLA-E/C1R/SOCS3/PSMB8/GJA1/SLAMF8/PSMB10/MGLL/C1S/HAVCR2/C1QA/CD6/PSMB9/KLF4/SYT11/FCER1G/EDNRB/HLA-F/LY96/SELENOS/MMP9/S100A1/PSMA3/STAT1/CCL3/BAP1/VAV1/MMP12/C3AR1/ITGB2/TMSB4X/CD14/PTPRC/VTN/GBP5/PSME4/…	91	BP
GO:0010647	positive regulation of cell communication	151/989	1730/17910	5.88370567364299e-09	2.39574092899165e-07	1.86622452713282e-07	ECM1/HTR2B/DLL4/ITGA5/PTP4A3/TNFRSF1A/CARD11/S100A13/CTF1/ADCY1/SHC1/BAX/SULF2/DDRGK1/ARC/SOCS2/LYN/SPHK1/CD300A/FABP5/HPSE/LTBR/SECTM1/P2RX4/S100A4/CNTNAP1/TRPM4/GADD45G/P2RY6/CITED1/TSPYL5/NLRC5/PECAM1/RASD2/GPR27/LIMS2/AFAP1L2/MAP3K12/DUSP5/ROPN1B/PLXNB1/CD74/HEXIM1/GZMB/JAG2/CTSC/LFNG/CCL4/LMCD1/NFATC4/CCL5/FZD7/PTPN6/CAVIN3/PRKCA/HMOX1/SOCS3/CNTF/GATA4/CASP1/IQGAP1/PSMB8/TNFRSF12A/GJA1/PSMB1…	151	BP
GO:0000323	lytic vacuole	71/1000	659/18675	1.4376894623117e-08	2.40430620718511e-07	1.80958897607879e-07	TCIRG1/SDC2/S100A13/GPC4/ECE1/LYN/ANPEP/FABP5/HPSE/P2RX4/HLA-DRB1/HLA-DQA1/EEF1A2/LAPTM4B/RAB2A/CD74/TRPM2/HEXB/HLA-DMA/HCK/CTSC/CST7/LAPTM5/NAAA/HLA-DQB1/PRF1/HLA-DRA/HLA-DOA/HLA-DRB5/HLA-DPA1/RNASE6/LAT2/GJA1/STOM/LRP1/KIT/CSPG4/VLDLR/NSF/HLA-DPB1/PDGFRB/SYT11/SDCBP/HLA-F/ATP6V1H/AP1S3/DNAJC13/HLA-DMB/MGST1/ADA2/SLC11A2/NCF4/HLA-H/DNAJC3/C3AR1/LYZ/IDUA/MPZ/ASS1/SLC17A5/HLA-DQB2/ATP6V1C1/TMEM165…	71	CC
GO:0005764	lysosome	71/1000	659/18675	1.4376894623117e-08	2.40430620718511e-07	1.80958897607879e-07	TCIRG1/SDC2/S100A13/GPC4/ECE1/LYN/ANPEP/FABP5/HPSE/P2RX4/HLA-DRB1/HLA-DQA1/EEF1A2/LAPTM4B/RAB2A/CD74/TRPM2/HEXB/HLA-DMA/HCK/CTSC/CST7/LAPTM5/NAAA/HLA-DQB1/PRF1/HLA-DRA/HLA-DOA/HLA-DRB5/HLA-DPA1/RNASE6/LAT2/GJA1/STOM/LRP1/KIT/CSPG4/VLDLR/NSF/HLA-DPB1/PDGFRB/SYT11/SDCBP/HLA-F/ATP6V1H/AP1S3/DNAJC13/HLA-DMB/MGST1/ADA2/SLC11A2/NCF4/HLA-H/DNAJC3/C3AR1/LYZ/IDUA/MPZ/ASS1/SLC17A5/HLA-DQB2/ATP6V1C1/TMEM165…	71	CC
GO:0031090	organelle membrane	210/1000	2734/18675	1.53838225132012e-08	2.5191009365367e-07	1.89598865184629e-07	TCIRG1/RAB31/AIFM2/TNFRSF1A/KDELR3/BAX/ECE1/SFXN5/ARC/SPARC/DERL1/TAPBPL/SFXN3/ITPR2/WIPI1/LYN/SPHK1/CD300A/VOPP1/ANPEP/TNFRSF1B/FABP5/HPSE/SLC25A38/COX6C/NDUFB9/ACADVL/GALNT18/P2RX4/PAM/CYC1/B2M/HLA-DRB1/TAP1/CD93/ATP6V0B/HLA-DQA1/ITGAX/NDUFAF1/RAP1GAP/SORL1/COQ2/MAN1C1/RAB15/VPS53/B3GNT7/PECAM1/COX7A1/EEF1A2/LAPTM4B/DYSF/MRPL15/B4GALNT3/JPH1/RAB2A/CD74/TRPM2/HLA-B/REEP1/HLA-A/CLIP3/HLA-DMA/HLA-…	210	CC
GO:0030660	Golgi-associated vesicle membrane	22/1000	102/18675	1.70137962208918e-08	2.72915180196345e-07	2.05408237940734e-07	KDELR3/B2M/HLA-DRB1/HLA-DQA1/CD74/HLA-B/HLA-A/HLA-C/HLA-DQB1/HLA-DRA/SEC24D/HLA-DRB5/HLA-DPA1/HLA-E/GJA1/HLA-DPB1/HLA-F/HLA-H/HLA-DQB2/LMAN1/NCALD/HLA-DQA2	22	CC
GO:0002429	immune response-activating cell surface receptor signaling pathway	52/989	399/17910	7.18541663467856e-09	2.90173345711695e-07	2.26038052918886e-07	CARD11/BAX/LYN/CD300A/HLA-DRB1/HLA-DQA1/TNFRSF21/FCGR3A/VAV2/HCK/RFTN1/THEMIS2/HLA-DQB1/CD209/HLA-DRA/MYO1G/PTPN6/HLA-DRB5/HLA-DPA1/CD3D/LCP2/GBP1/LAT2/PSMB8/THY1/PSMB10/LCK/CD3E/PSMB9/NCKAP1L/FCGR1A/TRAC/WAS/HLA-DPB1/FCER1G/CD247/LGALS3/PSMA3/VAV1/C3AR1/PTPRC/INPP5D/PSME4/PTK2/PAG1/PDE4B/HLA-DQB2/HLA-DQA2/BTN3A1/MUC7/IGHG4/IGLC3	52	BP
GO:0002768	immune response-regulating cell surface receptor signaling pathway	55/989	434/17910	7.20511835349256e-09	2.90173345711695e-07	2.26038052918886e-07	CARD11/SHC1/BAX/LYN/CD300A/HLA-DRB1/HLA-DQA1/TNFRSF21/FCGR3A/VAV2/HCK/RFTN1/THEMIS2/HLA-DQB1/CD209/HLA-DRA/MYO1G/PTPN6/HLA-DRB5/HLA-DPA1/CD3D/LCP2/GBP1/LAT2/PSMB8/THY1/PSMB10/LCK/CD3E/PSMB9/NCKAP1L/FCGR1A/TRAC/WAS/KIT/HLA-DPB1/FCER1G/CD247/LGALS3/PSMA3/VAV1/C3AR1/PTPRC/INPP5D/PSME4/PTK2/PAG1/PDE4B/HLA-DQB2/HLA-DQA2/BTN3A1/MUC7/FOS/IGHG4/IGLC3	55	BP
GO:0002237	response to molecule of bacterial origin	44/989	309/17910	7.27908768963405e-09	2.91467560738337e-07	2.27046215277711e-07	MGST2/C4B/SPARC/SPON2/LYN/TNFRSF1B/SERPINE1/B2M/TRIB1/CITED1/IRF5/NOCT/HCK/CCL5/PRKCA/CASP1/IRF8/HPGD/GJA1/HAVCR2/IL10RA/CD6/CPS1/EDNRB/CXCL10/LY96/SELENOS/IL12RB2/MGST1/CCL3/CD14/CCR5/MTDH/FGFR2/LGALS9/IDO1/PTGER4/LY86/HMGB2/CARD16/ASS1/PDE4B/SNCA/FOS	44	BP
GO:0043069	negative regulation of programmed cell death	93/989	916/17910	7.31634989641688e-09	2.91467560738337e-07	2.27046215277711e-07	HTR2B/ITGA5/SHC1/BAX/NQO1/BCL3/DDRGK1/SOCS2/SPHK1/TSC22D3/HTATIP2/SERPINE1/CITED1/LIMS2/MAP3K12/TFAP2A/CD74/HCK/ITGA6/PRKDC/NFATC4/CCL5/AIF1/CDKN1A/PRKCA/HMOX1/CORO1A/SOCS3/CNTF/GATA4/AQP1/ANXA4/CD27/YWHAZ/HCLS1/LRP1/KLF4/NCKAP1L/RRM2B/KDR/KIT/PDGFRB/PDCD1/FCER1G/EDNRB/SCX/STAT3/SELENOS/HSPA5/EVI2B/LGALS3/COPS5/MMP9/UCP2/IL2RB/DNAJC3/UBE2V2/CCR5/MDM2/MTDH/FGFR2/IDO1/MPZ/PTK2/SERPINB9/HMGB2/VSTM2L…	93	BP
GO:0043299	leukocyte degranulation	63/989	532/17910	8.3962122267425e-09	3.32688624253184e-07	2.5915643171847e-07	TCIRG1/RAB31/S100A13/COTL1/LYN/CD300A/ANPEP/TNFRSF1B/FABP5/HPSE/B2M/CD93/ITGAX/PKM/PECAM1/TRPM2/HEXB/HCK/CTSC/SLC2A3/GMFG/PTPN6/PRDX4/HMOX1/CORO1A/LAT2/IQGAP1/STOM/BIN2/CD53/PGM1/NCKAP1L/RAC2/KIT/ITGAL/FCER1G/SDCBP/HLA-F/LAIR1/TYROBP/DNAJC13/LGALS3/MGST1/MMP9/ADA2/ARHGAP9/HLA-H/CCL3/DNAJC3/C3AR1/ITGB2/LYZ/CD14/ANO6/PTPRC/LGALS9/CYBB/FGL2/BST2/CTSS/S100A9/C3/CHI3L1	63	BP
GO:0099503	secretory vesicle	90/1000	923/18675	2.15241825538739e-08	3.38360149746897e-07	2.54665065163729e-07	ECM1/TCIRG1/RAB31/COTL1/ECE1/ARC/SPARC/CD300A/ANPEP/TNFRSF1B/FABP5/HPSE/THBS2/FN1/SERPINE1/PAM/B2M/CD93/NCS1/ITGAX/PKM/PECAM1/TRPM2/GZMB/HEXB/CTSC/SLC2A3/ATP8B3/GMFG/PTPN6/PRDX4/IQGAP1/FAM49B/STOM/BIN2/FSTL4/ABCC4/CD53/FERMT3/LRP1/CA4/PGM1/NCKAP1L/KIT/CTSW/ITGAL/SYT11/FCER1G/SDCBP/LAIR1/SCCPDH/TYROBP/DNAJC13/LGALS3/COPS5/MGST1/MMP9/ADA2/ARHGAP9/HLA-H/CD109/DNAJC3/C3AR1/ITGB2/LYZ/TMSB4X/CD14/ANO6/…	90	CC
GO:0002790	peptide secretion	67/989	582/17910	8.78131802539649e-09	3.4608723982445e-07	2.69593630793766e-07	HTR2B/TCIRG1/CADM1/CARD11/S100A13/VGF/IDH2/PANX2/ITPR2/LYN/FFAR3/TNFRSF1B/FN1/PAM/TRPM4/GPR27/TNFRSF21/DYSF/CD74/ANG/CCL5/AIF1/PAEP/RAPGEF3/PRKCA/LCP2/GBP1/HLA-E/STEAP3/CASP1/GJA1/ANXA4/PANX1/CHD7/HAVCR2/CD2/LRP1/TNFRSF4/RIMS2/SYT11/ENY2/UCP2/CCL3/MMP12/TMSB4X/CD14/OXCT1/GBP5/PLEK/LGALS9/SPTBN1/PTGER4/SNCG/CARD16/CPE/ISG15/NOX5/ADRA2A/CPLX1/ANXA1/GNPTAB/CSF1R/ADRA2C/MDK/BTN3A1/AGT/CHI3L1	67	BP
GO:1901700	response to oxygen-containing compound	138/989	1551/17910	9.06710308102994e-09	3.55449732485057e-07	2.76886787256088e-07	TCIRG1/FABP3/RAB31/VGF/MGST2/ADCY1/SHC1/NQO1/SPARC/SPON2/ITPR2/SOCS2/LYN/SPHK1/FFAR3/TNFRSF1B/P2RX4/SERPINE1/PAM/TRPM4/CYC1/TRIB1/ATP6V0B/P2RY6/CITED1/IGFBP2/GPR27/COL4A1/COL18A1/IRF5/ME1/TRPM2/NOCT/FOSL1/HCK/LRP8/PRKDC/NFATC4/CCL5/FZD7/AIF1/CDKN1A/RAPGEF3/PRKCA/HMOX1/GATA4/CASP1/IRF8/IQGAP1/HPGD/GJA1/AQP1/PANX1/CD27/HAVCR2/SPIDR/IL10RA/CD6/CPS1/LRP1/SESN2/KLF4/MAP1B/IGFBP7/LGALS1/PDGFRB/P2RX6/SP…	138	BP
GO:0043066	negative regulation of apoptotic process	91/989	894/17910	9.4856150098146e-09	3.68912867012045e-07	2.87374245045161e-07	HTR2B/ITGA5/SHC1/BAX/NQO1/BCL3/DDRGK1/SOCS2/SPHK1/TSC22D3/HTATIP2/SERPINE1/CITED1/LIMS2/MAP3K12/TFAP2A/CD74/HCK/ITGA6/PRKDC/NFATC4/CCL5/AIF1/CDKN1A/PRKCA/HMOX1/CORO1A/SOCS3/CNTF/GATA4/AQP1/ANXA4/CD27/YWHAZ/HCLS1/LRP1/KLF4/NCKAP1L/RRM2B/KDR/PDGFRB/PDCD1/FCER1G/EDNRB/SCX/STAT3/SELENOS/HSPA5/EVI2B/LGALS3/COPS5/MMP9/UCP2/IL2RB/DNAJC3/UBE2V2/CCR5/MDM2/MTDH/FGFR2/IDO1/MPZ/PTK2/SERPINB9/HMGB2/VSTM2L/CAR…	91	BP
GO:0050790	regulation of catalytic activity	176/989	2116/17910	9.51064378999845e-09	3.68912867012045e-07	2.87374245045161e-07	ECM1/HTR2B/MGST2/ADCY1/SHC1/C4B/BAX/C4A/NQO1/DDRGK1/DUSP14/SERPINB8/SOCS2/LYN/CD300A/FN1/SERPINE1/CAMK1/CDC25B/TRIB1/GADD45G/ELFN1/PLEKHG4/P2RY6/MAPK12/BAG2/RAP1GAP/SORL1/NLRC5/EEF1A2/AFAP1L2/MAP3K12/DUSP5/SIPA1L2/PPP1R3C/SH3PXD2B/SGSM2/PLXNB1/SRGAP2/CD74/HEXIM1/ASAP1/VAV2/VSIR/CST7/ITGA6/LRP8/PREX1/ANG/GMFG/UCHL1/CCL5/MTCL1/PTPN6/CAMSAP3/CDKN1A/RAPGEF3/RASAL3/LCP2/SOCS3/CASP1/IQGAP1/PSMB8/SH3PXD…	176	BP
GO:0045597	positive regulation of cell differentiation	96/989	962/17910	9.82810050050176e-09	3.79230893658105e-07	2.9541173948601e-07	SOCS2/LYN/TNFRSF1B/FN1/CEBPD/P2RX4/SERPINE1/CAMK1/TRPM4/TRIB1/MAPK12/FEZ1/SCN1B/WASHC5/SH3PXD2B/CD74/VSIR/NOCT/TRPV2/ITGA6/LRP8/PREX1/IL12RB1/CRABP2/PRKCA/SOCS3/GATA4/IQGAP1/TNFRSF12A/GJA1/ADGRB1/MAN2A1/CD27/C1QA/CD53/HCLS1/LRP1/CD86/ZMYND8/NCKAP1L/MAP1B/TMEM119/KDR/KIT/VLDLR/SASH3/RIMS2/SDCBP/STAT3/HSPA5/TYROBP/EHD2/MAPT/EVI2B/CXCL9/MAMSTR/STAT1/BMPR1B/CCL3/OLFM1/UBE2V2/JAG1/WWTR1/PTPRC/TMEM64/I…	96	BP
GO:0033993	response to lipid	90/989	883/17910	1.07949861834711e-08	4.1437004256345e-07	3.22784290814976e-07	FABP3/MGST2/ADCY1/NQO1/DDRGK1/SPARC/SPON2/SOCS2/LYN/FFAR3/TNFRSF1B/SERPINE1/PAM/TRIB1/P2RY6/CITED1/NR6A1/IGFBP2/NOCT/FOSL1/HCK/LRP8/NFATC4/CCL5/FZD7/AIF1/CDKN1A/PRKCA/GATA4/CASP1/IRF8/HPGD/GJA1/RIDA/AQP1/HAVCR2/IL10RA/CD6/CPS1/KLF4/MAP1B/IGFBP7/PDGFRB/EDNRB/CXCL10/LY96/STAT3/SELENOS/NASP/IL12RB2/ADCY3/HNMT/MGST1/ACSBG1/UCP2/CCL3/PLN/CD14/CCR5/ACSL1/MDM2/MTDH/FGFR2/LGALS9/PPARG/UBR5/IDO1/PTGER4/LY…	90	BP
GO:0002697	regulation of immune effector process	55/989	441/17910	1.26906522385599e-08	4.84611953358478e-07	3.77501048863406e-07	CADM1/C4B/C4A/HTRA1/SPON2/LYN/CD300A/FFAR3/TNFRSF1B/TRPM4/B2M/LAG3/CD74/C1QC/C1QB/PRKDC/IL12RB1/PTPN6/C2/HMOX1/HLA-E/C1R/FAM49B/SLAMF8/C1S/HAVCR2/C1QA/TNFRSF4/CD86/RAC2/WAS/SASH3/FCER1G/HLA-F/LGALS3/HLA-DMB/STAT1/VAV1/MMP12/C3AR1/ITGB2/PTPRC/VTN/LGALS9/VSIG4/PROS1/SERPINB9/FGL2/CD5L/BST2/ANXA1/PARP9/C3/IGHG4/IGLC3	55	BP
GO:0032103	positive regulation of response to external stimulus	44/989	315/17910	1.31391913668702e-08	4.99153816359964e-07	3.88828810173141e-07	TNFRSF1A/MGST2/FFAR3/P2RX4/SERPINE1/DYSF/CD74/CTSC/CCL4/CCL5/AIF1/PRKCA/HLA-E/HAVCR2/C1QA/CD6/LRP1/NCKAP1L/RAC2/KDR/PDGFRB/FCER1G/CXCL10/LY96/CCL3/C3AR1/ITGB2/TMSB4X/ANO6/SMOC2/GBP5/LGALS9/IDO1/RARRES2/PTGER4/LY86/FGFR1/S100A9/SNCA/PLA2G7/MET/MDK/C3/AGT	44	BP
GO:0000768	syncytium formation by plasma membrane fusion	16/989	53/17910	1.42321344601435e-08	5.35157300873762e-07	4.16874658139756e-07	CAMK1/RAPGEF3/SH3PXD2A/ADGRB1/CD53/CXCL10/ADAM12/TYROBP/EHD2/CXCL9/CD109/PLEKHO1/DCSTAMP/GDF15/CD9/MYOF	16	BP
GO:0140253	cell-cell fusion	16/989	53/17910	1.42321344601435e-08	5.35157300873762e-07	4.16874658139756e-07	CAMK1/RAPGEF3/SH3PXD2A/ADGRB1/CD53/CXCL10/ADAM12/TYROBP/EHD2/CXCL9/CD109/PLEKHO1/DCSTAMP/GDF15/CD9/MYOF	16	BP
GO:0050671	positive regulation of lymphocyte proliferation	25/989	125/17910	1.71584278960201e-08	6.41916820272427e-07	5.00037754447735e-07	CARD11/IGFBP2/CD74/CD209/IL12RB1/CCL5/AIF1/HLA-DPA1/CDKN1A/RASAL3/HLA-E/CORO1A/EBI3/HAVCR2/CD6/CD3E/TNFRSF4/CD70/NCKAP1L/SASH3/HLA-DPB1/HLA-DMB/PTPRC/LGALS9/ANXA1	25	BP
GO:0031175	neuron projection development	89/989	879/17910	1.79310734820846e-08	6.67434401833147e-07	5.1991533637049e-07	SDC2/ADCY1/SHC1/S100A6/ARC/NECTIN1/LYN/TUBB3/FN1/LAMA1/CNTNAP1/CAMK1/B2M/NCS1/RAP1GAP/FEZ1/SCN1B/WASHC5/TNFRSF21/PLXNB1/LINGO1/SRGAP2/ASAP1/TRPV2/LST1/ITGA6/MICALL2/LRP8/PREX1/UCHL1/NFATC4/CAMSAP3/CRABP2/PRKCA/BICDL1/IQGAP1/TNFRSF12A/GJA1/THY1/ADGRB1/FSTL4/ULK4/CD3E/LRP1/ZMYND8/KLF4/SPOCK1/SLIT1/MAP1B/VLDLR/LGALS1/RIMS2/SEMA6A/HSPA5/MAPT/DOK2/ARFGEF1/LRP12/SLC11A2/BMPR1B/OLFM1/UBE2V2/MDM2/DOCK10/…	89	BP
GO:0001932	regulation of protein phosphorylation	121/989	1324/17910	1.89662105176092e-08	7.02416942285327e-07	5.47165893483421e-07	HTR2B/ITGA5/TNFRSF1A/CTF1/ADCY1/SHC1/BAX/DDRGK1/DUSP14/LYN/SPHK1/CD300A/LTBR/FN1/CAMK1/CDC25B/TRIB1/GADD45G/P2RY6/SORL1/KIRREL1/PECAM1/AFAP1L2/MAP3K12/DUSP5/ROPN1B/ENPP2/CD74/HEXIM1/CLIP3/PIK3R3/LRP8/PRKDC/ANG/GMFG/UCHL1/CCL5/FZD7/PTPN6/AIF1/CDKN1A/CAVIN3/RAPGEF3/PRKCA/LCP2/GBP1/SOCS3/CNTF/GATA4/IQGAP1/THY1/CD27/HAVCR2/ULK4/HCLS1/CD3E/LRP1/SESN2/KLF4/NCKAP1L/FCGR1A/RAC2/PLPP3/TMEM119/KDR/KIT/CSPG…	121	BP
GO:0006911	phagocytosis, engulfment	14/989	41/17910	1.94174181555212e-08	7.15531859030956e-07	5.57382098001119e-07	RAB31/CD300A/AIF1/ADGRB1/BIN2/NCKAP1L/FCGR1A/FCER1G/ITGB2/ANO6/PPARG/MSR1/MEGF10/C3	14	BP
GO:0098660	inorganic ion transmembrane transport	77/989	722/17910	1.96942877568442e-08	7.22123884417622e-07	5.62517127131859e-07	HTR2B/TCIRG1/GEM/BAX/ITPR2/LYN/COX6C/P2RX4/TRPM4/ATP6V0B/NCS1/P2RY6/SLC1A1/SCN1B/COX7A1/DYSF/JPH1/TRPM2/TRPV2/PTPN6/APOL1/CORO1A/KCNK1/GABRD/CLCNKA/MFSD3/THY1/AQP1/STOM/PANX1/SLC1A4/CHD7/ABCC4/LCK/COX4I2/ATP6V1H/CXCL10/TTYH3/TMEM37/CXCL9/NDUFA4L2/ATP1B2/S100A1/SLC11A2/HCN2/UCP2/CCL3/PLN/SLC2A10/RASA3/TMSB4X/ANO6/CCR5/PTPRC/ATP1B1/CLIC2/COX6A2/KCNK2/NIPAL2/MCUB/GABRB3/PDE4B/SLC17A5/ATP6V1C1/KCND3/…	77	BP
GO:0051093	negative regulation of developmental process	99/989	1017/17910	2.00714031495595e-08	7.32308124813135e-07	5.70450405303269e-07	ECM1/DLL4/IDH2/SPARC/SOCS2/LYN/ADGRB2/THBS2/IRF1/SERPINE1/TRPM4/B2M/TRIB1/CITED1/VASH1/SORL1/GDF11/LAG3/LIMS2/COL4A2/TNFRSF21/LINGO1/SRGAP2/CD74/ASAP1/IFT122/NOCT/C1QC/MAFB/CTSC/COL5A1/PRKDC/LFNG/NFATC4/FZD7/CDKN1A/PAEP/RAPGEF3/GBP1/CNTF/GJA1/THY1/ADGRB1/FSTL4/LRP1/KLF4/NOTCH3/SPOCK1/SLIT1/TMEM119/LGALS1/PDCD1/SEMA6A/EDNRB/ADGRG1/CXCL10/STAT3/MAPT/MMP9/STAT1/CCL3/TMEM178A/JAG1/WWTR1/MDM2/TMEM64/I…	99	BP
GO:0032946	positive regulation of mononuclear cell proliferation	25/989	126/17910	2.030135120611e-08	7.370490561036e-07	5.74143476682002e-07	CARD11/IGFBP2/CD74/CD209/IL12RB1/CCL5/AIF1/HLA-DPA1/CDKN1A/RASAL3/HLA-E/CORO1A/EBI3/HAVCR2/CD6/CD3E/TNFRSF4/CD70/NCKAP1L/SASH3/HLA-DPB1/HLA-DMB/PTPRC/LGALS9/ANXA1	25	BP
GO:0030667	secretory granule membrane	40/1000	293/18675	5.02115886453909e-08	7.73849189711319e-07	5.8243370110856e-07	TCIRG1/RAB31/SPARC/CD300A/ANPEP/TNFRSF1B/FABP5/PAM/CD93/ITGAX/PECAM1/TRPM2/SLC2A3/ATP8B3/IQGAP1/STOM/ABCC4/CD53/CA4/NCKAP1L/ITGAL/FCER1G/LAIR1/TYROBP/DNAJC13/LGALS3/MGST1/HLA-H/CD109/C3AR1/ITGB2/CD14/ANO6/PTPRC/SCG3/CYBB/CD9/CPE/BST2/SNCA	40	CC
GO:1902533	positive regulation of intracellular signal transduction	99/989	1019/17910	2.21504110288377e-08	8.00237888639873e-07	6.23366056508158e-07	ECM1/HTR2B/PTP4A3/TNFRSF1A/CARD11/S100A13/CTF1/SHC1/BAX/DDRGK1/LYN/SPHK1/CD300A/HPSE/LTBR/SECTM1/P2RX4/S100A4/GADD45G/P2RY6/TSPYL5/PECAM1/RASD2/MAP3K12/DUSP5/PLXNB1/CD74/HEXIM1/CCL4/LMCD1/CCL5/FZD7/PTPN6/CAVIN3/PRKCA/HMOX1/SOCS3/CNTF/GATA4/CASP1/IQGAP1/GJA1/CD27/HAVCR2/LCK/IL10RA/HCLS1/CD3E/LRP1/CD86/APOL3/RAC2/KDR/KIT/CSPG4/LGALS1/MC1R/PDGFRB/SDCBP/ADGRG1/STAT3/ARFGEF1/CXXC5/CCL3/VAV1/CD14/PTPRC…	99	BP
GO:0051128	regulation of cellular component organization	189/989	2340/17910	2.24576586220861e-08	8.07380214852558e-07	6.28929756738678e-07	RAB31/TNFRSF1A/SDC2/S100A13/C4B/BAX/GPC4/C4A/KCTD17/ARC/SPARC/NECTIN1/PLEKHG2/SOCS2/LYN/ADGRB2/SPHK1/CD300A/TNFRSF1B/THBS2/FN1/SERPINE1/PAM/CAMK1/B2M/NCS1/RAP1GAP/SORL1/KIRREL1/FEZ1/SCN1B/LAPTM4B/TPPP/WASHC5/DYSF/SH3PXD2B/ENPP2/PLXNB1/LINGO1/TRPM2/GZMB/HEXB/CLIP3/ASAP1/MDGA1/EXOSC4/FOSL1/HCK/TRPV2/COL5A1/LST1/ITGA6/MICALL2/LRP8/PREX1/GMFG/NFATC4/CAMSAP3/CRABP2/CDKN1A/C2/RAPGEF3/FMNL1/GBP1/CORO1A/…	189	BP
GO:0006949	syncytium formation	16/989	55/17910	2.5693405637397e-08	9.19225240522406e-07	7.16054340042734e-07	CAMK1/RAPGEF3/SH3PXD2A/ADGRB1/CD53/CXCL10/ADAM12/TYROBP/EHD2/CXCL9/CD109/PLEKHO1/DCSTAMP/GDF15/CD9/MYOF	16	BP
GO:0005773	vacuole	75/1000	737/18675	6.16394353031111e-08	9.3170377208164e-07	7.01242158711507e-07	TCIRG1/SDC2/S100A13/GPC4/ECE1/WIPI1/LYN/ANPEP/FABP5/HPSE/P2RX4/HLA-DRB1/ATP6V0B/HLA-DQA1/EEF1A2/LAPTM4B/RAB2A/CD74/TRPM2/HEXB/HLA-DMA/HCK/CTSC/CST7/LAPTM5/NAAA/HLA-DQB1/PRF1/HLA-DRA/HLA-DOA/HLA-DRB5/HLA-DPA1/RNASE6/LAT2/GJA1/STOM/LRP1/KIT/CSPG4/VLDLR/NSF/HLA-DPB1/PDGFRB/SYT11/SDCBP/HLA-F/ATP6V1H/AP1S3/DNAJC13/HLA-DMB/MGST1/ADA2/SLC11A2/NCF4/SLC22A17/HLA-H/DNAJC3/C3AR1/LYZ/TP53INP1/IDUA/MPZ/ASS1/S…	75	CC
GO:0055085	transmembrane transport	130/989	1462/17910	2.71262013775143e-08	9.65797604600387e-07	7.52333090836323e-07	HTR2B/TCIRG1/GEM/BAX/PANX2/S100A6/SFXN5/DERL1/SLCO3A1/SFXN3/ITPR2/LYN/AZGP1/FABP5/COX6C/TSC22D3/P2RX4/TRPM4/ATP6V0B/NCS1/P2RY6/SLC16A6/SLC1A1/SCN1B/SLC7A7/COX7A1/SLC22A18/DYSF/JPH1/GRID1/TRPM2/CLIP3/TRPV2/SLC2A3/PRF1/ATP8B2/PTPN6/APOL1/CORO1A/KCNK1/GABRD/PSMB8/CLCNKA/SLC44A3/SLCO5A1/MFSD3/GJA1/THY1/STEAP1/AQP1/STOM/PSMB10/PANX1/SLC1A4/CHD7/ABCC4/LCK/COX4I2/PSMB9/SLC29A4/SESN2/SLC47A1/P2RX6/ATP6V1…	130	BP
GO:0030054	cell junction	111/1000	1247/18675	6.51516139144535e-08	9.66210727108687e-07	7.27213644884267e-07	HTR2B/CADM1/ITGA5/C4B/C4A/PANX2/CDH24/ARC/NECTIN1/LYN/BASP1/FABP5/LAMA1/P2RX4/CNTNAP1/MRC2/WNK4/B2M/NCS1/KIRREL1/SCN1B/PECAM1/LIMS2/SH2D5/SH3PXD2B/SRGAP2/GRID1/HCK/PDLIM1/ITGA6/MICALL2/PTPN6/CAMSAP3/PLXDC1/LCP2/CORO1A/KCNK1/GABRD/IQGAP1/SH3PXD2A/GJA1/THY1/STEAP1/ADGRB1/BIN2/PANX1/YWHAZ/HAVCR2/CD2/CD53/FERMT3/CD3E/APBB1IP/LRP1/PDLIM4/BAIAP2L2/LCP1/RAC2/PLPP3/MAP1B/WAS/KDR/KIT/CSPG4/RIMS2/PDGFRB/P2…	111	CC
GO:0042327	positive regulation of phosphorylation	94/989	955/17910	2.76829820557909e-08	9.77438522406606e-07	7.61401085653878e-07	HTR2B/ITGA5/TNFRSF1A/CTF1/ADCY1/SHC1/DDRGK1/LYN/SPHK1/CD300A/LTBR/CAMK1/CDC25B/GADD45G/P2RY6/PECAM1/EEF1A2/AFAP1L2/MAP3K12/DUSP5/ENPP2/CD74/CLIP3/VAV2/ITGA6/PIK3R3/LRP8/ANG/CCL5/FZD7/AIF1/CDKN1A/CAVIN3/RAPGEF3/PRKCA/LCP2/SOCS3/CNTF/GATA4/IQGAP1/CD27/HAVCR2/HCLS1/CD3E/LRP1/NCKAP1L/FCGR1A/TMEM119/KDR/KIT/CSPG4/VLDLR/PSRC1/PDGFRB/EDNRB/SDCBP/STAT3/ADCY3/MAPT/CKS2/MMP9/CCL3/ACSL1/PTPRC/DUSP9/VTN/FGFR…	94	BP
GO:0002444	myeloid leukocyte mediated immunity	63/989	549/17910	2.78510298107717e-08	9.77438522406606e-07	7.61401085653878e-07	TCIRG1/RAB31/S100A13/COTL1/SPON2/LYN/CD300A/ANPEP/TNFRSF1B/FABP5/HPSE/B2M/CD93/ITGAX/PKM/PECAM1/TRPM2/HEXB/CTSC/SLC2A3/GMFG/PTPN6/PRDX4/HMOX1/HLA-E/LAT2/IQGAP1/STOM/BIN2/CD53/PGM1/NCKAP1L/RAC2/KIT/ITGAL/FCER1G/SDCBP/LAIR1/TYROBP/DNAJC13/LGALS3/MGST1/MMP9/ADA2/ARHGAP9/HLA-H/CCL3/DNAJC3/C3AR1/ITGB2/LYZ/CD14/ANO6/PTPRC/LGALS9/CYBB/SERPINB9/FGL2/BST2/CTSS/S100A9/C3/CHI3L1	63	BP
GO:0009306	protein secretion	63/989	549/17910	2.78510298107717e-08	9.77438522406606e-07	7.61401085653878e-07	HTR2B/TCIRG1/CADM1/CARD11/S100A13/VGF/IDH2/PANX2/ITPR2/LYN/TNFRSF1B/FN1/PAM/TRPM4/GPR27/TNFRSF21/DYSF/ANG/CCL5/AIF1/PAEP/RAPGEF3/PRKCA/LCP2/GBP1/HLA-E/STEAP3/CASP1/GJA1/ANXA4/PANX1/HAVCR2/CD2/LRP1/TNFRSF4/RIMS2/SYT11/ENY2/UCP2/CCL3/MMP12/TMSB4X/CD14/OXCT1/GBP5/PLEK/LGALS9/SPTBN1/PTGER4/SNCG/CARD16/ISG15/NOX5/ADRA2A/CPLX1/ANXA1/GNPTAB/CSF1R/ADRA2C/MDK/BTN3A1/AGT/CHI3L1	63	BP
GO:0050767	regulation of neurogenesis	80/989	768/17910	2.90626911217342e-08	1.01512812117147e-06	7.90760376043594e-07	DLL4/SDC2/IDH2/ARC/SOCS2/LYN/TNFRSF1B/FN1/P2RX4/CAMK1/B2M/NCS1/SORL1/GDF11/FEZ1/SCN1B/WASHC5/TNFRSF21/LINGO1/SRGAP2/ASAP1/TRPV2/ITGA6/LRP8/PREX1/NFATC4/CRABP2/CNTF/IQGAP1/TNFRSF12A/THY1/MAN2A1/FSTL4/CHD7/ULK4/C1QA/LRP1/ZMYND8/KLF4/NOTCH3/SPOCK1/MAP1B/KIT/VLDLR/LGALS1/RIMS2/EDNRB/ADGRG1/STAT3/HSPA5/MAPT/DUSP15/CCL3/OLFM1/UBE2V2/JAG1/MDM2/PPARG/PTK2/DLL3/HMGB2/OMG/COBL/DPYSL3/FGFR1/ID2/COL3A1/ADRA2…	80	BP
GO:0009897	external side of plasma membrane	31/1000	199/18675	8.13654797023749e-08	1.18431976011235e-06	8.91372311749215e-07	ITGA5/GPC4/ECE1/ANPEP/B2M/LAG3/PECAM1/CD74/FCGR3A/ITGA6/CD209/CD8A/THY1/IL2RG/CD2/CD3E/CA4/KIT/PDCD1/CXCL10/CXCL9/IDE/IL2RB/ITGB2/CD14/CCR5/PTPRC/CD9/CD163/ANXA1/RTN4RL1	31	CC
GO:0060284	regulation of cell development	89/989	893/17910	3.75088161780906e-08	1.30396214732324e-06	1.01575513125773e-06	DLL4/TNFRSF1A/SDC2/IDH2/ARC/SOCS2/LYN/TNFRSF1B/FN1/P2RX4/CAMK1/B2M/TRIB1/NCS1/SORL1/GDF11/FEZ1/SCN1B/WASHC5/TNFRSF21/LINGO1/SRGAP2/ASAP1/TRPV2/ITGA6/LRP8/PREX1/NFATC4/CRABP2/PAEP/GBP1/CNTF/IQGAP1/TNFRSF12A/THY1/SLAMF8/MAN2A1/FSTL4/CHD7/ULK4/C1QA/LRP1/ZMYND8/KLF4/NOTCH3/SPOCK1/MAP1B/KIT/VLDLR/LGALS1/RIMS2/EDNRB/ADGRG1/STAT3/HSPA5/TYROBP/MAPT/DUSP15/CCL3/OLFM1/UBE2V2/JAG1/MDM2/PPARG/PTK2/DLL3/HMGB2…	89	BP
GO:0051209	release of sequestered calcium ion into cytosol	23/989	112/17910	3.7911182276855e-08	1.30563277280571e-06	1.01705650830284e-06	HTR2B/BAX/ITPR2/LYN/P2RY6/JPH1/TRPM2/PTPN6/CORO1A/THY1/CHD7/LCK/CXCL10/CXCL9/CCL3/PLN/RASA3/CCR5/PTPRC/CLIC2/CAPN3/PKD2/SNCA	23	BP
GO:0051283	negative regulation of sequestering of calcium ion	23/989	112/17910	3.7911182276855e-08	1.30563277280571e-06	1.01705650830284e-06	HTR2B/BAX/ITPR2/LYN/P2RY6/JPH1/TRPM2/PTPN6/CORO1A/THY1/CHD7/LCK/CXCL10/CXCL9/CCL3/PLN/RASA3/CCR5/PTPRC/CLIC2/CAPN3/PKD2/SNCA	23	BP
GO:0051704	multi-organism process	198/989	2496/17910	3.81549243164939e-08	1.30791531261656e-06	1.01883455188327e-06	CADM1/ITGA5/TNFRSF1A/VGF/MGST2/ISG20/SHC1/C4B/COTL1/BAX/HTRA1/BCL3/SPARC/DERL1/RPL32/SPON2/NECTIN1/LYN/ANPEP/TNFRSF1B/LTBR/FN1/HTATIP2/IRF1/ELOC/SERPINE1/PAM/CDC25B/B2M/SLC52A2/TAP1/TRIB1/CD93/CITED1/GGT1/NR6A1/IGFBP2/ADAMTS2/NLRC5/ROPN1B/WASHC5/IRF5/SH3PXD2B/RPL35A/GRID1/CD74/HEXB/JAG2/EXOSC4/NOCT/FOSL1/HCK/RPL15/MR1/RPSA/ATP8B3/PRF1/CD209/HLA-DRA/ANG/CCL4/IL12RB1/TMEM255A/CCL5/PRDX4/APOL1/PAEP/…	198	BP
GO:0001934	positive regulation of protein phosphorylation	90/989	907/17910	3.83863973601818e-08	1.30975809511361e-06	1.02027003509957e-06	HTR2B/ITGA5/TNFRSF1A/CTF1/ADCY1/SHC1/DDRGK1/LYN/SPHK1/CD300A/LTBR/CAMK1/CDC25B/GADD45G/P2RY6/PECAM1/AFAP1L2/MAP3K12/DUSP5/ENPP2/CD74/CLIP3/PIK3R3/LRP8/ANG/CCL5/FZD7/AIF1/CDKN1A/CAVIN3/RAPGEF3/PRKCA/LCP2/SOCS3/CNTF/GATA4/IQGAP1/CD27/HAVCR2/HCLS1/CD3E/LRP1/NCKAP1L/FCGR1A/TMEM119/KDR/KIT/CSPG4/VLDLR/PSRC1/PDGFRB/EDNRB/SDCBP/STAT3/ADCY3/CKS2/MMP9/CCL3/ACSL1/PTPRC/DUSP9/VTN/FGFR2/LGALS9/RARRES2/PTK2/G…	90	BP
GO:0007162	negative regulation of cell adhesion	39/989	271/17910	3.87989721174068e-08	1.31773467513958e-06	1.02648359897326e-06	TGFBI/CD300A/IRF1/SERPINE1/LAG3/TNFRSF21/PLXNB1/CD74/VSIR/FZD7/PTPN6/GBP1/MAD1L1/HAVCR2/LRP1/KLF4/SPOCK1/LGALS1/SEMA6A/LGALS3/ARHGDIG/MMP12/JAG1/PTPRC/DLC1/LGALS9/VSIG4/IDO1/ADAMDEC1/PTK2/CD9/ASS1/CDH1/RDX/ERBB3/COL1A1/ANXA1/MDK/CORO2B	39	BP
GO:0002275	myeloid cell activation involved in immune response	62/989	542/17910	4.04473305367439e-08	1.3674166332835e-06	1.06518464870788e-06	TCIRG1/RAB31/S100A13/COTL1/LYN/CD300A/ANPEP/TNFRSF1B/FABP5/HPSE/B2M/CD93/ITGAX/PKM/PECAM1/DYSF/TRPM2/HEXB/CTSC/SLC2A3/GMFG/PTPN6/PRDX4/HMOX1/LAT2/IQGAP1/STOM/BIN2/HAVCR2/CD53/PGM1/NCKAP1L/RAC2/KIT/ITGAL/FCER1G/SDCBP/LAIR1/TYROBP/DNAJC13/LGALS3/MGST1/MMP9/ADA2/ARHGAP9/HLA-H/CCL3/DNAJC3/C3AR1/ITGB2/LYZ/CD14/ANO6/PTPRC/LGALS9/CYBB/FGL2/BST2/CTSS/S100A9/C3/CHI3L1	62	BP
GO:0030182	neuron differentiation	114/989	1244/17910	4.43789804733371e-08	1.49348441136299e-06	1.16338841385042e-06	DLL4/SDC2/CTF1/ADCY1/SHC1/S100A6/ARC/NECTIN1/SOCS2/LYN/TUBB3/FN1/LAMA1/CNTNAP1/CAMK1/B2M/NCS1/RAP1GAP/GDF11/FEZ1/SCN1B/WASHC5/TNFRSF21/PLXNB1/LINGO1/SRGAP2/ASAP1/JAG2/MDGA1/TRPV2/LST1/ITGA6/MICALL2/LRP8/PREX1/UCHL1/NFATC4/FZD7/CAMSAP3/CRABP2/PRKCA/BICDL1/CNTF/IQGAP1/TNFRSF12A/GJA1/THY1/ADGRB1/FSTL4/YWHAZ/ULK4/C1QA/CD3E/LRP1/ZMYND8/KLF4/NOTCH3/SPOCK1/SLIT1/MAP1B/PBX3/VLDLR/LGALS1/RIMS2/SEMA6A/EDNR…	114	BP
GO:0032880	regulation of protein localization	95/989	979/17910	4.62241376193875e-08	1.54850861024948e-06	1.20625094055569e-06	HTR2B/TCIRG1/CADM1/PTP4A3/MAP1A/GPC4/IDH2/PANX2/DDRGK1/ITPR2/LYN/TNFRSF1B/FN1/PAM/CAMK1/TRPM4/SORL1/GPR27/TNFRSF21/GZMB/CLIP3/MICALL2/GLIS2/ANG/CCL5/MTCL1/AIF1/PAEP/RAPGEF3/PRKCA/GBP1/HLA-E/CASP1/IQGAP1/GJA1/STOM/ANXA4/PANX1/TBC1D1/YWHAZ/HAVCR2/SPIDR/CD2/HCLS1/LRP1/TNFRSF4/ZMYND8/ASTN2/LCP1/SESN2/RAC2/SYT11/FCER1G/CD247/ENY2/TYROBP/MAPT/LGALS3/ARHGDIG/UCP2/CCL3/BAP1/MMP12/ITGB2/TMSB4X/CD14/OXCT1/…	95	BP
GO:0032496	response to lipopolysaccharide	41/989	295/17910	4.73278497192154e-08	1.57830883452768e-06	1.22946459808812e-06	MGST2/SPARC/SPON2/LYN/TNFRSF1B/SERPINE1/TRIB1/CITED1/NOCT/HCK/CCL5/PRKCA/CASP1/IRF8/HPGD/GJA1/HAVCR2/IL10RA/CD6/CPS1/EDNRB/CXCL10/LY96/SELENOS/IL12RB2/MGST1/CCL3/CD14/CCR5/MTDH/FGFR2/LGALS9/IDO1/PTGER4/LY86/HMGB2/CARD16/ASS1/PDE4B/SNCA/FOS	41	BP
GO:0002480	antigen processing and presentation of exogenous peptide antigen via MHC class I, TAP-independent	7/989	9/17910	5.00691205689272e-08	1.66220458825673e-06	1.29481737118506e-06	B2M/HLA-B/HLA-A/HLA-C/HLA-E/HLA-F/HLA-H	7	BP
GO:0031984	organelle subcompartment	133/1000	1592/18675	1.23899032303924e-07	1.77062980710699e-06	1.33265562018767e-06	CHAC1/RAB31/TNFRSF1A/HM13/ALG1/MGST2/TGFBI/KDELR3/BAX/SULF2/DDRGK1/DERL1/TAPBPL/ITPR2/WIPI1/PTGS1/GALNT18/PAM/DHRS7B/B2M/HLA-DRB1/TAP1/HLA-DQA1/G6PC3/ALG5/RAP1GAP/SORL1/MAN1C1/EMC7/VPS53/B3GNT7/SRD5A3/B4GALNT3/JPH1/RAB2A/CD74/HLA-B/REEP1/HLA-A/CLIP3/HLA-C/CTSC/LST1/MR1/GPAA1/ATP8B3/HLA-DQB1/HLA-DRA/LFNG/ATP8B2/UCHL1/SEC24D/HLA-DRB5/HLA-DPA1/HMOX1/GBP1/POMGNT2/HLA-E/HACD1/TBXAS1/SQLE/GJA1/MAN2A1/P…	133	CC
GO:0051282	regulation of sequestering of calcium ion	23/989	114/17910	5.36505115450603e-08	1.77311331877621e-06	1.38121260310011e-06	HTR2B/BAX/ITPR2/LYN/P2RY6/JPH1/TRPM2/PTPN6/CORO1A/THY1/CHD7/LCK/CXCL10/CXCL9/CCL3/PLN/RASA3/CCR5/PTPRC/CLIC2/CAPN3/PKD2/SNCA	23	BP
GO:0042995	cell projection	154/1000	1917/18675	1.32766207845681e-07	1.86346856011974e-06	1.4025302407758e-06	ARMC9/ITGA5/C4B/MAP1A/C4A/NQO1/S100A6/ABI3/ARC/NECTIN1/TNFRSF1B/BASP1/TUBB3/PTGS1/P2RX4/S100A4/PAM/CNTNAP1/ELFN1/NCS1/KLC3/BAG2/PKM/KIRREL1/FEZ1/SCN1B/RAB15/PSTPIP1/MAP3K12/LAPTM4B/ROPN1B/WASHC5/TNFRSF21/DYSF/SH3PXD2B/SRGAP2/TRPM2/ASAP1/IFT122/FOSL1/HCK/TRPV2/ITGA6/MICALL2/SLC2A3/LRP8/GLIS2/PREX1/MYO1G/ANG/UCHL1/AIF1/PLXDC1/RAPGEF3/FMNL1/CORO1A/KCNK1/TUBB4A/IQGAP1/AMN/TNFRSF12A/SH3PXD2A/FAM49B/TH…	154	CC
GO:0010562	positive regulation of phosphorus metabolic process	98/989	1025/17910	5.76471563340351e-08	1.88826463191928e-06	1.4709127047758e-06	HTR2B/FABP3/ITGA5/TNFRSF1A/CTF1/ADCY1/SHC1/DDRGK1/LYN/SPHK1/CD300A/LTBR/CAMK1/CDC25B/GADD45G/P2RY6/PECAM1/EEF1A2/AFAP1L2/MAP3K12/DUSP5/ENPP2/CD74/CLIP3/VAV2/ITGA6/PIK3R3/LRP8/ANG/CCL5/FZD7/AIF1/CDKN1A/CAVIN3/RAPGEF3/PRKCA/LCP2/SOCS3/CNTF/GATA4/IQGAP1/CD27/HAVCR2/HCLS1/CD3E/LRP1/NCKAP1L/FCGR1A/TMEM119/KDR/KIT/CSPG4/VLDLR/PSRC1/PDGFRB/EDNRB/SDCBP/STAT3/ADCY3/MAPT/CKS2/MMP9/CCL3/TMSB4X/ACSL1/PTPRC/D…	98	BP
GO:0045937	positive regulation of phosphate metabolic process	98/989	1025/17910	5.76471563340351e-08	1.88826463191928e-06	1.4709127047758e-06	HTR2B/FABP3/ITGA5/TNFRSF1A/CTF1/ADCY1/SHC1/DDRGK1/LYN/SPHK1/CD300A/LTBR/CAMK1/CDC25B/GADD45G/P2RY6/PECAM1/EEF1A2/AFAP1L2/MAP3K12/DUSP5/ENPP2/CD74/CLIP3/VAV2/ITGA6/PIK3R3/LRP8/ANG/CCL5/FZD7/AIF1/CDKN1A/CAVIN3/RAPGEF3/PRKCA/LCP2/SOCS3/CNTF/GATA4/IQGAP1/CD27/HAVCR2/HCLS1/CD3E/LRP1/NCKAP1L/FCGR1A/TMEM119/KDR/KIT/CSPG4/VLDLR/PSRC1/PDGFRB/EDNRB/SDCBP/STAT3/ADCY3/MAPT/CKS2/MMP9/CCL3/TMSB4X/ACSL1/PTPRC/D…	98	BP
GO:0008104	protein localization	192/989	2417/17910	5.89842337927087e-08	1.91900989973389e-06	1.49486252847941e-06	HTR2B/TCIRG1/CADM1/PTP4A3/RAB31/TNFRSF1A/HM13/CARD11/S100A13/VGF/MAP1A/KDELR3/BAX/GPC4/IDH2/PANX2/BCL3/DDRGK1/DERL1/RPL32/NECTIN1/ITPR2/LYN/AZGP1/TNFRSF1B/FN1/PAM/CNTNAP1/CAMK1/TRPM4/WNK4/TAP1/ATP6V0B/SORL1/VPS53/GPR27/ROPN1B/WASHC5/TNFRSF21/DYSF/SH3PXD2B/RPL35A/CD74/REEP1/GZMB/CLIP3/IFT122/RFTN1/RPL15/MICALL2/RPSA/GPAA1/GLIS2/ANG/CCL5/MTCL1/SEC24D/CAMSAP3/AIF1/PHYHIP/CDKN1A/PAEP/RAPGEF3/PRKCA/LC…	192	BP
GO:0042325	regulation of phosphorylation	129/989	1467/17910	5.9106546436851e-08	1.91900989973389e-06	1.49486252847941e-06	HTR2B/ITGA5/TNFRSF1A/CTF1/ADCY1/SHC1/BAX/DDRGK1/DUSP14/SOCS2/LYN/SPHK1/CD300A/LTBR/FN1/CAMK1/CDC25B/TRIB1/GADD45G/P2RY6/SORL1/KIRREL1/NLRC5/PECAM1/EEF1A2/AFAP1L2/MAP3K12/DUSP5/ROPN1B/ENPP2/CD74/HEXIM1/CLIP3/VAV2/ITGA6/PIK3R3/LRP8/PRKDC/ANG/GMFG/UCHL1/CCL5/FZD7/PTPN6/AIF1/CDKN1A/CAVIN3/RAPGEF3/PRKCA/LCP2/GBP1/SOCS3/CNTF/GATA4/IQGAP1/THY1/SLAMF8/CD27/HAVCR2/ULK4/HCLS1/CD3E/LRP1/SESN2/KLF4/NCKAP1L/F…	129	BP
GO:1901701	cellular response to oxygen-containing compound	101/989	1068/17910	6.11918948930493e-08	1.97800116386743e-06	1.54081530353966e-06	TCIRG1/RAB31/ADCY1/SHC1/NQO1/SPON2/ITPR2/SOCS2/LYN/SPHK1/FFAR3/TNFRSF1B/P2RX4/SERPINE1/TRPM4/TRIB1/ATP6V0B/P2RY6/GPR27/COL4A1/TRPM2/HCK/LRP8/PRKDC/NFATC4/CCL5/FZD7/AIF1/RAPGEF3/PRKCA/GATA4/CASP1/IRF8/AQP1/HAVCR2/SPIDR/CD6/CPS1/LRP1/SESN2/KLF4/MAP1B/LGALS1/SPI1/EDNRB/ATP6V1H/ENY2/CXCL10/LY96/STAT3/SELENOS/HSPA5/ADCY3/MAPT/MGST1/MMP9/HCN2/STAT1/UCP2/IDE/CCL3/CD14/PIK3C2A/CCR5/OXCT1/MDM2/MTDH/TP53IN…	101	BP
GO:0042493	response to drug	93/989	958/17910	6.35037044529112e-08	2.04376551012208e-06	1.59204414656942e-06	HTR2B/FABP3/ADCY1/NQO1/SFXN5/SPARC/ITPR2/LYN/SPHK1/AK4/P2RX4/PAM/TRPM4/B2M/SLC52A2/SLC1A1/IGFBP2/SLC22A18/COL18A1/IRF5/TRPM2/FOSL1/LRP8/AIF1/CDKN1A/HMOX1/KCNK1/GATA4/AMN/HPGD/GJA1/AQP1/SLAMF8/PANX1/CD27/SFXN1/ABCC4/LCK/SPIDR/CPS1/KLF4/NCKAP1L/MAP1B/CCNO/IGFBP7/KDR/LGALS1/PDGFRB/P2RX6/SPI1/ATP8B1/STAT3/HSPA5/ADCY3/HNMT/MGST1/STAT1/JAG1/CYGB/CD14/ACSL1/OXCT1/MDM2/TP53INP1/SLC25A32/FGFR2/PPARG/CYBB/…	93	BP
GO:0060341	regulation of cellular localization	86/989	863/17910	6.4923361832505e-08	2.08037033350244e-06	1.62055842304111e-06	ADCY1/MAP1A/BAX/GPC4/DDRGK1/ARC/LYN/CD300A/P2RX4/CAMK1/TRPM4/NCS1/P2RY6/SORL1/FEZ1/GPR27/JPH1/REEP1/GZMB/CLIP3/MICALL2/GLIS2/MTCL1/PTPN6/RAPGEF3/HMOX1/GBP1/CORO1A/MAD1L1/IQGAP1/THY1/STOM/CHD7/YWHAZ/SPIDR/HCLS1/LRP1/ZMYND8/ASTN2/LCP1/SESN2/RAC2/MAP1B/SYT11/FCER1G/CD247/ENY2/CXCL10/RNF139/TYROBP/EHD2/MAPT/DNAJC13/LGALS3/CXCL9/UCP2/BAP1/PLN/ITGB2/OXCT1/MDM2/CLIC2/LGALS9/UBR5/SPTBN1/GPM6B/UBXN2B/IFI2…	86	BP
GO:0034220	ion transmembrane transport	98/989	1028/17910	6.64281139332612e-08	2.11937315882309e-06	1.65094068531331e-06	HTR2B/TCIRG1/GEM/BAX/S100A6/SFXN5/ITPR2/LYN/COX6C/TSC22D3/P2RX4/TRPM4/ATP6V0B/NCS1/P2RY6/SLC1A1/SCN1B/SLC7A7/COX7A1/DYSF/JPH1/GRID1/TRPM2/TRPV2/ATP8B2/PTPN6/APOL1/CORO1A/KCNK1/GABRD/CLCNKA/MFSD3/GJA1/THY1/AQP1/STOM/PANX1/SLC1A4/CHD7/ABCC4/LCK/COX4I2/P2RX6/ATP6V1H/ATP8B1/CXCL10/TTYH3/TMEM37/CXCL9/NDUFA4L2/ATP1B2/MMP9/S100A1/SLC11A2/HCN2/UCP2/CCL3/PLN/SLC2A10/RASA3/TMSB4X/ANO6/CCR5/PTPRC/SLC16A8/AT…	98	BP
GO:0060548	negative regulation of cell death	96/989	1003/17910	7.56054953388065e-08	2.40177802003019e-06	1.87092727576157e-06	HTR2B/ITGA5/SHC1/BAX/NQO1/BCL3/DDRGK1/SOCS2/SPHK1/TNFRSF1B/TSC22D3/HTATIP2/SERPINE1/CITED1/SORL1/LIMS2/MAP3K12/TFAP2A/CD74/HCK/ITGA6/PRKDC/NFATC4/CCL5/AIF1/CDKN1A/PRKCA/HMOX1/CORO1A/SOCS3/CNTF/GATA4/AQP1/ANXA4/CD27/YWHAZ/HCLS1/LRP1/KLF4/NCKAP1L/RRM2B/KDR/KIT/PDGFRB/PDCD1/FCER1G/EDNRB/HLA-F/SCX/STAT3/SELENOS/HSPA5/EVI2B/LGALS3/COPS5/MMP9/UCP2/IL2RB/DNAJC3/UBE2V2/CCR5/MDM2/MTDH/FGFR2/IDO1/MPZ/PTK2/…	96	BP
GO:1902105	regulation of leukocyte differentiation	38/989	267/17910	7.79251687936426e-08	2.46484332192766e-06	1.92005362819303e-06	CARD11/LYN/IRF1/TRIB1/LAG3/CD74/VSIR/C1QC/MAFB/HLA-DOA/IL12RB1/PTPN6/PRKCA/SLAMF8/CD27/CD2/HCLS1/CD86/NCKAP1L/SASH3/TYROBP/EVI2B/CCL3/TMEM178A/PTPRC/TMEM64/INPP5D/LGALS9/DCSTAMP/RASSF2/CA2/ANXA1/ID2/CTNNB1/TMEM176B/TMEM176A/MDK/FOS	38	BP
GO:0051208	sequestering of calcium ion	23/989	117/17910	8.88573936335841e-08	2.79862816700647e-06	2.18006398955271e-06	HTR2B/BAX/ITPR2/LYN/P2RY6/JPH1/TRPM2/PTPN6/CORO1A/THY1/CHD7/LCK/CXCL10/CXCL9/CCL3/PLN/RASA3/CCR5/PTPRC/CLIC2/CAPN3/PKD2/SNCA	23	BP
GO:0019838	growth factor binding	25/950	121/16967	1.12008529001515e-08	2.83157561315829e-06	2.31327088316812e-06	S100A13/SHC1/HTRA1/HTRA3/PXDN/IGFBP2/COL4A1/COL5A1/ITGA6/NRDC/IL2RG/FSTL4/IL10RA/IGFBP7/KDR/PDGFRB/CD109/IL2RB/FGFR2/ERBB3/COL1A1/FGFR1/COL3A1/COL1A2/NGFR	25	MF
GO:0006468	protein phosphorylation	153/989	1835/17910	9.34463647393493e-08	2.9306370558681e-06	2.28289573701416e-06	HTR2B/ITGA5/TNFRSF1A/CTF1/ADCY1/SHC1/BAX/ADCK5/DDRGK1/DUSP14/LYN/SPHK1/CD300A/LTBR/FN1/LAMA1/TNFRSF19/CAMK1/CDC25B/WNK4/TRIB1/GADD45G/P2RY6/MAPK12/CSF2RA/SORL1/KIRREL1/ADM2/PECAM1/AFAP1L2/MAP3K12/DUSP5/ROPN1B/ENPP2/CD74/HEXIM1/CLIP3/HCK/PIK3R3/LRP8/PRKDC/ANG/GMFG/UCHL1/CCL5/FZD7/PTPN6/AIF1/PRDX4/CDKN1A/CAVIN3/RAPGEF3/RASAL3/PRKCA/LCP2/GBP1/HSPB8/SOCS3/CNTF/GATA4/IQGAP1/PSMB8/THY1/PSMB10/CD27/IL2R…	153	BP
GO:0000904	cell morphogenesis involved in differentiation	68/989	632/17910	9.77564265706181e-08	3.05281721959939e-06	2.37807114413983e-06	SDC2/ADCY1/SHC1/S100A6/ARC/NECTIN1/TUBB3/FN1/RAP1GAP/FEZ1/SCN1B/PECAM1/COL18A1/LINGO1/SRGAP2/TRPV2/MICALL2/LRP8/PREX1/UCHL1/NFATC4/FZD7/PTPN6/CRABP2/PRKCA/GBP1/LAMC1/TNFRSF12A/THY1/ADGRB1/FSTL4/FERMT3/LRP1/SLIT1/MAP1B/VLDLR/SEMA6A/MAPT/DOK2/SLC11A2/BMPR1B/OLFM1/DOCK10/FGFR2/SPTBN1/PTK2/SEMA3B/OMG/ZNF385A/CHL1/RADIL/CLIC4/COBL/NEDD9/CSF1R/ID2/CTNNB1/ROBO1/DOK5/ARX/MCF2/MAP2/MET/MDK/SLC1A3/SEMA3C/N…	68	BP
GO:0031399	regulation of protein modification process	145/989	1718/17910	1.03304808104237e-07	3.21247441235538e-06	2.5024402549434e-06	HTR2B/ITGA5/TNFRSF1A/CTF1/ADCY1/SHC1/BAX/DDRGK1/DUSP14/DERL1/LYN/SPHK1/CD300A/LTBR/FN1/CAMK1/CDC25B/TRIB1/GADD45G/ELFN1/P2RY6/BAG2/TSPYL5/SORL1/KIRREL1/PECAM1/RASD2/AFAP1L2/MAP3K12/DUSP5/ROPN1B/PPP1R3C/DYSF/ENPP2/CD74/HEXIM1/CLIP3/PIK3R3/LRP8/PRKDC/ANG/GMFG/UCHL1/CCL5/FZD7/PTPN6/AIF1/CDKN1A/CAVIN3/RAPGEF3/PRKCA/LCP2/GBP1/SOCS3/CNTF/GATA4/IQGAP1/THY1/ADGRB1/CD27/HAVCR2/ULK4/HCLS1/CD3E/LRP1/SESN2/K…	145	BP
GO:0033036	macromolecule localization	211/989	2735/17910	1.08534828919138e-07	3.36093146694978e-06	2.61808472766466e-06	HTR2B/TCIRG1/FABP3/CADM1/PTP4A3/RAB31/TNFRSF1A/HM13/CARD11/S100A13/VGF/MAP1A/KDELR3/BAX/GPC4/IDH2/PANX2/BCL3/DDRGK1/ARC/DERL1/RPL32/NECTIN1/ITPR2/LYN/AZGP1/TNFRSF1B/FN1/P2RX4/PAM/CNTNAP1/CAMK1/TRPM4/WNK4/TAP1/ATP6V0B/SORL1/PITPNC1/VPS53/GPR27/ROPN1B/WASHC5/TNFRSF21/DYSF/SH3PXD2B/RPL35A/CD74/APOBR/REEP1/GZMB/HEXB/CLIP3/IFT122/RFTN1/RPL15/MICALL2/RPSA/GPAA1/GLIS2/ANG/CCL5/MTCL1/SEC24D/CAMSAP3/AIF1/…	211	BP
GO:0030658	transport vesicle membrane	29/1000	188/18675	2.62316051810678e-07	3.61720029338935e-06	2.72246761066668e-06	PAM/B2M/HLA-DRB1/HLA-DQA1/CD74/HLA-B/HLA-A/HLA-C/HLA-DQB1/HLA-DRA/SEC24D/HLA-DRB5/HLA-DPA1/HLA-E/CA4/HLA-DPB1/SYT11/HLA-F/HLA-H/SYNPR/SCG3/SLC17A5/HLA-DQB2/LMAN1/CPE/NCALD/SNCA/SLC6A17/HLA-DQA2	29	CC
GO:0052547	regulation of peptidase activity	49/989	398/17910	1.18856827296666e-07	3.66516659906454e-06	2.85507657377677e-06	ECM1/C4B/BAX/C4A/DDRGK1/SERPINB8/LYN/FN1/SERPINE1/MAPK12/SORL1/VSIR/CST7/CASP1/PSMB8/NRDC/AQP1/CD27/LCK/PSMB9/KLF4/SPOCK1/STAT3/MAPT/MMP9/PSMA3/CD109/TFPI2/DLC1/MDM2/VTN/PSME4/LGALS9/PPARG/PROS1/SERPINB9/CARD16/SPOCK2/DHCR24/BST2/ASPH/S100A9/FAS/ROBO1/SNCA/IFI6/IFI16/C3/NGFR	49	BP
GO:0032270	positive regulation of cellular protein metabolic process	127/989	1458/17910	1.29525852922992e-07	3.97752306684355e-06	3.09839474492105e-06	HTR2B/ITGA5/TNFRSF1A/CTF1/ADCY1/SHC1/BAX/BCL3/DDRGK1/DERL1/LYN/SPHK1/CD300A/TNFRSF1B/LTBR/FN1/CAMK1/CDC25B/TRIB1/GADD45G/P2RY6/MAPK12/BAG2/TSPYL5/PECAM1/RASD2/AFAP1L2/MAP3K12/DUSP5/ENPP2/CD74/CLIP3/VSIR/CTSC/PIK3R3/LRP8/ANG/CCL5/FZD7/AIF1/CDKN1A/CAVIN3/RAPGEF3/PRKCA/LCP2/SOCS3/CNTF/GATA4/CASP1/IQGAP1/NRDC/CD27/HAVCR2/LCK/HCLS1/CD3E/LRP1/KLF4/NCKAP1L/FCGR1A/TMEM119/KDR/KIT/CSPG4/VLDLR/PSRC1/PDGFRB…	127	BP
GO:0044437	vacuolar part	58/1000	538/18675	3.05042346318131e-07	4.13384972769053e-06	3.11132120927023e-06	TCIRG1/SDC2/GPC4/ECE1/WIPI1/ANPEP/FABP5/HPSE/P2RX4/HLA-DRB1/ATP6V0B/HLA-DQA1/EEF1A2/LAPTM4B/RAB2A/CD74/TRPM2/HEXB/HLA-DMA/CTSC/LAPTM5/NAAA/HLA-DQB1/HLA-DRA/HLA-DOA/HLA-DRB5/HLA-DPA1/STOM/LRP1/CSPG4/VLDLR/NSF/HLA-DPB1/PDGFRB/SDCBP/HLA-F/ATP6V1H/AP1S3/DNAJC13/HLA-DMB/MGST1/ADA2/SLC11A2/SLC22A17/HLA-H/DNAJC3/C3AR1/LYZ/IDUA/SLC17A5/HLA-DQB2/ATP6V1C1/TMEM165/BST2/SLC15A3/CTSS/HLA-DQA2/C3	58	CC
GO:0002291	T cell activation via T cell receptor contact with antigen bound to MHC molecule on antigen presenting cell	7/989	10/17910	1.58898972394566e-07	4.85927562882969e-06	3.78525877021168e-06	HAVCR2/APBB1IP/ITGAL/LGALS3/HLA-DMB/LGALS9/FGL2	7	BP
GO:0051336	regulation of hydrolase activity	106/989	1160/17910	1.59706555719514e-07	4.86379056054884e-06	3.78877579336334e-06	ECM1/HTR2B/C4B/BAX/C4A/DDRGK1/SERPINB8/LYN/CD300A/FN1/SERPINE1/ELFN1/PLEKHG4/P2RY6/MAPK12/RAP1GAP/SORL1/SIPA1L2/PPP1R3C/SGSM2/PLXNB1/SRGAP2/ASAP1/VAV2/VSIR/CST7/ITGA6/PREX1/ANG/CCL5/MTCL1/CAMSAP3/RAPGEF3/RASAL3/CASP1/IQGAP1/PSMB8/NRDC/THY1/AQP1/GZMA/CD27/LCK/CHN2/LRP1/PSMB9/KLF4/NCKAP1L/SPOCK1/KIT/PDGFRB/STAT3/MAPT/LGALS3/PPP1R3B/ARFGEF1/ARHGDIG/ATP1B2/MMP9/PSMA3/ARHGAP30/ARHGAP9/CD109/VAV1/TCEA1…	106	BP
GO:0019220	regulation of phosphate metabolic process	141/989	1671/17910	1.62108639259956e-07	4.91662827714352e-06	3.82993510298376e-06	HTR2B/FABP3/ITGA5/TNFRSF1A/CTF1/ADCY1/SHC1/BAX/DDRGK1/DUSP14/SOCS2/LYN/SPHK1/CD300A/LTBR/FN1/CAMK1/CDC25B/TRIB1/GADD45G/ELFN1/P2RY6/SORL1/KIRREL1/NLRC5/PECAM1/EEF1A2/AFAP1L2/MAP3K12/DUSP5/ROPN1B/PPP1R3C/ENPP2/ME1/CD74/HEXIM1/CLIP3/VAV2/ITGA6/PIK3R3/LRP8/PRKDC/ANG/GMFG/UCHL1/CCL5/FZD7/PTPN6/CAMSAP3/AIF1/CDKN1A/CAVIN3/RAPGEF3/PRKCA/LCP2/GBP1/SOCS3/CNTF/GATA4/IQGAP1/THY1/SLAMF8/CD27/HAVCR2/ULK4/HCLS…	141	BP
GO:0051174	regulation of phosphorus metabolic process	141/989	1673/17910	1.74012667147062e-07	5.25603834784365e-06	4.09432737972424e-06	HTR2B/FABP3/ITGA5/TNFRSF1A/CTF1/ADCY1/SHC1/BAX/DDRGK1/DUSP14/SOCS2/LYN/SPHK1/CD300A/LTBR/FN1/CAMK1/CDC25B/TRIB1/GADD45G/ELFN1/P2RY6/SORL1/KIRREL1/NLRC5/PECAM1/EEF1A2/AFAP1L2/MAP3K12/DUSP5/ROPN1B/PPP1R3C/ENPP2/ME1/CD74/HEXIM1/CLIP3/VAV2/ITGA6/PIK3R3/LRP8/PRKDC/ANG/GMFG/UCHL1/CCL5/FZD7/PTPN6/CAMSAP3/AIF1/CDKN1A/CAVIN3/RAPGEF3/PRKCA/LCP2/GBP1/SOCS3/CNTF/GATA4/IQGAP1/THY1/SLAMF8/CD27/HAVCR2/ULK4/HCLS…	141	BP
GO:0009612	response to mechanical stimulus	31/989	200/17910	1.79177384277799e-07	5.38994825358114e-06	4.1986399735816e-06	TNFRSF1A/LTBR/IRF1/IGFBP2/FOSL1/GATA4/CASP1/GJA1/AQP1/PHF24/MAP1B/KIT/CXCL10/SCX/STAT1/KCNK2/PPARG/PTGER4/HPN/COL1A1/SLC38A2/MEIS2/COL3A1/FAS/PKD2/COL11A1/MDK/SLC1A3/FOS/AGT/CHI3L1	31	BP
GO:0045177	apical part of cell	44/1000	365/18675	4.13217305918992e-07	5.50489495681912e-06	4.14323150627072e-06	TCIRG1/FN1/P2RY6/VASH1/SLC1A1/IGFBP2/SLC22A18/MTCL1/KCNK1/AMN/GJA1/THY1/AQP1/LRP1/CA4/SLC29A4/MAL2/CSPG4/PDGFRB/ATP8B1/ATP1B2/MGST1/SLC11A2/JAG1/ATP1B1/MTDH/KCNK2/PTK2/CD9/ATP6V1C1/CA2/CHL1/RDX/ERBB3/CLIC4/HPN/BST2/ANXA1/SORBS2/CTNNB1/KCNE4/SLC9A3/SNX10/MYO7B	44	CC
GO:0002474	antigen processing and presentation of peptide antigen via MHC class I	20/989	95/17910	1.89036584632111e-07	5.66341312495388e-06	4.41166252710112e-06	TAPBPL/B2M/TAP1/HLA-B/HLA-A/HLA-C/MR1/SEC24D/HLA-E/PSMB8/PSMB10/PSMB9/FCGR1A/HLA-F/PSMA3/NCF4/IDE/HLA-H/PSME4/CYBB	20	BP
GO:0006812	cation transport	97/989	1038/17910	2.0013108365703e-07	5.97152261762069e-06	4.65167240684185e-06	HTR2B/TCIRG1/GEM/BAX/NECTIN1/ITPR2/LYN/COX6C/SLC38A6/P2RX4/TRPM4/WNK4/B2M/ATP6V0B/NCS1/P2RY6/SLC1A1/SCN1B/COX7A1/SLC22A18/DYSF/JPH1/TRPM2/TRPV2/CCL4/CCL5/PTPN6/CORO1A/KCNK1/STEAP3/MFSD3/GJA1/THY1/AQP1/STOM/PANX1/SLC1A4/SFXN1/CHD7/LCK/COX4I2/NSF/SLC38A8/PDGFRB/P2RX6/FCER1G/ATP6V1H/CXCL10/TMEM37/LGALS3/CXCL9/NDUFA4L2/ATP1B2/MMP9/S100A1/SLC11A2/HCN2/UCP2/CCL3/PLN/SLC2A10/RASA3/TMSB4X/ANO6/CCR5/PTPRC…	97	BP
GO:0050727	regulation of inflammatory response	55/989	479/17910	2.10749118704083e-07	6.26298792277861e-06	4.8787168650767e-06	TNFRSF1A/MGST2/C4B/C4A/LYN/SPHK1/FFAR3/TNFRSF1B/SERPINE1/SIGLEC10/GGT1/NT5E/HCK/C1QC/CTSC/CST7/C1QB/CCL5/C2/HLA-E/C1R/SOCS3/SLAMF8/MGLL/C1S/C1QA/CD6/KLF4/FCER1G/EDNRB/SELENOS/MMP9/CCL3/BAP1/C3AR1/ITGB2/TMSB4X/PTPRC/VTN/GBP5/PPARG/VSIG4/IDO1/PROS1/PTGER4/CD5L/ANXA1/S100A9/SNCA/PLA2G7/MDK/C3/AGT/IGHG4/IGLC3	55	BP
GO:0048585	negative regulation of response to stimulus	137/989	1620/17910	2.20126775320266e-07	6.51539893217011e-06	5.0753389668008e-06	ECM1/HTR2B/CHAC1/DLL4/TNFRSF1A/BAX/HTRA1/BCL3/SULF2/DUSP14/HTRA3/SOCS2/LYN/CD300A/TNFRSF1B/SERPINE1/SIGLEC10/MLIP/TRIB1/CITED1/PXDN/SORL1/IGFBP2/NLRC5/CD74/NT5E/IFT122/CST7/ITGA6/GLIS2/PRKDC/LFNG/UCHL1/NFATC4/CCL5/PTPN6/AIF1/CDKN1A/CAVIN3/RASL11B/RASAL3/HMOX1/GBP1/HLA-E/SOCS3/GATA4/PSMB8/GJA1/THY1/SLAMF8/PSMB10/FSTL4/HAVCR2/CD3E/LRP1/PSMB9/SESN2/KLF4/NOTCH3/RRM2B/PDCD1/SEMA6A/HLA-F/ENY2/SAMSN1/LY…	137	BP
GO:0023023	MHC protein complex binding	11/950	25/16967	3.45538798520977e-08	7.27935068884192e-06	5.94690458507155e-06	TAPBPL/HLA-DRB1/PKM/CD74/HLA-DMA/HLA-DRA/HLA-DOA/FAM49B/CD8A/HLA-DMB/ATP1B1	11	MF
GO:0036477	somatodendritic compartment	71/1000	724/18675	5.73649331158438e-07	7.51480623817554e-06	5.65598112475513e-06	C4B/MAP1A/C4A/NQO1/ARC/NECTIN1/TNFRSF1B/TUBB3/P2RX4/PAM/TRPM4/ELFN1/NCS1/BAG2/KIRREL1/FEZ1/SCN1B/EEF1A2/WASHC5/SRGAP2/TRPM2/ASAP1/SLC2A3/LRP8/PREX1/ANG/UCHL1/AIF1/PLXDC1/KCNK1/TUBB4A/THY1/ADGRB1/SLC1A4/CD3E/LRP1/PDLIM4/ZMYND8/ASTN2/MAP1B/NSF/P2RX6/SYT11/MAPT/STAT1/BMPR1B/OLFM1/CYGB/DOCK10/KCNK2/CYBB/SNCG/ASS1/PDE4B/ZNF385A/CHL1/GABRA5/HPN/COBL/NECAB2/PALMD/CPLX1/KIF17/SLC38A2/CPEB4/ADRA2C/SNCA/RT…	71	CC
GO:0032268	regulation of cellular protein metabolic process	191/989	2452/17910	2.66872499535688e-07	7.86740128631209e-06	6.12851626302166e-06	ECM1/HTR2B/CHAC1/ITGA5/TNFRSF1A/CTF1/ADCY1/SHC1/C4B/MAP1A/BAX/C4A/BCL3/DDRGK1/DUSP14/DERL1/SERPINB8/LYN/SPHK1/CD300A/TNFRSF1B/LTBR/FN1/SERPINE1/CAMK1/CDC25B/TRIB1/GADD45G/ELFN1/P2RY6/MAPK12/BAG2/TSPYL5/SORL1/KIRREL1/PECAM1/RASD2/AFAP1L2/MAP3K12/LAPTM4B/DUSP5/ROPN1B/PPP1R3C/DYSF/ENPP2/CD74/HEXIM1/CLIP3/VSIR/CTSC/CST7/PIK3R3/LRP8/PRKDC/ANG/GMFG/UCHL1/CCL5/FZD7/PTPN6/AIF1/CDKN1A/CAVIN3/RAPGEF3/PRKCA…	191	BP
GO:0098655	cation transmembrane transport	74/989	730/17910	2.89355262422512e-07	8.49620830300364e-06	6.61834179598398e-06	HTR2B/TCIRG1/GEM/BAX/ITPR2/LYN/COX6C/P2RX4/TRPM4/ATP6V0B/NCS1/P2RY6/SLC1A1/SCN1B/COX7A1/DYSF/JPH1/TRPM2/TRPV2/PTPN6/CORO1A/KCNK1/MFSD3/THY1/AQP1/STOM/PANX1/SLC1A4/CHD7/LCK/COX4I2/P2RX6/ATP6V1H/CXCL10/TMEM37/CXCL9/NDUFA4L2/ATP1B2/MMP9/S100A1/SLC11A2/HCN2/UCP2/CCL3/PLN/SLC2A10/RASA3/TMSB4X/ANO6/CCR5/PTPRC/ATP1B1/CLIC2/COX6A2/KCNK2/NIPAL2/MCUB/PDE4B/SLC17A5/ATP6V1C1/KCND3/SLC38A3/NOX5/HPN/ADRA2A/SLC…	74	BP
GO:0001891	phagocytic cup	10/1000	27/18675	6.7808342329659e-07	8.73727165100196e-06	6.57606357019298e-06	RAB31/MYO1G/AIF1/CORO1A/ADGRB1/BIN2/LCP1/SYT11/MEGF10/ANXA1	10	CC
GO:0030669	clathrin-coated endocytic vesicle membrane	12/1000	40/18675	7.20898256001913e-07	9.13912950350813e-06	6.87851986202165e-06	HLA-DRB1/HLA-DQA1/CD74/HLA-DQB1/HLA-DRA/HLA-DRB5/HLA-DPA1/FCGR1A/HLA-DPB1/CD9/HLA-DQB2/HLA-DQA2	12	CC
GO:0030099	myeloid cell differentiation	49/989	411/17910	3.17710915467518e-07	9.29178351982385e-06	7.23807574335775e-06	TCIRG1/LYN/SLC25A38/LTBR/DHRS7B/B2M/TRIB1/CD74/C1QC/MAFB/PTPN6/PRKCA/IRF8/SH3PXD2A/SFXN1/HCLS1/NCKAP1L/KIT/SPI1/FCER1G/STAT3/TYROBP/EVI2B/LGALS3/BATF/MMP9/SLC11A2/STAT1/CD109/CCL3/TMEM178A/JAG1/TMEM64/INPP5D/UBD/PPARG/DCSTAMP/HMGB2/RASSF2/ZNF385A/CA2/ISG15/CSF1R/MEIS2/ID2/CTNNB1/IFI16/SNX10/FOS	49	BP
GO:0099024	plasma membrane invagination	14/989	50/17910	3.24093063201844e-07	9.44097184109719e-06	7.35428985522303e-06	RAB31/CD300A/AIF1/ADGRB1/BIN2/NCKAP1L/FCGR1A/FCER1G/ITGB2/ANO6/PPARG/MSR1/MEGF10/C3	14	BP
GO:0009888	tissue development	159/989	1964/17910	3.30581390497067e-07	9.59206633056449e-06	7.47198882623705e-06	ECM1/HTR2B/DLL4/TCIRG1/ITGA5/TNFRSF1A/TGFBI/TAGLN2/BAX/GPC4/SULF2/DDRGK1/SAP30/ARC/NECTIN1/BASP1/TUBB3/FABP5/HPSE/FN1/ACADVL/SECTM1/LAMA1/TNFRSF19/S100A4/SERPINE1/TRPM4/WNK4/ITGAX/CITED1/PKM/GDF11/PHLDA2/PECAM1/COL4A1/COL18A1/COL4A2/DYSF/SH3PXD2B/TFAP2A/JAG2/IFT122/HCK/COL5A1/ITGA6/PRKDC/LFNG/NFATC4/FZD7/CAMSAP3/CRABP2/CDKN1A/RAPGEF3/SOCS3/GATA4/IQGAP1/LAMC1/PSMB8/GJA1/ANXA4/PSMB10/CHD7/CPS1/PSMB…	159	BP
GO:0120036	plasma membrane bounded cell projection organization	119/989	1367/17910	3.50358641823801e-07	1.01260517264369e-05	7.88795059858416e-06	ARMC9/SDC2/ADCY1/SHC1/MAP1A/KCTD17/S100A6/ARC/NECTIN1/LYN/TUBB3/FN1/LAMA1/CNTNAP1/CAMK1/B2M/NCS1/RAP1GAP/FEZ1/SCN1B/ROPN1B/WASHC5/TNFRSF21/ENPP2/PLXNB1/LINGO1/SRGAP2/TRPM2/ASAP1/VAV2/IFT122/TRPV2/LST1/ITGA6/MICALL2/LRP8/PREX1/UCHL1/NFATC4/CAMSAP3/AIF1/CRABP2/PRKCA/EMP3/CORO1A/BICDL1/TUBB4A/IQGAP1/TNFRSF12A/GJA1/THY1/ADGRB1/FSTL4/ABCC4/ULK4/CD3E/LRP1/ZMYND8/KLF4/FHDC1/RAC2/SPOCK1/SLIT1/MAP1B/WAS/C…	119	BP
GO:0042060	wound healing	60/989	550/17910	3.52230092936487e-07	1.01403741599293e-05	7.89910742958717e-06	ITGA5/PAPSS2/SPARC/ITPR2/LYN/HPSE/FN1/IRF1/P2RX4/SERPINE1/PKM/PECAM1/DYSF/VAV2/COL5A1/FZD7/PTPN6/CDKN1A/PRKCA/LCP2/HMOX1/GATA4/TNFRSF12A/GJA1/YWHAZ/LCK/FERMT3/WAS/PDGFRB/P2RX6/SYT11/FCER1G/EHD2/ARFGEF1/CD109/VAV1/MMP12/ANO6/TFPI2/SMOC2/VTN/PLEK/FGFR2/PROS1/CD9/LMAN1/MYOF/ERBB3/SOX15/ADRA2A/COL1A1/CAPZA1/ANXA1/CAPN3/COL3A1/ADRA2C/ENO3/COL1A2/MDK/CPQ	60	BP
GO:0097553	calcium ion transmembrane import into cytosol	23/989	126/17910	3.62508764875632e-07	1.03956793662779e-05	8.09798404108826e-06	HTR2B/BAX/ITPR2/LYN/P2RY6/JPH1/TRPM2/PTPN6/CORO1A/THY1/CHD7/LCK/CXCL10/CXCL9/CCL3/PLN/RASA3/CCR5/PTPRC/CLIC2/CAPN3/PKD2/SNCA	23	BP
GO:0030162	regulation of proteolysis	76/989	762/17910	3.79129078015044e-07	1.08301600967863e-05	8.43643407382312e-06	ECM1/CHAC1/C4B/MAP1A/BAX/C4A/DDRGK1/SERPINB8/LYN/TNFRSF1B/FN1/SERPINE1/TRIB1/MAPK12/BAG2/SORL1/VSIR/C1QC/CTSC/CST7/C1QB/C2/C1R/LDLRAD3/CASP1/PSMB8/NRDC/AQP1/CD27/C1S/LCK/C1QA/PSMB9/KLF4/SPOCK1/SDCBP/STAT3/RNF139/MAPT/MMP9/PSMA3/IDE/CD109/UBE2V2/C3AR1/TFPI2/DLC1/MDM2/VTN/PSME4/LGALS9/PPARG/VSIG4/PROS1/PTK2/SERPINB9/CARD16/SPOCK2/SPON1/CD5L/HPN/ADRA2A/DHCR24/BST2/CAPN3/ASPH/S100A9/FAS/ROBO1/SNCA/IF…	76	BP
GO:0010324	membrane invagination	15/989	58/17910	3.86269579926877e-07	1.09915320620119e-05	8.56213895111233e-06	RAB31/CD300A/AIF1/ADGRB1/BIN2/NCKAP1L/FCGR1A/SYT11/FCER1G/ITGB2/ANO6/PPARG/MSR1/MEGF10/C3	15	BP
GO:0002685	regulation of leukocyte migration	29/989	186/17910	3.90636484425795e-07	1.10311716679274e-05	8.59301725014302e-06	ECM1/LYN/CD300A/P2RX4/SERPINE1/DYSF/CD74/CCL4/CCL5/AIF1/HMOX1/THY1/SLAMF8/NCKAP1L/RAC2/CXCL10/LGALS3/CXCR3/CCL3/C3AR1/ANO6/LGALS9/RARRES2/PTGER4/CD9/ANXA1/PLA2G7/MDK/NBL1	29	BP
GO:0007169	transmembrane receptor protein tyrosine kinase signaling pathway	69/989	669/17910	3.90656147263102e-07	1.10311716679274e-05	8.59301725014302e-06	TCIRG1/ITGA5/PTP4A3/SDC2/SHC1/SULF2/SOCS2/LYN/FFAR3/ATP6V0B/IGFBP2/COL4A1/AFAP1L2/VAV2/NFATC4/PRKCA/IQGAP1/CD8A/FSTL4/CD7/CD3E/LRP1/NCKAP1L/KDR/KIT/CSPG4/PDGFRB/SEMA6A/SDCBP/ATP6V1H/CD8B/STAT3/DOK2/MMP9/NCF4/IDE/VAV1/PIK3C2A/POLR2K/SMOC2/VTN/FGFR2/RARRES2/MATK/CYBB/PTK2/PGF/GDF15/MMP2/RASSF2/ATP6V1C1/MYOF/ERBB3/HPN/ADRA2A/CSF1R/FGFR1/CTNNB1/ROBO1/DOK5/SNCA/IFI6/MET/NRG3/PDK4/AGT/NGFR/FGF9/MTSS1	69	BP
GO:0098662	inorganic cation transmembrane transport	67/989	643/17910	3.99177787388967e-07	1.12287797444912e-05	8.74694918609652e-06	HTR2B/TCIRG1/GEM/BAX/ITPR2/LYN/COX6C/P2RX4/TRPM4/ATP6V0B/NCS1/P2RY6/SCN1B/COX7A1/DYSF/JPH1/TRPM2/TRPV2/PTPN6/CORO1A/KCNK1/MFSD3/THY1/AQP1/STOM/PANX1/CHD7/LCK/COX4I2/ATP6V1H/CXCL10/TMEM37/CXCL9/NDUFA4L2/ATP1B2/S100A1/SLC11A2/HCN2/UCP2/CCL3/PLN/SLC2A10/RASA3/TMSB4X/ANO6/CCR5/PTPRC/ATP1B1/CLIC2/COX6A2/KCNK2/NIPAL2/MCUB/PDE4B/SLC17A5/ATP6V1C1/KCND3/NOX5/HPN/ADRA2A/SLC15A3/CAPN3/PKD2/SNCA/SLC9A3/SLC1A…	67	BP
GO:0030030	cell projection organization	121/989	1400/17910	4.02973492638566e-07	1.1292451105499e-05	8.79654764398936e-06	ARMC9/SDC2/ADCY1/SHC1/MAP1A/KCTD17/S100A6/ARC/NECTIN1/LYN/TUBB3/FN1/LAMA1/CNTNAP1/CAMK1/B2M/NCS1/RAP1GAP/FEZ1/SCN1B/ROPN1B/WASHC5/TNFRSF21/ENPP2/PLXNB1/LINGO1/SRGAP2/TRPM2/ASAP1/VAV2/IFT122/TRPV2/LST1/ITGA6/MICALL2/LRP8/PREX1/UCHL1/NFATC4/CAMSAP3/AIF1/CRABP2/PRKCA/EMP3/CORO1A/BICDL1/TUBB4A/IQGAP1/TNFRSF12A/GJA1/THY1/ADGRB1/FSTL4/ABCC4/ULK4/CD3E/LRP1/ZMYND8/KLF4/FHDC1/RAC2/SPOCK1/SLIT1/MAP1B/WAS/C…	121	BP
GO:0097530	granulocyte migration	20/989	100/17910	4.55203851039735e-07	1.27077741748593e-05	9.89905025347175e-06	CD300A/PECAM1/DYSF/CD74/PREX1/CCL5/SLAMF8/NCKAP1L/RAC2/LGALS3/CCL3/VAV1/C3AR1/ITGB2/RARRES2/PTGER4/PDE4B/ANXA1/S100A9/MDK	20	BP
GO:0043235	receptor complex	37/1000	292/18675	1.02858308417196e-06	1.2726777254974e-05	9.5787449006233e-06	ITGA5/TNFRSF1A/ITPR2/LYN/TNFRSF1B/B2M/ITGAX/PLXNB1/CD74/ITGA6/LRP8/IL12RB1/PTPN6/CD3D/PLXDC1/CD8A/NT5DC3/CD6/CD3E/APBB1IP/LRP1/NOTCH3/VLDLR/ITGAL/CD247/SDCBP/LY96/CD8B/BMPR1B/IL2RB/ITGB2/LOXL4/CD14/GABRB3/ERBB3/ADRA2A/FGFR1	37	CC
GO:0042101	T cell receptor complex	8/1000	17/18675	1.03627702839483e-06	1.2726777254974e-05	9.5787449006233e-06	PTPN6/CD3D/CD8A/CD6/CD3E/APBB1IP/CD247/CD8B	8	CC
GO:0010243	response to organonitrogen compound	88/989	932/17910	4.92556630435437e-07	1.36986504389025e-05	1.06709190164643e-05	TCIRG1/FABP3/RAB31/HM13/VGF/MGST2/ADCY1/SHC1/SPARC/DERL1/ITPR2/SOCS2/LYN/FFAR3/P2RX4/TRPM4/CYC1/ATP6V0B/P2RY6/CITED1/COL4A1/IRF5/TRPM2/FOSL1/PRKDC/AIF1/CDKN1A/RAPGEF3/IQGAP1/GJA1/AQP1/PANX1/ABCC4/SPIDR/CPS1/LRP1/SESN2/KLF4/RRM2B/MAP1B/P2RX6/FCER1G/EDNRB/ATP6V1H/STAT3/SELENOS/HSPA5/RNF139/ADCY3/HNMT/MGST1/MMP9/HCN2/STAT1/UCP2/IDE/MMP12/PLN/ITGB2/JAG1/PIK3C2A/MDM2/PPARG/RARRES2/CYBB/PTK2/BCHE/GDF15…	88	BP
GO:0032990	cell part morphogenesis	63/989	595/17910	5.13109789626141e-07	1.42166133441528e-05	1.10743996542183e-05	SDC2/ADCY1/SHC1/BAX/S100A6/ARC/NECTIN1/TUBB3/FN1/CNTNAP1/RAP1GAP/FEZ1/SCN1B/ENPP2/PLXNB1/LINGO1/SRGAP2/TRPV2/LRP8/UCHL1/NFATC4/CRABP2/PRKCA/IQGAP1/TNFRSF12A/GJA1/THY1/ADGRB1/FSTL4/LRP1/SLIT1/MAP1B/VLDLR/RIMS2/SEMA6A/MAPT/DOK2/SLC11A2/MYH14/BMPR1B/OLFM1/PLEKHO1/DOCK10/FGFR2/SPTBN1/PTK2/SEMA3B/OMG/CHL1/NES/COBL/CSF1R/CTNNB1/ROBO1/DOK5/ARX/MCF2/MAP2/MDK/NBL1/SEMA3C/NGFR/SPP1	63	BP
GO:1903706	regulation of hemopoiesis	53/989	468/17910	5.41434161599327e-07	1.49452051347829e-05	1.16419551246313e-05	CARD11/LYN/IRF1/B2M/TRIB1/LAG3/CD74/VSIR/C1QC/MAFB/HLA-DOA/IL12RB1/PTPN6/PRKCA/PSMB8/SLAMF8/PSMB10/CD27/CD2/HCLS1/CD86/PSMB9/NCKAP1L/SASH3/SPI1/STAT3/TYROBP/EVI2B/LGALS3/PSMA3/STAT1/CCL3/TMEM178A/JAG1/PTPRC/TMEM64/INPP5D/PSME4/LGALS9/DCSTAMP/TCF12/HMGB2/RASSF2/CA2/ISG15/ANXA1/MEIS2/ID2/CTNNB1/TMEM176B/TMEM176A/MDK/FOS	53	BP
GO:0018108	peptidyl-tyrosine phosphorylation	43/989	346/17910	5.44902535607133e-07	1.49848197291962e-05	1.16728139403036e-05	ITGA5/TNFRSF1A/CTF1/SHC1/LYN/CD300A/PECAM1/AFAP1L2/ENPP2/CD74/HCK/LRP8/CCL5/PTPN6/SOCS3/CNTF/IQGAP1/THY1/LCK/HCLS1/CD3E/FCGR1A/KDR/KIT/CSPG4/PDGFRB/SAMSN1/STAT3/IL12RB2/ITGB2/PTPRC/VTN/FGFR2/MATK/PTK2/ERBB3/ADRA2A/NEDD9/CSF1R/FGFR1/PARP9/MET/AGT	43	BP
GO:0016310	phosphorylation	176/989	2243/17910	5.53873160524318e-07	1.51748891935473e-05	1.18208734787698e-05	HTR2B/ITGA5/TNFRSF1A/CTF1/ADCY1/SHC1/BAX/ADCK5/PAPSS2/PFKP/DDRGK1/DUSP14/SOCS2/LYN/SPHK1/CD300A/AK4/COX6C/LTBR/FN1/NDUFB9/LAMA1/TNFRSF19/CAMK1/CDC25B/WNK4/CYC1/TRIB1/GADD45G/NDUFAF1/P2RY6/MAPK12/CSF2RA/PKM/SORL1/KIRREL1/ADM2/NLRC5/PECAM1/EEF1A2/AFAP1L2/MAP3K12/DUSP5/ROPN1B/ENPP2/CD74/HEXIM1/CLIP3/VAV2/HCK/ITGA6/PIK3R3/LRP8/PRKDC/ANG/GMFG/UCHL1/CCL5/FZD7/PTPN6/AIF1/PRDX4/CDKN1A/CAVIN3/RAPGEF3/RASA…	176	BP
GO:0071675	regulation of mononuclear cell migration	13/989	45/17910	5.73757072983521e-07	1.56614430662539e-05	1.21998872360707e-05	LYN/SERPINE1/CCL5/AIF1/SLAMF8/CXCL10/LGALS3/C3AR1/ANO6/RARRES2/PLA2G7/MDK/NBL1	13	BP
GO:0051046	regulation of secretion	75/989	757/17910	5.87139956093302e-07	1.59676069240134e-05	1.24383815130428e-05	HTR2B/TCIRG1/CADM1/TNFRSF1A/ADCY1/IDH2/PANX2/ITPR2/LYN/CD300A/FFAR3/TNFRSF1B/FN1/P2RX4/PAM/TRPM4/WNK4/NCS1/RAB15/GPR27/TNFRSF21/CD74/ANG/CCL5/AIF1/PAEP/RAPGEF3/PRKCA/HMOX1/GBP1/HLA-E/CASP1/GJA1/AQP1/ANXA4/PANX1/CHD7/HAVCR2/CD2/LRP1/TNFRSF4/RAC2/NSF/RIMS2/SYT11/FCER1G/EDNRB/SDCBP/HLA-F/ENY2/UCP2/CCL3/MMP12/ITGB2/TMSB4X/CD14/OXCT1/SGK1/LGALS9/SPTBN1/PTGER4/SNCG/CARD16/ERBB3/ADRA2A/CPLX1/ANXA1/CSF1R…	75	BP
GO:0060142	regulation of syncytium formation by plasma membrane fusion	10/989	26/17910	5.94598449209247e-07	1.61109947451182e-05	1.25500771748732e-05	CAMK1/RAPGEF3/ADGRB1/CD53/CXCL10/TYROBP/EHD2/CXCL9/DCSTAMP/GDF15	10	BP
GO:0009719	response to endogenous stimulus	131/989	1560/17910	6.20989923843659e-07	1.67644532554131e-05	1.3059105628083e-05	DLL4/TCIRG1/FABP3/RAB31/VGF/ADCY1/SHC1/NQO1/HTRA1/SULF2/DDRGK1/SPARC/HTRA3/ITPR2/SOCS2/LYN/FFAR3/P2RX4/PAM/TRPM4/CYC1/ATP6V0B/P2RY6/CITED1/NR6A1/IGFBP2/COL4A1/COL4A2/ME1/TRPM2/FOSL1/ASIP/PRKDC/ANG/CCL5/AIF1/CDKN1A/RAPGEF3/RASL11B/CORO1A/GATA4/IQGAP1/HPGD/GJA1/AQP1/SPIDR/CPS1/HCLS1/LRP1/SESN2/KLF4/MAP1B/IGFBP7/KIT/PDGFRB/FCER1G/EDNRB/SDCBP/ATP6V1H/SCX/STAT3/SELENOS/HSPA5/NASP/ADCY3/MAPT/HNMT/ACSBG…	131	BP
GO:0071674	mononuclear cell migration	16/989	68/17910	6.44378233883671e-07	1.7268472770038e-05	1.34517247001053e-05	LYN/SERPINE1/PECAM1/CCL5/AIF1/SLAMF8/CXCL10/LGALS3/CCL3/C3AR1/ANO6/RARRES2/ANXA1/PLA2G7/MDK/NBL1	16	BP
GO:0050921	positive regulation of chemotaxis	23/989	130/17910	6.46101795626285e-07	1.7268472770038e-05	1.34517247001053e-05	P2RX4/SERPINE1/DYSF/CD74/CCL4/CCL5/AIF1/NCKAP1L/RAC2/KDR/PDGFRB/CXCL10/CCL3/C3AR1/TMSB4X/ANO6/SMOC2/LGALS9/RARRES2/FGFR1/PLA2G7/MET/MDK	23	BP
GO:0010810	regulation of cell-substrate adhesion	30/989	201/17910	6.46689075241587e-07	1.7268472770038e-05	1.34517247001053e-05	ITGA5/FN1/SERPINE1/ITGA6/PREX1/FZD7/CAMSAP3/GBP1/IQGAP1/THY1/CD3E/LRP1/RAC2/SPOCK1/KDR/LGALS1/NID1/FMN1/MMP12/JAG1/DLC1/SMOC2/VTN/GPM6B/PTK2/SPOCK2/NEDD9/COL1A1/MDK/CORO2B	30	BP
GO:0018212	peptidyl-tyrosine modification	43/989	349/17910	6.89788627823044e-07	1.8352859881068e-05	1.4296436162443e-05	ITGA5/TNFRSF1A/CTF1/SHC1/LYN/CD300A/PECAM1/AFAP1L2/ENPP2/CD74/HCK/LRP8/CCL5/PTPN6/SOCS3/CNTF/IQGAP1/THY1/LCK/HCLS1/CD3E/FCGR1A/KDR/KIT/CSPG4/PDGFRB/SAMSN1/STAT3/IL12RB2/ITGB2/PTPRC/VTN/FGFR2/MATK/PTK2/ERBB3/ADRA2A/NEDD9/CSF1R/FGFR1/PARP9/MET/AGT	43	BP
GO:0007167	enzyme linked receptor protein signaling pathway	90/989	968/17910	7.07437171171462e-07	1.87547192501211e-05	1.46094749396787e-05	TCIRG1/ITGA5/PTP4A3/SDC2/CTF1/SHC1/HTRA1/SULF2/HTRA3/SOCS2/LYN/FFAR3/ATP6V0B/CITED1/GDF11/IGFBP2/COL4A1/AFAP1L2/VAV2/NFATC4/RASL11B/PRKCA/GATA4/IQGAP1/HPGD/CD8A/FSTL4/CD7/CD3E/LRP1/NCKAP1L/KDR/KIT/CSPG4/PDGFRB/SEMA6A/SDCBP/ATP6V1H/SCX/CD8B/STAT3/HSPA5/DOK2/MMP9/NCF4/IDE/BMPR1B/CD109/VAV1/PIK3C2A/WWTR1/POLR2K/SMOC2/VTN/FGFR2/SPTBN1/RARRES2/SNX25/MATK/CYBB/PTK2/PGF/GDF15/MMP2/PTPRU/RASSF2/ATP6V1C1/…	90	BP
GO:1902531	regulation of intracellular signal transduction	149/989	1838/17910	7.70749086420361e-07	2.03599310642224e-05	1.58598963114003e-05	ECM1/HTR2B/PTP4A3/TNFRSF1A/CARD11/S100A13/CTF1/SHC1/BAX/BCL3/DDRGK1/DUSP14/PLEKHG2/SOCS2/LYN/SPHK1/CD300A/HPSE/LTBR/FN1/SECTM1/P2RX4/S100A4/TRIB1/GADD45G/PLEKHG4/P2RY6/RAP1GAP/TSPYL5/SORL1/PECAM1/RASD2/MAP3K12/DUSP5/SIPA1L2/PLXNB1/JPH1/SRGAP2/CD74/HEXIM1/VAV2/PREX1/CCL4/UCHL1/LMCD1/CCL5/FZD7/PTPN6/CAVIN3/RASAL3/PRKCA/HMOX1/GBP1/SOCS3/CNTF/GATA4/CASP1/IQGAP1/GJA1/PLEKHG4B/CD27/HAVCR2/ULK4/LCK/CHN2…	149	BP
GO:0050801	ion homeostasis	68/989	669/17910	8.07059093308838e-07	2.12429482774505e-05	1.65477454695729e-05	HTR2B/TCIRG1/FABP3/BAX/KCTD17/ITPR2/LYN/P2RX4/TLCD1/TRPM4/WNK4/B2M/ATP6V0B/NCS1/P2RY6/SCN1B/JPH1/TRPM2/HEXB/CCL5/PTPN6/HMOX1/CORO1A/STEAP3/CA12/GJA1/THY1/STEAP1/SLAMF8/CHD7/LCK/CPS1/LRP1/KDR/EDNRB/ATP6V1H/CXCL10/CXCL9/ATP1B2/SLC11A2/SLC22A17/CCL3/TMEM178A/PLN/C3AR1/RASA3/CCR5/PTPRC/TMEM64/ATP1B1/CLIC2/SGCD/CD52/MCUB/ERFE/ATP6V1C1/MT2A/CA2/CLIC4/TMEM165/CAPN3/S100A9/PKD2/SNCA/IFI6/SNX10/PDK4/AGT	68	BP
GO:0098644	complex of collagen trimers	8/1000	18/18675	1.77765676283127e-06	2.13307082959234e-05	1.60544503312025e-05	COL4A1/COL4A2/COL5A3/COL5A1/COL1A1/COL3A1/COL11A1/COL1A2	8	CC
GO:0005789	endoplasmic reticulum membrane	89/1000	1005/18675	1.79112817752028e-06	2.13307082959234e-05	1.60544503312025e-05	HM13/ALG1/MGST2/KDELR3/BAX/DDRGK1/DERL1/TAPBPL/ITPR2/PTGS1/DHRS7B/B2M/HLA-DRB1/TAP1/HLA-DQA1/G6PC3/ALG5/EMC7/SRD5A3/JPH1/RAB2A/CD74/HLA-B/REEP1/HLA-A/HLA-C/MR1/GPAA1/ATP8B3/HLA-DQB1/HLA-DRA/ATP8B2/UCHL1/SEC24D/HLA-DRB5/HLA-DPA1/HMOX1/POMGNT2/HLA-E/HACD1/TBXAS1/SQLE/GJA1/PANX1/MGLL/NOTCH3/FADS1/TMEM119/HLA-DPB1/SDCBP/HLA-F/SELENOS/HSPA5/RNF139/TRAM1/RNF43/CALU/MGST1/RNF145/HLA-H/TMEM178A/PLA2G4C/P…	89	CC
GO:0002764	immune response-regulating signaling pathway	63/989	603/17910	8.14083703505664e-07	2.13515903730845e-05	1.66323750474617e-05	CARD11/SHC1/BAX/LYN/CD300A/IRF1/HLA-DRB1/HLA-DQA1/TNFRSF21/FCGR3A/VAV2/HCK/RFTN1/THEMIS2/HLA-DQB1/CD209/HLA-DRA/MYO1G/PTPN6/HLA-DRB5/HLA-DPA1/CD3D/LCP2/GBP1/LAT2/PSMB8/THY1/PSMB10/HAVCR2/LCK/CD3E/PSMB9/NCKAP1L/FCGR1A/TRAC/WAS/KIT/HLA-DPB1/FCER1G/CD247/LY96/LGALS3/S100A1/PSMA3/VAV1/C3AR1/ITGB2/CD14/PTPRC/INPP5D/PSME4/PTK2/PAG1/PDE4B/HLA-DQB2/CTSS/S100A9/HLA-DQA2/BTN3A1/MUC7/FOS/IGHG4/IGLC3	63	BP
GO:0048858	cell projection morphogenesis	61/989	577/17910	8.21528082446024e-07	2.14704325093163e-05	1.67249502114991e-05	SDC2/ADCY1/SHC1/S100A6/ARC/NECTIN1/TUBB3/FN1/CNTNAP1/RAP1GAP/FEZ1/SCN1B/ENPP2/PLXNB1/LINGO1/SRGAP2/TRPV2/LRP8/UCHL1/NFATC4/CRABP2/PRKCA/IQGAP1/TNFRSF12A/GJA1/THY1/ADGRB1/FSTL4/LRP1/SLIT1/MAP1B/VLDLR/RIMS2/SEMA6A/MAPT/DOK2/SLC11A2/BMPR1B/OLFM1/PLEKHO1/DOCK10/FGFR2/SPTBN1/PTK2/SEMA3B/OMG/CHL1/NES/COBL/CSF1R/CTNNB1/ROBO1/DOK5/ARX/MCF2/MAP2/MDK/NBL1/SEMA3C/NGFR/SPP1	61	BP
GO:0042277	peptide binding	33/950	215/16967	1.25232388096924e-07	2.26133912220732e-05	1.84741312365538e-05	KDELR3/ECE1/HLA-DRB1/TAP1/HLA-DQA1/SORL1/CD74/HLA-B/HLA-A/HLA-C/HLA-DQB1/CD209/HLA-DRA/ANG/HLA-DRB5/HLA-DPA1/HLA-E/LDLRAD3/PPIC/C1QA/LRP1/HLA-DPB1/EDNRB/HLA-F/MGST1/IDE/ITGB2/CD14/PPARG/MSR1/BCHE/DHCR24/NGFR	33	MF
GO:0071702	organic substance transport	186/989	2416/17910	8.89288263731859e-07	2.31592031932997e-05	1.80404619319084e-05	HTR2B/TCIRG1/FABP3/CADM1/RAB31/HM13/CARD11/S100A13/VGF/MAP1A/KDELR3/IDH2/PANX2/SFXN5/ARC/DERL1/RPL32/SLCO3A1/ITPR2/LYN/AZGP1/FFAR3/TNFRSF1B/FABP5/FN1/P2RX4/PAM/CAMK1/TRPM4/SLC52A2/TAP1/ATP6V0B/G6PC3/SORL1/SLC1A1/PITPNC1/VPS53/SLC7A7/GPR27/SLC22A18/WASHC5/TNFRSF21/DYSF/RPL35A/CD74/APOBR/CLIP3/RFTN1/RPL15/MICALL2/SLC2A3/RPSA/CD209/ANG/CCL5/MTCL1/SEC24D/CAMSAP3/AIF1/APOL1/CDKN1A/PAEP/RAPGEF3/PRKCA/L…	186	BP
GO:0010008	endosome membrane	50/1000	464/18675	2.0275787729251e-06	2.37862226196885e-05	1.79025808387102e-05	TCIRG1/RAB31/ECE1/ARC/WIPI1/SPHK1/B2M/HLA-DRB1/ATP6V0B/HLA-DQA1/SORL1/RAB15/VPS53/LAPTM4B/HLA-B/HLA-A/CLIP3/HLA-DMA/HLA-C/HLA-DQB1/HLA-DRA/HLA-DOA/FZD7/HLA-DRB5/HLA-DPA1/HLA-E/STEAP3/AMN/STEAP1/PDLIM4/FCGR1A/HLA-DPB1/HLA-F/LY96/CD8B/EHD2/DNAJC13/HLA-DMB/SLC11A2/NCF4/HLA-H/CD14/DCSTAMP/SNX25/HLA-DQB2/TMEM165/ANXA1/PLEKHF2/SNX10/HLA-DQA2	50	CC
GO:0098827	endoplasmic reticulum subcompartment	89/1000	1009/18675	2.10940463570717e-06	2.43822359362623e-05	1.83511672642017e-05	HM13/ALG1/MGST2/KDELR3/BAX/DDRGK1/DERL1/TAPBPL/ITPR2/PTGS1/DHRS7B/B2M/HLA-DRB1/TAP1/HLA-DQA1/G6PC3/ALG5/EMC7/SRD5A3/JPH1/RAB2A/CD74/HLA-B/REEP1/HLA-A/HLA-C/MR1/GPAA1/ATP8B3/HLA-DQB1/HLA-DRA/ATP8B2/UCHL1/SEC24D/HLA-DRB5/HLA-DPA1/HMOX1/POMGNT2/HLA-E/HACD1/TBXAS1/SQLE/GJA1/PANX1/MGLL/NOTCH3/FADS1/TMEM119/HLA-DPB1/SDCBP/HLA-F/SELENOS/HSPA5/RNF139/TRAM1/RNF43/CALU/MGST1/RNF145/HLA-H/TMEM178A/PLA2G4C/P…	89	CC
GO:0002757	immune response-activating signal transduction	60/989	567/17910	9.80340351045497e-07	2.53813897539012e-05	1.97714917828719e-05	CARD11/BAX/LYN/CD300A/IRF1/HLA-DRB1/HLA-DQA1/TNFRSF21/FCGR3A/VAV2/HCK/RFTN1/THEMIS2/HLA-DQB1/CD209/HLA-DRA/MYO1G/PTPN6/HLA-DRB5/HLA-DPA1/CD3D/LCP2/GBP1/LAT2/PSMB8/THY1/PSMB10/HAVCR2/LCK/CD3E/PSMB9/NCKAP1L/FCGR1A/TRAC/WAS/HLA-DPB1/FCER1G/CD247/LY96/LGALS3/S100A1/PSMA3/VAV1/C3AR1/ITGB2/CD14/PTPRC/INPP5D/PSME4/PTK2/PAG1/PDE4B/HLA-DQB2/CTSS/S100A9/HLA-DQA2/BTN3A1/MUC7/IGHG4/IGLC3	60	BP
GO:0032729	positive regulation of interferon-gamma production	15/989	62/17910	9.81505573929695e-07	2.53813897539012e-05	1.97714917828719e-05	BCL3/IL12RB1/HLA-DPA1/IRF8/EBI3/FAM49B/HAVCR2/CD2/CD3E/SASH3/HLA-DPB1/IL12RB2/CD14/LGALS9/PDE4B	15	BP
GO:0050777	negative regulation of immune response	24/989	143/17910	1.00414982187495e-06	2.58761684867775e-05	2.01569125083031e-05	LYN/CD300A/NLRC5/PTPN6/HMOX1/HLA-E/SLAMF8/HAVCR2/PDCD1/HLA-F/SAMSN1/SELENOS/LGALS3/MMP12/PTPRC/INPP5D/LGALS9/PPARG/VSIG4/SERPINB9/BST2/ANXA1/COL3A1/IFI16	24	BP
GO:0042175	nuclear outer membrane-endoplasmic reticulum membrane network	90/1000	1026/18675	2.31744057521577e-06	2.6398670900284e-05	1.98688268996379e-05	HM13/ALG1/MGST2/KDELR3/BAX/DDRGK1/DERL1/TAPBPL/ITPR2/PTGS1/DHRS7B/B2M/HLA-DRB1/TAP1/HLA-DQA1/G6PC3/ALG5/EMC7/SRD5A3/JPH1/RAB2A/CD74/HLA-B/REEP1/HLA-A/HLA-C/MR1/GPAA1/ATP8B3/HLA-DQB1/HLA-DRA/ATP8B2/UCHL1/SEC24D/HLA-DRB5/HLA-DPA1/HMOX1/POMGNT2/HLA-E/HACD1/TBXAS1/SQLE/GJA1/PANX1/MGLL/NOTCH3/FADS1/TMEM119/HLA-DPB1/SDCBP/HLA-F/SELENOS/HSPA5/RNF139/TRAM1/RNF43/CALU/MGST1/RNF145/HLA-H/TMEM178A/PLA2G4C/P…	90	CC
GO:0032609	interferon-gamma production	20/989	105/17910	1.03053117946206e-06	2.64634661764298e-05	2.06144032744766e-05	TCIRG1/BCL3/VSIR/IL12RB1/HLA-DPA1/IRF8/EBI3/FAM49B/HAVCR2/CD2/CD3E/SASH3/HLA-DPB1/IL12RB2/CD14/LGALS9/EOMES/PDE4B/ISG15/BTN3A1	20	BP
GO:0032395	MHC class II receptor activity	7/950	10/16967	1.74580825847846e-07	2.70313065166758e-05	2.20833708301624e-05	HLA-DQA1/HLA-DQB1/HLA-DRA/HLA-DOA/HLA-DPA1/HLA-DQB2/HLA-DQA2	7	MF
GO:0005201	extracellular matrix structural constituent	27/950	158/16967	1.9246974576747e-07	2.70313065166758e-05	2.20833708301624e-05	ECM1/TGFBI/SPARC/COL9A3/THBS2/FN1/LAMA1/PXDN/COL4A1/COL18A1/COL4A2/COL5A3/COL5A1/LAMC1/IGFBP7/NID1/TFPI2/VTN/FGL2/SPON1/COL1A1/COL3A1/COL9A2/COL11A1/COL1A2/CHADL/CHI3L1	27	MF
GO:0042169	SH2 domain binding	12/950	35/16967	2.22997313628347e-07	2.8186860442623e-05	2.30274068073061e-05	SIGLEC10/AFAP1L2/SH3PXD2B/PTPN6/LAT2/LCK/KIT/SIT1/DLC1/PTK2/PAG1/FGFR1	12	MF
GO:0005581	collagen trimer	17/1000	86/18675	2.56975832385159e-06	2.88547148935336e-05	2.17173560602195e-05	COL9A3/COL4A1/COL18A1/COL4A2/COL5A3/C1QC/COL5A1/C1QB/C1QA/COL22A1/EMID1/MSR1/COL1A1/COL3A1/COL9A2/COL11A1/COL1A2	17	CC
GO:0022604	regulation of cell morphogenesis	49/989	429/17910	1.131879989654e-06	2.89651233463541e-05	2.2563134004287e-05	SDC2/S100A13/ARC/SPARC/FN1/ENPP2/PLXNB1/LINGO1/HEXB/HCK/TRPV2/LST1/LRP8/PREX1/NFATC4/CRABP2/FMNL1/GBP1/CORO1A/TNFRSF12A/THY1/FSTL4/LRP1/MAP1B/KDR/KIT/RIMS2/ZNF135/MAPT/MYH14/CCL3/OLFM1/ITGB2/PLEKHO1/DLC1/PTK2/OMG/RDX/HPN/NEDD9/PALMD/ANXA1/CSF1R/ROBO1/MCF2/MAP2/MDK/NGFR/SPP1	49	BP
GO:0005798	Golgi-associated vesicle	23/1000	145/18675	2.72908633290486e-06	3.0212138840327e-05	2.2739014367569e-05	KDELR3/B2M/HLA-DRB1/HLA-DQA1/CD74/HLA-B/HLA-A/HLA-C/CTSC/HLA-DQB1/HLA-DRA/SEC24D/HLA-DRB5/HLA-DPA1/HLA-E/GJA1/HLA-DPB1/HLA-F/HLA-H/HLA-DQB2/LMAN1/NCALD/HLA-DQA2	23	CC
GO:0002286	T cell activation involved in immune response	18/989	88/17910	1.20099727510944e-06	3.06275083652477e-05	2.38580919265958e-05	BCL3/IL12RB1/HAVCR2/APBB1IP/CD86/LCP1/ITGAL/STAT3/LGALS3/HLA-DMB/BATF/LGALS9/PTGER4/EOMES/FGL2/ANXA1/RORC/MDK	18	BP
GO:0036230	granulocyte activation	55/989	506/17910	1.21817789149985e-06	3.09585208977721e-05	2.41159427231949e-05	TCIRG1/RAB31/COTL1/CD300A/ANPEP/TNFRSF1B/FABP5/HPSE/B2M/CD93/ITGAX/PKM/PECAM1/TRPM2/HEXB/CTSC/SLC2A3/PREX1/GMFG/CCL5/PTPN6/PRDX4/IQGAP1/STOM/BIN2/CD53/PGM1/NCKAP1L/ITGAL/FCER1G/SDCBP/LAIR1/TYROBP/DNAJC13/LGALS3/MGST1/MMP9/ADA2/ARHGAP9/HLA-H/CCL3/DNAJC3/C3AR1/ITGB2/LYZ/CD14/ANO6/PTPRC/CYBB/FGL2/BST2/CTSS/S100A9/C3/CHI3L1	55	BP
GO:0001909	leukocyte mediated cytotoxicity	19/989	97/17910	1.22594052928596e-06	3.10487343671392e-05	2.418621684473e-05	CADM1/B2M/LAG3/GZMB/CTSC/PRF1/IL12RB1/PTPN6/HLA-E/CORO1A/FAM49B/HAVCR2/HLA-F/TYROBP/VAV1/PTPRC/LGALS9/SERPINB9/SLAMF7	19	BP
GO:0051235	maintenance of location	37/989	286/17910	1.27260519434646e-06	3.21202064463473e-05	2.50208678080952e-05	HTR2B/BAX/BCL3/ITPR2/LYN/P2RY6/SORL1/DYSF/JPH1/TRPM2/HEXB/GPAA1/PTPN6/CORO1A/THY1/CHD7/LCK/CXCL10/HSPA5/CXCL9/CCL3/PLN/RASA3/TMSB4X/CCR5/PTPRC/SOAT1/CLIC2/PPARG/MSR1/CAPN3/S100A9/PKD2/MDFI/SNCA/NBL1/C3	37	BP
GO:0060402	calcium ion transport into cytosol	24/989	145/17910	1.29931148476718e-06	3.26823400775907e-05	2.54587563783732e-05	HTR2B/BAX/ITPR2/LYN/P2RX4/P2RY6/JPH1/TRPM2/PTPN6/CORO1A/THY1/CHD7/LCK/CXCL10/CXCL9/CCL3/PLN/RASA3/CCR5/PTPRC/CLIC2/CAPN3/PKD2/SNCA	24	BP
GO:0052548	regulation of endopeptidase activity	44/989	370/17910	1.35658629666665e-06	3.40069421987524e-05	2.64905895525239e-05	C4B/BAX/C4A/SERPINB8/LYN/SERPINE1/SORL1/VSIR/CST7/CASP1/PSMB8/NRDC/AQP1/CD27/LCK/PSMB9/KLF4/SPOCK1/STAT3/MAPT/MMP9/PSMA3/CD109/TFPI2/DLC1/MDM2/VTN/LGALS9/PPARG/PROS1/SERPINB9/CARD16/SPOCK2/DHCR24/BST2/ASPH/S100A9/FAS/ROBO1/SNCA/IFI6/IFI16/C3/NGFR	44	BP
GO:0045765	regulation of angiogenesis	45/989	383/17910	1.43647292014031e-06	3.58874760048613e-05	2.79554801300455e-05	ECM1/DLL4/ITGA5/SPARC/ADGRB2/SPHK1/THBS2/HTATIP2/SERPINE1/ITGAX/PKM/VASH1/ADM2/COL4A2/ENPP2/RAPGEF3/PRKCA/HMOX1/GATA4/TNFRSF12A/ADGRB1/AQP1/KLF4/KDR/SEMA6A/CXCL10/STAT3/ADAM12/S100A1/STAT1/C3AR1/ITGB2/PIK3C2A/SMOC2/MTDH/PPARG/STAB1/CYBB/ANXA1/CTNNB1/MDK/C3/AGT/NGFR/CHI3L1	45	BP
GO:0001906	cell killing	25/989	156/17910	1.45516209919081e-06	3.62315698345821e-05	2.82235209423424e-05	CADM1/B2M/LAG3/GZMB/CTSC/PRF1/IL12RB1/PTPN6/APOL1/HLA-E/CORO1A/FAM49B/HAVCR2/HLA-F/TYROBP/VAV1/LYZ/PTPRC/LGALS9/SERPINB9/CD5L/SLAMF7/C3/MUC7/HTN1	25	BP
GO:0005765	lysosomal membrane	40/1000	344/18675	3.40516548851188e-06	3.66638366297307e-05	2.75948522645087e-05	TCIRG1/ECE1/ANPEP/HPSE/P2RX4/HLA-DRB1/HLA-DQA1/EEF1A2/LAPTM4B/RAB2A/CD74/TRPM2/HLA-DMA/LAPTM5/HLA-DQB1/HLA-DRA/HLA-DOA/HLA-DRB5/HLA-DPA1/STOM/LRP1/VLDLR/NSF/HLA-DPB1/HLA-F/ATP6V1H/AP1S3/DNAJC13/HLA-DMB/MGST1/SLC11A2/HLA-H/C3AR1/SLC17A5/HLA-DQB2/ATP6V1C1/TMEM165/BST2/SLC15A3/HLA-DQA2	40	CC
GO:0098852	lytic vacuole membrane	40/1000	344/18675	3.40516548851188e-06	3.66638366297307e-05	2.75948522645087e-05	TCIRG1/ECE1/ANPEP/HPSE/P2RX4/HLA-DRB1/HLA-DQA1/EEF1A2/LAPTM4B/RAB2A/CD74/TRPM2/HLA-DMA/LAPTM5/HLA-DQB1/HLA-DRA/HLA-DOA/HLA-DRB5/HLA-DPA1/STOM/LRP1/VLDLR/NSF/HLA-DPB1/HLA-F/ATP6V1H/AP1S3/DNAJC13/HLA-DMB/MGST1/SLC11A2/HLA-H/C3AR1/SLC17A5/HLA-DQB2/ATP6V1C1/TMEM165/BST2/SLC15A3/HLA-DQA2	40	CC
GO:0005774	vacuolar membrane	43/1000	382/18675	3.4524773537723e-06	3.66709081089868e-05	2.76001745778098e-05	TCIRG1/ECE1/WIPI1/ANPEP/HPSE/P2RX4/HLA-DRB1/ATP6V0B/HLA-DQA1/EEF1A2/LAPTM4B/RAB2A/CD74/TRPM2/HLA-DMA/LAPTM5/HLA-DQB1/HLA-DRA/HLA-DOA/HLA-DRB5/HLA-DPA1/STOM/LRP1/VLDLR/NSF/HLA-DPB1/HLA-F/ATP6V1H/AP1S3/DNAJC13/HLA-DMB/MGST1/SLC11A2/SLC22A17/HLA-H/C3AR1/SLC17A5/HLA-DQB2/ATP6V1C1/TMEM165/BST2/SLC15A3/HLA-DQA2	43	CC
GO:0044431	Golgi apparatus part	80/1000	891/18675	3.64063781102641e-06	3.81538842595568e-05	2.87163291199557e-05	CHAC1/RAB31/TNFRSF1A/SDC2/TGFBI/KDELR3/GPC4/SULF2/TAPBPL/WIPI1/GALNT18/PAM/B2M/HLA-DRB1/HLA-DQA1/RAP1GAP/SORL1/MAN1C1/VPS53/B3GNT7/LHB/B4GALNT3/RAB2A/CD74/HLA-B/HLA-A/CLIP3/HLA-C/CTSC/LST1/HLA-DQB1/HLA-DRA/LFNG/SEC24D/HLA-DRB5/HLA-DPA1/GBP1/HLA-E/GJA1/MAN2A1/CA4/NOTCH3/ST3GAL1/CSPG4/NSF/HLA-DPB1/MANEAL/GBP2/HLA-F/PHTF1/TMEM87B/CYTH4/AP1S3/CHSY3/ARFGEF1/HLA-H/GBP4/VCPIP1/IMPAD1/VTN/GBP5/PROS1/RAB3…	80	CC
GO:0019932	second-messenger-mediated signaling	43/989	360/17910	1.58851484182936e-06	3.94187016305803e-05	3.07062199090459e-05	HTR2B/ADCY1/ITPR2/ADGRB2/SPHK1/P2RX4/TRPM4/P2RY6/ADM2/RASD2/JPH1/TRPM2/CCL4/LMCD1/RAPGEF3/PRKCA/GBP1/LAT2/AQP1/CD3E/KDR/MC1R/RIMS2/EDNRB/CXCL10/ADCY3/MAPT/CXCL9/CCL3/PLN/CCR5/PTPRC/ATP1B1/CLIC2/PLEK/SGCD/MT2A/ERBB3/NCALD/ADRA2A/PKD2/PDE3A/AGT	43	BP
GO:0045639	positive regulation of myeloid cell differentiation	18/989	90/17910	1.69498577863766e-06	4.191961472671e-05	3.26543710232773e-05	TRIB1/CD74/PRKCA/HCLS1/NCKAP1L/STAT3/TYROBP/EVI2B/STAT1/JAG1/TMEM64/INPP5D/DCSTAMP/HMGB2/CA2/ISG15/ID2/FOS	18	BP
GO:0098590	plasma membrane region	96/1000	1130/18675	4.13952231242634e-06	4.2811375494304e-05	3.22217664762272e-05	TCIRG1/CADM1/ITGA5/ADCY1/GPC4/ARC/NECTIN1/FABP5/FN1/CNTNAP1/NCS1/P2RY6/KIRREL1/SLC1A1/IGFBP2/PSTPIP1/SLC7A7/SLC22A18/SH2D5/SRGAP2/GRID1/FOSL1/HCK/ITGA6/LRP8/MTCL1/AIF1/CAVIN3/LCP2/HMOX1/KCNK1/GABRD/AMN/HPGD/CD8A/GJA1/THY1/ADGRB1/AQP1/ABCC4/LRP1/PDLIM4/CA4/SLC29A4/LCP1/KIF20A/MAL2/CSPG4/SELPLG/PDGFRB/P2RX6/SYT11/ATP8B1/EHD2/MAPT/ATP1B2/SLC11A2/IDE/ITGB2/JAG1/PLEKHO1/DLC1/ATP1B1/MTDH/KCNK2/PLEK/SPT…	96	CC
GO:0042119	neutrophil activation	54/989	499/17910	1.74240675445033e-06	4.2948286890632e-05	3.3455681882669e-05	TCIRG1/RAB31/COTL1/CD300A/ANPEP/TNFRSF1B/FABP5/HPSE/B2M/CD93/ITGAX/PKM/PECAM1/TRPM2/HEXB/CTSC/SLC2A3/PREX1/GMFG/CCL5/PTPN6/PRDX4/IQGAP1/STOM/BIN2/CD53/PGM1/NCKAP1L/ITGAL/FCER1G/SDCBP/LAIR1/TYROBP/DNAJC13/LGALS3/MGST1/MMP9/ADA2/ARHGAP9/HLA-H/DNAJC3/C3AR1/ITGB2/LYZ/CD14/ANO6/PTPRC/CYBB/FGL2/BST2/CTSS/S100A9/C3/CHI3L1	54	BP
GO:0045184	establishment of protein localization	145/989	1803/17910	1.74834051194892e-06	4.29508985768783e-05	3.34577163234013e-05	HTR2B/TCIRG1/CADM1/PTP4A3/RAB31/HM13/CARD11/S100A13/VGF/MAP1A/KDELR3/BAX/IDH2/PANX2/DERL1/RPL32/ITPR2/LYN/AZGP1/TNFRSF1B/FN1/PAM/CAMK1/TRPM4/TAP1/ATP6V0B/SORL1/VPS53/GPR27/WASHC5/TNFRSF21/DYSF/RPL35A/CD74/REEP1/GZMB/CLIP3/IFT122/RFTN1/RPL15/MICALL2/RPSA/ANG/CCL5/MTCL1/SEC24D/CAMSAP3/AIF1/CDKN1A/PAEP/RAPGEF3/PRKCA/LCP2/GBP1/HLA-E/STEAP3/CASP1/AMN/GJA1/STOM/ANXA4/PANX1/YWHAZ/HAVCR2/SPIDR/CD2/IL10RA…	145	BP
GO:0045335	phagocytic vesicle	21/1000	128/18675	4.24186960114444e-06	4.33001234610329e-05	3.25896201755732e-05	TCIRG1/RAB31/B2M/TAP1/ATP6V0B/SRGAP2/HLA-B/HLA-A/HLA-C/FMNL1/HLA-E/CORO1A/MPEG1/RAC2/WAS/SYT11/HLA-F/NCF4/HLA-H/CYBB/RAB34	21	CC
GO:0051961	negative regulation of nervous system development	37/989	290/17910	1.78113089312979e-06	4.36110786789587e-05	3.39719807348484e-05	IDH2/B2M/SORL1/GDF11/TNFRSF21/LINGO1/SRGAP2/ASAP1/IFT122/CTSC/NFATC4/CNTF/THY1/FSTL4/LRP1/NOTCH3/SPOCK1/SLIT1/LGALS1/EDNRB/ADGRG1/STAT3/JAG1/MDM2/PTK2/DLL3/OMG/DPYSL3/ID2/COL3A1/CTNNB1/RTN4RL1/MCF2/MAP2/NRG3/NGFR/SPP1	37	BP
GO:0005768	endosome	77/1000	852/18675	4.38977625790326e-06	4.42354376757944e-05	3.32935797158115e-05	TCIRG1/PTP4A3/RAB31/ECE1/ARC/DERL1/WIPI1/SPHK1/VOPP1/B2M/HLA-DRB1/ATP6V0B/HLA-DQA1/SORL1/RAB15/VPS53/LAPTM4B/WASHC5/DYSF/CD74/HLA-B/HLA-A/CLIP3/HLA-DMA/HLA-C/RFTN1/CST7/MICALL2/HLA-DQB1/PRF1/HLA-DRA/HLA-DOA/FZD7/HLA-DRB5/HLA-DPA1/HLA-E/CORO1A/KCNK1/STEAP3/AMN/GJA1/STEAP1/IL2RG/HAVCR2/LRP1/PDLIM4/SLA/ASTN2/FCGR1A/KDR/HLA-DPB1/SYT11/HLA-F/LY96/CD8B/EHD2/DNAJC13/HLA-DMB/SLC11A2/NCF4/HLA-H/IL2RB/CD14…	77	CC
GO:0006796	phosphate-containing compound metabolic process	228/989	3115/17910	1.82884350927141e-06	4.46310485540738e-05	3.47665127206911e-05	HTR2B/FABP3/ITGA5/PTP4A3/TNFRSF1A/CARD11/CTF1/ADCY1/SHC1/BAX/ADCK5/IDH2/PAPSS2/PFKP/DDRGK1/DUSP14/SOCS2/PPM1K/LYN/SPHK1/CD300A/AK4/FABP5/COX6C/LTBR/FN1/NDUFB9/ACSF2/LAMA1/TNFRSF19/CAMK1/CDC25B/WNK4/CYC1/TRIB1/GADD45G/ELFN1/NDUFAF1/P2RY6/G6PC3/MAPK12/CSF2RA/PKM/SORL1/KIRREL1/ADM2/NLRC5/PECAM1/EEF1A2/AFAP1L2/MAP3K12/DUSP5/ROPN1B/PPP1R3C/SRD5A3/PLCD1/ENPP2/ME1/CD74/HEXIM1/HEXB/CLIP3/VAV2/NT5E/SULT1A…	228	BP
GO:0002285	lymphocyte activation involved in immune response	25/989	158/17910	1.84994291934842e-06	4.49969614376166e-05	3.50515500508121e-05	BCL3/LFNG/IL12RB1/CORO1A/HAVCR2/APBB1IP/CD86/LCP1/LGALS1/ITGAL/HLA-F/STAT3/LGALS3/HLA-DMB/BATF/PTPRC/DOCK10/LGALS9/PTGER4/EOMES/FGL2/NBN/ANXA1/RORC/MDK	25	BP
GO:0060143	positive regulation of syncytium formation by plasma membrane fusion	9/989	23/17910	1.86228572298514e-06	4.51481769026332e-05	3.51693432588676e-05	CAMK1/RAPGEF3/ADGRB1/CD53/TYROBP/EHD2/CXCL9/DCSTAMP/GDF15	9	BP
GO:0044440	endosomal part	52/1000	504/18675	4.55287098289007e-06	4.5298184715843e-05	3.40934509311688e-05	TCIRG1/RAB31/ECE1/ARC/WIPI1/SPHK1/B2M/HLA-DRB1/ATP6V0B/HLA-DQA1/SORL1/RAB15/VPS53/LAPTM4B/HLA-B/HLA-A/CLIP3/HLA-DMA/HLA-C/HLA-DQB1/PRF1/HLA-DRA/HLA-DOA/FZD7/HLA-DRB5/HLA-DPA1/HLA-E/STEAP3/AMN/STEAP1/PDLIM4/FCGR1A/HLA-DPB1/HLA-F/LY96/CD8B/EHD2/DNAJC13/HLA-DMB/SLC11A2/NCF4/HLA-H/CD14/DCSTAMP/SNX25/HLA-DQB2/TMEM165/ANXA1/PLEKHF2/CTSS/SNX10/HLA-DQA2	52	CC
GO:0072001	renal system development	37/989	291/17910	1.93485650556419e-06	4.66903383397622e-05	3.63706499043152e-05	BAX/SULF2/BASP1/WNK4/CITED1/GDF11/PECAM1/COL4A1/TFAP2A/ITGA6/GLIS2/IQGAP1/HPGD/RIDA/NOTCH3/RRM2B/PDGFRB/NID1/MMP9/STAT1/FMN1/IRX1/NFIA/JAG1/WWTR1/FGFR2/PGF/OVOL1/RDH10/ASS1/CA2/FGFR1/ID2/PKD2/CTNNB1/AGT/MTSS1	37	BP
GO:0050730	regulation of peptidyl-tyrosine phosphorylation	33/989	245/17910	1.93856764341482e-06	4.66903383397622e-05	3.63706499043152e-05	ITGA5/TNFRSF1A/CTF1/SHC1/LYN/CD300A/PECAM1/AFAP1L2/ENPP2/CD74/LRP8/CCL5/PTPN6/SOCS3/CNTF/IQGAP1/THY1/HCLS1/CD3E/FCGR1A/KIT/CSPG4/SAMSN1/STAT3/ITGB2/PTPRC/VTN/ERBB3/ADRA2A/NEDD9/CSF1R/PARP9/AGT	33	BP
GO:0030029	actin filament-based process	66/989	661/17910	2.17617230602478e-06	5.2242312362875e-05	4.06955040530058e-05	SHC1/PLEKHG2/PAM/TRPM4/KIRREL1/SCN1B/SH3PXD2B/SRGAP2/TRPM2/HCK/MICALL2/PREX1/ANG/GMFG/AIF1/CAVIN3/RAPGEF3/FMNL1/CORO1A/GATA4/GJA1/AQP1/HCLS1/LRP1/PDLIM4/LCP1/NCKAP1L/FHDC1/RAC2/WAS/KIT/PDGFRB/SDCBP/TYROBP/EHD2/ARFGEF1/FMN1/MYH14/PLN/TMSB4X/DLC1/PLEK/SGCD/SPTBN1/GPM6B/PTGER4/PDE4B/KCND3/RDX/LURAP1/ADRA2A/COBL/NEDD9/DPYSL3/BST2/ANXA1/CAPN3/SORBS2/CSF1R/KCNE4/MET/MDK/PHACTR1/CAPG/CORO2B/MTSS1	66	BP
GO:0006793	phosphorus metabolic process	229/989	3139/17910	2.20241800401745e-06	5.27007165247033e-05	4.10525898629911e-05	HTR2B/FABP3/ITGA5/PTP4A3/TNFRSF1A/CARD11/CTF1/ADCY1/SHC1/BAX/ADCK5/IDH2/PAPSS2/PFKP/DDRGK1/DUSP14/SOCS2/PPM1K/LYN/SPHK1/CD300A/AK4/FABP5/COX6C/LTBR/FN1/NDUFB9/ACSF2/LAMA1/TNFRSF19/CAMK1/CDC25B/WNK4/CYC1/TRIB1/GADD45G/ELFN1/NDUFAF1/P2RY6/G6PC3/MAPK12/CSF2RA/PKM/SORL1/KIRREL1/ADM2/NLRC5/PECAM1/EEF1A2/AFAP1L2/MAP3K12/DUSP5/ROPN1B/PPP1R3C/SRD5A3/PLCD1/ENPP2/ME1/CD74/HEXIM1/HEXB/CLIP3/VAV2/NT5E/SULT1A…	229	BP
GO:0070588	calcium ion transmembrane transport	37/989	293/17910	2.27986337656383e-06	5.43773239005676e-05	4.2358626659101e-05	HTR2B/GEM/BAX/ITPR2/LYN/P2RX4/TRPM4/NCS1/P2RY6/DYSF/JPH1/TRPM2/TRPV2/PTPN6/CORO1A/THY1/PANX1/CHD7/LCK/CXCL10/TMEM37/CXCL9/S100A1/CCL3/PLN/RASA3/ANO6/CCR5/PTPRC/ATP1B1/CLIC2/MCUB/PDE4B/ADRA2A/CAPN3/PKD2/SNCA	37	BP
GO:0042886	amide transport	141/989	1752/17910	2.39292044309749e-06	5.6889753760092e-05	4.43157490548514e-05	HTR2B/TCIRG1/CADM1/RAB31/HM13/CARD11/S100A13/VGF/MAP1A/KDELR3/IDH2/PANX2/DERL1/RPL32/ITPR2/LYN/AZGP1/FFAR3/TNFRSF1B/FN1/PAM/CAMK1/TRPM4/TAP1/ATP6V0B/SORL1/VPS53/GPR27/WASHC5/TNFRSF21/DYSF/RPL35A/CD74/CLIP3/RFTN1/RPL15/MICALL2/RPSA/CD209/ANG/CCL5/MTCL1/SEC24D/CAMSAP3/AIF1/CDKN1A/PAEP/RAPGEF3/PRKCA/LCP2/GBP1/HLA-E/STEAP3/CASP1/AMN/GJA1/STOM/ANXA4/PANX1/CHD7/YWHAZ/HAVCR2/CD2/IL10RA/HCLS1/LRP1/TNFRSF…	141	BP
GO:0015833	peptide transport	139/989	1722/17910	2.43123503926131e-06	5.76147981972856e-05	4.48805412223089e-05	HTR2B/TCIRG1/CADM1/RAB31/HM13/CARD11/S100A13/VGF/MAP1A/KDELR3/IDH2/PANX2/DERL1/RPL32/ITPR2/LYN/AZGP1/FFAR3/TNFRSF1B/FN1/PAM/CAMK1/TRPM4/TAP1/ATP6V0B/SORL1/VPS53/GPR27/WASHC5/TNFRSF21/DYSF/RPL35A/CD74/CLIP3/RFTN1/RPL15/MICALL2/RPSA/CD209/ANG/CCL5/MTCL1/SEC24D/CAMSAP3/AIF1/CDKN1A/PAEP/RAPGEF3/PRKCA/LCP2/GBP1/HLA-E/STEAP3/CASP1/AMN/GJA1/STOM/ANXA4/PANX1/CHD7/YWHAZ/HAVCR2/CD2/IL10RA/HCLS1/LRP1/TNFRSF…	139	BP
GO:0120025	plasma membrane bounded cell projection	142/1000	1854/18675	6.21540092589205e-06	6.10663140968894e-05	4.59612542151491e-05	ARMC9/ITGA5/C4B/MAP1A/C4A/NQO1/S100A6/ABI3/ARC/NECTIN1/TNFRSF1B/BASP1/TUBB3/PTGS1/P2RX4/S100A4/PAM/CNTNAP1/ELFN1/NCS1/KLC3/BAG2/PKM/KIRREL1/FEZ1/SCN1B/RAB15/PSTPIP1/MAP3K12/ROPN1B/WASHC5/TNFRSF21/DYSF/SRGAP2/ASAP1/IFT122/FOSL1/TRPV2/ITGA6/MICALL2/LRP8/GLIS2/PREX1/MYO1G/ANG/UCHL1/AIF1/PLXDC1/RAPGEF3/FMNL1/CORO1A/KCNK1/TUBB4A/IQGAP1/AMN/TNFRSF12A/FAM49B/THY1/ADGRB1/AQP1/PANX1/SLC1A4/CD3E/APBB1IP/LR…	142	CC
GO:0002479	antigen processing and presentation of exogenous peptide antigen via MHC class I, TAP-dependent	16/989	75/17910	2.6044774523775e-06	6.14691301324641e-05	4.78829730404141e-05	B2M/TAP1/HLA-B/HLA-A/HLA-C/HLA-E/PSMB8/PSMB10/PSMB9/FCGR1A/HLA-F/PSMA3/NCF4/HLA-H/PSME4/CYBB	16	BP
GO:1903708	positive regulation of hemopoiesis	27/989	182/17910	2.61056142896354e-06	6.14691301324641e-05	4.78829730404141e-05	TRIB1/CD74/VSIR/IL12RB1/PRKCA/CD27/HCLS1/CD86/NCKAP1L/SASH3/STAT3/TYROBP/EVI2B/STAT1/JAG1/PTPRC/TMEM64/INPP5D/LGALS9/DCSTAMP/HMGB2/CA2/ISG15/ANXA1/ID2/MDK/FOS	27	BP
GO:0016485	protein processing	37/989	295/17910	2.68113304378254e-06	6.29297787664883e-05	4.90207831739523e-05	CHAC1/C4B/C4A/ECE1/SERPINE1/GGT1/BAG2/ADAMTS2/LHB/VSIR/C1QC/CST7/C1QB/C2/C1R/LDLRAD3/CASP1/C1S/C1QA/RNF139/C3AR1/MDM2/VTN/KLK13/VSIG4/PROS1/CARD16/SPON1/CD5L/HPN/DHCR24/CTSS/ASPH/IFI16/C3/IGHG4/IGLC3	37	BP
GO:0071417	cellular response to organonitrogen compound	58/989	559/17910	2.77644234055615e-06	6.49599366663456e-05	5.06022273196099e-05	TCIRG1/RAB31/ADCY1/SHC1/ITPR2/SOCS2/LYN/FFAR3/P2RX4/TRPM4/ATP6V0B/P2RY6/COL4A1/TRPM2/PRKDC/AIF1/RAPGEF3/AQP1/SPIDR/CPS1/LRP1/SESN2/KLF4/MAP1B/ATP6V1H/STAT3/SELENOS/HSPA5/ADCY3/HCN2/STAT1/UCP2/IDE/PIK3C2A/MDM2/PPARG/RARRES2/CYBB/PTK2/GDF15/MMP2/ASS1/GABRB3/PDE4B/ATP6V1C1/CA2/CDH1/COL1A1/CPEB4/COL3A1/PKD2/PDE3A/CTNNB1/SNCA/COL1A2/PDK4/AGT/NGFR	58	BP
GO:0071705	nitrogen compound transport	159/989	2035/17910	2.83328106583029e-06	6.60800046049659e-05	5.1474733287936e-05	HTR2B/TCIRG1/CADM1/RAB31/HM13/CARD11/S100A13/VGF/MAP1A/KDELR3/IDH2/PANX2/SFXN5/ARC/DERL1/RPL32/ITPR2/LYN/AZGP1/FFAR3/TNFRSF1B/FN1/PAM/CAMK1/TRPM4/SLC52A2/TAP1/ATP6V0B/SORL1/SLC1A1/VPS53/SLC7A7/GPR27/WASHC5/TNFRSF21/DYSF/RPL35A/CD74/CLIP3/RFTN1/RPL15/MICALL2/RPSA/CD209/ANG/CCL5/MTCL1/SEC24D/CAMSAP3/AIF1/CDKN1A/PAEP/RAPGEF3/PRKCA/LCP2/GBP1/HLA-E/STEAP3/CASP1/AMN/GJA1/AQP1/STOM/ANXA4/PANX1/SLC1A4/SF…	159	BP
GO:0044093	positive regulation of molecular function	133/989	1636/17910	2.86839983869685e-06	6.66880341047185e-05	5.19483736352402e-05	HTR2B/CARD11/MGST2/ADCY1/SHC1/BAX/DDRGK1/DERL1/LYN/SPHK1/CD300A/FN1/CAMK1/CDC25B/B2M/GADD45G/PLEKHG4/P2RY6/MAPK12/RAP1GAP/SORL1/EEF1A2/AFAP1L2/MAP3K12/DUSP5/SIPA1L2/SH3PXD2B/SGSM2/PLXNB1/SRGAP2/CD74/ASAP1/VAV2/VSIR/FOSL1/ITGA6/LRP8/PREX1/LFNG/ANG/GMFG/CCL5/MTCL1/CDKN1A/RAPGEF3/RASAL3/LCP2/CASP1/IQGAP1/SH3PXD2A/NSMAF/SERINC5/THY1/LCK/CHN2/HCLS1/LRP1/KLF4/NCKAP1L/FCGR1A/PLPP3/KIT/CSPG4/VLDLR/PSRC1/…	133	BP
GO:0048471	perinuclear region of cytoplasm	66/1000	705/18675	6.91614544351406e-06	6.71122261555809e-05	5.05116795224809e-05	RELT/S100A13/BCL3/S100A6/ECE1/LYN/TNFRSF1B/P2RX4/S100A4/PAM/NCS1/KIRREL1/RAB15/PSTPIP1/VPS53/TPPP/NOCT/PREX1/AIF1/CDKN1A/PRKCA/HMOX1/SERINC5/ADGRB1/STOM/ANXA4/PDLIM4/CA4/LCP1/MAL2/MAP1B/GBP2/SYT11/EHD2/ARFGEF1/COPS5/SLC11A2/STAT1/GBP4/PLN/SLC2A10/MTDH/GBP5/PPARG/UBR5/CYBB/SNCG/HMGB2/MT1E/RAB34/MT1A/MT2A/CDH1/CLIC4/COBL/TPD52/GBP3/CPEB4/SORBS2/MEIS2/CTNNB1/SNCA/OAS2/HHATL/CHI3L1/SPP1	66	CC
GO:0120039	plasma membrane bounded cell projection morphogenesis	59/989	573/17910	2.90426820693895e-06	6.73096122174216e-05	5.24325680259684e-05	SDC2/ADCY1/SHC1/S100A6/ARC/NECTIN1/TUBB3/FN1/CNTNAP1/RAP1GAP/FEZ1/SCN1B/ENPP2/PLXNB1/LINGO1/SRGAP2/TRPV2/LRP8/UCHL1/NFATC4/CRABP2/PRKCA/IQGAP1/TNFRSF12A/GJA1/THY1/ADGRB1/FSTL4/LRP1/SLIT1/MAP1B/VLDLR/RIMS2/SEMA6A/MAPT/DOK2/SLC11A2/BMPR1B/OLFM1/PLEKHO1/DOCK10/FGFR2/SPTBN1/PTK2/SEMA3B/OMG/CHL1/COBL/CSF1R/CTNNB1/ROBO1/DOK5/ARX/MCF2/MAP2/NBL1/SEMA3C/NGFR/SPP1	59	BP
GO:0031401	positive regulation of protein modification process	98/989	1117/17910	2.97729639212272e-06	6.85955575613454e-05	5.34342885009752e-05	HTR2B/ITGA5/TNFRSF1A/CTF1/ADCY1/SHC1/DDRGK1/DERL1/LYN/SPHK1/CD300A/LTBR/CAMK1/CDC25B/GADD45G/P2RY6/TSPYL5/PECAM1/RASD2/AFAP1L2/MAP3K12/DUSP5/ENPP2/CD74/CLIP3/PIK3R3/LRP8/ANG/CCL5/FZD7/AIF1/CDKN1A/CAVIN3/RAPGEF3/PRKCA/LCP2/SOCS3/CNTF/GATA4/IQGAP1/CD27/HAVCR2/HCLS1/CD3E/LRP1/NCKAP1L/FCGR1A/TMEM119/KDR/KIT/CSPG4/VLDLR/PSRC1/PDGFRB/EDNRB/SDCBP/STAT3/HSPA5/ADCY3/CKS2/ARFGEF1/MMP9/TRABD2A/CCL3/ACSL1/PT…	98	BP
GO:0098771	inorganic ion homeostasis	61/989	600/17910	2.97836884933928e-06	6.85955575613454e-05	5.34342885009752e-05	HTR2B/TCIRG1/BAX/KCTD17/ITPR2/LYN/P2RX4/TRPM4/B2M/ATP6V0B/NCS1/P2RY6/JPH1/TRPM2/HEXB/CCL5/PTPN6/HMOX1/CORO1A/STEAP3/CA12/GJA1/THY1/STEAP1/SLAMF8/CHD7/LCK/LRP1/EDNRB/ATP6V1H/CXCL10/CXCL9/ATP1B2/SLC11A2/SLC22A17/CCL3/TMEM178A/PLN/C3AR1/RASA3/CCR5/PTPRC/TMEM64/ATP1B1/CLIC2/SGCD/CD52/MCUB/ERFE/ATP6V1C1/MT2A/CA2/CLIC4/TMEM165/CAPN3/S100A9/PKD2/SNCA/SNX10/PDK4/AGT	61	BP
GO:0030670	phagocytic vesicle membrane	15/1000	74/18675	7.16378905692782e-06	6.86675390090886e-05	5.16822779203265e-05	TCIRG1/RAB31/B2M/TAP1/ATP6V0B/HLA-B/HLA-A/HLA-C/HLA-E/CORO1A/RAC2/HLA-F/HLA-H/CYBB/RAB34	15	CC
GO:0002548	monocyte chemotaxis	12/989	44/17910	3.06590708481354e-06	7.03916984893326e-05	5.4833439057462e-05	LYN/SERPINE1/CCL5/AIF1/SLAMF8/CXCL10/LGALS3/CCL3/ANO6/ANXA1/PLA2G7/NBL1	12	BP
GO:0070613	regulation of protein processing	26/989	173/17910	3.11535515953651e-06	7.09159391996511e-05	5.52418099542808e-05	CHAC1/C4B/C4A/SERPINE1/BAG2/C1QC/CST7/C1QB/C2/C1R/LDLRAD3/C1S/C1QA/RNF139/C3AR1/MDM2/VTN/VSIG4/PROS1/CARD16/SPON1/CD5L/HPN/C3/IGHG4/IGLC3	26	BP
GO:1903034	regulation of response to wounding	26/989	173/17910	3.11535515953651e-06	7.09159391996511e-05	5.52418099542808e-05	LYN/HPSE/SERPINE1/SIGLEC10/CDKN1A/PRKCA/TNFRSF12A/GJA1/LRP1/KLF4/PLPP3/ARFGEF1/CD109/ANO6/SMOC2/VTN/PLEK/PROS1/CD9/SOX15/ADRA2A/ANXA1/CAPN3/RTN4RL1/MDK/SPP1	26	BP
GO:0042592	homeostatic process	139/989	1730/17910	3.11760709642971e-06	7.09159391996511e-05	5.52418099542808e-05	HTR2B/TCIRG1/FABP3/CARD11/VGF/ADCY1/MAP1A/BAX/KCTD17/ITPR2/LYN/AZGP1/FABP5/SLC25A38/TSC22D3/ACADVL/DECR1/P2RX4/TLCD1/TRPM4/WNK4/B2M/GADD45G/ATP6V0B/NCS1/P2RY6/SCN1B/GPR27/JPH1/CD74/TRPM2/HEXB/TRPV2/MAFB/PRKDC/ANG/CCL5/PTPN6/PRKCA/HMOX1/CORO1A/STEAP3/GATA4/CA12/NRDC/GJA1/THY1/STEAP1/AQP1/SLAMF8/SFXN1/CHD7/LCK/CPS1/HCLS1/LRP1/SESN2/NCKAP1L/RAC2/TMEM119/KDR/KIT/LGALS1/SASH3/SPI1/FCER1G/EDNRB/ATP6V1H…	139	BP
GO:0055080	cation homeostasis	60/989	588/17910	3.19527866755412e-06	7.22520180837058e-05	5.62825832505222e-05	HTR2B/TCIRG1/BAX/KCTD17/ITPR2/LYN/P2RX4/TRPM4/B2M/ATP6V0B/NCS1/P2RY6/JPH1/TRPM2/HEXB/CCL5/PTPN6/HMOX1/CORO1A/STEAP3/GJA1/THY1/STEAP1/SLAMF8/CHD7/LCK/LRP1/EDNRB/ATP6V1H/CXCL10/CXCL9/ATP1B2/SLC11A2/SLC22A17/CCL3/TMEM178A/PLN/C3AR1/RASA3/CCR5/PTPRC/TMEM64/ATP1B1/CLIC2/SGCD/CD52/MCUB/ERFE/ATP6V1C1/MT2A/CA2/CLIC4/TMEM165/CAPN3/S100A9/PKD2/SNCA/SNX10/PDK4/AGT	60	BP
GO:0070201	regulation of establishment of protein localization	70/989	723/17910	3.19595086774601e-06	7.22520180837058e-05	5.62825832505222e-05	HTR2B/TCIRG1/CADM1/PTP4A3/IDH2/PANX2/ITPR2/LYN/TNFRSF1B/FN1/PAM/CAMK1/TRPM4/SORL1/GPR27/TNFRSF21/GZMB/MICALL2/ANG/CCL5/MTCL1/AIF1/PAEP/RAPGEF3/PRKCA/GBP1/HLA-E/CASP1/GJA1/STOM/ANXA4/PANX1/YWHAZ/HAVCR2/SPIDR/CD2/HCLS1/LRP1/TNFRSF4/LCP1/RAC2/SYT11/ENY2/MAPT/UCP2/CCL3/BAP1/MMP12/ITGB2/TMSB4X/CD14/OXCT1/MDM2/LGALS9/UBR5/SPTBN1/PTGER4/IFI27/TERF1/CARD16/LMAN1/CDH1/ADRA2A/ANXA1/CSF1R/LYPLA1/ADRA2C/TPR/…	70	BP
GO:0050731	positive regulation of peptidyl-tyrosine phosphorylation	27/989	184/17910	3.22872026303181e-06	7.2769627946619e-05	5.66857888767921e-05	ITGA5/TNFRSF1A/CTF1/LYN/PECAM1/AFAP1L2/ENPP2/CD74/LRP8/CCL5/SOCS3/CNTF/IQGAP1/HCLS1/CD3E/FCGR1A/KIT/CSPG4/STAT3/PTPRC/VTN/ERBB3/ADRA2A/NEDD9/CSF1R/PARP9/AGT	27	BP
GO:0007229	integrin-mediated signaling pathway	18/989	94/17910	3.26880530755701e-06	7.34295981712626e-05	5.71998897987668e-05	ITGA5/ITGAX/LIMS2/HCK/ITGA6/THY1/ADAM11/FERMT3/ITGAL/FCER1G/TYROBP/VAV1/ITGB2/PLEK/PTK2/ISG15/NEDD9/COL3A1	18	BP
GO:0010975	regulation of neuron projection development	50/989	458/17910	3.27792914495867e-06	7.34295981712626e-05	5.71998897987668e-05	SDC2/ARC/LYN/FN1/CAMK1/B2M/NCS1/FEZ1/SCN1B/WASHC5/LINGO1/ASAP1/TRPV2/ITGA6/LRP8/PREX1/NFATC4/CRABP2/IQGAP1/TNFRSF12A/THY1/FSTL4/ULK4/LRP1/ZMYND8/KLF4/SPOCK1/MAP1B/VLDLR/LGALS1/RIMS2/HSPA5/MAPT/OLFM1/UBE2V2/MDM2/PTK2/OMG/COBL/DPYSL3/FGFR1/S100A9/ROBO1/RTN4RL1/MCF2/MAP2/MDK/AGT/NGFR/SPP1	50	BP
GO:0010942	positive regulation of cell death	69/989	710/17910	3.30368876197648e-06	7.37823823508079e-05	5.74747001844329e-05	AIFM2/TNFRSF1A/CALHM2/BAX/NQO1/PLEKHG2/LYN/TNFRSF1B/LTBR/GADD45G/EEF1A2/COL18A1/IRF5/TFAP2A/GZMB/CLIP3/VAV2/FOSL1/CTSC/ITGA6/PREX1/PRKDC/NFATC4/CCL5/CDKN1A/HMOX1/CASP1/HPGD/TNFRSF12A/NSMAF/GZMA/YWHAZ/LCK/C1QA/LRP1/PDGFRB/PDCD1/TYROBP/MAPT/MMP9/UCP2/RPS6KA2/BMPR1B/CCL3/VAV1/OLFM1/ITGB2/ANO6/PTPRC/DLC1/INPP5D/UBD/TP53INP1/KCNK2/LGALS9/PPARG/IDO1/ATF3/RASSF2/FRZB/S100A9/FAS/CTNNB1/ROBO1/SNCA/MCF2/FO…	69	BP
GO:1901698	response to nitrogen compound	90/989	1006/17910	3.53804289715194e-06	7.85720132106477e-05	6.12057073556913e-05	TCIRG1/FABP3/RAB31/HM13/VGF/MGST2/ADCY1/SHC1/NQO1/SPARC/DERL1/ITPR2/SOCS2/LYN/FFAR3/P2RX4/TRPM4/CYC1/ATP6V0B/P2RY6/CITED1/COL4A1/IRF5/TRPM2/FOSL1/RFTN1/PRKDC/AIF1/CDKN1A/RAPGEF3/IQGAP1/GJA1/AQP1/PANX1/ABCC4/SPIDR/CPS1/LRP1/SESN2/KLF4/RRM2B/MAP1B/P2RX6/FCER1G/EDNRB/ATP6V1H/STAT3/SELENOS/HSPA5/RNF139/ADCY3/HNMT/MGST1/MMP9/HCN2/STAT1/UCP2/IDE/MMP12/PLN/ITGB2/JAG1/PIK3C2A/MDM2/PPARG/RARRES2/CYBB/PTK2…	90	BP
GO:0008360	regulation of cell shape	21/989	123/17910	3.54766795608865e-06	7.85720132106477e-05	6.12057073556913e-05	S100A13/FN1/PLXNB1/HEXB/HCK/LST1/FMNL1/CORO1A/KDR/KIT/MYH14/CCL3/ITGB2/PLEKHO1/DLC1/PTK2/RDX/HPN/PALMD/ANXA1/CSF1R	21	BP
GO:0043312	neutrophil degranulation	52/989	485/17910	3.55013302566427e-06	7.85720132106477e-05	6.12057073556913e-05	TCIRG1/RAB31/COTL1/CD300A/ANPEP/TNFRSF1B/FABP5/HPSE/B2M/CD93/ITGAX/PKM/PECAM1/TRPM2/HEXB/CTSC/SLC2A3/GMFG/PTPN6/PRDX4/IQGAP1/STOM/BIN2/CD53/PGM1/NCKAP1L/ITGAL/FCER1G/SDCBP/LAIR1/TYROBP/DNAJC13/LGALS3/MGST1/MMP9/ADA2/ARHGAP9/HLA-H/DNAJC3/C3AR1/ITGB2/LYZ/CD14/ANO6/PTPRC/CYBB/FGL2/BST2/CTSS/S100A9/C3/CHI3L1	52	BP
GO:0046631	alpha-beta T cell activation	22/989	133/17910	3.59442188563812e-06	7.93140398118351e-05	6.17837282202027e-05	TCIRG1/BCL3/CD300A/IRF1/VSIR/IL12RB1/RASAL3/HLA-E/EBI3/CD3E/CD86/NCKAP1L/SATB1/SASH3/STAT3/BATF/PTPRC/LGALS9/PTGER4/EOMES/ANXA1/RORC	22	BP
GO:0005583	fibrillar collagen trimer	6/1000	11/18675	8.50486658011407e-06	7.95812515710673e-05	5.98964287972946e-05	COL5A3/COL5A1/COL1A1/COL3A1/COL11A1/COL1A2	6	CC
GO:0098643	banded collagen fibril	6/1000	11/18675	8.50486658011407e-06	7.95812515710673e-05	5.98964287972946e-05	COL5A3/COL5A1/COL1A1/COL3A1/COL11A1/COL1A2	6	CC
GO:0051173	positive regulation of nitrogen compound metabolic process	211/989	2870/17910	3.75499958606332e-06	8.25020254861061e-05	6.42670923375309e-05	HTR2B/ITGA5/TNFRSF1A/CARD11/CTF1/ADCY1/SHC1/BAX/BCL3/DDRGK1/DERL1/LYN/SPHK1/CD300A/TNFRSF1B/LTBR/FN1/HTATIP2/IRF1/CEBPD/P2RX4/SERPINE1/CAMK1/CDC25B/MLIP/TRIB1/GADD45G/P2RY6/CITED1/MAPK12/BAG2/TSPYL5/SORL1/NR6A1/NLRC5/PECAM1/RASD2/AFAP1L2/MAP3K12/DUSP5/IRF5/ENPP2/TFAP2A/CD74/HEXB/CLIP3/VSIR/FOSL1/PDLIM1/MAFB/CTSC/ITGA6/PIK3R3/LRP8/GLIS2/PRKDC/ANG/CCL5/FZD7/AIF1/CDKN1A/CD3D/CAVIN3/RAPGEF3/PRKCA/LCP…	211	BP
GO:0048872	homeostasis of number of cells	32/989	241/17910	3.76128637222953e-06	8.25020254861061e-05	6.42670923375309e-05	TCIRG1/CARD11/BAX/LYN/SLC25A38/TSC22D3/B2M/CD74/MAFB/HMOX1/CORO1A/SFXN1/HCLS1/NCKAP1L/KIT/SASH3/SPI1/FCER1G/STAT3/SIT1/SLC11A2/STAT1/BAP1/INPP5D/DOCK10/LGALS9/HMGB2/RASSF2/PDE4B/ISG15/ANXA1/ID2	32	BP
GO:1903317	regulation of protein maturation	26/989	175/17910	3.87031224676464e-06	8.46415467615887e-05	6.59337279208319e-05	CHAC1/C4B/C4A/SERPINE1/BAG2/C1QC/CST7/C1QB/C2/C1R/LDLRAD3/C1S/C1QA/RNF139/C3AR1/MDM2/VTN/VSIG4/PROS1/CARD16/SPON1/CD5L/HPN/C3/IGHG4/IGLC3	26	BP
GO:0023026	MHC class II protein complex binding	8/950	16/16967	8.06995230091713e-07	8.59646542615906e-05	7.02292853352934e-05	HLA-DRB1/PKM/CD74/HLA-DMA/HLA-DRA/HLA-DOA/HLA-DMB/ATP1B1	8	MF
GO:0033218	amide binding	36/950	266/16967	8.16120135394847e-07	8.59646542615906e-05	7.02292853352934e-05	KDELR3/ECE1/HLA-DRB1/TAP1/HLA-DQA1/SORL1/LAPTM4B/CD74/HLA-B/HLA-A/CLIP3/HLA-C/HLA-DQB1/CD209/HLA-DRA/ANG/HLA-DRB5/HLA-DPA1/HLA-E/LDLRAD3/PPIC/C1QA/LRP1/HLA-DPB1/EDNRB/HLA-F/MGST1/IDE/ITGB2/CD14/SOAT1/PPARG/MSR1/BCHE/DHCR24/NGFR	36	MF
GO:0035987	endodermal cell differentiation	12/989	45/17910	3.97214345275173e-06	8.6494426273223e-05	6.73770764684937e-05	ITGA5/FN1/COL4A2/COL5A1/MMP9/ITGB2/VTN/EOMES/RTF1/MMP2/CTNNB1/COL11A1	12	BP
GO:0050920	regulation of chemotaxis	27/989	186/17910	3.97850888827986e-06	8.6494426273223e-05	6.73770764684937e-05	LYN/P2RX4/SERPINE1/DYSF/CD74/CCL4/CCL5/AIF1/SLAMF8/NCKAP1L/RAC2/KDR/PDGFRB/CXCL10/CCL3/C3AR1/TMSB4X/ANO6/SMOC2/LGALS9/RARRES2/FGFR1/ROBO1/PLA2G7/MET/MDK/NBL1	27	BP
GO:0009893	positive regulation of metabolic process	238/989	3313/17910	4.14204566877228e-06	8.97849311142697e-05	6.99403005494861e-05	HTR2B/DLL4/FABP3/ITGA5/TNFRSF1A/CARD11/CTF1/ADCY1/SHC1/BAX/BCL3/DDRGK1/ECE1/DERL1/LYN/SPHK1/CD300A/TNFRSF1B/FABP5/LTBR/FN1/HTATIP2/IRF1/CEBPD/DECR1/P2RX4/SERPINE1/CAMK1/CDC25B/MLIP/TRIB1/GADD45G/ITGAX/ADAM19/P2RY6/CITED1/MAPK12/BAG2/TSPYL5/SORL1/NR6A1/ADM2/NLRC5/PECAM1/RASD2/EEF1A2/AFAP1L2/MAP3K12/DUSP5/IRF5/SH3PXD2B/ENPP2/TFAP2A/CD74/HEXB/CLIP3/VAV2/VSIR/NOCT/FOSL1/TRPV2/PDLIM1/MAFB/CTSC/ITGA6/P…	238	BP
GO:0090025	regulation of monocyte chemotaxis	9/989	25/17910	4.2114090092653e-06	9.10207753615403e-05	7.09029934759467e-05	LYN/SERPINE1/CCL5/AIF1/SLAMF8/CXCL10/ANO6/PLA2G7/NBL1	9	BP
GO:0002688	regulation of leukocyte chemotaxis	19/989	105/17910	4.23713946933417e-06	9.12104052420698e-05	7.1050710589195e-05	LYN/SERPINE1/DYSF/CD74/CCL4/CCL5/AIF1/SLAMF8/NCKAP1L/RAC2/CXCL10/CCL3/C3AR1/ANO6/LGALS9/RARRES2/PLA2G7/MDK/NBL1	19	BP
GO:0002283	neutrophil activation involved in immune response	52/989	488/17910	4.24493473514653e-06	9.12104052420698e-05	7.1050710589195e-05	TCIRG1/RAB31/COTL1/CD300A/ANPEP/TNFRSF1B/FABP5/HPSE/B2M/CD93/ITGAX/PKM/PECAM1/TRPM2/HEXB/CTSC/SLC2A3/GMFG/PTPN6/PRDX4/IQGAP1/STOM/BIN2/CD53/PGM1/NCKAP1L/ITGAL/FCER1G/SDCBP/LAIR1/TYROBP/DNAJC13/LGALS3/MGST1/MMP9/ADA2/ARHGAP9/HLA-H/DNAJC3/C3AR1/ITGB2/LYZ/CD14/ANO6/PTPRC/CYBB/FGL2/BST2/CTSS/S100A9/C3/CHI3L1	52	BP
GO:0042590	antigen processing and presentation of exogenous peptide antigen via MHC class I	16/989	78/17910	4.48249882128179e-06	9.60349311419965e-05	7.48089001568877e-05	B2M/TAP1/HLA-B/HLA-A/HLA-C/HLA-E/PSMB8/PSMB10/PSMB9/FCGR1A/HLA-F/PSMA3/NCF4/HLA-H/PSME4/CYBB	16	BP
GO:0014074	response to purine-containing compound	23/989	145/17910	4.52984231164623e-06	9.67679357589355e-05	7.5379893112795e-05	VGF/SPARC/ITPR2/P2RX4/TRPM4/P2RY6/CITED1/TRPM2/FOSL1/RAPGEF3/AQP1/PANX1/CPS1/P2RX6/HSPA5/HCN2/STAT1/PPARG/ASS1/COL1A1/PKD2/PDE3A/FOS	23	BP
GO:1901342	regulation of vasculature development	47/989	425/17910	4.54460835869208e-06	9.6802784981389e-05	7.54070398183955e-05	ECM1/DLL4/ITGA5/SPARC/ADGRB2/SPHK1/THBS2/HTATIP2/SERPINE1/ITGAX/PKM/VASH1/ADM2/COL4A2/ENPP2/RAPGEF3/PRKCA/HMOX1/GATA4/TNFRSF12A/ADGRB1/AQP1/KLF4/KDR/KIT/SEMA6A/CXCL10/STAT3/ADAM12/S100A1/STAT1/C3AR1/ITGB2/PIK3C2A/SMOC2/MTDH/PPARG/STAB1/CYBB/ANXA1/CTNNB1/MDK/C3/AGT/NGFR/FGF9/CHI3L1	47	BP
GO:0030001	metal ion transport	75/989	800/17910	4.61658660852574e-06	9.8052574365518e-05	7.63805956708612e-05	HTR2B/TCIRG1/GEM/BAX/NECTIN1/ITPR2/LYN/SLC38A6/P2RX4/TRPM4/WNK4/B2M/ATP6V0B/NCS1/P2RY6/SCN1B/DYSF/JPH1/TRPM2/TRPV2/CCL4/CCL5/PTPN6/CORO1A/KCNK1/STEAP3/GJA1/THY1/AQP1/STOM/PANX1/SFXN1/CHD7/LCK/NSF/SLC38A8/PDGFRB/ATP6V1H/CXCL10/TMEM37/LGALS3/CXCL9/ATP1B2/S100A1/SLC11A2/HCN2/CCL3/PLN/RASA3/ANO6/CCR5/PTPRC/ATP1B1/CLIC2/SGK1/KCNK2/NIPAL2/MCUB/PDE4B/ATP6V1C1/KCND3/SLC38A3/HPN/ADRA2A/TMEM165/SLC38A2/CAP…	75	BP
GO:0019722	calcium-mediated signaling	27/989	188/17910	4.88473617145059e-06	0.000103449728688479	8.05848489990668e-05	HTR2B/ADGRB2/SPHK1/P2RX4/TRPM4/P2RY6/JPH1/TRPM2/CCL4/LMCD1/GBP1/LAT2/CD3E/KDR/EDNRB/MAPT/CCL3/PLN/CCR5/PTPRC/ATP1B1/CLIC2/PLEK/SGCD/ERBB3/NCALD/PKD2	27	BP
GO:0043085	positive regulation of catalytic activity	109/989	1293/17910	5.08609559201506e-06	0.00010740551436433	8.3666310839542e-05	HTR2B/MGST2/ADCY1/SHC1/BAX/DDRGK1/LYN/CD300A/FN1/CAMK1/CDC25B/GADD45G/PLEKHG4/P2RY6/MAPK12/RAP1GAP/SORL1/EEF1A2/AFAP1L2/MAP3K12/DUSP5/SIPA1L2/SH3PXD2B/SGSM2/PLXNB1/SRGAP2/CD74/ASAP1/VAV2/VSIR/ITGA6/LRP8/PREX1/ANG/GMFG/CCL5/MTCL1/CDKN1A/RAPGEF3/RASAL3/LCP2/CASP1/IQGAP1/SH3PXD2A/NSMAF/SERINC5/THY1/LCK/CHN2/KLF4/NCKAP1L/FCGR1A/KIT/CSPG4/VLDLR/PSRC1/PDGFRB/STAT3/ADCY3/MAPT/CKS2/ARFGEF1/ARHGDIG/ATP1B2…	109	BP
GO:0005911	cell-cell junction	44/1000	414/18675	1.17053045765041e-05	0.000107534454435506	8.09352663623334e-05	CADM1/ITGA5/PANX2/CDH24/NECTIN1/LYN/LAMA1/CNTNAP1/WNK4/KIRREL1/SCN1B/PECAM1/PDLIM1/ITGA6/MICALL2/PTPN6/CAMSAP3/PLXDC1/LCP2/CORO1A/IQGAP1/GJA1/STEAP1/ADGRB1/PANX1/CD2/CD53/CD3E/BAIAP2L2/WAS/KIT/VAV1/ATP1B1/MTDH/FRMD4B/PTPRU/CDH1/RDX/CLIC4/HPN/ANXA1/PKD2/CTNNB1/PCDHGA12	44	CC
GO:0030662	coated vesicle membrane	24/1000	169/18675	1.18659672691004e-05	0.000107534454435506	8.09352663623334e-05	KDELR3/B2M/HLA-DRB1/HLA-DQA1/CD74/HLA-B/HLA-A/HLA-C/HLA-DQB1/HLA-DRA/SEC24D/HLA-DRB5/HLA-DPA1/CD3D/HLA-E/FCGR1A/HLA-DPB1/HLA-F/HLA-H/CD9/HLA-DQB2/LMAN1/NCALD/HLA-DQA2	24	CC
GO:0043025	neuronal cell body	47/1000	454/18675	1.19026686207239e-05	0.000107534454435506	8.09352663623334e-05	MAP1A/C4A/NQO1/ARC/TNFRSF1B/P2RX4/PAM/TRPM4/FEZ1/SCN1B/EEF1A2/WASHC5/TRPM2/SLC2A3/LRP8/ANG/UCHL1/AIF1/PLXDC1/KCNK1/TUBB4A/THY1/SLC1A4/LRP1/ASTN2/MAP1B/P2RX6/MAPT/BMPR1B/OLFM1/CYGB/KCNK2/CYBB/SNCG/ASS1/ZNF385A/GABRA5/HPN/COBL/CPLX1/SLC38A2/ADRA2C/SNCA/RTN4RL1/MAP2/GRIK3/SLC1A3	47	CC
GO:0044297	cell body	52/1000	522/18675	1.22730784884614e-05	0.000109620905590121	8.25056233315226e-05	MAP1A/C4A/NQO1/ARC/TNFRSF1B/P2RX4/PAM/TRPM4/FEZ1/SCN1B/EEF1A2/WASHC5/TRPM2/TRPV2/SLC2A3/LRP8/ANG/UCHL1/AIF1/PLXDC1/KCNK1/TUBB4A/THY1/SLC1A4/CD3E/LRP1/ASTN2/MAP1B/P2RX6/SYT11/MAPT/BMPR1B/OLFM1/CYGB/KCNK2/CYBB/SNCG/ASS1/ZNF385A/GABRA5/HPN/COBL/DPYSL3/CPLX1/SLC38A2/ADRA2C/PTPN13/SNCA/RTN4RL1/MAP2/GRIK3/SLC1A3	52	CC
GO:0019886	antigen processing and presentation of exogenous peptide antigen via MHC class II	18/989	97/17910	5.21068930402188e-06	0.000109722229058975	8.54709758319859e-05	HLA-DRB1/HLA-DQA1/LAG3/CD74/HLA-DMA/HLA-DQB1/HLA-DRA/HLA-DOA/SEC24D/HLA-DRB5/HLA-DPA1/HLA-DPB1/AP1S3/HLA-DMB/HLA-DQB2/CAPZA1/CTSS/HLA-DQA2	18	BP
GO:0097458	neuron part	118/1000	1500/18675	1.26402278812138e-05	0.000111631675445326	8.4019019151297e-05	ADCY1/C4B/MAP1A/GPC4/C4A/NQO1/ARC/NECTIN1/LYN/SPHK1/TNFRSF1B/BASP1/TUBB3/FABP5/PTGS1/P2RX4/S100A4/PAM/CNTNAP1/CAMK1/TRPM4/ELFN1/NCS1/KLC3/BAG2/KIRREL1/FEZ1/SCN1B/EEF1A2/MAP3K12/SH2D5/WASHC5/TNFRSF21/SRGAP2/GRID1/TRPM2/ASAP1/IFT122/FOSL1/TRPV2/MICALL2/NAAA/SLC2A3/LRP8/PREX1/ANG/UCHL1/AIF1/PLXDC1/CORO1A/KCNK1/TUBB4A/IQGAP1/THY1/ADGRB1/SLC1A4/CD3E/LRP1/PDLIM4/ZMYND8/ASTN2/SPOCK1/MAP1B/NSF/RIMS2/P2RX…	118	CC
GO:0030003	cellular cation homeostasis	54/989	518/17910	5.32732630725199e-06	0.000111858674884465	8.71352157137573e-05	HTR2B/TCIRG1/BAX/KCTD17/ITPR2/LYN/P2RX4/TRPM4/ATP6V0B/NCS1/P2RY6/JPH1/TRPM2/HEXB/CCL5/PTPN6/HMOX1/CORO1A/GJA1/THY1/SLAMF8/CHD7/LCK/LRP1/EDNRB/ATP6V1H/CXCL10/CXCL9/ATP1B2/SLC11A2/SLC22A17/CCL3/TMEM178A/PLN/C3AR1/RASA3/CCR5/PTPRC/TMEM64/ATP1B1/CLIC2/CD52/MCUB/ERFE/ATP6V1C1/MT2A/CA2/CLIC4/TMEM165/CAPN3/S100A9/PKD2/SNCA/AGT	54	BP
GO:0032623	interleukin-2 production	14/989	62/17910	5.40367416357488e-06	0.000113139427799849	8.81328914118942e-05	CARD11/LAG3/GBP1/HAVCR2/CD3E/CD86/SASH3/FCER1G/CD247/PTPRC/VSIG4/SPTBN1/PDE4B/ANXA1	14	BP
GO:0060401	cytosolic calcium ion transport	24/989	157/17910	5.47271416623499e-06	0.000114260349589665	8.90060625097529e-05	HTR2B/BAX/ITPR2/LYN/P2RX4/P2RY6/JPH1/TRPM2/PTPN6/CORO1A/THY1/CHD7/LCK/CXCL10/CXCL9/CCL3/PLN/RASA3/CCR5/PTPRC/CLIC2/CAPN3/PKD2/SNCA	24	BP
GO:0001772	immunological synapse	10/1000	36/18675	1.31464518027661e-05	0.000114812345744157	8.64129346567781e-05	CARD11/GZMB/CORO1A/GZMA/HAVCR2/LCK/CD53/CD6/CD3E/LGALS3	10	CC
GO:0009887	animal organ morphogenesis	88/989	989/17910	5.66113901327058e-06	0.000117860436519221	9.1810443587207e-05	HTR2B/DLL4/TCIRG1/BAX/GPC4/HTRA1/SULF2/NECTIN1/BASP1/LAMA1/SERPINE1/PAM/WNK4/ITGAX/CITED1/GDF11/PHLDA2/LIMS2/COL18A1/SH3PXD2B/TFAP2A/JAG2/IFT122/MAFB/COL5A1/ITGA6/LFNG/FZD7/CNTF/SSUH2/GATA4/FJX1/PSMB8/GJA1/THY1/AQP1/PSMB10/MAN2A1/CHD7/PSMB9/SLIT1/TMEM119/PDGFRB/SEMA6A/SCX/STAT3/PSMA3/STAT1/FMN1/IRX1/BMPR1B/OLFM1/JAG1/WWTR1/ETV7/IMPAD1/DLC1/MDM2/PSME4/FGFR2/DHRS3/PTK2/PGF/SOX1/RDH10/MMP2/CA2/CPE/H…	88	BP
GO:0048812	neuron projection morphogenesis	57/989	559/17910	5.75280461187575e-06	0.000119431464759223	9.30342367773769e-05	SDC2/ADCY1/SHC1/S100A6/ARC/NECTIN1/TUBB3/FN1/CNTNAP1/RAP1GAP/FEZ1/SCN1B/PLXNB1/LINGO1/SRGAP2/TRPV2/LRP8/UCHL1/NFATC4/CRABP2/PRKCA/IQGAP1/TNFRSF12A/GJA1/THY1/ADGRB1/FSTL4/LRP1/SLIT1/MAP1B/VLDLR/RIMS2/SEMA6A/MAPT/DOK2/SLC11A2/BMPR1B/OLFM1/DOCK10/FGFR2/SPTBN1/PTK2/SEMA3B/OMG/CHL1/COBL/CSF1R/CTNNB1/ROBO1/DOK5/ARX/MCF2/MAP2/NBL1/SEMA3C/NGFR/SPP1	57	BP
GO:0050707	regulation of cytokine secretion	28/989	201/17910	5.96698888209914e-06	0.000123530078823232	9.62269584948809e-05	HTR2B/CADM1/PANX2/LYN/TNFRSF1B/FN1/TNFRSF21/AIF1/PAEP/GBP1/CASP1/ANXA4/PANX1/HAVCR2/CD2/LRP1/SYT11/CCL3/MMP12/TMSB4X/CD14/LGALS9/SPTBN1/PTGER4/CARD16/ANXA1/CSF1R/MDK	28	BP
GO:0009725	response to hormone	83/989	919/17910	6.02877875851703e-06	0.000124459662325688	9.69510816716847e-05	TCIRG1/FABP3/RAB31/VGF/ADCY1/SHC1/NQO1/DDRGK1/SPARC/SOCS2/LYN/FFAR3/PAM/CYC1/ATP6V0B/P2RY6/CITED1/NR6A1/IGFBP2/ME1/FOSL1/ASIP/PRKDC/ANG/AIF1/CDKN1A/IQGAP1/HPGD/GJA1/AQP1/CPS1/HCLS1/SESN2/MAP1B/IGFBP7/KIT/PDGFRB/EDNRB/ATP6V1H/STAT3/SELENOS/NASP/ADCY3/HNMT/ACSBG1/STAT1/UCP2/IDE/PLN/PIK3C2A/ACSL1/OXCT1/MDM2/PPARG/UBR5/RARRES2/CYBB/PTK2/NCOA2/PGF/BCHE/GDF15/HMGB2/PTPRU/ASS1/FBXO32/ATP6V1C1/CA2/RDX/HP…	83	BP
GO:0098791	Golgi subcompartment	70/1000	780/18675	1.52084938447148e-05	0.0001311592644888	9.87163608446571e-05	CHAC1/RAB31/TNFRSF1A/TGFBI/KDELR3/SULF2/TAPBPL/WIPI1/GALNT18/PAM/B2M/HLA-DRB1/HLA-DQA1/RAP1GAP/SORL1/MAN1C1/VPS53/B3GNT7/B4GALNT3/RAB2A/CD74/HLA-B/HLA-A/CLIP3/HLA-C/CTSC/LST1/HLA-DQB1/HLA-DRA/LFNG/SEC24D/HLA-DRB5/HLA-DPA1/GBP1/HLA-E/GJA1/MAN2A1/CA4/NOTCH3/ST3GAL1/NSF/HLA-DPB1/MANEAL/GBP2/HLA-F/TMEM87B/CYTH4/AP1S3/CHSY3/ARFGEF1/HLA-H/GBP4/VCPIP1/GBP5/PROS1/RAB34/LAP3/CLSTN3/GLIPR2/HLA-DQB2/CDH1/DH…	70	CC
GO:0043005	neuron projection	91/1000	1091/18675	1.53519749783328e-05	0.0001311592644888	9.87163608446571e-05	C4B/MAP1A/C4A/NQO1/ARC/NECTIN1/TNFRSF1B/BASP1/TUBB3/PTGS1/P2RX4/S100A4/PAM/CNTNAP1/ELFN1/NCS1/KLC3/BAG2/KIRREL1/FEZ1/SCN1B/MAP3K12/WASHC5/TNFRSF21/SRGAP2/ASAP1/IFT122/FOSL1/TRPV2/MICALL2/LRP8/PREX1/ANG/UCHL1/PLXDC1/CORO1A/KCNK1/TUBB4A/IQGAP1/THY1/ADGRB1/SLC1A4/CD3E/LRP1/PDLIM4/ZMYND8/SPOCK1/MAP1B/NSF/P2RX6/SEMA6A/SYT11/ATP8B1/MAPT/S100A1/STAT1/MYH14/BMPR1B/OLFM1/CYGB/SYNPR/DOCK10/KCNK2/SPTBN1/SYN…	91	CC
GO:1905153	regulation of membrane invagination	7/989	15/17910	6.66967564265275e-06	0.000137305892419974	0.000106957985754273	RAB31/CD300A/NCKAP1L/SYT11/ANO6/PPARG/C3	7	BP
GO:0045596	negative regulation of cell differentiation	69/989	725/17910	6.7564034795054e-06	0.000138703882016587	0.000108046986005637	IDH2/LYN/IRF1/TRPM4/B2M/TRIB1/CITED1/SORL1/GDF11/LAG3/LINGO1/SRGAP2/CD74/ASAP1/NOCT/C1QC/MAFB/COL5A1/NFATC4/FZD7/PAEP/GBP1/CNTF/THY1/FSTL4/LRP1/NOTCH3/SPOCK1/TMEM119/LGALS1/EDNRB/ADGRG1/CXCL10/STAT3/MMP9/STAT1/CCL3/TMEM178A/JAG1/WWTR1/MDM2/TMEM64/INPP5D/TP53INP1/PPARG/PTK2/DLL3/OMG/HPN/DPYSL3/ANXA1/MEIS2/ID2/COL3A1/FRZB/CTNNB1/TWIST2/RTN4RL1/TMEM176B/MCF2/MAP2/CHADL/TMEM176A/MDK/NRG3/NGFR/FGF9/SP…	69	BP
GO:1990266	neutrophil migration	15/989	72/17910	7.25749575062638e-06	0.000148577065783657	0.000115737958549463	PECAM1/DYSF/CD74/PREX1/SLAMF8/NCKAP1L/RAC2/LGALS3/CCL3/VAV1/C3AR1/ITGB2/PDE4B/S100A9/MDK	15	BP
GO:0050764	regulation of phagocytosis	17/989	90/17910	7.38427751463372e-06	0.000150753809647785	0.00011743358963351	RAB31/C4B/C4A/SPHK1/CD300A/DYSF/HCK/C2/IL2RG/LRP1/NCKAP1L/SYT11/IL2RB/ANO6/PTPRC/PPARG/C3	17	BP
GO:0002690	positive regulation of leukocyte chemotaxis	16/989	81/17910	7.49216039265522e-06	0.000152533762690246	0.000118820130216754	SERPINE1/DYSF/CD74/CCL4/CCL5/AIF1/NCKAP1L/RAC2/CXCL10/CCL3/C3AR1/ANO6/LGALS9/RARRES2/PLA2G7/MDK	16	BP
GO:0002446	neutrophil mediated immunity	52/989	499/17910	8.0250910482952e-06	0.000162933666738115	0.000126921405183129	TCIRG1/RAB31/COTL1/CD300A/ANPEP/TNFRSF1B/FABP5/HPSE/B2M/CD93/ITGAX/PKM/PECAM1/TRPM2/HEXB/CTSC/SLC2A3/GMFG/PTPN6/PRDX4/IQGAP1/STOM/BIN2/CD53/PGM1/NCKAP1L/ITGAL/FCER1G/SDCBP/LAIR1/TYROBP/DNAJC13/LGALS3/MGST1/MMP9/ADA2/ARHGAP9/HLA-H/DNAJC3/C3AR1/ITGB2/LYZ/CD14/ANO6/PTPRC/CYBB/FGL2/BST2/CTSS/S100A9/C3/CHI3L1	52	BP
GO:0002495	antigen processing and presentation of peptide antigen via MHC class II	18/989	100/17910	8.13499048022108e-06	0.000164711208349531	0.000128306067319623	HLA-DRB1/HLA-DQA1/LAG3/CD74/HLA-DMA/HLA-DQB1/HLA-DRA/HLA-DOA/SEC24D/HLA-DRB5/HLA-DPA1/HLA-DPB1/AP1S3/HLA-DMB/HLA-DQB2/CAPZA1/CTSS/HLA-DQA2	18	BP
GO:0005509	calcium ion binding	65/950	635/16967	1.73416997325018e-06	0.000168614680476018	0.000137750667510804	DLL4/S100A13/CDH24/SULF2/S100A6/SPARC/THBS2/FKBP10/S100A4/PAM/TRPM4/CD93/NCS1/MAN1C1/DYSF/PLCD1/ENPP2/TRPM2/JAG2/LRP8/PRF1/AIF1/C1R/TUBB4A/IQGAP1/ANXA4/FSTL4/C1S/CPS1/LRP1/ASTN2/LCP1/NOTCH3/SPOCK1/SLIT1/VLDLR/NID1/HSPA5/EHD2/CALU/S100A1/MMP12/JAG1/PCDHGC3/AOAH/SMOC2/PROS1/STAB1/DLL3/SPOCK2/CLSTN3/NOX5/NCALD/NECAB2/TPD52/ANXA1/CAPN3/GNPTAB/EPDR1/ASPH/EFCAB1/S100A9/PKD2/SNCA/PCDHGA12	65	MF
GO:0007492	endoderm development	15/989	73/17910	8.67359813939608e-06	0.00017513539256808	0.000136426255954625	ITGA5/ARC/FN1/COL4A2/COL5A1/GATA4/LAMC1/MMP9/ITGB2/VTN/EOMES/RTF1/MMP2/CTNNB1/COL11A1	15	BP
GO:0046683	response to organophosphorus	21/989	130/17910	8.70934370987e-06	0.000175376675250661	0.000136614209357581	VGF/SPARC/ITPR2/P2RX4/TRPM4/P2RY6/CITED1/FOSL1/RAPGEF3/AQP1/PANX1/CPS1/P2RX6/HSPA5/HCN2/STAT1/ASS1/COL1A1/PKD2/PDE3A/FOS	21	BP
GO:1903530	regulation of secretion by cell	67/989	703/17910	8.78531204140538e-06	0.000176424386226588	0.000137430350993331	HTR2B/TCIRG1/CADM1/TNFRSF1A/ADCY1/IDH2/PANX2/ITPR2/LYN/CD300A/FFAR3/TNFRSF1B/FN1/PAM/TRPM4/NCS1/RAB15/GPR27/TNFRSF21/ANG/CCL5/AIF1/PAEP/RAPGEF3/PRKCA/HMOX1/GBP1/HLA-E/CASP1/GJA1/ANXA4/PANX1/CHD7/HAVCR2/CD2/LRP1/TNFRSF4/RAC2/NSF/RIMS2/SYT11/FCER1G/SDCBP/HLA-F/ENY2/UCP2/CCL3/MMP12/ITGB2/TMSB4X/CD14/OXCT1/LGALS9/SPTBN1/PTGER4/SNCG/CARD16/ADRA2A/CPLX1/ANXA1/CSF1R/FGFR1/ADRA2C/SNCA/MDK/AGT/SPP1	67	BP
GO:0010038	response to metal ion	39/989	335/17910	8.87345987015564e-06	0.000177710324030019	0.000138432065594476	TCIRG1/S100A13/ADCY1/NQO1/SPARC/P2RX4/PAM/B2M/IGFBP2/TFAP2A/TRPM2/NFATC4/HMOX1/IQGAP1/AQP1/C1QA/CPS1/KIT/HSPA5/MAPT/MMP9/SLC11A2/PLN/CD14/MDM2/CYBB/MT1E/ASS1/MT1A/MT2A/CA2/CDH1/CLIC4/CAPN3/ID2/PKD2/SNCA/HAAO/FOS	39	BP
GO:0015031	protein transport	134/989	1689/17910	9.15190235332113e-06	0.000182790028032457	0.00014238903276284	HTR2B/TCIRG1/CADM1/RAB31/HM13/CARD11/S100A13/VGF/MAP1A/KDELR3/IDH2/PANX2/DERL1/RPL32/ITPR2/LYN/AZGP1/TNFRSF1B/FN1/PAM/CAMK1/TRPM4/TAP1/ATP6V0B/SORL1/VPS53/GPR27/WASHC5/TNFRSF21/DYSF/RPL35A/CD74/CLIP3/RFTN1/RPL15/MICALL2/RPSA/ANG/CCL5/MTCL1/SEC24D/CAMSAP3/AIF1/CDKN1A/PAEP/RAPGEF3/PRKCA/LCP2/GBP1/HLA-E/STEAP3/CASP1/AMN/GJA1/STOM/ANXA4/PANX1/YWHAZ/HAVCR2/CD2/IL10RA/HCLS1/LRP1/TNFRSF4/ASTN2/LCP1/RAC2…	134	BP
GO:0002399	MHC class II protein complex assembly	4/989	4/17910	9.24507549971884e-06	0.000184151909278183	0.000143449905477857	HLA-DRB1/HLA-DMA/HLA-DRA/HLA-DMB	4	BP
GO:0010035	response to inorganic substance	54/989	528/17910	9.28265670811863e-06	0.000184402102261009	0.000143644799790265	TCIRG1/S100A13/ADCY1/NQO1/SPARC/SPHK1/P2RX4/PAM/B2M/IGFBP2/EEF1A2/COL18A1/TFAP2A/TRPM2/FOSL1/NFATC4/HMOX1/IQGAP1/AQP1/C1QA/SPIDR/CPS1/KLF4/MAP1B/KDR/KIT/PDGFRB/HSPA5/MAPT/MMP9/SLC11A2/STAT1/UCP2/BAP1/PLN/CD14/MDM2/CYBB/CD9/MT1E/ASS1/MT1A/MT2A/CA2/CDH1/CLIC4/COL1A1/CAPN3/ID2/PKD2/SNCA/MET/HAAO/FOS	54	BP
GO:0044877	protein-containing complex binding	87/950	938/16967	2.05017364573422e-06	0.000185101392014861	0.000151219574922201	ITGA5/TGFBI/SHC1/PFKP/SPARC/TAPBPL/LYN/FN1/MRC2/HLA-DRB1/PKM/SORL1/ADM2/COL5A3/CD74/HLA-DMA/FCGR3A/COL5A1/ITGA6/MICALL2/RPSA/RCSD1/LRP8/HLA-DRA/HLA-DOA/CAMSAP3/AIF1/CDKN1A/PRKCA/FMNL1/HLA-E/CORO1A/MAD1L1/CNTF/IQGAP1/FAM49B/CD8A/THY1/PANX1/ADAM11/LCK/FERMT3/CPS1/HCLS1/CD3E/LRP1/LCP1/NCKAP1L/FCGR1A/MAP1B/KDR/VLDLR/NSF/ITGAL/NID1/ADGRG1/HSPA5/MAPT/LGALS3/HLA-DMB/MMP9/MYH14/TAF2/MMP12/MDM2/UBD/ATP1B1…	87	MF
GO:0002504	antigen processing and presentation of peptide or polysaccharide antigen via MHC class II	18/989	101/17910	9.39590520397494e-06	0.000186150057401332	0.000145006414777814	HLA-DRB1/HLA-DQA1/LAG3/CD74/HLA-DMA/HLA-DQB1/HLA-DRA/HLA-DOA/SEC24D/HLA-DRB5/HLA-DPA1/HLA-DPB1/AP1S3/HLA-DMB/HLA-DQB2/CAPZA1/CTSS/HLA-DQA2	18	BP
GO:0031325	positive regulation of cellular metabolic process	217/989	3007/17910	9.51040597475647e-06	0.000187913383469049	0.000146380003347882	HTR2B/FABP3/ITGA5/TNFRSF1A/CARD11/CTF1/ADCY1/SHC1/BAX/BCL3/DDRGK1/ECE1/DERL1/LYN/SPHK1/CD300A/TNFRSF1B/LTBR/FN1/HTATIP2/IRF1/CEBPD/P2RX4/SERPINE1/CAMK1/CDC25B/MLIP/TRIB1/GADD45G/P2RY6/CITED1/MAPK12/BAG2/TSPYL5/NR6A1/NLRC5/PECAM1/RASD2/EEF1A2/AFAP1L2/MAP3K12/DUSP5/IRF5/ENPP2/TFAP2A/CD74/HEXB/CLIP3/VAV2/VSIR/FOSL1/PDLIM1/MAFB/CTSC/ITGA6/PIK3R3/LRP8/ASIP/GLIS2/PRKDC/ANG/CCL5/FZD7/AIF1/CDKN1A/CD3D/CA…	217	BP
GO:0002396	MHC protein complex assembly	5/989	7/17910	9.72470233983825e-06	0.000191633840226224	0.000149278149624199	TAPBPL/HLA-DRB1/HLA-DMA/HLA-DRA/HLA-DMB	5	BP
GO:0010604	positive regulation of macromolecule metabolic process	219/989	3041/17910	9.82045058075882e-06	0.00019300458874718	0.000150345929733217	HTR2B/DLL4/ITGA5/TNFRSF1A/CARD11/CTF1/ADCY1/SHC1/BAX/BCL3/DDRGK1/ECE1/DERL1/LYN/SPHK1/CD300A/TNFRSF1B/LTBR/FN1/HTATIP2/IRF1/CEBPD/SERPINE1/CAMK1/CDC25B/MLIP/TRIB1/GADD45G/ITGAX/ADAM19/P2RY6/CITED1/MAPK12/BAG2/TSPYL5/SORL1/NR6A1/ADM2/NLRC5/PECAM1/RASD2/AFAP1L2/MAP3K12/DUSP5/IRF5/SH3PXD2B/ENPP2/TFAP2A/CD74/HEXB/CLIP3/VSIR/NOCT/FOSL1/PDLIM1/MAFB/CTSC/ITGA6/PIK3R3/LRP8/GLIS2/PRKDC/ANG/CCL5/FZD7/AIF1/…	219	BP
GO:0001822	kidney development	34/989	276/17910	9.96400611325419e-06	0.000195305119826286	0.000152137988078635	BAX/SULF2/BASP1/WNK4/CITED1/GDF11/PECAM1/TFAP2A/GLIS2/IQGAP1/HPGD/RIDA/NOTCH3/RRM2B/PDGFRB/NID1/MMP9/STAT1/FMN1/IRX1/JAG1/WWTR1/FGFR2/PGF/OVOL1/RDH10/ASS1/CA2/FGFR1/ID2/PKD2/CTNNB1/AGT/MTSS1	34	BP
GO:0090087	regulation of peptide transport	67/989	706/17910	1.01005754764436e-05	0.000197456873372386	0.000153814152306362	HTR2B/TCIRG1/CADM1/IDH2/PANX2/ITPR2/LYN/FFAR3/TNFRSF1B/FN1/PAM/CAMK1/TRPM4/SORL1/GPR27/TNFRSF21/CD74/MICALL2/ANG/CCL5/MTCL1/AIF1/PAEP/RAPGEF3/PRKCA/GBP1/HLA-E/CASP1/GJA1/STOM/ANXA4/PANX1/CHD7/HAVCR2/CD2/HCLS1/LRP1/TNFRSF4/LCP1/RAC2/SYT11/ENY2/UCP2/CCL3/BAP1/MMP12/ITGB2/TMSB4X/CD14/OXCT1/MDM2/LGALS9/UBR5/SPTBN1/PTGER4/IFI27/CARD16/LMAN1/CA2/CDH1/ADRA2A/ANXA1/CSF1R/LYPLA1/ADRA2C/TPR/MDK	67	BP
GO:0005604	basement membrane	16/1000	91/18675	2.38644216253465e-05	0.0002016928537368	0.000151803112093319	TGFBI/SPARC/THBS2/FN1/LAMA1/COL4A1/COL18A1/COL4A2/COL5A1/ITGA6/ANG/LAMC1/NID1/SMOC2/VTN/FGF9	16	CC
GO:0002695	negative regulation of leukocyte activation	24/989	163/17910	1.05438144428502e-05	0.000205576487946576	0.000160139136650807	CD300A/IRF1/LAG3/TNFRSF21/CD74/VSIR/LST1/CST7/PTPN6/HMOX1/MAD1L1/HAVCR2/HLA-F/SAMSN1/TYROBP/LGALS3/PTPRC/INPP5D/LGALS9/VSIG4/IDO1/ANXA1/ID2/MDK	24	BP
GO:0055074	calcium ion homeostasis	43/989	388/17910	1.08914878898914e-05	0.000211771040193134	0.000164964543771099	HTR2B/TCIRG1/BAX/KCTD17/ITPR2/LYN/P2RX4/TRPM4/NCS1/P2RY6/JPH1/TRPM2/HEXB/CCL5/PTPN6/CORO1A/GJA1/THY1/CHD7/LCK/LRP1/EDNRB/CXCL10/CXCL9/CCL3/TMEM178A/PLN/C3AR1/RASA3/CCR5/PTPRC/TMEM64/ATP1B1/CLIC2/SGCD/CD52/MCUB/TMEM165/CAPN3/PKD2/SNCA/SNX10/AGT	43	BP
GO:0006873	cellular ion homeostasis	54/989	531/17910	1.09189952881127e-05	0.000211771040193134	0.000164964543771099	HTR2B/TCIRG1/BAX/KCTD17/ITPR2/LYN/P2RX4/TRPM4/ATP6V0B/NCS1/P2RY6/JPH1/TRPM2/HEXB/CCL5/PTPN6/HMOX1/CORO1A/GJA1/THY1/SLAMF8/CHD7/LCK/LRP1/EDNRB/ATP6V1H/CXCL10/CXCL9/ATP1B2/SLC11A2/SLC22A17/CCL3/TMEM178A/PLN/C3AR1/RASA3/CCR5/PTPRC/TMEM64/ATP1B1/CLIC2/CD52/MCUB/ERFE/ATP6V1C1/MT2A/CA2/CLIC4/TMEM165/CAPN3/S100A9/PKD2/SNCA/AGT	54	BP
GO:0051250	negative regulation of lymphocyte activation	21/989	132/17910	1.11056067451492e-05	0.000214824991369421	0.000167343498240209	CD300A/IRF1/LAG3/TNFRSF21/CD74/VSIR/LST1/PTPN6/MAD1L1/HAVCR2/HLA-F/SAMSN1/TYROBP/LGALS3/INPP5D/LGALS9/VSIG4/IDO1/ANXA1/ID2/MDK	21	BP
GO:0014070	response to organic cyclic compound	79/989	878/17910	1.16485247263355e-05	0.000224272093033303	0.000174702563079859	VGF/ADCY1/NQO1/DDRGK1/SPARC/ITPR2/SOCS2/LYN/P2RX4/PAM/TRPM4/P2RY6/CITED1/NR6A1/IGFBP2/TRPM2/FOSL1/RFTN1/ITGA6/LRP8/NFATC4/CCL5/AIF1/CDKN1A/RAPGEF3/HPGD/GJA1/AQP1/PANX1/ABCC4/SPIDR/CPS1/KLF4/MAP1B/IGFBP7/LGALS1/PDGFRB/P2RX6/EDNRB/CXCL10/STAT3/HSPA5/NASP/ADCY3/HNMT/ACSBG1/HCN2/STAT1/TAF2/CCL3/PLN/CCR5/ACSL1/MDM2/PPARG/UBR5/CYBB/NCOA2/BCHE/HMGB2/PTPRU/ASS1/GABRB3/PDE4B/FBXO32/CA2/CDH1/COL1A1/ANXA1/P…	79	BP
GO:0032649	regulation of interferon-gamma production	17/989	93/17910	1.16598875207435e-05	0.000224272093033303	0.000174702563079859	BCL3/VSIR/IL12RB1/HLA-DPA1/IRF8/EBI3/FAM49B/HAVCR2/CD2/CD3E/SASH3/HLA-DPB1/IL12RB2/CD14/LGALS9/PDE4B/ISG15	17	BP
GO:0030036	actin cytoskeleton organization	56/989	559/17910	1.16883102310424e-05	0.000224272093033303	0.000174702563079859	SHC1/PLEKHG2/PAM/KIRREL1/SH3PXD2B/TRPM2/HCK/MICALL2/PREX1/ANG/GMFG/AIF1/CAVIN3/RAPGEF3/FMNL1/CORO1A/AQP1/HCLS1/LRP1/PDLIM4/LCP1/NCKAP1L/FHDC1/RAC2/WAS/KIT/PDGFRB/SDCBP/TYROBP/EHD2/ARFGEF1/FMN1/MYH14/TMSB4X/DLC1/PLEK/SPTBN1/GPM6B/PTGER4/RDX/LURAP1/ADRA2A/COBL/NEDD9/DPYSL3/BST2/ANXA1/CAPN3/SORBS2/CSF1R/MET/MDK/PHACTR1/CAPG/CORO2B/MTSS1	56	BP
GO:0008285	negative regulation of cell proliferation	70/989	751/17910	1.1715706352486e-05	0.000224272093033303	0.000174702563079859	DLL4/FABP3/BAX/IDH2/SPARC/LYN/CD300A/AZGP1/IRF1/TRIB1/VASH1/GDF11/LIMS2/COL18A1/TNFRSF21/TFAP2A/PLXNB1/VSIR/IFT122/FOSL1/LST1/ANG/PTPN6/AIF1/PRDX4/CDKN1A/HMOX1/MAD1L1/GJA1/RIDA/ADGRB1/HAVCR2/KLF4/IGFBP7/SIRPG/ADGRG1/STAT3/RNF139/TYROBP/STAT1/RPS6KA2/BMPR1B/CD109/BAP1/TMIGD3/DLC1/INPP5D/TP53INP1/KCNK2/FGFR2/LGALS9/PPARG/VSIG4/IDO1/OVOL1/BCHE/CD9/PTPRU/HPN/DHCR24/IFITM1/CSF1R/ID2/FRZB/ASPH/PKD2/CTN…	70	BP
GO:0006816	calcium ion transport	45/989	415/17910	1.19811442331149e-05	0.000228404877712452	0.000177921902884198	HTR2B/GEM/BAX/ITPR2/LYN/P2RX4/TRPM4/NCS1/P2RY6/DYSF/JPH1/TRPM2/TRPV2/CCL4/CCL5/PTPN6/CORO1A/GJA1/THY1/PANX1/CHD7/LCK/PDGFRB/CXCL10/TMEM37/LGALS3/CXCL9/S100A1/CCL3/PLN/RASA3/ANO6/CCR5/PTPRC/ATP1B1/CLIC2/MCUB/PDE4B/ADRA2A/TMEM165/CAPN3/PKD2/CTNNB1/SNCA/AGT	45	BP
GO:1902107	positive regulation of leukocyte differentiation	22/989	143/17910	1.19935804171939e-05	0.000228404877712452	0.000177921902884198	TRIB1/CD74/VSIR/IL12RB1/PRKCA/CD27/HCLS1/CD86/NCKAP1L/SASH3/TYROBP/EVI2B/PTPRC/TMEM64/INPP5D/LGALS9/DCSTAMP/CA2/ANXA1/ID2/MDK/FOS	22	BP
GO:0060627	regulation of vesicle-mediated transport	50/989	480/17910	1.20840390397512e-05	0.000229534452894244	0.000178801814766151	RAB31/ADCY1/C4B/C4A/ARC/LYN/SPHK1/CD300A/SERPINE1/B2M/NCS1/SORL1/RAB15/DYSF/CLIP3/HCK/C2/HMOX1/CORO1A/IL2RG/LRP1/NCKAP1L/RAC2/NSF/RIMS2/SYT11/FCER1G/SDCBP/HLA-F/RNF139/EHD2/DNAJC13/LGALS3/IL2RB/ITGB2/CD14/ANO6/PTPRC/VTN/LGALS9/PPARG/RDX/ADRA2A/NECAB2/CPLX1/ANXA1/LYPLA1/SNCA/MAP2/C3	50	BP
GO:0071621	granulocyte chemotaxis	16/989	84/17910	1.21903332371885e-05	0.000230958241537479	0.000179910911853947	DYSF/CD74/PREX1/CCL5/NCKAP1L/RAC2/LGALS3/CCL3/VAV1/C3AR1/ITGB2/RARRES2/PDE4B/ANXA1/S100A9/MDK	16	BP
GO:0030135	coated vesicle	31/1000	261/18675	2.77130054528849e-05	0.000231727896659229	0.000174408836108861	KDELR3/ECE1/WIPI1/B2M/HLA-DRB1/HLA-DQA1/CD74/HLA-B/HLA-A/HLA-C/CTSC/HLA-DQB1/HLA-DRA/SEC24D/HLA-DRB5/HLA-DPA1/CD3D/HLA-E/LRP1/ASTN2/FCGR1A/HLA-DPB1/HLA-F/HLA-H/PIK3C2A/IDUA/CD9/HLA-DQB2/LMAN1/NCALD/HLA-DQA2	31	CC
GO:0098542	defense response to other organism	50/989	481/17910	1.27856977522939e-05	0.000241616903677965	0.000188213753147128	TNFRSF1A/VGF/ISG20/SHC1/COTL1/HTRA1/BCL3/SPON2/IRF1/SERPINE1/NLRC5/IRF5/EXOSC4/MR1/PRF1/IL12RB1/RNASE6/GBP1/HLA-E/IRF8/SERINC5/ADGRB1/SLAMF8/HAVCR2/MPEG1/SYT11/CXCL10/CXCL9/BATF/STAT1/MMP12/DNAJC3/LYZ/PTPRC/RARRES2/STAB1/IFI27/FGL2/HMGB2/IRF9/ISG15/GBP3/BST2/PARP9/S100A9/IFI6/IFI16/TRIM22/OAS2/HTN1	50	BP
GO:0001706	endoderm formation	12/989	50/17910	1.2984023980876e-05	0.00024411289984453	0.000190158074091561	ITGA5/FN1/COL4A2/COL5A1/MMP9/ITGB2/VTN/EOMES/RTF1/MMP2/CTNNB1/COL11A1	12	BP
GO:0031343	positive regulation of cell killing	12/989	50/17910	1.2984023980876e-05	0.00024411289984453	0.000190158074091561	CADM1/B2M/LAG3/PRF1/IL12RB1/HLA-E/FAM49B/HLA-F/TYROBP/VAV1/PTPRC/CD5L	12	BP
GO:0051604	protein maturation	40/989	353/17910	1.30279036054105e-05	0.000244314629953881	0.000190315216991854	CHAC1/C4B/C4A/ECE1/SERPINE1/GGT1/BAG2/SORL1/ADAMTS2/LHB/VSIR/C1QC/CST7/C1QB/PRDX4/C2/C1R/LDLRAD3/CASP1/C1S/C1QA/RNF139/C3AR1/MDM2/VTN/KLK13/VSIG4/PROS1/TSPAN5/CARD16/SPON1/CD5L/HPN/DHCR24/CTSS/ASPH/IFI16/C3/IGHG4/IGLC3	40	BP
GO:0051924	regulation of calcium ion transport	31/989	244/17910	1.31033311914016e-05	0.000245105459087894	0.000190931253854941	GEM/BAX/LYN/P2RX4/P2RY6/DYSF/JPH1/TRPV2/CCL4/CCL5/PTPN6/CORO1A/GJA1/THY1/CHD7/PDGFRB/CXCL10/LGALS3/CXCL9/S100A1/CCL3/PLN/ATP1B1/CLIC2/PDE4B/ADRA2A/CAPN3/PKD2/CTNNB1/SNCA/AGT	31	BP
GO:0050866	negative regulation of cell activation	26/989	187/17910	1.31406591875146e-05	0.000245137096955756	0.000190955898992601	CD300A/IRF1/LAG3/TNFRSF21/CD74/VSIR/LST1/CST7/PTPN6/HMOX1/MAD1L1/HAVCR2/HLA-F/SAMSN1/TYROBP/LGALS3/CYGB/PTPRC/INPP5D/LGALS9/VSIG4/IDO1/CD9/ANXA1/ID2/MDK	26	BP
GO:0071222	cellular response to lipopolysaccharide	25/989	176/17910	1.31715455080705e-05	0.000245137096955756	0.000190955898992601	SPON2/LYN/TNFRSF1B/SERPINE1/TRIB1/HCK/CCL5/PRKCA/CASP1/IRF8/HAVCR2/CD6/EDNRB/CXCL10/LY96/SELENOS/CCL3/CD14/CCR5/MTDH/LY86/HMGB2/CARD16/ASS1/PDE4B	25	BP
GO:0030316	osteoclast differentiation	17/989	94/17910	1.35124641132652e-05	0.000250848515150541	0.000195404956313797	TCIRG1/MAFB/SH3PXD2A/FCER1G/TYROBP/CD109/CCL3/TMEM178A/TMEM64/INPP5D/DCSTAMP/RASSF2/CA2/CSF1R/CTNNB1/SNX10/FOS	17	BP
GO:0016324	apical plasma membrane	34/1000	300/18675	3.09158998235486e-05	0.000255788392224307	0.000192517847100657	TCIRG1/FN1/P2RY6/SLC1A1/IGFBP2/SLC22A18/MTCL1/KCNK1/AMN/GJA1/THY1/AQP1/CA4/SLC29A4/MAL2/CSPG4/PDGFRB/ATP8B1/ATP1B2/SLC11A2/JAG1/ATP1B1/MTDH/KCNK2/PTK2/CD9/RDX/ERBB3/HPN/BST2/ANXA1/SORBS2/KCNE4/SLC9A3	34	CC
GO:0005884	actin filament	14/1000	74/18675	3.26851134634182e-05	0.000267609366481737	0.000201414843930275	HCK/RCSD1/AIF1/CORO1A/IQGAP1/PDLIM4/LCP1/RAC2/WAS/FMN1/COBL/DPYSL3/ANXA1/PKD2	14	CC
GO:0150076	neuroinflammatory response	15/989	76/17910	1.45064206753514e-05	0.00026862392054608	0.00020925156932919	ADCY1/SPHK1/TNFRSF1B/CTSC/CST7/AIF1/C1QA/LRP1/TYROBP/MAPT/MMP9/CCL3/ITGB2/PTPRC/SNCA	15	BP
GO:0007409	axonogenesis	43/989	393/17910	1.49433032384334e-05	0.000276020413201139	0.00021501325910148	ADCY1/SHC1/S100A6/NECTIN1/TUBB3/FN1/RAP1GAP/FEZ1/SCN1B/LINGO1/TRPV2/UCHL1/CRABP2/PRKCA/TNFRSF12A/THY1/ADGRB1/FSTL4/LRP1/SLIT1/MAP1B/VLDLR/SEMA6A/MAPT/DOK2/BMPR1B/OLFM1/FGFR2/SPTBN1/PTK2/SEMA3B/OMG/CHL1/COBL/CSF1R/ROBO1/DOK5/ARX/MCF2/MAP2/SEMA3C/NGFR/SPP1	43	BP
GO:0002262	myeloid cell homeostasis	22/989	145/17910	1.50241446068771e-05	0.000276819864381711	0.000215636012331336	BAX/LYN/SLC25A38/B2M/MAFB/HMOX1/SFXN1/HCLS1/NCKAP1L/KIT/SPI1/FCER1G/STAT3/SLC11A2/STAT1/BAP1/INPP5D/HMGB2/PDE4B/ISG15/ANXA1/ID2	22	BP
GO:0044419	interspecies interaction between organisms	82/989	928/17910	1.54044327577733e-05	0.000283094042366525	0.000220523445985436	CADM1/ITGA5/TNFRSF1A/ISG20/SHC1/BAX/DERL1/RPL32/NECTIN1/LYN/ANPEP/LTBR/FN1/HTATIP2/ELOC/B2M/SLC52A2/TAP1/CD93/RPL35A/CD74/HCK/RPL15/RPSA/PRF1/CD209/HLA-DRA/CCL4/CCL5/APOL1/IRF8/IQGAP1/PSMB8/SERINC5/AQP1/STOM/PSMB10/IL2RG/LCK/TNFRSF4/CD86/PSMB9/MPEG1/SATB1/KDR/LGALS1/SELPLG/CD247/ATP6V1H/CD8B/STAT3/AP1S3/TRAM1/PSMA3/STAT1/IDE/NFIA/CCL3/IL2RB/LYZ/CCR5/POLR2K/MDM2/POLA1/LGALS9/UBR5/IFI27/SERPINB9/WW…	82	BP
GO:0048878	chemical homeostasis	88/989	1015/17910	1.54414932199923e-05	0.000283094042366525	0.000220523445985436	HTR2B/TCIRG1/FABP3/VGF/ADCY1/BAX/KCTD17/ITPR2/LYN/FABP5/P2RX4/TLCD1/TRPM4/WNK4/B2M/ATP6V0B/NCS1/P2RY6/SCN1B/GPR27/JPH1/TRPM2/HEXB/CCL5/PTPN6/HMOX1/CORO1A/STEAP3/GATA4/CA12/GJA1/THY1/STEAP1/AQP1/SLAMF8/CHD7/LCK/CPS1/LRP1/SESN2/KDR/LGALS1/EDNRB/ATP6V1H/ENY2/CXCL10/STAT3/ADCY3/CXCL9/ATP1B2/SLC11A2/STAT1/UCP2/SLC22A17/CCL3/TMEM178A/PLN/C3AR1/RASA3/CCR5/PTPRC/OXCT1/SOAT1/TMEM64/POMC/ATP1B1/CLIC2/PPARG…	88	BP
GO:0043068	positive regulation of programmed cell death	63/989	660/17910	1.55387988168156e-05	0.000284171085061863	0.000221362436324702	AIFM2/TNFRSF1A/CALHM2/BAX/NQO1/PLEKHG2/LYN/TNFRSF1B/LTBR/GADD45G/EEF1A2/COL18A1/IRF5/TFAP2A/GZMB/CLIP3/VAV2/FOSL1/CTSC/ITGA6/PREX1/PRKDC/NFATC4/CCL5/CDKN1A/HMOX1/CASP1/HPGD/TNFRSF12A/NSMAF/GZMA/YWHAZ/LCK/PDGFRB/PDCD1/TYROBP/MAPT/MMP9/RPS6KA2/BMPR1B/CCL3/VAV1/OLFM1/ANO6/PTPRC/DLC1/INPP5D/UBD/TP53INP1/LGALS9/PPARG/IDO1/ATF3/RASSF2/FRZB/S100A9/FAS/CTNNB1/ROBO1/SNCA/MCF2/AGT/NGFR	63	BP
GO:0050768	negative regulation of neurogenesis	33/989	271/17910	1.70515332235045e-05	0.000311063861032743	0.000242311261597169	IDH2/B2M/SORL1/GDF11/LINGO1/SRGAP2/ASAP1/NFATC4/CNTF/THY1/FSTL4/LRP1/NOTCH3/SPOCK1/LGALS1/EDNRB/ADGRG1/STAT3/JAG1/MDM2/PTK2/DLL3/OMG/DPYSL3/ID2/COL3A1/CTNNB1/RTN4RL1/MCF2/MAP2/NRG3/NGFR/SPP1	33	BP
GO:0097435	supramolecular fiber organization	55/989	553/17910	1.71722671314278e-05	0.000312492861132403	0.0002434244182841	PLEKHG2/KIRREL1/ADAMTS2/TPPP/COL5A3/SH3PXD2B/CLIP3/P4HA1/HCK/COL5A1/MICALL2/PREX1/ANG/CAMSAP3/AIF1/RAPGEF3/CORO1A/TUBB4A/HCLS1/LCP1/NCKAP1L/FHDC1/RAC2/MAP1B/WAS/PSRC1/PDGFRB/SCX/MAPT/ARFGEF1/FMN1/TMSB4X/DLC1/MDM2/PLEK/SPTBN1/PTGER4/MID1/RDX/COBL/NEDD9/DPYSL3/COL1A1/CAPN3/SORBS2/COL3A1/SNCA/MAP2/COL11A1/COL1A2/CHADL/MET/PHACTR1/CAPG/CORO2B	55	BP
GO:1990111	spermatoproteasome complex	4/1000	5/18675	3.91306737320653e-05	0.000317079479931993	0.000238648276043632	PSMB8/PSMB10/PSMB9/PSME4	4	CC
GO:0048667	cell morphogenesis involved in neuron differentiation	51/989	500/17910	1.76109588028882e-05	0.000319686616692822	0.000249028180738792	SDC2/ADCY1/SHC1/S100A6/ARC/NECTIN1/TUBB3/FN1/RAP1GAP/FEZ1/SCN1B/LINGO1/TRPV2/LRP8/UCHL1/NFATC4/CRABP2/PRKCA/TNFRSF12A/THY1/ADGRB1/FSTL4/LRP1/SLIT1/MAP1B/VLDLR/SEMA6A/MAPT/DOK2/SLC11A2/BMPR1B/OLFM1/DOCK10/FGFR2/SPTBN1/PTK2/SEMA3B/OMG/CHL1/COBL/CSF1R/ID2/ROBO1/DOK5/ARX/MCF2/MAP2/SLC1A3/SEMA3C/NGFR/SPP1	51	BP
GO:0032588	trans-Golgi network membrane	15/1000	85/18675	4.07077061110534e-05	0.000326492418400898	0.000245732876846531	RAB31/HLA-DRB1/HLA-DQA1/VPS53/CD74/CLIP3/HLA-DQB1/HLA-DRA/HLA-DRB5/HLA-DPA1/HLA-DPB1/AP1S3/HLA-DQB2/TMEM165/HLA-DQA2	15	CC
GO:0038024	cargo receptor activity	17/950	85/16967	3.92701160234487e-06	0.000330916177690928	0.000270343746098268	SORL1/ENPP2/CD163L1/LRP8/CD6/LRP1/VLDLR/LRP12/ITGB2/LOXL4/VTN/STAB1/MSR1/SUSD2/MEGF10/CD163/CD5L	17	MF
GO:0045664	regulation of neuron differentiation	59/989	609/17910	1.87196653943202e-05	0.000338977724707961	0.000264055489617542	SDC2/ARC/SOCS2/LYN/FN1/CAMK1/B2M/NCS1/GDF11/FEZ1/SCN1B/WASHC5/LINGO1/ASAP1/TRPV2/ITGA6/LRP8/PREX1/NFATC4/CRABP2/CNTF/IQGAP1/TNFRSF12A/THY1/FSTL4/ULK4/LRP1/ZMYND8/KLF4/NOTCH3/SPOCK1/MAP1B/VLDLR/LGALS1/RIMS2/EDNRB/HSPA5/MAPT/OLFM1/UBE2V2/JAG1/MDM2/PTK2/OMG/COBL/DPYSL3/FGFR1/ID2/ADRA2C/S100A9/ROBO1/RTN4RL1/MCF2/MAP2/MDK/NBL1/AGT/NGFR/SPP1	59	BP
GO:0030593	neutrophil chemotaxis	13/989	60/17910	1.87748005953669e-05	0.000339142844087877	0.000264184113640688	DYSF/CD74/PREX1/NCKAP1L/RAC2/LGALS3/CCL3/VAV1/C3AR1/ITGB2/PDE4B/S100A9/MDK	13	BP
GO:0040007	growth	83/989	948/17910	1.9097438562749e-05	0.000344127438160049	0.000268066992462317	ECM1/SHC1/SOCS2/SPHK1/BASP1/FN1/PKM/TSPYL5/IGFBP2/PHLDA2/DYSF/SH3PXD2B/EXOSC4/TRPV2/RFTN1/PRKDC/FZD7/CRABP2/CDKN1A/SOCS3/GATA4/IRF8/IQGAP1/TNFRSF12A/GJA1/FSTL4/CHD7/LRP1/SESN2/SPOCK1/SLIT1/MAP1B/IGFBP7/SASH3/PSRC1/RIMS2/PDGFRB/SDCBP/STAT3/MAPT/LRP12/FMN1/BMPR1B/BAP1/OLFM1/WWTR1/SGK1/KCNK2/FGFR2/PPARG/DCSTAMP/PTK2/GDF15/CD9/RTF1/MT1E/RDH10/NBN/CLSTN3/MT1A/MT2A/CLIC4/SOX15/HPN/COBL/NEDD9/BST2/CAPN3…	83	BP
GO:0051279	regulation of release of sequestered calcium ion into cytosol	15/989	78/17910	2.01141154940931e-05	0.000361563490710893	0.000281649257778649	BAX/LYN/P2RY6/JPH1/PTPN6/CORO1A/THY1/CHD7/CXCL10/CXCL9/PLN/CLIC2/CAPN3/PKD2/SNCA	15	BP
GO:0043065	positive regulation of apoptotic process	62/989	652/17910	2.03693468668064e-05	0.00036526055087193	0.000284529178669643	AIFM2/TNFRSF1A/CALHM2/BAX/NQO1/PLEKHG2/LYN/TNFRSF1B/LTBR/GADD45G/EEF1A2/COL18A1/IRF5/TFAP2A/GZMB/CLIP3/VAV2/FOSL1/CTSC/ITGA6/PREX1/PRKDC/NFATC4/CCL5/HMOX1/CASP1/HPGD/TNFRSF12A/NSMAF/GZMA/YWHAZ/LCK/PDGFRB/PDCD1/TYROBP/MAPT/MMP9/RPS6KA2/BMPR1B/CCL3/VAV1/OLFM1/ANO6/PTPRC/DLC1/INPP5D/UBD/TP53INP1/LGALS9/PPARG/IDO1/ATF3/RASSF2/FRZB/S100A9/FAS/CTNNB1/ROBO1/SNCA/MCF2/AGT/NGFR	62	BP
GO:0045766	positive regulation of angiogenesis	27/989	203/17910	2.04498868259613e-05	0.000365814723076055	0.000284960865479798	ECM1/ITGA5/SPHK1/SERPINE1/ITGAX/PKM/ADM2/RAPGEF3/PRKCA/HMOX1/GATA4/AQP1/KLF4/KDR/STAT3/ADAM12/S100A1/C3AR1/ITGB2/PIK3C2A/SMOC2/MTDH/CYBB/ANXA1/MDK/C3/CHI3L1	27	BP
GO:0002761	regulation of myeloid leukocyte differentiation	19/989	117/17910	2.13470170320895e-05	0.000380938294253025	0.000296741763458687	LYN/TRIB1/CD74/C1QC/MAFB/PRKCA/HCLS1/TYROBP/EVI2B/CCL3/TMEM178A/TMEM64/INPP5D/DCSTAMP/RASSF2/CA2/ID2/CTNNB1/FOS	19	BP
GO:0042113	B cell activation	28/989	215/17910	2.14492847169725e-05	0.000381838715855283	0.000297443170217056	TCIRG1/CARD11/BAX/BCL3/CD300A/TNFRSF21/CD74/PRKDC/LFNG/PTPN6/CDKN1A/LAT2/SLAMF8/CD27/TNFRSF4/NCKAP1L/KIT/LGALS1/SAMSN1/TYROBP/BATF/PTPRC/INPP5D/DOCK10/NBN/TPD52/BST2/ID2	28	BP
GO:0048771	tissue remodeling	24/989	170/17910	2.16101472921644e-05	0.000383775386851209	0.000298951790314432	DLL4/TCIRG1/BAX/PRKCA/GJA1/CHD7/RAC2/TMEM119/CSPG4/JAG1/MDM2/TMEM64/INPP5D/DCSTAMP/RASSF2/CA2/ANXA1/CSF1R/CTNNB1/SNX10/MDK/PDK4/AGT/SEMA3C	24	BP
GO:0072507	divalent inorganic cation homeostasis	44/989	412/17910	2.1759599733504e-05	0.000385103447486231	0.000299986317587646	HTR2B/TCIRG1/BAX/KCTD17/ITPR2/LYN/P2RX4/TRPM4/NCS1/P2RY6/JPH1/TRPM2/HEXB/CCL5/PTPN6/CORO1A/GJA1/THY1/CHD7/LCK/LRP1/EDNRB/CXCL10/CXCL9/CCL3/TMEM178A/PLN/C3AR1/RASA3/CCR5/PTPRC/TMEM64/ATP1B1/CLIC2/SGCD/CD52/MCUB/TMEM165/CAPN3/S100A9/PKD2/SNCA/SNX10/AGT	44	BP
GO:0061564	axon development	46/989	438/17910	2.17894352241192e-05	0.000385103447486231	0.000299986317587646	ADCY1/SHC1/S100A6/NECTIN1/TUBB3/FN1/RAP1GAP/FEZ1/SCN1B/TNFRSF21/LINGO1/TRPV2/UCHL1/CRABP2/PRKCA/TNFRSF12A/THY1/ADGRB1/FSTL4/LRP1/KLF4/SLIT1/MAP1B/VLDLR/SEMA6A/MAPT/DOK2/BMPR1B/OLFM1/FGFR2/SPTBN1/PTK2/SEMA3B/OMG/CHL1/COBL/CSF1R/ROBO1/DOK5/RTN4RL1/ARX/MCF2/MAP2/SEMA3C/NGFR/SPP1	46	BP
GO:0055065	metal ion homeostasis	53/989	531/17910	2.21019964781454e-05	0.000389693095798879	0.000303561543167477	HTR2B/TCIRG1/BAX/KCTD17/ITPR2/LYN/P2RX4/TRPM4/B2M/NCS1/P2RY6/JPH1/TRPM2/HEXB/CCL5/PTPN6/HMOX1/CORO1A/STEAP3/GJA1/THY1/STEAP1/CHD7/LCK/LRP1/EDNRB/CXCL10/CXCL9/ATP1B2/SLC11A2/SLC22A17/CCL3/TMEM178A/PLN/C3AR1/RASA3/CCR5/PTPRC/TMEM64/ATP1B1/CLIC2/SGCD/CD52/MCUB/ERFE/MT2A/TMEM165/CAPN3/S100A9/PKD2/SNCA/SNX10/AGT	53	BP
GO:0002456	T cell mediated immunity	16/989	88/17910	2.2453839852806e-05	0.000394951789296372	0.000307657938844878	TNFRSF1B/TRPM4/B2M/RFTN1/CTSC/PRF1/MYO1G/IL12RB1/HLA-E/FAM49B/BTN3A3/WAS/SASH3/HLA-F/JAG1/PTPRC	16	BP
GO:0005802	trans-Golgi network	25/1000	196/18675	5.03027926627296e-05	0.000399373687201065	0.000300586597304136	CHAC1/RAB31/TGFBI/WIPI1/PAM/HLA-DRB1/HLA-DQA1/SORL1/VPS53/CD74/CLIP3/HLA-DQB1/HLA-DRA/HLA-DRB5/HLA-DPA1/CA4/HLA-DPB1/AP1S3/ARFGEF1/LAP3/HLA-DQB2/CDH1/TMEM165/FAM91A1/HLA-DQA2	25	CC
GO:0001655	urogenital system development	37/989	324/17910	2.29525963933656e-05	0.000402763417664535	0.000313743009346908	BAX/SULF2/BASP1/WNK4/CITED1/GDF11/PECAM1/COL4A1/TFAP2A/ITGA6/GLIS2/IQGAP1/HPGD/RIDA/NOTCH3/RRM2B/PDGFRB/NID1/MMP9/STAT1/FMN1/IRX1/NFIA/JAG1/WWTR1/FGFR2/PGF/OVOL1/RDH10/ASS1/CA2/FGFR1/ID2/PKD2/CTNNB1/AGT/MTSS1	37	BP
GO:0002576	platelet degranulation	20/989	128/17910	2.34091344725889e-05	0.000409798862382375	0.000319223451465182	ECM1/TAGLN2/SPARC/LYN/FN1/SERPINE1/PECAM1/FAM49B/ABCC4/FERMT3/CTSW/FCER1G/SCCPDH/CD109/TMSB4X/PLEK/RARRES2/PROS1/SCG3/CD9	20	BP
GO:0051130	positive regulation of cellular component organization	99/989	1189/17910	2.35071933346634e-05	0.000410540319612487	0.000319801028803329	RAB31/C4B/BAX/C4A/KCTD17/LYN/ADGRB2/SPHK1/THBS2/FN1/SERPINE1/CAMK1/B2M/KIRREL1/FEZ1/SCN1B/TPPP/WASHC5/SH3PXD2B/ENPP2/GZMB/CLIP3/FOSL1/HCK/TRPV2/ITGA6/MICALL2/LRP8/PREX1/CRABP2/C2/RAPGEF3/CORO1A/IQGAP1/TNFRSF12A/THY1/ADGRB1/IL2RG/YWHAZ/SPIDR/CD53/HCLS1/LRP1/ZMYND8/LCP1/NCKAP1L/RAC2/MAP1B/WAS/KDR/KIT/VLDLR/PSRC1/RIMS2/PDGFRB/SDCBP/HSPA5/TYROBP/EHD2/MAPT/CXCL9/MMP9/FMN1/IDE/TRABD2A/BAP1/IL2RB/UBE2V2…	99	BP
GO:0016064	immunoglobulin mediated immune response	24/989	171/17910	2.38494542308454e-05	0.000414961400906504	0.000323244944732425	TCIRG1/C4B/C4A/BCL3/CD74/C1QC/C1QB/HLA-DQB1/PTPN6/C2/HLA-E/C1R/CD27/C1S/C1QA/FCER1G/BATF/PTPRC/INPP5D/FGL2/NBN/C3/IGHG4/IGLC3	24	BP
GO:0006874	cellular calcium ion homeostasis	41/989	375/17910	2.38729489802385e-05	0.000414961400906504	0.000323244944732425	HTR2B/TCIRG1/BAX/KCTD17/ITPR2/LYN/P2RX4/TRPM4/NCS1/P2RY6/JPH1/TRPM2/HEXB/CCL5/PTPN6/CORO1A/GJA1/THY1/CHD7/LCK/LRP1/EDNRB/CXCL10/CXCL9/CCL3/TMEM178A/PLN/C3AR1/RASA3/CCR5/PTPRC/TMEM64/ATP1B1/CLIC2/CD52/MCUB/TMEM165/CAPN3/PKD2/SNCA/AGT	41	BP
GO:0002448	mast cell mediated immunity	11/989	45/17910	2.46837815550706e-05	0.00042804581190793	0.000333437386009548	S100A13/SPON2/LYN/CD300A/HMOX1/LAT2/RAC2/KIT/FCER1G/LGALS9/SERPINB9	11	BP
GO:0031099	regeneration	26/989	194/17910	2.5300062706392e-05	0.000437702962784293	0.00034096007413062	SULF2/PKM/DYSF/FZD7/CDKN1A/HMOX1/GATA4/GJA1/THY1/LRP1/LCP1/KLF4/MAP1B/UCP2/VTN/PPARG/PGF/CD9/PTPRU/SOX15/CAPN3/RTN4RL1/ENO3/MDK/CPQ/SPP1	26	BP
GO:0006875	cellular metal ion homeostasis	48/989	467/17910	2.54201893704419e-05	0.000438751277892638	0.000341776686370985	HTR2B/TCIRG1/BAX/KCTD17/ITPR2/LYN/P2RX4/TRPM4/NCS1/P2RY6/JPH1/TRPM2/HEXB/CCL5/PTPN6/HMOX1/CORO1A/GJA1/THY1/CHD7/LCK/LRP1/EDNRB/CXCL10/CXCL9/ATP1B2/SLC11A2/SLC22A17/CCL3/TMEM178A/PLN/C3AR1/RASA3/CCR5/PTPRC/TMEM64/ATP1B1/CLIC2/CD52/MCUB/ERFE/MT2A/TMEM165/CAPN3/S100A9/PKD2/SNCA/AGT	48	BP
GO:0070838	divalent metal ion transport	47/989	454/17910	2.56794907569372e-05	0.00044219123102483	0.000344456327074116	HTR2B/GEM/BAX/ITPR2/LYN/P2RX4/TRPM4/NCS1/P2RY6/DYSF/JPH1/TRPM2/TRPV2/CCL4/CCL5/PTPN6/CORO1A/GJA1/THY1/PANX1/CHD7/LCK/PDGFRB/CXCL10/TMEM37/LGALS3/CXCL9/S100A1/SLC11A2/CCL3/PLN/RASA3/ANO6/CCR5/PTPRC/ATP1B1/CLIC2/NIPAL2/MCUB/PDE4B/ADRA2A/TMEM165/CAPN3/PKD2/CTNNB1/SNCA/AGT	47	BP
GO:0045334	clathrin-coated endocytic vesicle	12/1000	59/18675	5.63594139941615e-05	0.00044298499399411	0.000333410428049671	HLA-DRB1/HLA-DQA1/CD74/HLA-DQB1/HLA-DRA/HLA-DRB5/HLA-DPA1/FCGR1A/HLA-DPB1/CD9/HLA-DQB2/HLA-DQA2	12	CC
GO:0071219	cellular response to molecule of bacterial origin	25/989	183/17910	2.59453546852001e-05	0.000445727888181643	0.000347211297885122	SPON2/LYN/TNFRSF1B/SERPINE1/TRIB1/HCK/CCL5/PRKCA/CASP1/IRF8/HAVCR2/CD6/EDNRB/CXCL10/LY96/SELENOS/CCL3/CD14/CCR5/MTDH/LY86/HMGB2/CARD16/ASS1/PDE4B	25	BP
GO:0043123	positive regulation of I-kappaB kinase/NF-kappaB signaling	24/989	172/17910	2.62960122861587e-05	0.000450361622637811	0.000350820865509765	ECM1/HTR2B/TNFRSF1A/CARD11/S100A13/DDRGK1/LTBR/SECTM1/S100A4/CD74/HMOX1/CASP1/GJA1/APOL3/LGALS1/CXXC5/UBD/MTDH/LGALS9/CARD16/LURAP1/BST2/CTNNB1/TRIM22	24	BP
GO:0007267	cell-cell signaling	120/989	1510/17910	2.63383558164632e-05	0.000450361622637811	0.000350820865509765	TCIRG1/VGF/CTF1/ADCY1/MAP1A/GPC4/NQO1/SULF2/ARC/ITPR2/LYN/FFAR3/FABP5/P2RX4/TRPM4/TNFSF9/NCS1/CITED1/SLC1A1/IGFBP2/SCN1B/RASD2/GPR27/LHB/GPR176/NAAA/LRP8/ASIP/CCL4/NFATC4/CCL5/FZD7/RAPGEF3/PRKCA/GATA4/PSMB8/GJA1/THY1/ADGRB1/PSMB10/SLC1A4/CHD7/PHF24/C1QA/LRP1/PDLIM4/ZMYND8/PSMB9/CD70/KLF4/FADS1/PLPP3/MAP1B/KIT/SIRPG/RIMS2/P2RX6/SYT11/SDCBP/ADGRG1/ENY2/CXCL10/STAT3/NPTX1/TYROBP/MAPT/CXCL9/RNF43/PSM…	120	BP
GO:0051480	regulation of cytosolic calcium ion concentration	34/989	289/17910	2.63984017611308e-05	0.000450361622637811	0.000350820865509765	HTR2B/BAX/ITPR2/LYN/P2RX4/TRPM4/NCS1/P2RY6/JPH1/TRPM2/PTPN6/CORO1A/GJA1/THY1/CHD7/LCK/LRP1/EDNRB/CXCL10/CXCL9/CCL3/TMEM178A/PLN/C3AR1/RASA3/CCR5/PTPRC/TMEM64/CLIC2/CD52/CAPN3/PKD2/SNCA/AGT	34	BP
GO:0030133	transport vesicle	37/1000	349/18675	5.99350394819054e-05	0.000466425158740373	0.000351052550170201	VGF/KDELR3/PAM/B2M/HLA-DRB1/HLA-DQA1/CD74/HLA-B/HLA-A/HLA-C/HCK/HLA-DQB1/HLA-DRA/SEC24D/HLA-DRB5/HLA-DPA1/HLA-E/CA4/HLA-DPB1/SYT11/HLA-F/NPTX1/COPS5/HLA-H/SYNPR/SCG3/PDE4B/SLC17A5/HLA-DQB2/LMAN1/CPE/NCALD/DPYSL3/PLEKHF2/SNCA/SLC6A17/HLA-DQA2	37	CC
GO:0019725	cellular homeostasis	73/989	814/17910	2.80951313102147e-05	0.00047765649493077	0.000372082914140172	HTR2B/TCIRG1/MAP1A/BAX/KCTD17/ITPR2/LYN/P2RX4/TRPM4/ATP6V0B/NCS1/P2RY6/GPR27/JPH1/TRPM2/HEXB/CCL5/PTPN6/HMOX1/CORO1A/GATA4/GJA1/THY1/AQP1/SLAMF8/CHD7/LCK/LRP1/RAC2/LGALS1/EDNRB/ATP6V1H/ENY2/CXCL10/SELENOS/CXCL9/ATP1B2/SLC11A2/UCP2/NCF4/IDE/SLC22A17/CCL3/TMEM178A/PLN/C3AR1/RASA3/ANO6/CCR5/PTPRC/OXCT1/TMEM64/ATP1B1/CLIC2/POLA1/CD52/CYBB/TERF1/MCUB/ERFE/ATP6V1C1/MT2A/CA2/CLIC4/ADRA2A/TMEM165/CAPN3/S…	73	BP
GO:1903036	positive regulation of response to wounding	14/989	71/17910	2.8127940135679e-05	0.00047765649493077	0.000372082914140172	HPSE/SERPINE1/LRP1/PLPP3/ARFGEF1/ANO6/SMOC2/VTN/PLEK/SOX15/ADRA2A/ANXA1/CAPN3/MDK	14	BP
GO:0007520	myoblast fusion	10/989	38/17910	2.88595959538149e-05	0.000488954533746242	0.000380883814475756	ADGRB1/CD53/CXCL10/ADAM12/EHD2/CXCL9/PLEKHO1/GDF15/CD9/MYOF	10	BP
GO:0019724	B cell mediated immunity	24/989	173/17910	2.89665812693768e-05	0.000489641522833274	0.000381418962441288	TCIRG1/C4B/C4A/BCL3/CD74/C1QC/C1QB/HLA-DQB1/PTPN6/C2/HLA-E/C1R/CD27/C1S/C1QA/FCER1G/BATF/PTPRC/INPP5D/FGL2/NBN/C3/IGHG4/IGLC3	24	BP
GO:0002791	regulation of peptide secretion	49/989	483/17910	2.94996571335139e-05	0.000497511380032031	0.000387549391801	HTR2B/TCIRG1/CADM1/IDH2/PANX2/ITPR2/LYN/FFAR3/TNFRSF1B/FN1/PAM/TRPM4/GPR27/TNFRSF21/CD74/ANG/CCL5/AIF1/PAEP/RAPGEF3/PRKCA/GBP1/HLA-E/CASP1/GJA1/ANXA4/PANX1/CHD7/HAVCR2/CD2/LRP1/TNFRSF4/SYT11/ENY2/UCP2/CCL3/MMP12/TMSB4X/CD14/OXCT1/LGALS9/SPTBN1/PTGER4/CARD16/ADRA2A/ANXA1/CSF1R/ADRA2C/MDK	49	BP
GO:0032663	regulation of interleukin-2 production	12/989	54/17910	2.99093350485388e-05	0.000503268948191167	0.000392034398833768	CARD11/LAG3/GBP1/HAVCR2/CD3E/CD86/SASH3/PTPRC/VSIG4/SPTBN1/PDE4B/ANXA1	12	BP
GO:0072503	cellular divalent inorganic cation homeostasis	42/989	392/17910	3.08174952662775e-05	0.000516726609653495	0.000402517593237187	HTR2B/TCIRG1/BAX/KCTD17/ITPR2/LYN/P2RX4/TRPM4/NCS1/P2RY6/JPH1/TRPM2/HEXB/CCL5/PTPN6/CORO1A/GJA1/THY1/CHD7/LCK/LRP1/EDNRB/CXCL10/CXCL9/CCL3/TMEM178A/PLN/C3AR1/RASA3/CCR5/PTPRC/TMEM64/ATP1B1/CLIC2/CD52/MCUB/TMEM165/CAPN3/S100A9/PKD2/SNCA/AGT	42	BP
GO:0051607	defense response to virus	29/989	231/17910	3.08493498300594e-05	0.000516726609653495	0.000402517593237187	ISG20/HTRA1/SPON2/IRF1/NLRC5/IRF5/EXOSC4/PRF1/IL12RB1/RNASE6/GBP1/SERINC5/CXCL10/CXCL9/STAT1/MMP12/DNAJC3/PTPRC/IFI27/FGL2/IRF9/ISG15/GBP3/BST2/PARP9/IFI6/IFI16/TRIM22/OAS2	29	BP
GO:0002703	regulation of leukocyte mediated immunity	25/989	185/17910	3.12446470424438e-05	0.000522161108169639	0.000406750936793145	CADM1/LYN/CD300A/TNFRSF1B/TRPM4/B2M/LAG3/IL12RB1/PTPN6/HMOX1/HLA-E/FAM49B/HAVCR2/RAC2/WAS/SASH3/FCER1G/HLA-F/VAV1/ITGB2/PTPRC/LGALS9/SERPINB9/BST2/C3	25	BP
GO:0007204	positive regulation of cytosolic calcium ion concentration	31/989	255/17910	3.13980170721707e-05	0.000523537071995244	0.000407822779498973	HTR2B/BAX/ITPR2/LYN/P2RX4/TRPM4/P2RY6/JPH1/TRPM2/PTPN6/CORO1A/GJA1/THY1/CHD7/LCK/LRP1/EDNRB/CXCL10/CXCL9/CCL3/PLN/C3AR1/RASA3/CCR5/PTPRC/CLIC2/CD52/CAPN3/PKD2/SNCA/AGT	31	BP
GO:0010648	negative regulation of cell communication	110/989	1364/17910	3.19728712274781e-05	0.000530731128510607	0.000413426776390324	ECM1/HTR2B/CHAC1/DLL4/BAX/HTRA1/BCL3/SULF2/ARC/DUSP14/HTRA3/SOCS2/LYN/CD300A/SERPINE1/TRIB1/CITED1/PXDN/SORL1/IGFBP2/NLRC5/CD74/IFT122/ITGA6/GLIS2/LFNG/UCHL1/NFATC4/CCL5/PTPN6/CAVIN3/RASL11B/RASAL3/HMOX1/GBP1/SOCS3/GATA4/PSMB8/THY1/PSMB10/FSTL4/CD3E/LRP1/PSMB9/SESN2/KLF4/NOTCH3/RRM2B/SEMA6A/SYT11/ENY2/LY96/SELENOS/HSPA5/MAPT/LGALS3/RNF43/MMP9/PSMA3/STAT1/UCP2/TRABD2A/CD109/MMP12/RASA3/TMSB4X/CD14…	110	BP
GO:0072511	divalent inorganic cation transport	47/989	458/17910	3.20465914609984e-05	0.000530731128510607	0.000413426776390324	HTR2B/GEM/BAX/ITPR2/LYN/P2RX4/TRPM4/NCS1/P2RY6/DYSF/JPH1/TRPM2/TRPV2/CCL4/CCL5/PTPN6/CORO1A/GJA1/THY1/PANX1/CHD7/LCK/PDGFRB/CXCL10/TMEM37/LGALS3/CXCL9/S100A1/SLC11A2/CCL3/PLN/RASA3/ANO6/CCR5/PTPRC/ATP1B1/CLIC2/NIPAL2/MCUB/PDE4B/ADRA2A/TMEM165/CAPN3/PKD2/CTNNB1/SNCA/AGT	47	BP
GO:0046849	bone remodeling	15/989	81/17910	3.21175146968427e-05	0.000530731128510607	0.000413426776390324	TCIRG1/PRKCA/GJA1/RAC2/TMEM119/TMEM64/INPP5D/DCSTAMP/RASSF2/CA2/CSF1R/CTNNB1/SNX10/MDK/PDK4	15	BP
GO:1903557	positive regulation of tumor necrosis factor superfamily cytokine production	15/989	81/17910	3.21175146968427e-05	0.000530731128510607	0.000413426776390324	SPON2/NFATC4/HLA-E/HAVCR2/CD2/CD86/SASH3/FCER1G/LY96/TYROBP/CCL3/CD14/PTPRC/LGALS9/CYBB	15	BP
GO:0002526	acute inflammatory response	28/989	220/17910	3.27496232620721e-05	0.000539965824253851	0.000420620382129616	C4B/C4A/FFAR3/FN1/C1QC/C1QB/C2/HLA-E/C1R/C1S/C1QA/CD6/FCER1G/EDNRB/STAT3/SELENOS/C3AR1/ANO6/VTN/PPARG/VSIG4/PROS1/ASS1/CD163/CD5L/C3/IGHG4/IGLC3	28	BP
GO:0010721	negative regulation of cell development	36/989	317/17910	3.31909566689271e-05	0.00054602087198659	0.000425337118590997	IDH2/B2M/SORL1/GDF11/LINGO1/SRGAP2/ASAP1/NFATC4/PAEP/GBP1/CNTF/THY1/FSTL4/LRP1/NOTCH3/SPOCK1/LGALS1/EDNRB/ADGRG1/STAT3/JAG1/MDM2/PTK2/DLL3/OMG/DPYSL3/ID2/COL3A1/FRZB/CTNNB1/RTN4RL1/MCF2/MAP2/NRG3/NGFR/SPP1	36	BP
GO:0051258	protein polymerization	29/989	232/17910	3.34408037406617e-05	0.000548905843137364	0.000427584441686951	PLEKHG2/KIRREL1/TPPP/CLIP3/HCK/MICALL2/PREX1/ANG/CAMSAP3/AIF1/CORO1A/TUBB4A/HCLS1/NCKAP1L/MAP1B/WAS/PSRC1/MAPT/ARFGEF1/FMN1/TMSB4X/VTN/SPTBN1/RDX/COBL/SNCA/MAP2/MET/CAPG	29	BP
GO:0051223	regulation of protein transport	63/989	677/17910	3.37057069441802e-05	0.000552024578174684	0.000430013861224698	HTR2B/TCIRG1/CADM1/IDH2/PANX2/ITPR2/LYN/TNFRSF1B/FN1/PAM/CAMK1/TRPM4/SORL1/GPR27/TNFRSF21/MICALL2/ANG/CCL5/MTCL1/AIF1/PAEP/RAPGEF3/PRKCA/GBP1/HLA-E/CASP1/GJA1/STOM/ANXA4/PANX1/HAVCR2/CD2/HCLS1/LRP1/TNFRSF4/LCP1/RAC2/SYT11/ENY2/UCP2/CCL3/BAP1/MMP12/ITGB2/TMSB4X/CD14/OXCT1/MDM2/LGALS9/UBR5/SPTBN1/PTGER4/IFI27/CARD16/LMAN1/CDH1/ADRA2A/ANXA1/CSF1R/LYPLA1/ADRA2C/TPR/MDK	63	BP
GO:0002687	positive regulation of leukocyte migration	19/989	121/17910	3.46324067761223e-05	0.00056594420829273	0.000440856918093059	P2RX4/SERPINE1/DYSF/CD74/CCL4/CCL5/AIF1/THY1/NCKAP1L/RAC2/CXCL10/LGALS3/CCL3/C3AR1/ANO6/LGALS9/RARRES2/PLA2G7/MDK	19	BP
GO:0023057	negative regulation of signaling	110/989	1368/17910	3.61506440342805e-05	0.000589447448081078	0.000459165376252831	ECM1/HTR2B/CHAC1/DLL4/BAX/HTRA1/BCL3/SULF2/ARC/DUSP14/HTRA3/SOCS2/LYN/CD300A/SERPINE1/TRIB1/CITED1/PXDN/SORL1/IGFBP2/NLRC5/CD74/IFT122/ITGA6/GLIS2/LFNG/UCHL1/NFATC4/CCL5/PTPN6/CAVIN3/RASL11B/RASAL3/HMOX1/GBP1/SOCS3/GATA4/PSMB8/THY1/PSMB10/FSTL4/CD3E/LRP1/PSMB9/SESN2/KLF4/NOTCH3/RRM2B/SEMA6A/SYT11/ENY2/LY96/SELENOS/HSPA5/MAPT/LGALS3/RNF43/MMP9/PSMA3/STAT1/UCP2/TRABD2A/CD109/MMP12/RASA3/TMSB4X/CD14…	110	BP
GO:0031341	regulation of cell killing	15/989	82/17910	3.73294704003678e-05	0.000607324937860288	0.000473091510546313	CADM1/B2M/LAG3/PRF1/IL12RB1/HLA-E/FAM49B/HAVCR2/HLA-F/TYROBP/VAV1/PTPRC/LGALS9/SERPINB9/CD5L	15	BP
GO:0120035	regulation of plasma membrane bounded cell projection organization	59/989	624/17910	3.79782150486468e-05	0.000616518601120104	0.000480253152968513	SDC2/KCTD17/ARC/LYN/FN1/CAMK1/B2M/NCS1/RAP1GAP/FEZ1/SCN1B/WASHC5/ENPP2/LINGO1/TRPM2/ASAP1/TRPV2/ITGA6/LRP8/PREX1/NFATC4/CRABP2/IQGAP1/TNFRSF12A/THY1/FSTL4/ULK4/LRP1/ZMYND8/KLF4/RAC2/SPOCK1/MAP1B/WAS/KIT/VLDLR/LGALS1/RIMS2/ATP8B1/HSPA5/MAPT/OLFM1/UBE2V2/MDM2/PTK2/OMG/RDX/COBL/DPYSL3/FGFR1/S100A9/ROBO1/RTN4RL1/MCF2/MAP2/MDK/AGT/NGFR/SPP1	59	BP
GO:0014911	positive regulation of smooth muscle cell migration	11/989	47/17910	3.8268570211376e-05	0.000618507373811055	0.000481802359032421	P2RY6/CCL5/AIF1/IQGAP1/LRP1/PDGFRB/MDM2/VTN/MDK/AGT/FGF9	11	BP
GO:0045646	regulation of erythrocyte differentiation	11/989	47/17910	3.8268570211376e-05	0.000618507373811055	0.000481802359032421	LYN/B2M/MAFB/NCKAP1L/SPI1/STAT3/STAT1/INPP5D/HMGB2/ISG15/ID2	11	BP
GO:0055082	cellular chemical homeostasis	62/989	666/17910	3.84452778437345e-05	0.000620003714897863	0.000482967972727693	HTR2B/TCIRG1/BAX/KCTD17/ITPR2/LYN/P2RX4/TRPM4/ATP6V0B/NCS1/P2RY6/GPR27/JPH1/TRPM2/HEXB/CCL5/PTPN6/HMOX1/CORO1A/GATA4/GJA1/THY1/SLAMF8/CHD7/LCK/LRP1/LGALS1/EDNRB/ATP6V1H/ENY2/CXCL10/CXCL9/ATP1B2/SLC11A2/UCP2/SLC22A17/CCL3/TMEM178A/PLN/C3AR1/RASA3/CCR5/PTPRC/OXCT1/TMEM64/ATP1B1/CLIC2/CD52/MCUB/ERFE/ATP6V1C1/MT2A/CA2/CLIC4/ADRA2A/TMEM165/CAPN3/S100A9/PKD2/SNCA/AGT/NGFR	62	BP
GO:0001910	regulation of leukocyte mediated cytotoxicity	13/989	64/17910	3.88842470162687e-05	0.000625713756571835	0.000487415957772305	CADM1/B2M/LAG3/IL12RB1/HLA-E/FAM49B/HAVCR2/HLA-F/TYROBP/VAV1/PTPRC/LGALS9/SERPINB9	13	BP
GO:0030278	regulation of ossification	26/989	199/17910	3.94450202297372e-05	0.00063335468212018	0.000493368054885877	ECM1/TCIRG1/CEBPD/TRPM4/CITED1/TFAP2A/NOCT/GJA1/TMEM119/BMPR1B/CCL3/JAG1/ANO6/TMEM64/FGFR2/GPM6B/PTGER4/DHRS3/PTK2/RASSF2/ISG15/IFITM1/ID2/CTNNB1/TWIST2/MDK	26	BP
GO:1903169	regulation of calcium ion transmembrane transport	21/989	144/17910	4.26547543177374e-05	0.000683403346351575	0.00053235475983739	GEM/BAX/LYN/P2RY6/DYSF/JPH1/PTPN6/CORO1A/THY1/CHD7/CXCL10/CXCL9/S100A1/PLN/ATP1B1/CLIC2/PDE4B/ADRA2A/CAPN3/PKD2/SNCA	21	BP
GO:1903555	regulation of tumor necrosis factor superfamily cytokine production	22/989	155/17910	4.32002602801333e-05	0.000690641905129246	0.000537993422920076	BCL3/SPON2/VSIR/NFATC4/PTPN6/HLA-E/HAVCR2/CD2/CD86/SASH3/MC1R/SYT11/FCER1G/LY96/SELENOS/TYROBP/CCL3/CD14/PTPRC/POMC/LGALS9/CYBB	22	BP
GO:0002501	peptide antigen assembly with MHC protein complex	4/989	5/17910	4.41911097967685e-05	0.000702976517550558	0.000547601789148146	TAPBPL/HLA-DMA/HLA-DRA/HLA-DMB	4	BP
GO:2000697	negative regulation of epithelial cell differentiation involved in kidney development	4/989	5/17910	4.41911097967685e-05	0.000702976517550558	0.000547601789148146	CITED1/MMP9/STAT1/CTNNB1	4	BP
GO:0034612	response to tumor necrosis factor	33/989	284/17910	4.42579517155304e-05	0.000702976517550558	0.000547601789148146	TNFRSF1A/SPHK1/TNFRSF1B/LTBR/TNFRSF19/TNFSF9/TNFRSF21/CLIP3/CCL5/GBP1/CASP1/PSMB8/TNFRSF12A/PSMB10/CD27/TNFRSF4/PSMB9/CD70/GBP2/PSMA3/STAT1/CCL3/TMSB4X/CD14/UBD/PSME4/DCSTAMP/CARD16/ASS1/GBP3/COL1A1/LTB/CHI3L1	33	BP
GO:1901652	response to peptide	49/989	491/17910	4.49479900307505e-05	0.000712401476401357	0.0005549436052693	TCIRG1/FABP3/RAB31/VGF/ADCY1/SHC1/SPARC/SOCS2/LYN/FFAR3/CYC1/ATP6V0B/CITED1/IRF5/PRKDC/IQGAP1/GJA1/CPS1/LRP1/SESN2/KLF4/MAP1B/EDNRB/ATP6V1H/STAT3/SELENOS/ADCY3/MMP9/STAT1/UCP2/IDE/MMP12/PLN/JAG1/PIK3C2A/MDM2/PPARG/RARRES2/CYBB/PTK2/GDF15/MMP2/ASS1/ATP6V1C1/CA2/COL1A1/PDK4/AGT/NGFR	49	BP
GO:0070997	neuron death	38/989	347/17910	4.52767311477475e-05	0.000716071906778753	0.000557802782199717	BAX/NQO1/TNFRSF1B/CITED1/SORL1/MAP3K12/TNFRSF21/TFAP2A/NFATC4/CCL5/HMOX1/CORO1A/CNTF/C1QA/LRP1/HLA-F/STAT3/HSPA5/TYROBP/MAPT/CCL3/UBE2V2/ITGB2/VSTM2L/GABRB3/RETREG1/CHL1/GABRA5/ERBB3/NES/DHCR24/CPEB4/OXR1/CTNNB1/SNCA/MDK/FOS/NGFR	38	BP
GO:0051345	positive regulation of hydrolase activity	63/989	684/17910	4.57713241384884e-05	0.000722344023341883	0.000562688610055935	HTR2B/BAX/DDRGK1/LYN/CD300A/FN1/PLEKHG4/P2RY6/MAPK12/RAP1GAP/SIPA1L2/SGSM2/PLXNB1/SRGAP2/ASAP1/VSIR/ITGA6/PREX1/ANG/CCL5/MTCL1/RAPGEF3/RASAL3/CASP1/IQGAP1/THY1/LCK/CHN2/NCKAP1L/KIT/PDGFRB/STAT3/MAPT/ARFGEF1/ARHGDIG/ATP1B2/ARHGAP30/ARHGAP9/VAV1/TCEA1/RASA3/TMSB4X/PTPRC/DLC1/ATP1B1/DOCK10/PSME4/PLEK/FGFR2/LGALS9/PPARG/HMGB2/NEDD9/FGFR1/ASPH/RGS1/S100A9/FAS/ROBO1/SNCA/IFI16/AGT/NGFR	63	BP
GO:0008289	lipid binding	63/950	643/16967	1.03272691542561e-05	0.000731026771147839	0.000597216241252523	FABP3/S100A13/SHC1/BAX/SPON2/WIPI1/LYN/SPHK1/CD300A/FFAR3/FABP5/LAMA1/PITPNC1/LAPTM4B/DYSF/SH3PXD2B/PLCD1/CLIP3/ASAP1/GPAA1/PREX1/MYO1G/FZD7/CRABP2/APOL1/IQGAP1/SH3PXD2A/THY1/RIDA/ADGRB1/BIN2/ANXA4/CD6/CPS1/SEC14L2/BAIAP2L2/MAP1B/RBP7/SDCBP/ATP8B1/LY96/CYTH4/MAPT/NCF4/ARHGAP9/PLA2G4C/JAG1/CD14/PIK3C2A/DLC1/SOAT1/PLEK/PPARG/SPTBN1/SNX25/MYOF/ANXA1/S100A9/SNCA/PLA2G7/SNX10/RORC/CRABP1	63	MF
GO:0031730	CCR5 chemokine receptor binding	5/950	7/16967	1.04045959273797e-05	0.000731026771147839	0.000597216241252523	CCL4/CCL5/STAT3/STAT1/CCL3	5	MF
GO:0030020	extracellular matrix structural constituent conferring tensile strength	11/950	41/16967	1.07107058392891e-05	0.000731026771147839	0.000597216241252523	COL9A3/COL4A1/COL18A1/COL4A2/COL5A3/COL5A1/COL1A1/COL3A1/COL9A2/COL11A1/COL1A2	11	MF
GO:0048407	platelet-derived growth factor binding	6/950	11/16967	1.09885353257982e-05	0.000731026771147839	0.000597216241252523	COL4A1/COL5A1/PDGFRB/COL1A1/COL3A1/COL1A2	6	MF
GO:0001912	positive regulation of leukocyte mediated cytotoxicity	10/989	40/17910	4.6790705152418e-05	0.000736853626011369	0.000573991241343427	CADM1/B2M/LAG3/IL12RB1/HLA-E/FAM49B/HLA-F/TYROBP/VAV1/PTPRC	10	BP
GO:0071248	cellular response to metal ion	23/989	167/17910	4.7347646037047e-05	0.000744034437725024	0.000579584920853	ADCY1/NQO1/P2RX4/B2M/TFAP2A/TRPM2/NFATC4/HMOX1/IQGAP1/AQP1/HSPA5/MMP9/CYBB/MT1E/MT1A/MT2A/CDH1/CLIC4/CAPN3/ID2/PKD2/SNCA/FOS	23	BP
GO:0001503	ossification	41/989	388/17910	5.23212661069354e-05	0.000820363936050319	0.000639043763081974	ECM1/TCIRG1/SPARC/CEBPD/TRPM4/MRC2/CITED1/SH3PXD2B/TFAP2A/PLXNB1/NOCT/GJA1/TMEM119/SCX/DNAJC13/MMP9/BMPR1B/CCL3/JAG1/WWTR1/ANO6/IMPAD1/TMEM64/FGFR2/GPM6B/PTGER4/DHRS3/PTK2/MMP2/RASSF2/ISG15/COL1A1/IFITM1/ID2/CTNNB1/TWIST2/COL11A1/SNX10/COL1A2/MDK/FGF9	41	BP
GO:0007160	cell-matrix adhesion	27/989	214/17910	5.24276002550475e-05	0.000820363936050319	0.000639043763081974	HPSE/FN1/SERPINE1/PECAM1/COL5A3/ITGA6/CAMSAP3/IQGAP1/THY1/CD3E/LRP1/PARVG/KDR/ITGAL/NID1/FMN1/MMP12/ITGB2/JAG1/DLC1/VTN/GPM6B/PTK2/COL3A1/EPDR1/CTNNB1/CORO2B	27	BP
GO:0045453	bone resorption	12/989	57/17910	5.29262767802534e-05	0.000826412414979805	0.000643755382603707	TCIRG1/PRKCA/RAC2/TMEM119/TMEM64/INPP5D/DCSTAMP/CA2/CSF1R/CTNNB1/SNX10/PDK4	12	BP
GO:0032271	regulation of protein polymerization	24/989	180/17910	5.55966178602684e-05	0.000866272882939065	0.000674805727851126	PLEKHG2/KIRREL1/TPPP/CLIP3/HCK/PREX1/CAMSAP3/CORO1A/TUBB4A/HCLS1/NCKAP1L/MAP1B/WAS/PSRC1/MAPT/ARFGEF1/FMN1/TMSB4X/SPTBN1/RDX/SNCA/MAP2/MET/CAPG	24	BP
GO:0019883	antigen processing and presentation of endogenous antigen	6/989	14/17910	5.71540615517607e-05	0.000886790386603109	0.000690788369425602	B2M/TAP1/CD74/HLA-E/HLA-F/IDE	6	BP
GO:0060099	regulation of phagocytosis, engulfment	6/989	14/17910	5.71540615517607e-05	0.000886790386603109	0.000690788369425602	RAB31/CD300A/NCKAP1L/ANO6/PPARG/C3	6	BP
GO:0046427	positive regulation of JAK-STAT cascade	15/989	85/17910	5.76928066617569e-05	0.000893268876254514	0.000695834956950956	TNFRSF1A/CTF1/LYN/CD300A/PECAM1/CCL5/SOCS3/CNTF/IL10RA/HCLS1/KIT/STAT3/CSF1R/PARP9/AGT	15	BP
GO:1901214	regulation of neuron death	35/989	313/17910	5.84269049517137e-05	0.000902738552398596	0.000703211606767399	BAX/NQO1/TNFRSF1B/CITED1/SORL1/MAP3K12/TFAP2A/NFATC4/CCL5/HMOX1/CORO1A/CNTF/C1QA/LRP1/HLA-F/STAT3/TYROBP/MAPT/CCL3/UBE2V2/ITGB2/VSTM2L/GABRB3/RETREG1/CHL1/GABRA5/ERBB3/NES/DHCR24/CPEB4/OXR1/CTNNB1/SNCA/MDK/FOS	35	BP
GO:0050708	regulation of protein secretion	46/989	456/17910	5.88772000642927e-05	0.000907792812706772	0.000707148753910267	HTR2B/TCIRG1/CADM1/IDH2/PANX2/ITPR2/LYN/TNFRSF1B/FN1/PAM/TRPM4/GPR27/TNFRSF21/ANG/CCL5/AIF1/PAEP/RAPGEF3/PRKCA/GBP1/HLA-E/CASP1/GJA1/ANXA4/PANX1/HAVCR2/CD2/LRP1/TNFRSF4/SYT11/ENY2/UCP2/CCL3/MMP12/TMSB4X/CD14/OXCT1/LGALS9/SPTBN1/PTGER4/CARD16/ADRA2A/ANXA1/CSF1R/ADRA2C/MDK	46	BP
GO:1901699	cellular response to nitrogen compound	58/989	620/17910	5.94570445042488e-05	0.000914819244251177	0.00071262217498335	TCIRG1/RAB31/ADCY1/SHC1/ITPR2/SOCS2/LYN/FFAR3/P2RX4/TRPM4/ATP6V0B/P2RY6/COL4A1/TRPM2/PRKDC/AIF1/RAPGEF3/AQP1/SPIDR/CPS1/LRP1/SESN2/KLF4/MAP1B/ATP6V1H/STAT3/SELENOS/HSPA5/ADCY3/HCN2/STAT1/UCP2/IDE/PIK3C2A/MDM2/PPARG/RARRES2/CYBB/PTK2/GDF15/MMP2/ASS1/GABRB3/PDE4B/ATP6V1C1/CA2/CDH1/COL1A1/CPEB4/COL3A1/PKD2/PDE3A/CTNNB1/SNCA/COL1A2/PDK4/AGT/NGFR	58	BP
GO:0031344	regulation of cell projection organization	59/989	634/17910	5.96004413483208e-05	0.000915115109869009	0.000712852647179258	SDC2/KCTD17/ARC/LYN/FN1/CAMK1/B2M/NCS1/RAP1GAP/FEZ1/SCN1B/WASHC5/ENPP2/LINGO1/TRPM2/ASAP1/TRPV2/ITGA6/LRP8/PREX1/NFATC4/CRABP2/IQGAP1/TNFRSF12A/THY1/FSTL4/ULK4/LRP1/ZMYND8/KLF4/RAC2/SPOCK1/MAP1B/WAS/KIT/VLDLR/LGALS1/RIMS2/ATP8B1/HSPA5/MAPT/OLFM1/UBE2V2/MDM2/PTK2/OMG/RDX/COBL/DPYSL3/FGFR1/S100A9/ROBO1/RTN4RL1/MCF2/MAP2/MDK/AGT/NGFR/SPP1	59	BP
GO:0006959	humoral immune response	32/989	276/17910	5.99267377607505e-05	0.000918212177332082	0.000715265188198125	C4B/C4A/BCL3/SPON2/TNFRSF21/C1QC/C1QB/HLA-DQB1/PTPN6/C2/RNASE6/HLA-E/C1R/EBI3/PSMB10/C1S/C1QA/PDCD1/C3AR1/LYZ/PTPRC/VTN/VSIG4/RARRES2/PROS1/CD5L/S100A9/C3/MUC7/IGHG4/HTN1/IGLC3	32	BP
GO:0030424	axon	49/1000	527/18675	0.000123480785451368	0.000951528405537011	0.000716163069387706	C4B/MAP1A/C4A/NECTIN1/TNFRSF1B/BASP1/TUBB3/P2RX4/CNTNAP1/NCS1/BAG2/FEZ1/SCN1B/MAP3K12/TNFRSF21/TRPV2/LRP8/PREX1/ANG/UCHL1/CORO1A/TUBB4A/IQGAP1/THY1/LRP1/SPOCK1/MAP1B/SEMA6A/SYT11/MAPT/STAT1/MYH14/OLFM1/KCNK2/SPTBN1/SYNJ2/SNCG/CA2/COBL/NECAB2/DPYSL3/CPLX1/SLC38A2/CPEB4/ADRA2C/ROBO1/SNCA/MAP2/GRIK3	49	CC
GO:0051493	regulation of cytoskeleton organization	47/989	471/17910	6.40745312761166e-05	0.000979728828848505	0.000763185179252981	PLEKHG2/PAM/KIRREL1/SH3PXD2B/PLXNB1/TRPM2/CLIP3/HCK/PREX1/GMFG/CAMSAP3/RAPGEF3/CORO1A/TUBB4A/HCLS1/LRP1/NCKAP1L/MAP1B/WAS/PSRC1/PDGFRB/MAPT/ARFGEF1/FMN1/TMSB4X/DLC1/PLEK/SPTBN1/GPM6B/PTGER4/UBXN2B/PTK2/MID1/RDX/CLIC4/NES/BST2/CSF1R/S100A9/TPR/CTNNB1/SNCA/MAP2/MET/MDK/CAPG/CORO2B	47	BP
GO:0031349	positive regulation of defense response	50/989	512/17910	6.56320530378018e-05	0.00100146631653954	0.000780118159024019	CADM1/TNFRSF1A/CARD11/MGST2/LYN/CD300A/FFAR3/IRF1/SERPINE1/LAG3/NLRC5/HEXIM1/HCK/RFTN1/CTSC/CD209/PRKDC/CCL5/HLA-E/PSMB8/GJA1/PSMB10/HAVCR2/C1QA/CD6/PSMB9/FCER1G/HLA-F/LY96/S100A1/PSMA3/CCL3/VAV1/MMP12/ITGB2/CD14/GBP5/PSME4/IDO1/PTGER4/CTSS/PARP9/S100A9/SNCA/PLA2G7/IFI16/MDK/C3/MUC7/AGT	50	BP
GO:0009628	response to abiotic stimulus	97/989	1191/17910	6.66759203652195e-05	0.00101362608757552	0.000789590328020696	HTR2B/TNFRSF1A/S100A13/VGF/BAX/NQO1/CLPB/BCL3/SPARC/ITPR2/LYN/TSC22D3/LTBR/IRF1/ACADVL/ELOC/PAM/BAG2/PKM/TSPYL5/IGFBP2/EEF1A2/COL18A1/DYSF/TRPM2/FOSL1/TRPV2/PDLIM1/RCSD1/PRKDC/ANG/NFATC4/AIF1/CDKN1A/HMOX1/HSPB8/GATA4/CASP1/PSMB8/GJA1/AQP1/PSMB10/PHF24/SPIDR/COX4I2/PSMB9/MAP1B/IGFBP7/KIT/MC1R/PDGFRB/CXCL10/SCX/HSPA5/MAPT/HNMT/PSMA3/STAT1/UCP2/DNAJC3/CYGB/GNGT2/CD14/PTPRC/MDM2/ATP1B1/TP53INP1/PSME4…	97	BP
GO:0007249	I-kappaB kinase/NF-kappaB signaling	30/989	253/17910	6.67040234021885e-05	0.00101362608757552	0.000789590328020696	ECM1/HTR2B/TNFRSF1A/CARD11/S100A13/BCL3/DDRGK1/LTBR/SECTM1/S100A4/CD74/PRDX4/HMOX1/CASP1/GJA1/APOL3/LGALS1/LY96/STAT1/CXXC5/CD14/UBD/MTDH/LGALS9/CARD16/LURAP1/BST2/CAPN3/CTNNB1/TRIM22	30	BP
GO:0098772	molecular function regulator	121/950	1492/16967	1.7307463883586e-05	0.00101771589861381	0.000831428461475802	HTR2B/VGF/MGST2/C4B/C4A/DENND3/SERPINB8/PLEKHG2/FN1/SECTM1/SERPINE1/WNK4/TRIB1/ELFN1/TNFSF9/PLEKHG4/PXDN/BAG2/RAP1GAP/GDF11/ADM2/SCN1B/TYMP/AFAP1L2/SIPA1L2/PPP1R3C/SGSM2/PLXNB1/SRGAP2/HEXIM1/ASAP1/JAG2/VAV2/VSIR/CTSC/CST7/PREX1/GMFG/CCL4/CCL5/IL18BP/CDKN1A/RAPGEF3/RASAL3/IL32/SOCS3/CNTF/CASP1/IQGAP1/EBI3/NSMAF/THY1/ANXA4/PLEKHG4B/CD27/CHN2/CLEC11A/CD70/SESN2/KLF4/NCKAP1L/RAC2/SPOCK1/WAS/ATP6V1H/C…	121	MF
GO:0050840	extracellular matrix binding	11/950	43/16967	1.75908549637789e-05	0.00101771589861381	0.000831428461475802	ECM1/TGFBI/ITGA6/RPSA/LGALS1/NID1/ADGRG1/LGALS3/VTN/CTSS/COL11A1	11	MF
GO:0005044	scavenger receptor activity	12/950	51/16967	1.84854348797807e-05	0.00101771589861381	0.000831428461475802	ENPP2/CD163L1/CD6/LRP1/LOXL4/VTN/STAB1/MSR1/SUSD2/MEGF10/CD163/CD5L	12	MF
GO:0046983	protein dimerization activity	107/950	1285/16967	1.86350622365609e-05	0.00101771589861381	0.000831428461475802	CADM1/HM13/S100A13/BAX/S100A6/ECE1/NECTIN1/HPSE/CEBPD/P2RX4/TAP1/ITGAX/CITED1/RAP1GAP/NR6A1/TYMP/PECAM1/MAP3K12/ROPN1B/TFAP2A/SRGAP2/HEXB/MAFB/CST7/C1QB/ANG/CCL5/MTCL1/PRDX4/CD3D/HMOX1/GBP1/CORO1A/HSPB8/HOGA1/HPGD/RIDA/STOM/RRM2/GZMA/PANX1/MGLL/CD2/CD3E/PDLIM4/MSC/KIT/LGALS1/CD79B/HES6/GBP2/ITGAL/SYT11/FCER1G/CD247/SDCBP/SCX/IMPA1/STAT3/MAPT/MGST1/S100A1/ADA2/STAT1/NCF4/IDE/GBP4/ITGB2/WWTR1/ANO6/…	107	MF
GO:0043394	proteoglycan binding	10/950	36/16967	1.9323719593933e-05	0.00101771589861381	0.000831428461475802	HPSE/FN1/COL5A3/COL5A1/LRP1/NID1/SDCBP/ADA2/PTPRC/CTSS	10	MF
GO:0009636	response to toxic substance	49/989	499/17910	6.75105830491094e-05	0.00102377159891345	0.00079749343718831	MGST2/BAX/NQO1/SPARC/ITPR2/LYN/SPHK1/PTGS1/PXDN/SCN1B/TRPM2/FOSL1/CCL4/CCL5/PRDX4/CDKN1A/HMOX1/KCNK1/HPGD/AQP1/CD27/CPS1/SESN2/KLF4/MAP1B/KDR/PDGFRB/SPI1/GSTO2/STAT3/SELENOS/MGST1/GPX8/STAT1/CCL3/CYGB/CD14/OXCT1/MDM2/TP53INP1/CLIC2/FGFR2/CYBB/ASS1/CDH1/COL1A1/S100A9/MET/FOS	49	BP
GO:0042116	macrophage activation	16/989	96/17910	6.78697768609493e-05	0.0010271052473618	0.000800090269101086	SPHK1/CD93/DYSF/CD74/CTSC/CST7/AIF1/HAVCR2/C1QA/TYROBP/MAPT/CCL3/ITGB2/PTPRC/VSIG4/SNCA	16	BP
GO:0005041	low-density lipoprotein particle receptor activity	6/950	12/16967	2.09339379604545e-05	0.00104387160150699	0.000852796503229814	SORL1/LRP8/LRP1/VLDLR/LRP12/STAB1	6	MF
GO:0008092	cytoskeletal protein binding	73/950	797/16967	2.14720424360616e-05	0.00104387160150699	0.000852796503229814	FABP3/MAP1A/COTL1/S100A6/LYN/S100A4/KLC3/BAG2/VASH1/KIRREL1/FEZ1/TPPP/DYSF/KATNAL2/REEP1/CLIP3/MICALL2/GPAA1/RCSD1/LRP8/MYO1G/ANG/GMFG/MTCL1/CAMSAP3/AIF1/FMNL1/GBP1/CORO1A/BICDL1/GJA1/PANX1/MYO1F/HCLS1/PDLIM4/LCP1/PARVG/FHDC1/MAP1B/PSRC1/SYT11/SDCBP/MAPT/ARFGEF1/FMN1/MYH14/TMSB4X/CCR5/PTPRC/PPARG/SPTBN1/PTK2/MID1/PDE4B/CDH1/RDX/LSP1/NCALD/COBL/DPYSL3/CAPZA1/CAPN3/SORBS2/S100A9/PKD2/TPR/SNCA/MAP2/…	73	MF
GO:0002673	regulation of acute inflammatory response	22/989	160/17910	7.0350474006988e-05	0.00105824850506018	0.000824350117346031	C4B/C4A/FFAR3/C1QC/C1QB/C2/HLA-E/C1R/C1S/C1QA/FCER1G/EDNRB/SELENOS/C3AR1/VTN/PPARG/VSIG4/PROS1/CD5L/C3/IGHG4/IGLC3	22	BP
GO:0001774	microglial cell activation	11/989	50/17910	7.05002418902411e-05	0.00105824850506018	0.000824350117346031	SPHK1/CTSC/CST7/AIF1/C1QA/TYROBP/MAPT/CCL3/ITGB2/PTPRC/SNCA	11	BP
GO:0002269	leukocyte activation involved in inflammatory response	11/989	50/17910	7.05002418902411e-05	0.00105824850506018	0.000824350117346031	SPHK1/CTSC/CST7/AIF1/C1QA/TYROBP/MAPT/CCL3/ITGB2/PTPRC/SNCA	11	BP
GO:0071356	cellular response to tumor necrosis factor	31/989	266/17910	7.05020374470216e-05	0.00105824850506018	0.000824350117346031	TNFRSF1A/SPHK1/TNFRSF1B/LTBR/TNFRSF19/TNFSF9/TNFRSF21/CLIP3/CCL5/GBP1/CASP1/PSMB8/TNFRSF12A/PSMB10/CD27/TNFRSF4/PSMB9/CD70/GBP2/PSMA3/STAT1/CCL3/TMSB4X/PSME4/DCSTAMP/CARD16/ASS1/GBP3/COL1A1/LTB/CHI3L1	31	BP
GO:0071216	cellular response to biotic stimulus	26/989	206/17910	7.12042453467421e-05	0.00106661643944205	0.000830868536844526	SPON2/LYN/TNFRSF1B/SERPINE1/TRIB1/HCK/CCL5/PRKCA/CASP1/IRF8/HAVCR2/CD6/EDNRB/CXCL10/LY96/SELENOS/HSPA5/CCL3/CD14/CCR5/MTDH/LY86/HMGB2/CARD16/ASS1/PDE4B	26	BP
GO:0015629	actin cytoskeleton	42/1000	432/18675	0.000141793858338903	0.00108203856945998	0.000814390887955683	SH3PXD2B/HCK/MICALL2/RCSD1/MYO1G/AIF1/RAPGEF3/GBP1/CORO1A/IQGAP1/SH3PXD2A/BIN2/MYO1F/FERMT3/PDLIM4/LCP1/PGM1/RAC2/NOTCH3/WAS/GBP2/FMN1/MYH14/DLC1/SPTBN1/PTK2/CDH1/RDX/LURAP1/LSP1/CLIC4/COBL/DPYSL3/CAPZA1/ANXA1/SORBS2/PKD2/SNCA/MYO7B/CAPG/CORO2B/MTSS1	42	CC
GO:0046640	regulation of alpha-beta T cell proliferation	8/989	27/17910	7.27507432347556e-05	0.00108670928891623	0.000846520383024941	IRF1/VSIR/RASAL3/HLA-E/EBI3/CD3E/PTPRC/LGALS9	8	BP
GO:0000165	MAPK cascade	76/989	882/17910	7.28404869368546e-05	0.00108670928891623	0.000846520383024941	HTR2B/SHC1/DUSP14/LYN/SPHK1/CD300A/LTBR/FN1/TNFRSF19/TRIB1/GADD45G/P2RY6/MAPK12/CSF2RA/SORL1/MAP3K12/DUSP5/CD74/UCHL1/CCL5/FZD7/PTPN6/CAVIN3/RASAL3/PRKCA/GBP1/GATA4/IQGAP1/PSMB8/PSMB10/CD27/IL2RG/HAVCR2/ULK4/LRP1/PSMB9/KLF4/KDR/KIT/CSPG4/PDGFRB/SEMA6A/SDCBP/COPS5/PSMA3/CCL3/IL2RB/RASA3/CCR5/PTPRC/DUSP9/PSME4/FGFR2/LGALS9/SPTBN1/PTGER4/PTK2/GDF15/MID1/ATF3/RASSF2/GLIPR2/ERBB3/ADRA2A/NECAB2/CSF1R/F…	76	BP
GO:0048660	regulation of smooth muscle cell proliferation	23/989	172/17910	7.53338514417723e-05	0.0011196754192174	0.000872200205157712	TRIB1/P2RY6/PRKDC/ANG/CCL5/AIF1/CDKN1A/HMOX1/HPGD/ABCC4/KLF4/NOTCH3/PDGFRB/MMP9/STAT1/MDM2/FGFR2/PPARG/MMP2/ID2/CTNNB1/AGT/FGF9	23	BP
GO:0042267	natural killer cell mediated cytotoxicity	12/989	59/17910	7.56578505794121e-05	0.0011196754192174	0.000872200205157712	CADM1/LAG3/GZMB/PTPN6/HLA-E/CORO1A/HAVCR2/HLA-F/VAV1/LGALS9/SERPINB9/SLAMF7	12	BP
GO:0061900	glial cell activation	12/989	59/17910	7.56578505794121e-05	0.0011196754192174	0.000872200205157712	SPHK1/CTSC/CST7/AIF1/C1QA/LRP1/TYROBP/MAPT/CCL3/ITGB2/PTPRC/SNCA	12	BP
GO:0090303	positive regulation of wound healing	12/989	59/17910	7.56578505794121e-05	0.0011196754192174	0.000872200205157712	HPSE/SERPINE1/PLPP3/ARFGEF1/ANO6/SMOC2/VTN/PLEK/SOX15/ADRA2A/ANXA1/CAPN3	12	BP
GO:0040008	regulation of growth	61/989	668/17910	7.70027556627357e-05	0.0011372952088865	0.000885925597267293	SHC1/SOCS2/SPHK1/BASP1/FN1/TSPYL5/IGFBP2/PHLDA2/SH3PXD2B/EXOSC4/TRPV2/RFTN1/PRKDC/CRABP2/CDKN1A/SOCS3/IRF8/TNFRSF12A/GJA1/FSTL4/CHD7/LRP1/SESN2/SPOCK1/MAP1B/IGFBP7/SASH3/PSRC1/RIMS2/SDCBP/STAT3/MAPT/LRP12/BAP1/OLFM1/SGK1/KCNK2/FGFR2/PPARG/DCSTAMP/PTK2/GDF15/MT1E/CLSTN3/MT1A/MT2A/SOX15/HPN/NEDD9/BST2/CAPN3/FGFR1/FRZB/S100A9/ARX/MAP2/NRG3/AGT/FGF9/SPP1/PRAME	61	BP
GO:0071706	tumor necrosis factor superfamily cytokine production	22/989	161/17910	7.73250784920498e-05	0.00113977165697281	0.000887854690727663	BCL3/SPON2/VSIR/NFATC4/PTPN6/HLA-E/HAVCR2/CD2/CD86/SASH3/MC1R/SYT11/FCER1G/LY96/SELENOS/TYROBP/CCL3/CD14/PTPRC/POMC/LGALS9/CYBB	22	BP
GO:0000139	Golgi membrane	60/1000	691/18675	0.000153500219874335	0.00116010743097334	0.000873149023981543	RAB31/TNFRSF1A/KDELR3/TAPBPL/WIPI1/GALNT18/B2M/HLA-DRB1/HLA-DQA1/RAP1GAP/SORL1/MAN1C1/VPS53/B3GNT7/B4GALNT3/RAB2A/CD74/HLA-B/HLA-A/CLIP3/HLA-C/CTSC/LST1/HLA-DQB1/HLA-DRA/LFNG/SEC24D/HLA-DRB5/HLA-DPA1/GBP1/HLA-E/GJA1/MAN2A1/NOTCH3/ST3GAL1/NSF/HLA-DPB1/MANEAL/GBP2/HLA-F/TMEM87B/CYTH4/AP1S3/CHSY3/ARFGEF1/HLA-H/GBP4/GBP5/PROS1/CLSTN3/GLIPR2/HLA-DQB2/DHCR24/GBP3/TMEM165/GALNT14/B4GALNT4/GNPTAB/GALNTL6…	60	CC
GO:0044420	extracellular matrix component	10/1000	47/18675	0.00015664300591551	0.00117258478713896	0.000882540043353553	LAMA1/COL4A1/COL4A2/COL5A3/COL5A1/LAMC1/COL1A1/COL3A1/COL11A1/COL1A2	10	CC
GO:0051897	positive regulation of protein kinase B signaling	23/989	173/17910	8.24434995348732e-05	0.00121279159994414	0.000944735468984553	HPSE/P2RX4/TSPYL5/RASD2/LCK/HCLS1/CD86/RAC2/KIT/MC1R/PDGFRB/ARFGEF1/CCL3/VAV1/MTDH/FGFR2/PTK2/GDF15/ERBB3/FGFR1/MET/FGF9/CHI3L1	23	BP
GO:0032760	positive regulation of tumor necrosis factor production	14/989	78/17910	8.34597390205963e-05	0.00122529537167688	0.000954475606245193	SPON2/NFATC4/HLA-E/HAVCR2/CD2/SASH3/FCER1G/LY96/TYROBP/CCL3/CD14/PTPRC/LGALS9/CYBB	14	BP
GO:0023014	signal transduction by protein phosphorylation	76/989	886/17910	8.42807247036623e-05	0.00123488855082702	0.000961948461931096	HTR2B/SHC1/DUSP14/LYN/SPHK1/CD300A/LTBR/FN1/TNFRSF19/TRIB1/GADD45G/P2RY6/MAPK12/CSF2RA/SORL1/MAP3K12/DUSP5/CD74/UCHL1/CCL5/FZD7/PTPN6/CAVIN3/RASAL3/PRKCA/GBP1/GATA4/IQGAP1/PSMB8/PSMB10/CD27/IL2RG/HAVCR2/ULK4/LRP1/PSMB9/KLF4/KDR/KIT/CSPG4/PDGFRB/SEMA6A/SDCBP/COPS5/PSMA3/CCL3/IL2RB/RASA3/CCR5/PTPRC/DUSP9/PSME4/FGFR2/LGALS9/SPTBN1/PTGER4/PTK2/GDF15/MID1/ATF3/RASSF2/GLIPR2/ERBB3/ADRA2A/NECAB2/CSF1R/F…	76	BP
GO:1904018	positive regulation of vasculature development	28/989	232/17910	8.47106765384425e-05	0.00123872556763556	0.000964937405682259	ECM1/ITGA5/SPHK1/SERPINE1/ITGAX/PKM/ADM2/RAPGEF3/PRKCA/HMOX1/GATA4/AQP1/KLF4/KDR/KIT/STAT3/ADAM12/S100A1/C3AR1/ITGB2/PIK3C2A/SMOC2/MTDH/CYBB/ANXA1/MDK/C3/CHI3L1	28	BP
GO:0004175	endopeptidase activity	37/950	322/16967	2.66914716724745e-05	0.00124955630348177	0.00102083172361394	HM13/HTRA1/ECE1/HTRA3/ADAM19/ADAMTS2/GZMB/CTSC/UCHL1/C2/C1R/CASP1/PSMB8/NRDC/PSMB10/GZMA/C1S/ADAM11/CPS1/PSMB9/GZMH/GZMK/ADAM12/COPS5/MMP9/PSMA3/IDE/TRABD2A/MMP12/KLK13/ADAMDEC1/ADAM23/MMP2/CARD16/HPN/CAPN3/CTSS	37	MF
GO:0032680	regulation of tumor necrosis factor production	21/989	151/17910	8.63327211709505e-05	0.00125885230032596	0.000980615646072667	BCL3/SPON2/VSIR/NFATC4/PTPN6/HLA-E/HAVCR2/CD2/SASH3/MC1R/SYT11/FCER1G/LY96/SELENOS/TYROBP/CCL3/CD14/PTPRC/POMC/LGALS9/CYBB	21	BP
GO:0007259	JAK-STAT cascade	20/989	140/17910	8.64286653955135e-05	0.00125885230032596	0.000980615646072667	TNFRSF1A/CTF1/BCL3/SOCS2/LYN/CD300A/PECAM1/CCL5/SOCS3/CNTF/IL10RA/HCLS1/KIT/STAT3/STAT1/PTPRC/CSF1R/PARP9/PKD2/AGT	20	BP
GO:1904894	positive regulation of STAT cascade	15/989	88/17910	8.7199595586767e-05	0.00126757597529482	0.000987411178927078	TNFRSF1A/CTF1/LYN/CD300A/PECAM1/CCL5/SOCS3/CNTF/IL10RA/HCLS1/KIT/STAT3/CSF1R/PARP9/AGT	15	BP
GO:0010522	regulation of calcium ion transport into cytosol	16/989	98/17910	8.75880069746824e-05	0.00127071577047915	0.000989857003812511	BAX/LYN/P2RX4/P2RY6/JPH1/PTPN6/CORO1A/THY1/CHD7/CXCL10/CXCL9/PLN/CLIC2/CAPN3/PKD2/SNCA	16	BP
GO:0050766	positive regulation of phagocytosis	12/989	60/17910	8.98786130754239e-05	0.0013013858121137	0.00101374822813228	RAB31/C4B/C4A/C2/IL2RG/LRP1/NCKAP1L/IL2RB/ANO6/PTPRC/PPARG/C3	12	BP
GO:0048659	smooth muscle cell proliferation	23/989	174/17910	9.01453672261641e-05	0.00130268893422908	0.00101476332889886	TRIB1/P2RY6/PRKDC/ANG/CCL5/AIF1/CDKN1A/HMOX1/HPGD/ABCC4/KLF4/NOTCH3/PDGFRB/MMP9/STAT1/MDM2/FGFR2/PPARG/MMP2/ID2/CTNNB1/AGT/FGF9	23	BP
GO:2001028	positive regulation of endothelial cell chemotaxis	6/989	15/17910	9.08103188244993e-05	0.00130973003862341	0.00102024817976891	P2RX4/KDR/TMSB4X/SMOC2/FGFR1/MET	6	BP
GO:0097028	dendritic cell differentiation	10/989	43/17910	9.10155587229825e-05	0.00131012630427418	0.00102055686117423	LYN/LTBR/TRPM2/SPI1/BATF/UBD/LGALS9/DCSTAMP/TMEM176B/TMEM176A	10	BP
GO:0071496	cellular response to external stimulus	35/989	320/17910	9.14293146412014e-05	0.00131351666453344	0.00102319787022286	TNFRSF1A/WIPI1/LYN/LTBR/IRF1/P2RX4/TRPM4/FOSL1/ITGA6/AIF1/CDKN1A/HMOX1/CASP1/GJA1/AQP1/SESN2/FADS1/SCX/HSPA5/UCP2/PTPRC/MDM2/PPARG/PTGER4/CYBB/ATF3/SLC38A3/COL1A1/SLC38A2/CPEB4/FAS/IFI16/PDK4/FOS/AGT	35	BP
GO:0060485	mesenchyme development	30/989	258/17910	9.55088840077309e-05	0.00136945617730929	0.00106677340441975	HTR2B/BASP1/FN1/S100A4/GATA4/PDGFRB/EDNRB/SDCBP/SCX/STAT1/OLFM1/JAG1/WWTR1/MDM2/FGFR2/EOMES/DLL3/RDH10/GLIPR2/ERBB3/HPN/COL1A1/FGFR1/FRZB/PKD2/CTNNB1/ROBO1/MDK/SEMA3C/FGF9	30	BP
GO:0070820	tertiary granule	21/1000	164/18675	0.000185099257228611	0.00137252845454423	0.00103302663915074	TCIRG1/CD300A/B2M/CD93/ITGAX/TRPM2/SLC2A3/PTPN6/STOM/CD53/PGM1/NCKAP1L/FCER1G/LAIR1/LGALS3/MMP9/ITGB2/LYZ/ANO6/CYBB/CTSS	21	CC
GO:0002699	positive regulation of immune effector process	25/989	198/17910	9.67318681826773e-05	0.0013842987737987	0.00107833542987904	CADM1/SPON2/LYN/CD300A/FFAR3/B2M/LAG3/CD74/IL12RB1/HMOX1/HLA-E/FAM49B/TNFRSF4/CD86/RAC2/SASH3/FCER1G/HLA-F/HLA-DMB/VAV1/ITGB2/PTPRC/LGALS9/ANXA1/C3	25	BP
GO:0010951	negative regulation of endopeptidase activity	26/989	210/17910	9.82664488448782e-05	0.00140353435656347	0.00109331948592404	C4B/C4A/SERPINB8/SERPINE1/SORL1/CST7/AQP1/CD27/KLF4/SPOCK1/MMP9/CD109/TFPI2/MDM2/VTN/PROS1/SERPINB9/CARD16/SPOCK2/DHCR24/BST2/SNCA/IFI6/IFI16/C3/NGFR	26	BP
GO:1902106	negative regulation of leukocyte differentiation	16/989	99/17910	9.92076435083074e-05	0.00141423662022481	0.00110165629175264	LYN/IRF1/TRIB1/LAG3/CD74/C1QC/MAFB/CCL3/TMEM178A/INPP5D/ANXA1/ID2/CTNNB1/TMEM176B/TMEM176A/MDK	16	BP
GO:0046425	regulation of JAK-STAT cascade	18/989	120/17910	0.000101734322567804	0.00144745551607089	0.00112753301216177	TNFRSF1A/CTF1/BCL3/SOCS2/LYN/CD300A/PECAM1/CCL5/SOCS3/CNTF/IL10RA/HCLS1/KIT/STAT3/PTPRC/CSF1R/PARP9/AGT	18	BP
GO:0009968	negative regulation of signal transduction	101/989	1266/17910	0.00010371664131319	0.00147281627452448	0.00114728843265822	ECM1/HTR2B/CHAC1/DLL4/BAX/HTRA1/BCL3/SULF2/DUSP14/HTRA3/SOCS2/LYN/CD300A/SERPINE1/TRIB1/CITED1/PXDN/SORL1/IGFBP2/NLRC5/CD74/IFT122/ITGA6/GLIS2/LFNG/UCHL1/NFATC4/CCL5/PTPN6/CAVIN3/RASL11B/RASAL3/HMOX1/GBP1/SOCS3/GATA4/PSMB8/THY1/PSMB10/FSTL4/CD3E/LRP1/PSMB9/SESN2/KLF4/NOTCH3/RRM2B/SEMA6A/LY96/SELENOS/HSPA5/LGALS3/RNF43/MMP9/PSMA3/STAT1/TRABD2A/CD109/MMP12/RASA3/TMSB4X/CD14/WWTR1/PTPRC/DLC1/MDM2/TM…	101	BP
GO:0031252	cell leading edge	38/1000	384/18675	0.000202727366130478	0.0014891935493323	0.00112083403605833	ITGA5/S100A6/ABI3/TUBB3/PSTPIP1/DYSF/SRGAP2/MYO1G/AIF1/RAPGEF3/CORO1A/IQGAP1/TNFRSF12A/THY1/APBB1IP/PDLIM4/LCP1/RAC2/CSPG4/SAMSN1/MAPT/PLEKHO1/DLC1/PLEK/SPTBN1/FRMD4B/PTK2/CDH1/RDX/COBL/NEDD9/DPYSL3/SORBS2/PKD2/PTPN13/CTNNB1/CAPG/MTSS1	38	CC
GO:0010466	negative regulation of peptidase activity	27/989	223/17910	0.000106623786257526	0.00151118712445762	0.00117717840131285	ECM1/C4B/C4A/SERPINB8/SERPINE1/SORL1/CST7/AQP1/CD27/KLF4/SPOCK1/MMP9/CD109/TFPI2/MDM2/VTN/PROS1/SERPINB9/CARD16/SPOCK2/DHCR24/BST2/SNCA/IFI6/IFI16/C3/NGFR	27	BP
GO:0009615	response to virus	35/989	323/17910	0.000110138428882666	0.00155800426269721	0.00121364782528752	ISG20/HTRA1/BCL3/SPON2/IRF1/NLRC5/IRF5/EXOSC4/FOSL1/PRF1/CCL4/IL12RB1/CCL5/RNASE6/GBP1/SERINC5/CXCL10/CXCL9/STAT1/MMP12/DNAJC3/PTPRC/LGALS9/IFI27/FGL2/IRF9/ISG15/GBP3/BST2/IFITM1/PARP9/IFI6/IFI16/TRIM22/OAS2	35	BP
GO:0061041	regulation of wound healing	20/989	143/17910	0.000116532417820963	0.00164529486463697	0.00128164510343926	LYN/HPSE/SERPINE1/CDKN1A/PRKCA/TNFRSF12A/GJA1/PLPP3/ARFGEF1/CD109/ANO6/SMOC2/VTN/PLEK/PROS1/CD9/SOX15/ADRA2A/ANXA1/CAPN3	20	BP
GO:0019955	cytokine binding	17/950	100/16967	3.70674516590535e-05	0.00167333067489442	0.00136703646908013	TNFRSF1A/TNFRSF1B/PXDN/CD74/IL12RB1/IL18BP/GBP1/IL2RG/IL10RA/KIT/COPS5/CXCR3/CD109/IL2RB/CCR5/CSF1R/NBL1	17	MF
GO:0070664	negative regulation of leukocyte proliferation	13/989	71/17910	0.000120205208426191	0.00169390513594843	0.00131951133492291	LYN/CD300A/TNFRSF21/VSIR/LST1/PTPN6/MAD1L1/HAVCR2/TYROBP/INPP5D/LGALS9/VSIG4/IDO1	13	BP
GO:0030027	lamellipodium	23/1000	191/18675	0.000235673784491178	0.00171518143157468	0.00129092267918169	ABI3/TUBB3/PSTPIP1/DYSF/SRGAP2/MYO1G/AIF1/RAPGEF3/CORO1A/APBB1IP/PDLIM4/RAC2/CSPG4/PTK2/CDH1/RDX/NEDD9/DPYSL3/SORBS2/PKD2/PTPN13/CTNNB1/CAPG	23	CC
GO:0009991	response to extracellular stimulus	48/989	498/17910	0.000125231557334284	0.00176136751441541	0.00137206290418077	VGF/NQO1/SPARC/WIPI1/LYN/P2RX4/TRPM4/PKM/IGFBP2/NOCT/FOSL1/ITGA6/AIF1/CDKN1A/C2/HMOX1/GATA4/PANX1/CPS1/CD3E/SESN2/FADS1/MAP1B/P2RX6/CXCL10/HSPA5/STAT1/UCP2/ACSL1/PTPRC/OXCT1/MDM2/POMC/PPARG/CYBB/BCHE/GDF15/ATF3/ASS1/SLC38A3/COL1A1/SLC38A2/CPEB4/FAS/IFI16/PDK4/FOS/SPP1	48	BP
GO:0032640	tumor necrosis factor production	21/989	155/17910	0.000126163042698362	0.0017692190007716	0.00137817902309624	BCL3/SPON2/VSIR/NFATC4/PTPN6/HLA-E/HAVCR2/CD2/SASH3/MC1R/SYT11/FCER1G/LY96/SELENOS/TYROBP/CCL3/CD14/PTPRC/POMC/LGALS9/CYBB	21	BP
GO:0048661	positive regulation of smooth muscle cell proliferation	16/989	101/17910	0.000126553098417033	0.0017692190007716	0.00137817902309624	P2RY6/CCL5/AIF1/HMOX1/HPGD/ABCC4/NOTCH3/PDGFRB/MMP9/STAT1/MDM2/FGFR2/MMP2/ID2/AGT/FGF9	16	BP
GO:0032328	alanine transport	4/989	6/17910	0.000126750017965727	0.0017692190007716	0.00137817902309624	SLC1A4/SLC38A3/SLC38A2/SLC6A17	4	BP
GO:2001188	regulation of T cell activation via T cell receptor contact with antigen bound to MHC molecule on antigen presenting cell	4/989	6/17910	0.000126750017965727	0.0017692190007716	0.00137817902309624	HAVCR2/LGALS3/HLA-DMB/LGALS9	4	BP
GO:0030425	dendrite	47/1000	514/18675	0.000247437763800828	0.001784275984839	0.00134292634723385	C4B/MAP1A/C4A/NQO1/ARC/NECTIN1/TUBB3/P2RX4/ELFN1/NCS1/BAG2/KIRREL1/FEZ1/SRGAP2/ASAP1/LRP8/PREX1/PLXDC1/KCNK1/THY1/ADGRB1/SLC1A4/CD3E/LRP1/PDLIM4/ZMYND8/MAP1B/NSF/P2RX6/SYT11/MAPT/STAT1/BMPR1B/DOCK10/CYBB/PDE4B/ZNF385A/CHL1/COBL/NECAB2/PALMD/CPLX1/KIF17/SLC38A2/CPEB4/MAP2/GRIK3	47	CC
GO:0043434	response to peptide hormone	41/989	404/17910	0.000128189678585951	0.00178593181697251	0.00139119790470158	TCIRG1/FABP3/RAB31/VGF/ADCY1/SHC1/SPARC/SOCS2/LYN/FFAR3/CYC1/ATP6V0B/CITED1/PRKDC/IQGAP1/GJA1/CPS1/SESN2/MAP1B/EDNRB/ATP6V1H/STAT3/SELENOS/ADCY3/STAT1/UCP2/IDE/PLN/PIK3C2A/MDM2/PPARG/RARRES2/CYBB/PTK2/GDF15/ASS1/ATP6V1C1/CA2/COL1A1/PDK4/AGT	41	BP
GO:0045637	regulation of myeloid cell differentiation	29/989	250/17910	0.000129391127753105	0.00179671291492214	0.0013995961205435	LYN/B2M/TRIB1/CD74/C1QC/MAFB/PRKCA/HCLS1/NCKAP1L/SPI1/STAT3/TYROBP/EVI2B/LGALS3/STAT1/CCL3/TMEM178A/JAG1/TMEM64/INPP5D/DCSTAMP/HMGB2/RASSF2/CA2/ISG15/MEIS2/ID2/CTNNB1/FOS	29	BP
GO:0006508	proteolysis	125/989	1645/17910	0.000129451093327497	0.00179671291492214	0.0013995961205435	ECM1/CHAC1/HM13/C4B/MAP1A/BAX/C4A/KCTD17/HTRA1/DDRGK1/ECE1/DERL1/HTRA3/SERPINB8/LYN/TNFRSF1B/FN1/SERPINE1/TRIB1/ADAM19/MAPK12/GGT1/BAG2/VASH1/SORL1/ADAMTS2/LHB/GZMB/VSIR/C1QC/CTSC/CST7/C1QB/LRP8/UCHL1/C2/C1R/LDLRAD3/CASP1/PSMB8/NRDC/AQP1/PSMB10/GZMA/CD27/C1S/ADAM11/LCK/C1QA/CPS1/PSMB9/KLF4/SPOCK1/GZMH/GZMK/SDCBP/ENY2/STAT3/SELENOS/HSPA5/ADAM12/RNF139/MAPT/RNF43/COPS5/MMP9/PSMA3/IDE/TRABD2A/CD109/…	125	BP
GO:0051402	neuron apoptotic process	28/989	238/17910	0.000131931130779294	0.00182769254481842	0.00142372850666852	BAX/NQO1/CITED1/MAP3K12/TNFRSF21/TFAP2A/NFATC4/HMOX1/CORO1A/CNTF/LRP1/HSPA5/TYROBP/CCL3/UBE2V2/VSTM2L/GABRB3/RETREG1/CHL1/GABRA5/ERBB3/NES/CPEB4/OXR1/CTNNB1/SNCA/MDK/NGFR	28	BP
GO:0010959	regulation of metal ion transport	38/989	365/17910	0.00013245714780503	0.0018288634199354	0.00142464059020605	GEM/BAX/LYN/P2RX4/WNK4/B2M/P2RY6/SCN1B/DYSF/JPH1/TRPV2/CCL4/CCL5/PTPN6/CORO1A/GJA1/THY1/STOM/CHD7/PDGFRB/CXCL10/LGALS3/CXCL9/ATP1B2/S100A1/CCL3/PLN/ANO6/ATP1B1/CLIC2/PDE4B/ADRA2A/CAPN3/PKD2/CTNNB1/SNCA/DPP6/AGT	38	BP
GO:0044403	symbiont process	75/989	884/17910	0.000132511949287042	0.0018288634199354	0.00142464059020605	CADM1/ITGA5/TNFRSF1A/ISG20/SHC1/BAX/DERL1/RPL32/NECTIN1/LYN/ANPEP/LTBR/FN1/HTATIP2/ELOC/B2M/SLC52A2/TAP1/CD93/RPL35A/CD74/HCK/RPL15/RPSA/CD209/HLA-DRA/CCL4/CCL5/IRF8/IQGAP1/PSMB8/SERINC5/AQP1/STOM/PSMB10/IL2RG/LCK/TNFRSF4/CD86/PSMB9/SATB1/KDR/LGALS1/SELPLG/CD247/ATP6V1H/CD8B/STAT3/AP1S3/TRAM1/PSMA3/STAT1/IDE/NFIA/CCL3/IL2RB/CCR5/POLR2K/MDM2/POLA1/LGALS9/UBR5/IFI27/SERPINB9/WWP1/CDH1/ISG15/HPN/BST…	75	BP
GO:0071495	cellular response to endogenous stimulus	103/989	1305/17910	0.000132868939973235	0.00183036278056588	0.00142580855605317	DLL4/TCIRG1/RAB31/ADCY1/SHC1/HTRA1/SULF2/DDRGK1/HTRA3/ITPR2/SOCS2/LYN/FFAR3/P2RX4/TRPM4/ATP6V0B/P2RY6/CITED1/NR6A1/IGFBP2/COL4A1/COL4A2/TRPM2/ASIP/PRKDC/CCL5/AIF1/RAPGEF3/RASL11B/CORO1A/GATA4/IQGAP1/HPGD/GJA1/AQP1/SPIDR/CPS1/LRP1/SESN2/KLF4/MAP1B/IGFBP7/KIT/PDGFRB/SDCBP/ATP6V1H/SCX/STAT3/SELENOS/HSPA5/ADCY3/MAPT/HCN2/STAT1/UCP2/IDE/BMPR1B/CD109/PIK3C2A/ACSL1/POLR2K/MDM2/SMOC2/FGFR2/PPARG/UBR5/RAR…	103	BP
GO:0030199	collagen fibril organization	10/989	45/17910	0.000136965461373324	0.00187976806391321	0.00146429408277978	ADAMTS2/COL5A3/P4HA1/COL5A1/SCX/COL1A1/COL3A1/COL11A1/COL1A2/CHADL	10	BP
GO:0046850	regulation of bone remodeling	10/989	45/17910	0.000136965461373324	0.00187976806391321	0.00146429408277978	PRKCA/GJA1/TMEM119/TMEM64/INPP5D/DCSTAMP/CA2/CSF1R/MDK/PDK4	10	BP
GO:0001916	positive regulation of T cell mediated cytotoxicity	6/989	16/17910	0.000138521519410967	0.00189759033096436	0.00147817719989711	B2M/IL12RB1/HLA-E/FAM49B/HLA-F/PTPRC	6	BP
GO:0034405	response to fluid shear stress	9/989	37/17910	0.00014082932904792	0.00192562551963483	0.00150001593716894	P2RX4/GJA1/KLF4/PDGFRB/TFPI2/ASS1/CA2/PKD2/MTSS1	9	BP
GO:0097447	dendritic tree	47/1000	516/18675	0.000270218882546532	0.00193083674255977	0.00145323456450862	C4B/MAP1A/C4A/NQO1/ARC/NECTIN1/TUBB3/P2RX4/ELFN1/NCS1/BAG2/KIRREL1/FEZ1/SRGAP2/ASAP1/LRP8/PREX1/PLXDC1/KCNK1/THY1/ADGRB1/SLC1A4/CD3E/LRP1/PDLIM4/ZMYND8/MAP1B/NSF/P2RX6/SYT11/MAPT/STAT1/BMPR1B/DOCK10/CYBB/PDE4B/ZNF385A/CHL1/COBL/NECAB2/PALMD/CPLX1/KIF17/SLC38A2/CPEB4/MAP2/GRIK3	47	CC
GO:0030260	entry into host cell	19/989	134/17910	0.000142333956892022	0.00193186236149945	0.00150487428688396	ITGA5/NECTIN1/ANPEP/SLC52A2/CD74/RPSA/CD209/TNFRSF4/CD86/LGALS1/SELPLG/IDE/CCR5/LGALS9/WWP1/CDH1/IFITM1/CTNNB1/MET	19	BP
GO:0044409	entry into host	19/989	134/17910	0.000142333956892022	0.00193186236149945	0.00150487428688396	ITGA5/NECTIN1/ANPEP/SLC52A2/CD74/RPSA/CD209/TNFRSF4/CD86/LGALS1/SELPLG/IDE/CCR5/LGALS9/WWP1/CDH1/IFITM1/CTNNB1/MET	19	BP
GO:0051806	entry into cell of other organism involved in symbiotic interaction	19/989	134/17910	0.000142333956892022	0.00193186236149945	0.00150487428688396	ITGA5/NECTIN1/ANPEP/SLC52A2/CD74/RPSA/CD209/TNFRSF4/CD86/LGALS1/SELPLG/IDE/CCR5/LGALS9/WWP1/CDH1/IFITM1/CTNNB1/MET	19	BP
GO:0051828	entry into other organism involved in symbiotic interaction	19/989	134/17910	0.000142333956892022	0.00193186236149945	0.00150487428688396	ITGA5/NECTIN1/ANPEP/SLC52A2/CD74/RPSA/CD209/TNFRSF4/CD86/LGALS1/SELPLG/IDE/CCR5/LGALS9/WWP1/CDH1/IFITM1/CTNNB1/MET	19	BP
GO:2000106	regulation of leukocyte apoptotic process	14/989	82/17910	0.000145973040793001	0.00197761270339048	0.00154051270217691	BAX/LYN/TSC22D3/CD74/CCL5/CD27/HCLS1/PDCD1/FCER1G/SELENOS/LGALS3/CCR5/LGALS9/IDO1	14	BP
GO:0006821	chloride transport	15/989	92/17910	0.000146513393899944	0.00198129121659191	0.00154337817543273	WNK4/P2RY6/SLC1A1/APOL1/GABRD/CLCNKA/SLC1A4/TTYH3/ANO6/CLIC2/GABRB3/CA2/ANO9/CLIC4/SLC1A3	15	BP
GO:0002228	natural killer cell mediated immunity	12/989	63/17910	0.000147133919594316	0.00198240765522871	0.00154424785426229	CADM1/LAG3/GZMB/PTPN6/HLA-E/CORO1A/HAVCR2/HLA-F/VAV1/LGALS9/SERPINB9/SLAMF7	12	BP
GO:0042108	positive regulation of cytokine biosynthetic process	12/989	63/17910	0.000147133919594316	0.00198240765522871	0.00154424785426229	CARD11/BCL3/IRF1/HMOX1/EBI3/CD3E/CD86/STAT3/TYROBP/PTPRC/CYBB/LTB	12	BP
GO:0002763	positive regulation of myeloid leukocyte differentiation	11/989	54/17910	0.000147570511863915	0.00198466181101653	0.00154600378737187	TRIB1/CD74/PRKCA/HCLS1/TYROBP/EVI2B/TMEM64/DCSTAMP/CA2/ID2/FOS	11	BP
GO:0034330	cell junction organization	31/989	277/17910	0.000149192689602276	0.00200282353801234	0.00156015133561655	CADM1/ITGA5/CDH24/NECTIN1/FN1/CNTNAP1/LIMS2/ITGA6/MICALL2/ANG/CAMSAP3/PRKCA/IQGAP1/LAMC1/GJA1/THY1/LRP1/KDR/FMN1/DLC1/MTDH/GPM6B/PTK2/CD9/CDH1/RDX/CAPZA1/CSF1R/CTNNB1/AGT/CORO2B	31	BP
GO:0051641	cellular localization	181/989	2548/17910	0.000150913297507213	0.00202223818659665	0.00157527487962553	HTR2B/FABP3/RAB31/TNFRSF1A/HM13/S100A13/GEM/ADCY1/MAP1A/BAX/GPC4/BCL3/DENND3/DDRGK1/ARC/DERL1/RPL32/ITPR2/WIPI1/LYN/CD300A/HTATIP2/P2RX4/CNTNAP1/CAMK1/TRPM4/TAP1/NCS1/P2RY6/CITED1/KLC3/SORL1/FEZ1/VPS53/GPR27/LAPTM4B/ROPN1B/WASHC5/SH3PXD2B/SGSM2/JPH1/RPL35A/CD74/TRPM2/REEP1/GZMB/CLIP3/IFT122/RFTN1/CTSC/RPL15/MICALL2/NAAA/RPSA/GPAA1/ASIP/GLIS2/UCHL1/MTCL1/SEC24D/PTPN6/CAMSAP3/CDKN1A/RAPGEF3/HMOX1/G…	181	BP
GO:0030183	B cell differentiation	17/989	113/17910	0.000151374790142322	0.00202474084092362	0.00157722438711667	TCIRG1/CARD11/BAX/BCL3/PRKDC/LFNG/PTPN6/SLAMF8/CD27/NCKAP1L/KIT/LGALS1/PTPRC/INPP5D/DOCK10/TPD52/ID2	17	BP
GO:0001818	negative regulation of cytokine production	32/989	290/17910	0.000152841602054198	0.00204065689699174	0.00158962261175362	BCL3/FN1/LAG3/NLRC5/LAPTM4B/TNFRSF21/VSIR/PTPN6/HMOX1/GBP1/ANXA4/HAVCR2/KLF4/NCKAP1L/MC1R/SYT11/HLA-F/SELENOS/TYROBP/TMSB4X/PTPRC/POMC/INPP5D/LGALS9/VSIG4/IDO1/PTGER4/CARD16/ISG15/BST2/ANXA1/FGFR1	32	BP
GO:0043524	negative regulation of neuron apoptotic process	20/989	146/17910	0.00015554704753287	0.00207302303854838	0.00161483505709389	BAX/CITED1/MAP3K12/NFATC4/HMOX1/CORO1A/CNTF/LRP1/UBE2V2/VSTM2L/GABRB3/RETREG1/CHL1/GABRA5/ERBB3/NES/CPEB4/OXR1/SNCA/MDK	20	BP
GO:0022408	negative regulation of cell-cell adhesion	22/989	169/17910	0.000159245180096728	0.00211847829839871	0.00165024361057867	CD300A/IRF1/LAG3/TNFRSF21/CD74/VSIR/PTPN6/MAD1L1/HAVCR2/KLF4/LGALS3/JAG1/LGALS9/VSIG4/IDO1/PTK2/CD9/ASS1/CDH1/RDX/ANXA1/MDK	22	BP
GO:0014812	muscle cell migration	16/989	103/17910	0.000160258427235167	0.00212811641211384	0.0016577514692093	SERPINE1/TRIB1/P2RY6/SORL1/CCL5/AIF1/IQGAP1/LRP1/PDGFRB/PLEKHO1/MDM2/VTN/MEGF10/MDK/AGT/FGF9	16	BP
GO:0032743	positive regulation of interleukin-2 production	8/989	30/17910	0.0001654401220588	0.00218903716260926	0.00170520726770991	CARD11/CD3E/CD86/SASH3/PTPRC/SPTBN1/PDE4B/ANXA1	8	BP
GO:0046633	alpha-beta T cell proliferation	8/989	30/17910	0.0001654401220588	0.00218903716260926	0.00170520726770991	IRF1/VSIR/RASAL3/HLA-E/EBI3/CD3E/PTPRC/LGALS9	8	BP
GO:0051591	response to cAMP	15/989	93/17910	0.000165923051690679	0.00219015787142911	0.00170608027290928	VGF/SPARC/ITPR2/CITED1/FOSL1/RAPGEF3/AQP1/CPS1/HSPA5/HCN2/STAT1/ASS1/COL1A1/PKD2/FOS	15	BP
GO:0001798	positive regulation of type IIa hypersensitivity	3/989	3/17910	0.000167902197741851	0.00219015787142911	0.00170608027290928	HLA-E/FCER1G/C3	3	BP
GO:0002477	antigen processing and presentation of exogenous peptide antigen via MHC class Ib	3/989	3/17910	0.000167902197741851	0.00219015787142911	0.00170608027290928	B2M/HLA-E/HLA-F	3	BP
GO:0002503	peptide antigen assembly with MHC class II protein complex	3/989	3/17910	0.000167902197741851	0.00219015787142911	0.00170608027290928	HLA-DMA/HLA-DRA/HLA-DMB	3	BP
GO:0002519	natural killer cell tolerance induction	3/989	3/17910	0.000167902197741851	0.00219015787142911	0.00170608027290928	HLA-E/HAVCR2/LGALS9	3	BP
GO:0002894	positive regulation of type II hypersensitivity	3/989	3/17910	0.000167902197741851	0.00219015787142911	0.00170608027290928	HLA-E/FCER1G/C3	3	BP
GO:0003340	negative regulation of mesenchymal to epithelial transition involved in metanephros morphogenesis	3/989	3/17910	0.000167902197741851	0.00219015787142911	0.00170608027290928	CITED1/STAT1/CTNNB1	3	BP
GO:0045658	regulation of neutrophil differentiation	3/989	3/17910	0.000167902197741851	0.00219015787142911	0.00170608027290928	TRIB1/EVI2B/INPP5D	3	BP
GO:0032753	positive regulation of interleukin-4 production	7/989	23/17910	0.000172071101933905	0.00223662084877051	0.00174227381406761	HLA-E/HAVCR2/CD3E/CD86/SASH3/FCER1G/LGALS9	7	BP
GO:0071677	positive regulation of mononuclear cell migration	7/989	23/17910	0.000172071101933905	0.00223662084877051	0.00174227381406761	SERPINE1/CCL5/AIF1/CXCL10/LGALS3/ANO6/PLA2G7	7	BP
GO:0051248	negative regulation of protein metabolic process	90/989	1116/17910	0.000173242983739051	0.00224743675008713	0.00175069914089483	ECM1/CHAC1/C4B/MAP1A/BAX/C4A/BCL3/DDRGK1/DUSP14/SERPINB8/LYN/CD300A/SERPINE1/TRIB1/ELFN1/BAG2/SORL1/KIRREL1/LAG3/RASD2/LAPTM4B/DYSF/HEXIM1/CST7/PRKDC/ANG/GMFG/UCHL1/PTPN6/CDKN1A/GBP1/SOCS3/THY1/RIDA/ADGRB1/AQP1/CD27/SESN2/KLF4/NCKAP1L/SPOCK1/PLPP3/SEMA6A/SPI1/EDNRB/SDCBP/SAMSN1/STAT3/RNF139/TYROBP/MAPT/LGALS3/MMP9/IDE/CD109/DNAJC3/WWTR1/PTPRC/TFPI2/MDM2/INPP5D/DUSP9/VTN/UBR5/VSIG4/SNX25/PROS1/SER…	90	BP
GO:0002706	regulation of lymphocyte mediated immunity	19/989	136/17910	0.000173513095088138	0.00224743675008713	0.00175069914089483	CADM1/TNFRSF1B/TRPM4/B2M/LAG3/IL12RB1/PTPN6/HLA-E/FAM49B/HAVCR2/WAS/SASH3/FCER1G/HLA-F/VAV1/PTPRC/LGALS9/SERPINB9/C3	19	BP
GO:0031663	lipopolysaccharide-mediated signaling pathway	11/989	55/17910	0.000175374686123128	0.00226756392408325	0.00176637772505178	LYN/TRIB1/HCK/CCL5/PRKCA/CD6/LY96/CCL3/MTDH/LY86/CARD16	11	BP
GO:1903829	positive regulation of cellular protein localization	34/989	318/17910	0.000177464317400849	0.00228331782960356	0.00177864963831433	MAP1A/DDRGK1/CAMK1/SORL1/GZMB/CLIP3/MICALL2/GLIS2/MTCL1/RAPGEF3/IQGAP1/STOM/YWHAZ/HCLS1/LRP1/SESN2/RAC2/SYT11/FCER1G/CD247/TYROBP/MAPT/LGALS3/BAP1/ITGB2/MDM2/UBR5/SPTBN1/CDH1/RDX/NECAB2/PARP9/TPR/NGFR	34	BP
GO:0002483	antigen processing and presentation of endogenous peptide antigen	5/989	11/17910	0.000177522539533628	0.00228331782960356	0.00177864963831433	B2M/TAP1/HLA-E/HLA-F/IDE	5	BP
GO:2001223	negative regulation of neuron migration	5/989	11/17910	0.000177522539533628	0.00228331782960356	0.00177864963831433	SRGAP2/ADGRG1/STAT3/COL3A1/NRG3	5	BP
GO:0072562	blood microparticle	19/1000	147/18675	0.000326413925474999	0.00231136347228242	0.00173963609404409	C4B/C4A/FN1/C1QC/C1QB/APOL1/C1R/STOM/YWHAZ/C1S/SDCBP/VTN/PROS1/BCHE/CD5L/C3/AGT/IGHG4/IGLC3	19	CC
GO:0016209	antioxidant activity	13/950	65/16967	5.31291794189845e-05	0.00231569940639988	0.00189182304936566	MGST2/NQO1/PTGS1/PXDN/SESN2/GSTO2/SELENOS/MGST1/GPX8/CYGB/TP53INP1/CLIC2/S100A9	13	MF
GO:0071241	cellular response to inorganic substance	24/989	194/17910	0.000181522036814776	0.00233069235422456	0.00181555325286592	ADCY1/NQO1/P2RX4/B2M/TFAP2A/TRPM2/NFATC4/HMOX1/IQGAP1/AQP1/SPIDR/HSPA5/MMP9/CYBB/MT1E/MT1A/MT2A/CDH1/CLIC4/CAPN3/ID2/PKD2/SNCA/FOS	24	BP
GO:0001501	skeletal system development	46/989	479/17910	0.000187046707515758	0.00239745084241937	0.00186755650854177	ECM1/TGFBI/PAPSS2/SULF2/DDRGK1/SPARC/GDF11/SH3PXD2B/TFAP2A/PLXNB1/HEXB/JAG2/PTPN6/GJA1/CHD7/TMEM119/KIT/SCX/TYROBP/MMP9/FMN1/BMPR1B/ANO6/PTPRC/IMPAD1/FGFR2/PTGER4/DHRS3/DLL3/RDH10/MMP2/RASSF2/ZNF385A/COL1A1/FGFR1/COL3A1/FRZB/CTNNB1/MDFI/COL9A2/COL11A1/COL1A2/CHADL/MDK/FGF9/CHI3L1	46	BP
GO:0033002	muscle cell proliferation	28/989	243/17910	0.000187962978064099	0.00240501241029932	0.00187344678794151	TRIB1/P2RY6/PRKDC/ANG/CCL5/AIF1/CDKN1A/HMOX1/HPGD/GJA1/ABCC4/KLF4/NOTCH3/PDGFRB/STAT3/MMP9/STAT1/MDM2/KCNK2/FGFR2/PPARG/MEGF10/MMP2/FGFR1/ID2/CTNNB1/AGT/FGF9	28	BP
GO:0043491	protein kinase B signaling	30/989	268/17910	0.000188650803966273	0.0024096298530874	0.00187704366474879	HPSE/P2RX4/TSPYL5/RASD2/PIK3R3/CCL5/CAVIN3/GATA4/LCK/HCLS1/CD86/SESN2/KLF4/RAC2/KDR/KIT/MC1R/PDGFRB/ARFGEF1/CCL3/VAV1/MTDH/FGFR2/PTK2/GDF15/ERBB3/FGFR1/MET/FGF9/CHI3L1	30	BP
GO:0001776	leukocyte homeostasis	14/989	84/17910	0.00019016777823132	0.0024248036774478	0.00188886370874817	TCIRG1/BAX/LYN/TSC22D3/CD74/CORO1A/NCKAP1L/FCER1G/SIT1/BAP1/DOCK10/LGALS9/PDE4B/ANXA1	14	BP
GO:0005215	transporter activity	79/950	908/16967	5.87391818716086e-05	0.00247487752952377	0.00202186447073853	FABP3/BAX/PANX2/S100A6/SFXN5/SLCO3A1/SFXN3/ITPR2/AZGP1/COX6C/P2RX4/TRPM4/SLC52A2/TAP1/NCS1/SLC16A6/SLC1A1/PITPNC1/SCN1B/COX7A1/SLC22A18/GRID1/TRPM2/TRPV2/SLC2A3/PRF1/APOL1/KCNK1/GABRD/CLCNKA/GJA1/STEAP1/AQP1/PANX1/SLC1A4/SFXN1/ABCC4/COX4I2/APOL3/SLC29A4/SLC47A1/VLDLR/P2RX6/ATP6V1H/ATP8B1/TTYH3/TMEM37/ATP1B2/SLC11A2/HCN2/SLC22A17/SLC2A10/RASA3/ANO6/SLC16A8/SLC38A5/ATP1B1/SLCO2B1/CLIC2/SLC25A32/KCN…	79	MF
GO:0030228	lipoprotein particle receptor activity	6/950	14/16967	6.17397421319334e-05	0.00248773145593338	0.00203236555485563	SORL1/LRP8/LRP1/VLDLR/LRP12/STAB1	6	MF
GO:0022857	transmembrane transporter activity	74/950	838/16967	6.29805431881868e-05	0.00248773145593338	0.00203236555485563	BAX/PANX2/S100A6/SFXN5/SLCO3A1/SFXN3/ITPR2/AZGP1/COX6C/P2RX4/TRPM4/SLC52A2/TAP1/NCS1/SLC16A6/SLC1A1/SCN1B/COX7A1/SLC22A18/GRID1/TRPM2/TRPV2/SLC2A3/PRF1/APOL1/KCNK1/GABRD/CLCNKA/GJA1/STEAP1/AQP1/PANX1/SLC1A4/SFXN1/ABCC4/COX4I2/SLC29A4/SLC47A1/P2RX6/ATP6V1H/ATP8B1/TTYH3/TMEM37/ATP1B2/SLC11A2/HCN2/SLC22A17/SLC2A10/RASA3/ANO6/SLC16A8/SLC38A5/ATP1B1/SLCO2B1/CLIC2/SLC25A32/KCNK2/SLC45A2/CYBB/NIPAL2/GAB…	74	MF
GO:1901215	negative regulation of neuron death	25/989	207/17910	0.000196748486586486	0.00250438056328567	0.00195085218769693	BAX/TNFRSF1B/CITED1/SORL1/MAP3K12/NFATC4/HMOX1/CORO1A/CNTF/LRP1/HLA-F/STAT3/UBE2V2/VSTM2L/GABRB3/RETREG1/CHL1/GABRA5/ERBB3/NES/CPEB4/OXR1/CTNNB1/SNCA/MDK	25	BP
GO:0033267	axon part	35/1000	354/18675	0.000361526900470466	0.00253714414080166	0.00190956877880077	MAP1A/NECTIN1/TNFRSF1B/BASP1/TUBB3/P2RX4/CNTNAP1/NCS1/FEZ1/SCN1B/MAP3K12/TRPV2/PREX1/ANG/UCHL1/TUBB4A/IQGAP1/THY1/LRP1/SPOCK1/MAP1B/SYT11/MAPT/MYH14/OLFM1/KCNK2/SPTBN1/COBL/DPYSL3/CPLX1/CPEB4/ADRA2C/SNCA/MAP2/GRIK3	35	CC
GO:0045862	positive regulation of proteolysis	35/989	333/17910	0.00020004304469754	0.00254060541017727	0.00197907047162849	BAX/DDRGK1/LYN/TNFRSF1B/FN1/TRIB1/MAPK12/BAG2/VSIR/CTSC/CASP1/NRDC/LCK/STAT3/RNF139/MAPT/UBE2V2/DLC1/MDM2/PSME4/LGALS9/PPARG/PTK2/SPON1/HPN/ADRA2A/CAPN3/ASPH/S100A9/FAS/ROBO1/SNCA/IFI16/C3/NGFR	35	BP
GO:0032945	negative regulation of mononuclear cell proliferation	12/989	65/17910	0.000200628541210742	0.00254060541017727	0.00197907047162849	CD300A/TNFRSF21/VSIR/LST1/PTPN6/MAD1L1/HAVCR2/TYROBP/INPP5D/LGALS9/VSIG4/IDO1	12	BP
GO:0050672	negative regulation of lymphocyte proliferation	12/989	65/17910	0.000200628541210742	0.00254060541017727	0.00197907047162849	CD300A/TNFRSF21/VSIR/LST1/PTPN6/MAD1L1/HAVCR2/TYROBP/INPP5D/LGALS9/VSIG4/IDO1	12	BP
GO:0045088	regulation of innate immune response	43/989	440/17910	0.000205350622375005	0.00259149672415031	0.00201871358044931	CADM1/CARD11/LYN/CD300A/IRF1/LAG3/NLRC5/HEXIM1/HCK/RFTN1/LRP8/CD209/PRKDC/CCL5/PTPN6/HLA-E/SOCS3/PSMB8/SLAMF8/PSMB10/HAVCR2/PSMB9/FCER1G/HLA-F/LY96/S100A1/PSMA3/STAT1/VAV1/MMP12/ITGB2/CD14/GBP5/PSME4/LGALS9/PPARG/VSIG4/SERPINB9/CTSS/PARP9/S100A9/IFI16/MUC7	43	BP
GO:1904951	positive regulation of establishment of protein localization	43/989	440/17910	0.000205350622375005	0.00259149672415031	0.00201871358044931	HTR2B/CADM1/PTP4A3/PANX2/CAMK1/TRPM4/SORL1/GPR27/GZMB/MICALL2/ANG/MTCL1/AIF1/PAEP/RAPGEF3/HLA-E/CASP1/GJA1/STOM/PANX1/YWHAZ/HAVCR2/CD2/HCLS1/LRP1/TNFRSF4/RAC2/CCL3/BAP1/MMP12/ITGB2/CD14/OXCT1/MDM2/LGALS9/UBR5/SPTBN1/PTGER4/CDH1/CSF1R/TPR/MDK/CORO2B	43	BP
GO:0097305	response to alcohol	27/989	232/17910	0.000206399216570359	0.0026002773096129	0.00202555344520871	ADCY1/NQO1/SPARC/ITPR2/P2RY6/FOSL1/LRP8/CDKN1A/HPGD/CD27/SPIDR/KLF4/IGFBP7/SPI1/STAT3/ADCY3/CCL3/CD14/CCR5/OXCT1/TP53INP1/FGFR2/PPARG/CYBB/CDH1/CTNNB1/FOS	27	BP
GO:0002698	negative regulation of immune effector process	17/989	116/17910	0.000209419231594049	0.00263234606657064	0.00205053423510337	HTRA1/CD300A/PRKDC/PTPN6/HMOX1/HLA-E/SLAMF8/HAVCR2/HLA-F/LGALS3/PTPRC/LGALS9/VSIG4/SERPINB9/FGL2/BST2/ANXA1	17	BP
GO:1903827	regulation of cellular protein localization	48/989	509/17910	0.000209659042208543	0.00263234606657064	0.00205053423510337	MAP1A/GPC4/DDRGK1/CAMK1/SORL1/GZMB/CLIP3/MICALL2/GLIS2/MTCL1/RAPGEF3/GBP1/IQGAP1/STOM/YWHAZ/SPIDR/HCLS1/LRP1/ZMYND8/ASTN2/LCP1/SESN2/RAC2/SYT11/FCER1G/CD247/TYROBP/MAPT/LGALS3/BAP1/ITGB2/MDM2/UBR5/SPTBN1/GPM6B/UBXN2B/IFI27/TERF1/LMAN1/CDH1/RDX/NECAB2/PARP9/LYPLA1/TPR/CTNNB1/MAP2/NGFR	48	BP
GO:0048678	response to axon injury	13/989	75/17910	0.000213513399342214	0.00267617985229952	0.00208467969927038	BAX/LYN/P2RX4/AIF1/LRP1/KLF4/MAP1B/LGALS1/TYROBP/KCNK2/DPYSL3/RTN4RL1/SPP1	13	BP
GO:0014910	regulation of smooth muscle cell migration	14/989	85/17910	0.000216289603611234	0.00270178708239795	0.00210462711524651	SERPINE1/TRIB1/P2RY6/SORL1/CCL5/AIF1/IQGAP1/LRP1/PDGFRB/MDM2/VTN/MDK/AGT/FGF9	14	BP
GO:0031532	actin cytoskeleton reorganization	14/989	85/17910	0.000216289603611234	0.00270178708239795	0.00210462711524651	SHC1/TRPM2/HCK/MICALL2/GMFG/RAPGEF3/HCLS1/PDLIM4/KIT/PLEK/ANXA1/CSF1R/MDK/PHACTR1	14	BP
GO:0006629	lipid metabolic process	104/989	1338/17910	0.000218390588893103	0.00272341563475832	0.00212147523701662	HTR2B/FABP3/TNFRSF1A/SDC2/ALG1/MGST2/BAX/GPC4/SOCS2/LYN/SPHK1/FABP5/PTGS1/ACADVL/ACSF2/DECR1/PAM/SUMF2/GGT1/SORL1/COQ2/EEF1A2/LHB/TNFRSF21/SRD5A3/PLCD1/ENPP2/ME1/CD74/APOBR/HEXB/VAV2/SULT1A1/PIK3R3/NAAA/GPAA1/LRP8/ANG/CRABP2/APOL1/GOLM1/SOCS3/TBXAS1/SQLE/HPGD/NSMAF/SERINC5/SLC44A3/ABHD3/MGLL/CPS1/SEC14L2/LRP1/SESN2/KLF4/FADS1/PLPP3/IGFBP7/KIT/VLDLR/PDGFRB/ATP8B1/IMPA1/ACSBG1/HSD17B8/EFR3A/PLA2G4C…	104	BP
GO:0015075	ion transmembrane transporter activity	62/950	672/16967	7.29960694410768e-05	0.00272613417381429	0.00222712993380398	S100A6/SFXN5/SLCO3A1/SFXN3/ITPR2/COX6C/P2RX4/TRPM4/SLC52A2/NCS1/SLC1A1/SCN1B/COX7A1/GRID1/TRPM2/TRPV2/APOL1/KCNK1/GABRD/CLCNKA/GJA1/AQP1/PANX1/SLC1A4/SFXN1/ABCC4/COX4I2/P2RX6/ATP6V1H/ATP8B1/TTYH3/TMEM37/ATP1B2/SLC11A2/HCN2/SLC2A10/RASA3/ANO6/SLC16A8/SLC38A5/ATP1B1/SLCO2B1/CLIC2/SLC25A32/KCNK2/SLC45A2/CYBB/NIPAL2/GABRB3/SLC17A5/KCND3/SLC38A3/ANO9/NOX5/CLIC4/HPN/SLC38A2/PKD2/SLC9A3/GRIK3/SLC6A17/SL…	62	MF
GO:0005543	phospholipid binding	39/950	363/16967	7.33295584728526e-05	0.00272613417381429	0.00222712993380398	SHC1/WIPI1/CD300A/PITPNC1/LAPTM4B/DYSF/SH3PXD2B/PLCD1/ASAP1/GPAA1/PREX1/MYO1G/FZD7/IQGAP1/SH3PXD2A/THY1/ADGRB1/BIN2/ANXA4/CPS1/SEC14L2/BAIAP2L2/MAP1B/SDCBP/ATP8B1/MAPT/NCF4/ARHGAP9/PLA2G4C/JAG1/PIK3C2A/PLEK/SPTBN1/SNX25/MYOF/ANXA1/SNCA/PLA2G7/SNX10	39	MF
GO:0007010	cytoskeleton organization	90/989	1124/17910	0.000220874126728656	0.00274973363849695	0.00214197632855279	SHC1/MAP1A/ARC/PLEKHG2/PAM/CNTNAP1/KIRREL1/TPPP/WASHC5/SH3PXD2B/KATNAL2/PLXNB1/SRGAP2/TRPM2/CLIP3/HCK/MICALL2/PREX1/ANG/GMFG/MTCL1/CAMSAP3/AIF1/CAVIN3/RAPGEF3/FMNL1/CORO1A/TACC2/TUBB4A/THY1/AQP1/ULK4/HCLS1/LRP1/PDLIM4/LCP1/NCKAP1L/FHDC1/RAC2/KIF20A/MAP1B/WAS/KIT/PSRC1/PDGFRB/SEMA6A/SDCBP/TYROBP/EHD2/ZNF135/MAPT/ARFGEF1/FMN1/MYH14/CCL3/TMSB4X/DLC1/PLEK/SPTBN1/GPM6B/PTGER4/UBXN2B/PTK2/MID1/RNF19A/R…	90	BP
GO:0097696	STAT cascade	20/989	150/17910	0.000225222060488057	0.00279913420876388	0.0021804581839032	TNFRSF1A/CTF1/BCL3/SOCS2/LYN/CD300A/PECAM1/CCL5/SOCS3/CNTF/IL10RA/HCLS1/KIT/STAT3/STAT1/PTPRC/CSF1R/PARP9/PKD2/AGT	20	BP
GO:0002407	dendritic cell chemotaxis	7/989	24/17910	0.000231415236730911	0.00287126312240204	0.0022366448717533	TRPM4/TRPM2/CCL5/SLAMF8/ANO6/CCR5/LGALS9	7	BP
GO:0001704	formation of primary germ layer	17/989	117/17910	0.000232661998874578	0.00288188055748847	0.00224491559816355	ITGA5/FN1/COL4A2/COL5A1/FZD7/KLF4/SCX/MMP9/ITGB2/VTN/FGFR2/EOMES/RTF1/MMP2/FGFR1/CTNNB1/COL11A1	17	BP
GO:0002704	negative regulation of leukocyte mediated immunity	10/989	48/17910	0.000241587052556408	0.00298566727285721	0.00232576295167653	CD300A/PTPN6/HMOX1/HLA-E/HAVCR2/HLA-F/PTPRC/LGALS9/SERPINB9/BST2	10	BP
GO:0043269	regulation of ion transport	57/989	639/17910	0.000241851202428189	0.00298566727285721	0.00232576295167653	TCIRG1/FABP3/GEM/BAX/LYN/P2RX4/WNK4/B2M/P2RY6/SCN1B/DYSF/JPH1/TRPV2/CCL4/CCL5/PTPN6/CORO1A/CLCNKA/GJA1/THY1/STOM/CHD7/PDGFRB/CXCL10/TMEM37/LGALS3/CXCL9/ATP1B2/MMP9/S100A1/HCN2/CCL3/PLN/TMSB4X/ANO6/ATP1B1/CLIC2/GPM6B/CYBB/SNCG/ERFE/PDE4B/KCND3/CA2/SLC38A3/ANO9/NOX5/CLIC4/ADRA2A/CAPN3/CTSS/FGFR1/PKD2/CTNNB1/SNCA/DPP6/AGT	57	BP
GO:0045824	negative regulation of innate immune response	11/989	57/17910	0.000244458533357191	0.00301280834589046	0.002346905194385	NLRC5/HLA-E/SLAMF8/HAVCR2/HLA-F/MMP12/LGALS9/PPARG/VSIG4/SERPINB9/IFI16	11	BP
GO:0048145	regulation of fibroblast proliferation	14/989	86/17910	0.000245441064107091	0.00301986751664317	0.00235240411851344	BAX/S100A6/SPHK1/CD300A/FN1/CD74/PRKDC/CDKN1A/AQP1/PDGFRB/TP53INP1/PPARG/CTNNB1/AGT	14	BP
GO:0043523	regulation of neuron apoptotic process	25/989	210/17910	0.000246306165873378	0.00302546073747799	0.0023567611029358	BAX/NQO1/CITED1/MAP3K12/TFAP2A/NFATC4/HMOX1/CORO1A/CNTF/LRP1/TYROBP/CCL3/UBE2V2/VSTM2L/GABRB3/RETREG1/CHL1/GABRA5/ERBB3/NES/CPEB4/OXR1/CTNNB1/SNCA/MDK	25	BP
GO:1904892	regulation of STAT cascade	18/989	129/17910	0.000258561914132837	0.00317071764918304	0.00246991274136175	TNFRSF1A/CTF1/BCL3/SOCS2/LYN/CD300A/PECAM1/CCL5/SOCS3/CNTF/IL10RA/HCLS1/KIT/STAT3/PTPRC/CSF1R/PARP9/AGT	18	BP
GO:0070821	tertiary granule membrane	12/1000	73/18675	0.000464622045086109	0.00323179581803258	0.00243239487040888	CD300A/CD93/ITGAX/TRPM2/SLC2A3/STOM/CD53/FCER1G/LAIR1/ITGB2/ANO6/CYBB	12	CC
GO:0001764	neuron migration	20/989	152/17910	0.000269359642530488	0.00329764213529849	0.00256878386144655	BAX/SRGAP2/MDGA1/POMGNT2/GJA1/ULK4/SPOCK1/MAP1B/ADGRG1/STAT3/LRP12/PTK2/SOX1/CHL1/FGFR1/COL3A1/CTNNB1/ARX/MDK/NRG3	20	BP
GO:0042531	positive regulation of tyrosine phosphorylation of STAT protein	12/989	67/17910	0.000269871973652472	0.00329843523353021	0.00256940166588213	TNFRSF1A/CTF1/LYN/PECAM1/CCL5/SOCS3/CNTF/HCLS1/KIT/STAT3/CSF1R/PARP9	12	BP
GO:0048144	fibroblast proliferation	14/989	87/17910	0.000277905276112254	0.00339099649825714	0.00264150466349988	BAX/S100A6/SPHK1/CD300A/FN1/CD74/PRKDC/CDKN1A/AQP1/PDGFRB/TP53INP1/PPARG/CTNNB1/AGT	14	BP
GO:0044087	regulation of cellular component biogenesis	74/989	891/17910	0.000279394585477122	0.00340353404126676	0.00265127110777246	TNFRSF1A/BAX/GPC4/KCTD17/NECTIN1/PLEKHG2/ADGRB2/SPHK1/THBS2/RAP1GAP/SORL1/KIRREL1/FEZ1/TPPP/SH3PXD2B/TRPM2/CLIP3/MDGA1/FOSL1/HCK/PREX1/CAMSAP3/RAPGEF3/PRKCA/CORO1A/TUBB4A/IQGAP1/NSMAF/GJA1/THY1/ADGRB1/SPIDR/HCLS1/LRP1/ZMYND8/LCP1/NCKAP1L/RAC2/SLIT1/MAP1B/WAS/KDR/KIT/PSRC1/SYT11/SDCBP/ATP8B1/MAPT/ARFGEF1/FMN1/IDE/TRABD2A/UBE2V2/TMSB4X/DLC1/GBP5/PLEK/SPTBN1/GPM6B/PTGER4/PTK2/TERF1/CLSTN3/RDX/COBL/D…	74	BP
GO:0043122	regulation of I-kappaB kinase/NF-kappaB signaling	26/989	224/17910	0.000279860080069422	0.00340357886157036	0.00265130602171031	ECM1/HTR2B/TNFRSF1A/CARD11/S100A13/DDRGK1/LTBR/SECTM1/S100A4/CD74/HMOX1/CASP1/GJA1/APOL3/LGALS1/STAT1/CXXC5/UBD/MTDH/LGALS9/CARD16/LURAP1/BST2/CAPN3/CTNNB1/TRIM22	26	BP
GO:2000427	positive regulation of apoptotic cell clearance	4/989	7/17910	0.000282783772133578	0.00343347018224789	0.00267459064114547	C4B/C4A/C2/C3	4	BP
GO:0051928	positive regulation of calcium ion transport	17/989	119/17910	0.000285953933977375	0.00346625081153495	0.00270012596245257	BAX/P2RX4/P2RY6/TRPV2/CCL4/CCL5/THY1/PDGFRB/CXCL10/LGALS3/CXCL9/S100A1/CCL3/ATP1B1/CAPN3/PKD2/SNCA	17	BP
GO:0060100	positive regulation of phagocytosis, engulfment	5/989	12/17910	0.000290500654669597	0.00350394269350884	0.00272948703140715	RAB31/NCKAP1L/ANO6/PPARG/C3	5	BP
GO:1905155	positive regulation of membrane invagination	5/989	12/17910	0.000290500654669597	0.00350394269350884	0.00272948703140715	RAB31/NCKAP1L/ANO6/PPARG/C3	5	BP
GO:0001911	negative regulation of leukocyte mediated cytotoxicity	6/989	18/17910	0.000291915985592188	0.00350394269350884	0.00272948703140715	HLA-E/HAVCR2/HLA-F/PTPRC/LGALS9/SERPINB9	6	BP
GO:0046641	positive regulation of alpha-beta T cell proliferation	6/989	18/17910	0.000291915985592188	0.00350394269350884	0.00272948703140715	RASAL3/HLA-E/EBI3/CD3E/PTPRC/LGALS9	6	BP
GO:0090026	positive regulation of monocyte chemotaxis	6/989	18/17910	0.000291915985592188	0.00350394269350884	0.00272948703140715	SERPINE1/CCL5/AIF1/CXCL10/ANO6/PLA2G7	6	BP
GO:1901739	regulation of myoblast fusion	6/989	18/17910	0.000291915985592188	0.00350394269350884	0.00272948703140715	ADGRB1/CD53/CXCL10/EHD2/CXCL9/GDF15	6	BP
GO:0050729	positive regulation of inflammatory response	20/989	153/17910	0.000294138743278227	0.00352488217554558	0.00274579838397852	TNFRSF1A/MGST2/FFAR3/SERPINE1/CTSC/HLA-E/C1QA/CD6/FCER1G/CCL3/ITGB2/GBP5/IDO1/PTGER4/S100A9/SNCA/PLA2G7/MDK/C3/AGT	20	BP
GO:0051129	negative regulation of cellular component organization	59/989	673/17910	0.00029766687807744	0.00356137157699794	0.00277422274954606	TNFRSF1A/CD300A/TNFRSF1B/B2M/RAP1GAP/SORL1/FEZ1/DYSF/LINGO1/CLIP3/ASAP1/NFATC4/RAPGEF3/GBP1/CORO1A/MAD1L1/TUBB4A/THY1/FSTL4/LRP1/SPOCK1/SLIT1/MAP1B/WAS/LGALS1/SYT11/SPI1/SDCBP/CXCL10/MAPT/LGALS3/ARFGEF1/TMSB4X/DLC1/MDM2/UBR5/SPTBN1/PTGER4/PTK2/MID1/TERF1/OMG/NBN/LMAN1/RDX/NECAB2/DPYSL3/TPR/RAD21/SNCA/RTN4RL1/MCF2/MAP2/CHADL/MET/CAPG/NGFR/CORO2B/SPP1	59	BP
GO:0072006	nephron development	19/989	142/17910	0.000305788339883078	0.00365260950557258	0.00284529490014895	SULF2/BASP1/WNK4/CITED1/PECAM1/IQGAP1/NOTCH3/PDGFRB/NID1/STAT1/FMN1/IRX1/JAG1/WWTR1/PGF/PKD2/CTNNB1/AGT/MTSS1	19	BP
GO:0045665	negative regulation of neuron differentiation	24/989	201/17910	0.000310712068080089	0.00370541738147291	0.00288643096458663	B2M/GDF11/LINGO1/ASAP1/NFATC4/CNTF/THY1/FSTL4/LRP1/NOTCH3/SPOCK1/LGALS1/EDNRB/JAG1/MDM2/PTK2/OMG/DPYSL3/ID2/RTN4RL1/MCF2/MAP2/NGFR/SPP1	24	BP
GO:0003013	circulatory system process	49/989	532/17910	0.000313806175419693	0.00373627061848649	0.00291046489369782	HTR2B/DLL4/PTP4A3/CELF2/ECE1/ITPR2/FFAR3/PTGS1/P2RX4/TRPM4/ADM2/SLC1A1/SCN1B/HMOX1/KCNK1/GATA4/GJA1/CHD7/CPS1/EDNRB/CXCL10/ATP1B2/S100A1/STAT1/PLN/C3AR1/TMIGD3/PIK3C2A/WWTR1/MDM2/POMC/ATP1B1/CLIC2/SGK1/PPARG/SGCD/PDE4B/KCND3/MYOF/NCALD/ADRA2A/ID2/ASPH/ADRA2C/PDE3A/KCNE4/COL1A2/AGT/CORO2B	49	BP
GO:0098802	plasma membrane receptor complex	19/1000	153/18675	0.000542472674536743	0.00374020633496386	0.00281504748928578	ITGA5/LYN/B2M/ITGAX/ITGA6/IL12RB1/PTPN6/CD3D/CD8A/CD6/CD3E/APBB1IP/ITGAL/CD247/SDCBP/CD8B/BMPR1B/IL2RB/ITGB2	19	CC
GO:0034774	secretory granule lumen	32/1000	321/18675	0.000550156896833916	0.00376020279053442	0.00283009772101291	ECM1/COTL1/SPARC/FABP5/HPSE/FN1/SERPINE1/B2M/PKM/HEXB/CTSC/GMFG/PTPN6/PRDX4/FAM49B/BIN2/FERMT3/CTSW/SDCBP/SCCPDH/ADA2/ARHGAP9/DNAJC3/LYZ/TMSB4X/POMC/RARRES2/PROS1/SCG3/S100A9/C3/CHI3L1	32	CC
GO:0034101	erythrocyte homeostasis	17/989	120/17910	0.000316359112559537	0.00376059138639321	0.00292941018658696	LYN/SLC25A38/B2M/MAFB/HMOX1/SFXN1/HCLS1/NCKAP1L/KIT/SPI1/STAT3/SLC11A2/STAT1/INPP5D/HMGB2/ISG15/ID2	17	BP
GO:0043436	oxoacid metabolic process	87/989	1091/17910	0.000321549826490588	0.00381613884256945	0.00297268031812809	FABP3/TNFRSF1A/MGST2/IDH2/NQO1/PAPSS2/PFKP/PPM1K/FABP5/PTGS1/ACADVL/ACSF2/DECR1/PAM/GGT1/DGLUCY/PKM/B3GNT7/SLC7A7/BCAT1/ME1/CD74/HEXB/SULT1A1/NAAA/SLC2A3/ALDH4A1/PRDX4/CRABP2/HOGA1/TBXAS1/HPGD/PSMB8/ALDH1L1/SERINC5/RIDA/PSMB10/MGLL/CPS1/PSMB9/SESN2/PGM1/FADS1/KIT/ST3GAL1/CSPG4/GSTO2/ATP8B1/STAT3/CHSY3/HNMT/SEPHS2/PSMA3/ACSBG1/HSD17B8/PLA2G4C/CYGB/GFPT1/ACSL1/SLC16A8/IMPAD1/AOAH/ACSL6/SDS/SLC25A32…	87	BP
GO:0034362	low-density lipoprotein particle	5/1000	14/18675	0.000581345861742297	0.00390794832660161	0.00294129765575211	SORL1/APOBR/SELENOS/MSR1/PLA2G7	5	CC
GO:0030426	growth cone	20/1000	166/18675	0.000581717498997949	0.00390794832660161	0.00294129765575211	NECTIN1/BASP1/TUBB3/FEZ1/MAP3K12/TRPV2/PREX1/ANG/IQGAP1/THY1/LRP1/MAP1B/MAPT/MYH14/OLFM1/COBL/DPYSL3/CPEB4/SNCA/MAP2	20	CC
GO:0016032	viral process	69/989	822/17910	0.000331728666686982	0.00393061137215926	0.00306185166375157	CADM1/ITGA5/TNFRSF1A/ISG20/SHC1/BAX/DERL1/RPL32/NECTIN1/LYN/ANPEP/LTBR/HTATIP2/ELOC/B2M/SLC52A2/TAP1/CD93/RPL35A/CD74/HCK/RPL15/RPSA/CD209/HLA-DRA/CCL4/CCL5/IQGAP1/PSMB8/SERINC5/STOM/PSMB10/IL2RG/LCK/TNFRSF4/CD86/PSMB9/SATB1/KDR/LGALS1/SELPLG/CD247/ATP6V1H/CD8B/STAT3/AP1S3/TRAM1/PSMA3/STAT1/IDE/NFIA/CCL3/IL2RB/CCR5/POLR2K/MDM2/POLA1/LGALS9/UBR5/IFI27/WWP1/ISG15/HPN/BST2/IFITM1/TPR/CTNNB1/IFI16/TR…	69	BP
GO:0001913	T cell mediated cytotoxicity	8/989	33/17910	0.000338632074125812	0.00400596851734709	0.00312055306628737	B2M/CTSC/PRF1/IL12RB1/HLA-E/FAM49B/HLA-F/PTPRC	8	BP
GO:0050678	regulation of epithelial cell proliferation	37/989	369/17910	0.000339445406619215	0.00400915488266604	0.0031230351681869	ECM1/HTR2B/DLL4/BAX/HTRA1/SULF2/SPARC/VASH1/LIMS2/DYSF/IFT122/PRKDC/ANG/CCL5/FZD7/PRKCA/HMOX1/LAMC1/GJA1/RIDA/KDR/EDNRB/STAT3/STAT1/CD109/MMP12/FGFR2/PPARG/HMGB2/HPN/FGFR1/CTNNB1/ROBO1/MDK/NGFR/FGF9/MTSS1	37	BP
GO:1905517	macrophage migration	10/989	50/17910	0.000343249902212125	0.00404760284688538	0.00315298520701462	P2RX4/CCL5/SLAMF8/EDNRB/LGALS3/CCL3/C3AR1/RARRES2/CD9/MDK	10	BP
GO:0050715	positive regulation of cytokine secretion	18/989	132/17910	0.000344824125195486	0.00405967061132705	0.00316238570508859	HTR2B/CADM1/PANX2/AIF1/PAEP/CASP1/PANX1/HAVCR2/CD2/LRP1/CCL3/MMP12/CD14/LGALS9/SPTBN1/PTGER4/CSF1R/MDK	18	BP
GO:0044304	main axon	11/1000	65/18675	0.000614916157737513	0.00409596694899733	0.00308280892639146	MAP1A/TNFRSF1B/CNTNAP1/SCN1B/TUBB4A/THY1/SPOCK1/MAP1B/MAPT/SPTBN1/MAP2	11	CC
GO:1903038	negative regulation of leukocyte cell-cell adhesion	17/989	121/17910	0.00034952517128277	0.00410437907658494	0.00319721252355842	CD300A/IRF1/LAG3/TNFRSF21/CD74/VSIR/PTPN6/MAD1L1/HAVCR2/KLF4/LGALS3/LGALS9/VSIG4/IDO1/ASS1/ANXA1/MDK	17	BP
GO:0031960	response to corticosteroid	20/989	155/17910	0.000349735421993941	0.00410437907658494	0.00319721252355842	SPARC/PAM/IGFBP2/FOSL1/AIF1/CDKN1A/AQP1/CPS1/IGFBP7/HNMT/ACSBG1/CYBB/BCHE/PTPRU/ASS1/FBXO32/COL1A1/ANXA1/MDK/FOS	20	BP
GO:0001101	response to acid chemical	34/989	330/17910	0.000354974916811973	0.00415924505072216	0.00323995179699188	FABP3/NQO1/SPARC/LYN/FFAR3/P2RY6/IGFBP2/COL4A1/COL18A1/NFATC4/FZD7/GJA1/AQP1/CPS1/SESN2/KLF4/IGFBP7/KDR/PDGFRB/UCP2/ACSL1/FGFR2/PPARG/CYBB/BCHE/CD9/MMP2/ASS1/COL1A1/CPEB4/COL3A1/PKD2/COL1A2/PDK4	34	BP
GO:0032269	negative regulation of cellular protein metabolic process	84/989	1049/17910	0.000357563296675861	0.0041829230103192	0.00325839635767777	ECM1/CHAC1/C4B/MAP1A/BAX/C4A/DDRGK1/DUSP14/SERPINB8/LYN/CD300A/SERPINE1/TRIB1/ELFN1/BAG2/SORL1/KIRREL1/RASD2/LAPTM4B/DYSF/HEXIM1/CST7/PRKDC/ANG/GMFG/UCHL1/PTPN6/CDKN1A/GBP1/SOCS3/THY1/RIDA/ADGRB1/AQP1/CD27/SESN2/KLF4/NCKAP1L/SPOCK1/PLPP3/SEMA6A/SPI1/EDNRB/SDCBP/SAMSN1/STAT3/RNF139/MAPT/LGALS3/MMP9/IDE/CD109/DNAJC3/WWTR1/PTPRC/TFPI2/MDM2/DUSP9/VTN/UBR5/VSIG4/SNX25/PROS1/SERPINB9/CARD16/ATF3/SPOCK2…	84	BP
GO:0033209	tumor necrosis factor-mediated signaling pathway	21/989	167/17910	0.000359061417170153	0.00419379182970527	0.00326686290640757	TNFRSF1A/SPHK1/TNFRSF1B/LTBR/TNFRSF19/TNFSF9/CLIP3/CASP1/PSMB8/TNFRSF12A/PSMB10/CD27/TNFRSF4/PSMB9/CD70/PSMA3/STAT1/TMSB4X/PSME4/CARD16/LTB	21	BP
GO:0002440	production of molecular mediator of immune response	23/989	191/17910	0.000363551266517365	0.00423951397821674	0.00330247935973636	TCIRG1/CARD11/SPON2/FFAR3/TNFRSF1B/TRPM4/B2M/CD74/MR1/HLA-DQB1/PRKDC/HMOX1/HLA-E/TNFRSF4/KIT/SASH3/FCER1G/HLA-F/BATF/PTPRC/FGL2/NBN/BST2	23	BP
GO:0005518	collagen binding	12/950	61/16967	0.000120993257237682	0.00436958506138373	0.00356975595038095	TGFBI/SPARC/FN1/MRC2/COL5A3/NID1/ADGRG1/MMP9/MMP12/VTN/CTSS/CHADL	12	MF
GO:0019752	carboxylic acid metabolic process	81/989	1006/17910	0.000384794694419649	0.00448015307720823	0.00348993142656484	FABP3/TNFRSF1A/MGST2/IDH2/NQO1/PFKP/PPM1K/FABP5/PTGS1/ACADVL/ACSF2/DECR1/PAM/GGT1/DGLUCY/PKM/SLC7A7/BCAT1/ME1/CD74/HEXB/NAAA/SLC2A3/ALDH4A1/PRDX4/CRABP2/HOGA1/TBXAS1/HPGD/PSMB8/ALDH1L1/SERINC5/RIDA/PSMB10/MGLL/CPS1/PSMB9/SESN2/PGM1/FADS1/KIT/ST3GAL1/CSPG4/GSTO2/ATP8B1/STAT3/HNMT/SEPHS2/PSMA3/ACSBG1/HSD17B8/PLA2G4C/CYGB/GFPT1/ACSL1/SLC16A8/AOAH/ACSL6/SDS/SLC25A32/PSME4/PPARG/IDO1/IDUA/RDH10/ERFE/A…	81	BP
GO:1902904	negative regulation of supramolecular fiber organization	17/989	122/17910	0.000385656748986156	0.00448054842538022	0.00349023939327626	CLIP3/CORO1A/TUBB4A/MAP1B/WAS/ARFGEF1/TMSB4X/DLC1/SPTBN1/MID1/RDX/SNCA/MAP2/CHADL/MET/CAPG/CORO2B	17	BP
GO:0044255	cellular lipid metabolic process	80/989	991/17910	0.000386044538686084	0.00448054842538022	0.00349023939327626	HTR2B/FABP3/TNFRSF1A/SDC2/ALG1/MGST2/BAX/GPC4/SOCS2/LYN/SPHK1/FABP5/PTGS1/ACADVL/ACSF2/DECR1/PAM/SUMF2/GGT1/COQ2/SRD5A3/PLCD1/ENPP2/CD74/HEXB/VAV2/PIK3R3/NAAA/GPAA1/LRP8/ANG/CRABP2/SOCS3/TBXAS1/HPGD/NSMAF/SERINC5/SLC44A3/ABHD3/MGLL/CPS1/LRP1/SESN2/KLF4/FADS1/PLPP3/KIT/PDGFRB/IMPA1/ACSBG1/HSD17B8/EFR3A/PLA2G4C/CYGB/PIK3C2A/ACSL1/IMPAD1/AOAH/SOAT1/ACSL6/INPP5D/PLEK/PPARG/RARRES2/SYNJ2/DHRS3/PTK2/RD…	80	BP
GO:0008015	blood circulation	48/989	523/17910	0.000389967211253833	0.00451895966500118	0.00352016082452567	HTR2B/DLL4/PTP4A3/CELF2/ECE1/ITPR2/FFAR3/PTGS1/P2RX4/TRPM4/ADM2/SLC1A1/SCN1B/HMOX1/KCNK1/GATA4/GJA1/CHD7/CPS1/EDNRB/CXCL10/ATP1B2/S100A1/STAT1/PLN/C3AR1/TMIGD3/PIK3C2A/MDM2/POMC/ATP1B1/CLIC2/SGK1/PPARG/SGCD/PDE4B/KCND3/MYOF/NCALD/ADRA2A/ID2/ASPH/ADRA2C/PDE3A/KCNE4/COL1A2/AGT/CORO2B	48	BP
GO:0032787	monocarboxylic acid metabolic process	53/989	594/17910	0.000392904548148092	0.00454585010965689	0.00354110783375972	FABP3/TNFRSF1A/IDH2/PFKP/FABP5/PTGS1/ACADVL/ACSF2/DECR1/PAM/GGT1/PKM/ME1/CD74/NAAA/ALDH4A1/CRABP2/HOGA1/TBXAS1/HPGD/MGLL/SESN2/PGM1/FADS1/KIT/CSPG4/ATP8B1/STAT3/ACSBG1/HSD17B8/PLA2G4C/CYGB/ACSL1/SLC16A8/AOAH/ACSL6/SDS/PPARG/IDO1/IDUA/RDH10/ERFE/SCD5/ME3/LYPLA1/TPR/SNCA/ENO3/SLC1A3/HAAO/PDK4/C3/CRABP1	53	BP
GO:0090382	phagosome maturation	9/989	42/17910	0.000393722656953084	0.00454817551997528	0.00354291927243379	TCIRG1/RAB31/ATP6V0B/CORO1A/SLAMF8/SYT11/ATP6V1H/RAB34/ATP6V1C1	9	BP
GO:0030336	negative regulation of cell migration	34/989	332/17910	0.000396505147874843	0.00457315014059091	0.00356237390084736	DLL4/IDH2/CD300A/SERPINE1/TRIB1/VASH1/SRGAP2/AIF1/HMOX1/THY1/ADGRB1/SLAMF8/LRP1/ZMYND8/KLF4/ADGRG1/STAT3/TMIGD3/JAG1/CYGB/DLC1/TP53INP1/PPARG/PTGER4/PTPRU/CDH1/CLIC4/DPYSL3/BST2/IFITM1/COL3A1/ROBO1/NRG3/NBL1	34	BP
GO:0035710	CD4-positive, alpha-beta T cell activation	14/989	90/17910	0.00039830046252124	0.00457952325862954	0.00356733840642227	TCIRG1/BCL3/VSIR/IL12RB1/CD86/NCKAP1L/SATB1/SASH3/STAT3/BATF/LGALS9/PTGER4/ANXA1/RORC	14	BP
GO:0046634	regulation of alpha-beta T cell activation	14/989	90/17910	0.00039830046252124	0.00457952325862954	0.00356733840642227	CD300A/IRF1/VSIR/IL12RB1/RASAL3/HLA-E/EBI3/CD3E/CD86/NCKAP1L/SASH3/PTPRC/LGALS9/ANXA1	14	BP
GO:0002507	tolerance induction	7/989	26/17910	0.00039919031204436	0.00458260529558712	0.00356973923903909	LYN/HLA-E/HAVCR2/CD3E/PDCD1/LGALS9/IDO1	7	BP
GO:0045061	thymic T cell selection	6/989	19/17910	0.00040681751450561	0.00466290059394456	0.00363228734405108	CARD11/CD74/JAG2/CD3D/CD3E/PTPRC	6	BP
GO:0030881	beta-2-microglobulin binding	4/950	6/16967	0.000133772943136083	0.00469691667011134	0.00383717126364026	HLA-A/HLA-E/HLA-F/HLA-H	4	MF
GO:0044281	small molecule metabolic process	145/989	2012/17910	0.000411897386696221	0.00471379462725334	0.003671932571169	FABP3/TNFRSF1A/CARD11/MGST2/ADCY1/IDH2/NQO1/PAPSS2/PFKP/SFXN3/PPM1K/SPHK1/AK4/FABP5/COX6C/PTGS1/NDUFB9/ACADVL/ACSF2/DECR1/PAM/CYC1/SLC52A2/NDUFAF1/P2RY6/G6PC3/GGT1/DGLUCY/PKM/SORL1/COQ2/PHLDA2/TYMP/B3GNT7/SLC7A7/BCAT1/LHB/DYSF/SRD5A3/PLCD1/ME1/CD74/APOBR/HEXB/NT5E/SULT1A1/NAAA/SLC2A3/ALDH4A1/PRDX4/NMNAT3/CRABP2/APOL1/HACD1/HOGA1/TBXAS1/AMN/SQLE/HPGD/PSMB8/ALDH1L1/SERINC5/RIDA/PSMB10/RRM2/MGLL/SFX…	145	BP
GO:0003779	actin binding	38/950	361/16967	0.000138453404298267	0.00472986764954079	0.00386409074300426	MAP1A/COTL1/S100A4/VASH1/MICALL2/RCSD1/MYO1G/ANG/GMFG/CAMSAP3/AIF1/FMNL1/GBP1/CORO1A/PANX1/MYO1F/HCLS1/LCP1/PARVG/FHDC1/MAPT/FMN1/MYH14/TMSB4X/CCR5/SPTBN1/PTK2/RDX/LSP1/NCALD/COBL/CAPZA1/SNCA/MYO7B/PHACTR1/CAPG/CORO2B/MTSS1	38	MF
GO:0030427	site of polarized growth	20/1000	169/18675	0.000731546728679674	0.00483189688018675	0.00363670288826163	NECTIN1/BASP1/TUBB3/FEZ1/MAP3K12/TRPV2/PREX1/ANG/IQGAP1/THY1/LRP1/MAP1B/MAPT/MYH14/OLFM1/COBL/DPYSL3/CPEB4/SNCA/MAP2	20	CC
GO:0030218	erythrocyte differentiation	16/989	112/17910	0.000426924092983461	0.00487818692292729	0.00379999021318938	LYN/SLC25A38/B2M/MAFB/SFXN1/HCLS1/NCKAP1L/KIT/SPI1/STAT3/SLC11A2/STAT1/INPP5D/HMGB2/ISG15/ID2	16	BP
GO:2000146	negative regulation of cell motility	35/989	347/17910	0.000435321230667132	0.00496643571210025	0.00386873389613579	DLL4/IDH2/CD300A/SERPINE1/TRIB1/VASH1/SRGAP2/AIF1/HMOX1/THY1/ADGRB1/SLAMF8/LRP1/ZMYND8/KLF4/WAS/ADGRG1/STAT3/TMIGD3/JAG1/CYGB/DLC1/TP53INP1/PPARG/PTGER4/PTPRU/CDH1/CLIC4/DPYSL3/BST2/IFITM1/COL3A1/ROBO1/NRG3/NBL1	35	BP
GO:0014909	smooth muscle cell migration	14/989	91/17910	0.000447244943913266	0.00509458305508619	0.0039685575922931	SERPINE1/TRIB1/P2RY6/SORL1/CCL5/AIF1/IQGAP1/LRP1/PDGFRB/MDM2/VTN/MDK/AGT/FGF9	14	BP
GO:0072593	reactive oxygen species metabolic process	29/989	269/17910	0.000449963339078767	0.00511763859415203	0.00398651730236452	NQO1/P2RX4/PXDN/SH3PXD2B/TFAP2A/PREX1/AIF1/CDKN1A/SH3PXD2A/ADGRB1/CPS1/SESN2/KLF4/RAC2/PDGFRB/STAT3/SELENOS/TYROBP/MAPT/VAV1/ITGB2/CYBB/ASS1/NOX5/PKD2/SNCA/IFI6/PDK4/AGT	29	BP
GO:0046635	positive regulation of alpha-beta T cell activation	11/989	61/17910	0.00045277204165987	0.00514164860867988	0.00400522052585018	IL12RB1/RASAL3/HLA-E/EBI3/CD3E/CD86/NCKAP1L/SASH3/PTPRC/LGALS9/ANXA1	11	BP
GO:0002920	regulation of humoral immune response	18/989	135/17910	0.000455030559288214	0.00515142123188039	0.00401283316413278	C4B/C4A/C1QC/C1QB/PTPN6/C2/C1R/C1S/C1QA/C3AR1/PTPRC/VTN/VSIG4/PROS1/CD5L/C3/IGHG4/IGLC3	18	BP
GO:0010977	negative regulation of neuron projection development	18/989	135/17910	0.000455030559288214	0.00515142123188039	0.00401283316413278	B2M/LINGO1/ASAP1/NFATC4/THY1/FSTL4/LRP1/SPOCK1/LGALS1/MDM2/PTK2/OMG/DPYSL3/RTN4RL1/MCF2/MAP2/NGFR/SPP1	18	BP
GO:0001784	phosphotyrosine residue binding	9/950	37/16967	0.000156238861688336	0.00519699792563307	0.00424571532732015	SHC1/VAV2/HCK/PIK3R3/PTPN6/SOCS3/LCK/SAMSN1/VAV1	9	MF
GO:0033674	positive regulation of kinase activity	49/989	541/17910	0.000459878503140316	0.00519831988979161	0.00404936608996979	HTR2B/ADCY1/SHC1/LYN/CD300A/CAMK1/CDC25B/GADD45G/EEF1A2/AFAP1L2/MAP3K12/DUSP5/CD74/VAV2/LRP8/ANG/CCL5/CDKN1A/LCP2/IQGAP1/NCKAP1L/FCGR1A/KIT/CSPG4/VLDLR/PSRC1/PDGFRB/ADCY3/MAPT/CKS2/ACSL1/PTPRC/DUSP9/PTK2/GDF15/NBN/RASSF2/ERBB3/ADRA2A/NEDD9/CSF1R/FGFR1/ADRA2C/PKD2/ROBO1/SNCA/NRG3/AGT/CHI3L1	49	BP
GO:0002009	morphogenesis of an epithelium	48/989	527/17910	0.000462387995818977	0.00521868228052965	0.00406522790230789	DLL4/ITGA5/GPC4/LAMA1/WNK4/ITGAX/CITED1/COL4A1/TFAP2A/JAG2/IFT122/COL5A1/NFATC4/FZD7/CAMSAP3/SOCS3/GATA4/PSMB8/GJA1/PSMB10/PSMB9/ASTN2/KLF4/CXCL10/PSMA3/STAT1/FMN1/IRX1/MMP12/JAG1/DLC1/PSME4/FGFR2/PGF/RDH10/CA2/CLIC4/COBL/CSF1R/FGFR1/FRZB/PKD2/CTNNB1/MET/MDK/AGT/SEMA3C/MTSS1	48	BP
GO:0043303	mast cell degranulation	9/989	43/17910	0.000473851006484581	0.00533988060824367	0.00415963848280525	S100A13/LYN/CD300A/HMOX1/LAT2/RAC2/KIT/FCER1G/LGALS9	9	BP
GO:0007507	heart development	50/989	556/17910	0.000475713758401831	0.00535268763270457	0.00416961484664297	HTR2B/DLL4/TNFRSF1A/SHC1/ECE1/SPARC/TNFRSF1B/BASP1/PAM/SH3PXD2B/HEXIM1/IFT122/COL5A1/PRKDC/NFATC4/FZD7/CDKN1A/GATA4/GJA1/CHD7/PDGFRB/SCX/OLFM1/HECTD1/PLN/JAG1/OXCT1/DLC1/MDM2/KCNK2/FGFR2/PPARG/SGCD/DHRS3/EOMES/PTK2/SGCB/CPE/ERBB3/SORBS2/FGFR1/ID2/COL3A1/PKD2/CTNNB1/ROBO1/COL11A1/AGT/SEMA3C/FGF9	50	BP
GO:0051222	positive regulation of protein transport	39/989	403/17910	0.000483028414865949	0.00542670642921043	0.00422727370776458	HTR2B/CADM1/PANX2/CAMK1/TRPM4/SORL1/GPR27/MICALL2/ANG/MTCL1/AIF1/PAEP/RAPGEF3/HLA-E/CASP1/GJA1/STOM/PANX1/HAVCR2/CD2/HCLS1/LRP1/TNFRSF4/RAC2/CCL3/BAP1/MMP12/ITGB2/CD14/OXCT1/MDM2/LGALS9/UBR5/SPTBN1/PTGER4/CDH1/CSF1R/TPR/MDK	39	BP
GO:0007599	hemostasis	34/989	336/17910	0.000492715973760264	0.00552711830534725	0.00430549214273569	PAPSS2/ITPR2/LYN/HPSE/IRF1/P2RX4/SERPINE1/VAV2/PTPN6/PRKCA/LCP2/GATA4/YWHAZ/LCK/FERMT3/WAS/P2RX6/FCER1G/EHD2/VAV1/ANO6/TFPI2/VTN/PLEK/PROS1/CD9/ZNF385A/LMAN1/ADRA2A/COL1A1/CAPZA1/COL3A1/ADRA2C/COL1A2	34	BP
GO:0032673	regulation of interleukin-4 production	7/989	27/17910	0.000513444161127722	0.00574216004174706	0.00447300448013832	HLA-E/HAVCR2/CD3E/CD86/SASH3/FCER1G/LGALS9	7	BP
GO:0036336	dendritic cell migration	7/989	27/17910	0.000513444161127722	0.00574216004174706	0.00447300448013832	TRPM4/TRPM2/CCL5/SLAMF8/ANO6/CCR5/LGALS9	7	BP
GO:0150034	distal axon	27/1000	262/18675	0.000877544137649029	0.00574791410160114	0.00432613864349785	NECTIN1/BASP1/TUBB3/P2RX4/NCS1/FEZ1/MAP3K12/TRPV2/PREX1/ANG/IQGAP1/THY1/LRP1/MAP1B/SYT11/MAPT/MYH14/OLFM1/KCNK2/COBL/DPYSL3/CPLX1/CPEB4/ADRA2C/SNCA/MAP2/GRIK3	27	CC
GO:0005178	integrin binding	17/950	113/16967	0.000177986916252695	0.00576860159342067	0.00471269000928188	ITGA5/TGFBI/LYN/FN1/COL5A1/PRKCA/THY1/ADAM11/FERMT3/LCP1/KDR/VTN/CD9/ADAM23/ISG15/COL3A1/SPP1	17	MF
GO:0071887	leukocyte apoptotic process	15/989	103/17910	0.000518698566401109	0.00579213399147905	0.0045119329842929	BAX/LYN/TSC22D3/TNFRSF21/CD74/CCL5/CD27/HCLS1/PDCD1/FCER1G/SELENOS/LGALS3/CCR5/LGALS9/IDO1	15	BP
GO:0048246	macrophage chemotaxis	8/989	35/17910	0.000520370786307106	0.00580201618015639	0.00451963097144511	CCL5/SLAMF8/EDNRB/LGALS3/CCL3/C3AR1/RARRES2/MDK	8	BP
GO:0045861	negative regulation of proteolysis	33/989	324/17910	0.00052802348369934	0.0058784487535712	0.00457917010668818	ECM1/CHAC1/C4B/MAP1A/C4A/DDRGK1/SERPINB8/SERPINE1/SORL1/CST7/AQP1/CD27/KLF4/SPOCK1/SDCBP/MMP9/IDE/CD109/TFPI2/MDM2/VTN/VSIG4/PROS1/SERPINB9/CARD16/SPOCK2/DHCR24/BST2/SNCA/IFI6/IFI16/C3/NGFR	33	BP
GO:0071363	cellular response to growth factor stimulus	58/989	674/17910	0.000531901351942087	0.00591268923652064	0.00460584261886504	DLL4/ITGA5/PTP4A3/SHC1/HTRA1/SULF2/SPARC/HTRA3/SPHK1/TNFRSF1B/CITED1/FEZ1/COL4A2/LRP8/CCL5/RASL11B/CORO1A/GATA4/IQGAP1/HPGD/CPS1/KLF4/MAP1B/KDR/PDGFRB/SEMA6A/SDCBP/SCX/HSPA5/MAPT/BMPR1B/CD109/POLR2K/MDM2/SMOC2/VTN/FGFR2/SNX25/PTK2/GDF15/RDX/MYOF/COL1A1/ANXA1/FGFR1/COL3A1/PDE3A/CTNNB1/ROBO1/DOK5/SNCA/COL1A2/DKK3/NBL1/FOS/AGT/NGFR/FGF9	58	BP
GO:0030223	neutrophil differentiation	4/989	8/17910	0.000540819483621624	0.00598466017006796	0.00466190624402638	DHRS7B/TRIB1/EVI2B/INPP5D	4	BP
GO:0060484	lung-associated mesenchyme development	4/989	8/17910	0.000540819483621624	0.00598466017006796	0.00466190624402638	FGFR2/FGFR1/CTNNB1/FGF9	4	BP
GO:0071447	cellular response to hydroperoxide	4/989	8/17910	0.000540819483621624	0.00598466017006796	0.00466190624402638	AIF1/MGST1/TP53INP1/OXR1	4	BP
GO:0006082	organic acid metabolic process	87/989	1109/17910	0.000541623925839258	0.00598466017006796	0.00466190624402638	FABP3/TNFRSF1A/MGST2/IDH2/NQO1/PAPSS2/PFKP/PPM1K/FABP5/PTGS1/ACADVL/ACSF2/DECR1/PAM/GGT1/DGLUCY/PKM/B3GNT7/SLC7A7/BCAT1/ME1/CD74/HEXB/SULT1A1/NAAA/SLC2A3/ALDH4A1/PRDX4/CRABP2/HOGA1/TBXAS1/HPGD/PSMB8/ALDH1L1/SERINC5/RIDA/PSMB10/MGLL/CPS1/PSMB9/SESN2/PGM1/FADS1/KIT/ST3GAL1/CSPG4/GSTO2/ATP8B1/STAT3/CHSY3/HNMT/SEPHS2/PSMA3/ACSBG1/HSD17B8/PLA2G4C/CYGB/GFPT1/ACSL1/SLC16A8/IMPAD1/AOAH/ACSL6/SDS/SLC25A32…	87	BP
GO:0031324	negative regulation of cellular metabolic process	170/989	2432/17910	0.000543357040557259	0.00598648754850938	0.00466332972785405	ECM1/HTR2B/CHAC1/DLL4/SHC1/C4B/MAP1A/BAX/C4A/BCL3/DDRGK1/SAP30/DUSP14/SERPINB8/LYN/SPHK1/CD300A/BASP1/IRF1/ACADVL/CEBPD/RCOR2/SERPINE1/MLIP/TRIB1/ELFN1/CITED1/BAG2/SORL1/NR6A1/KIRREL1/FEZ1/LAG3/RASD2/LAPTM4B/DYSF/TFAP2A/HEXIM1/NOCT/CST7/LRP8/GLIS2/PRKDC/ANG/GMFG/UCHL1/LMCD1/NFATC4/PTPN6/CAMSAP3/CDKN1A/CAVIN3/HMOX1/GBP1/SOCS3/GATA4/IRF8/IQGAP1/GJA1/THY1/RIDA/ADGRB1/AQP1/GZMA/CD27/IL10RA/HCLS1/TNFR…	170	BP
GO:0043549	regulation of kinase activity	67/989	807/17910	0.00054341386295153	0.00598648754850938	0.00466332972785405	HTR2B/ADCY1/SHC1/DUSP14/SOCS2/LYN/CD300A/CAMK1/CDC25B/TRIB1/GADD45G/SORL1/NLRC5/EEF1A2/AFAP1L2/MAP3K12/DUSP5/CD74/HEXIM1/VAV2/LRP8/ANG/GMFG/UCHL1/CCL5/PTPN6/CDKN1A/LCP2/SOCS3/IQGAP1/THY1/SLAMF8/SESN2/KLF4/NCKAP1L/FCGR1A/RAC2/KIT/CSPG4/VLDLR/PSRC1/PDGFRB/CXCL10/ADCY3/MAPT/CKS2/DNAJC3/WWTR1/ACSL1/PTPRC/DUSP9/PTK2/GDF15/NBN/RASSF2/ERBB3/ADRA2A/NEDD9/CSF1R/FGFR1/ADRA2C/PKD2/ROBO1/SNCA/NRG3/AGT/CHI3L1	67	BP
GO:0070848	response to growth factor	60/989	704/17910	0.000547617682606437	0.0060237945086708	0.00469239095198037	DLL4/ITGA5/PTP4A3/SHC1/HTRA1/SULF2/SPARC/HTRA3/SPHK1/TNFRSF1B/CITED1/FEZ1/COL4A2/LRP8/CCL5/RASL11B/CORO1A/GATA4/IQGAP1/HPGD/CPS1/KLF4/MAP1B/KDR/PDGFRB/SEMA6A/SDCBP/SCX/HSPA5/MAPT/BMPR1B/CD109/POLR2K/MDM2/SMOC2/VTN/FGFR2/SNX25/PTK2/GDF15/RDX/MYOF/COL1A1/ANXA1/MEIS2/FGFR1/COL3A1/PDE3A/TPR/CTNNB1/ROBO1/DOK5/SNCA/COL1A2/DKK3/NBL1/FOS/AGT/NGFR/FGF9	60	BP
GO:0051271	negative regulation of cellular component movement	36/989	365/17910	0.000552546525996134	0.00606895364618705	0.00472756883329346	DLL4/IDH2/CD300A/SERPINE1/TRIB1/VASH1/SRGAP2/AIF1/HMOX1/THY1/ADGRB1/SLAMF8/LRP1/ZMYND8/KLF4/WAS/ADGRG1/STAT3/TMIGD3/JAG1/CYGB/DLC1/TP53INP1/PPARG/PTGER4/CD9/PTPRU/CDH1/CLIC4/DPYSL3/BST2/IFITM1/COL3A1/ROBO1/NRG3/NBL1	36	BP
GO:1905523	positive regulation of macrophage migration	6/989	20/17910	0.000554187484907707	0.00607791929132411	0.00473455285508558	P2RX4/CCL5/CCL3/C3AR1/RARRES2/MDK	6	BP
GO:0042476	odontogenesis	17/989	126/17910	0.000564333405389005	0.00617692251084953	0.00481167398045752	TCIRG1/BAX/HTRA1/NECTIN1/SERPINE1/PAM/TFAP2A/JAG2/ITGA6/SSUH2/AQP1/FGFR2/CA2/COL1A1/CTNNB1/SNX10/COL1A2	17	BP
GO:1904062	regulation of cation transmembrane transport	32/989	312/17910	0.000564890878197094	0.00617692251084953	0.00481167398045752	TCIRG1/GEM/BAX/LYN/P2RY6/SCN1B/DYSF/JPH1/PTPN6/CORO1A/THY1/STOM/CHD7/CXCL10/CXCL9/ATP1B2/MMP9/S100A1/PLN/TMSB4X/ANO6/ATP1B1/CLIC2/PDE4B/NOX5/ADRA2A/CAPN3/CTSS/PKD2/SNCA/DPP6/AGT	32	BP
GO:0010043	response to zinc ion	9/989	44/17910	0.000566894814074233	0.00618049523628269	0.00481445704758777	P2RX4/CPS1/PLN/MT1E/ASS1/MT1A/MT2A/CA2/HAAO	9	BP
GO:0035850	epithelial cell differentiation involved in kidney development	9/989	44/17910	0.000566894814074233	0.00618049523628269	0.00481445704758777	BASP1/CITED1/IQGAP1/MMP9/STAT1/JAG1/WWTR1/CTNNB1/MTSS1	9	BP
GO:0030234	enzyme regulator activity	72/950	840/16967	0.000196468184520434	0.0062083946308457	0.00507198128985646	HTR2B/MGST2/C4B/C4A/SERPINB8/FN1/SERPINE1/TRIB1/ELFN1/BAG2/RAP1GAP/AFAP1L2/SIPA1L2/PPP1R3C/SGSM2/PLXNB1/SRGAP2/HEXIM1/ASAP1/VSIR/CTSC/CST7/PREX1/GMFG/CCL5/CDKN1A/RASAL3/SOCS3/CASP1/IQGAP1/NSMAF/THY1/ANXA4/CD27/CHN2/SESN2/KLF4/NCKAP1L/RAC2/SPOCK1/WAS/ATP6V1H/CXCL10/LGALS3/PPP1R3B/ARHGDIG/ATP1B2/NCF4/ARHGAP9/CD109/CCL3/DNAJC3/PLN/RASA3/DLC1/ATP1B1/PSME4/PROS1/SERPINB9/CARD16/SPOCK2/AZIN1/ERBB3/BST2…	72	MF
GO:2000116	regulation of cysteine-type endopeptidase activity	25/989	222/17910	0.000572429186162044	0.00623161462631353	0.00485427782216868	BAX/CST7/CASP1/AQP1/CD27/LCK/PSMB9/KLF4/MAPT/MMP9/DLC1/MDM2/LGALS9/PPARG/SERPINB9/CARD16/DHCR24/ASPH/S100A9/FAS/ROBO1/SNCA/IFI6/IFI16/NGFR	25	BP
GO:0031901	early endosome membrane	18/1000	148/18675	0.00096006044664169	0.00623642571124271	0.00469381444987064	RAB31/ARC/SPHK1/B2M/HLA-B/HLA-A/CLIP3/HLA-C/HLA-E/PDLIM4/FCGR1A/HLA-F/CD8B/DNAJC13/HLA-H/TMEM165/ANXA1/PLEKHF2	18	CC
GO:0002455	humoral immune response mediated by circulating immunoglobulin	15/989	104/17910	0.000575805475462061	0.00624990626532458	0.00486852656874673	C4B/C4A/BCL3/C1QC/C1QB/HLA-DQB1/PTPN6/C2/C1R/C1S/C1QA/PTPRC/C3/IGHG4/IGLC3	15	BP
GO:0050868	negative regulation of T cell activation	15/989	104/17910	0.000575805475462061	0.00624990626532458	0.00486852656874673	CD300A/IRF1/LAG3/TNFRSF21/CD74/VSIR/PTPN6/MAD1L1/HAVCR2/LGALS3/LGALS9/VSIG4/IDO1/ANXA1/MDK	15	BP
GO:0044092	negative regulation of molecular function	86/989	1096/17910	0.000578493255109816	0.00626984601494021	0.00488405915382188	ECM1/GEM/C4B/BAX/C4A/NQO1/DUSP14/SERPINB8/LYN/CD300A/SERPINE1/CAMK1/B2M/TRIB1/ELFN1/BAG2/SORL1/NLRC5/DYSF/HEXIM1/CST7/GLIS2/GMFG/UCHL1/NFATC4/IL18BP/PTPN6/CAMSAP3/CDKN1A/HMOX1/SOCS3/IQGAP1/THY1/AQP1/ANXA4/GZMA/CD27/HAVCR2/TNFRSF4/KLF4/NCKAP1L/SPOCK1/EDNRB/HSPA5/MAPT/LGALS3/ARFGEF1/MMP9/CD109/DNAJC3/PLN/TMIGD3/TMSB4X/WWTR1/PTPRC/TFPI2/MDM2/DUSP9/CLIC2/VTN/PPARG/PROS1/EOMES/SERPINB9/TERF1/CARD16/SP…	86	BP
GO:0055114	oxidation-reduction process	76/989	944/17910	0.000581952531994722	0.00629807659442159	0.00490605009583308	FABP3/AIFM2/P4HA2/IDH2/NQO1/PFKP/COX6C/PTGS1/HTATIP2/NDUFB9/ACADVL/DECR1/PAM/DHRS7B/CYC1/NDUFAF1/PXDN/PKM/PHLDA2/COX7A1/PPP1R3C/SRD5A3/ME1/P4HA1/ALDH4A1/NFATC4/PRDX4/CAVIN3/HMOX1/TBXAS1/SQLE/HPGD/ALDH1L1/STEAP1/SQOR/RRM2/ABCC4/COX4I2/SESN2/PGM1/FADS1/RRM2B/GSTO2/SELENOS/SCCPDH/PPP1R3B/NDUFA4L2/MGST1/GPX8/HSD17B8/NCF4/IDE/TRABD2A/MTFR1/CYGB/GFPT1/POMC/PPARG/IDO1/STAB1/DHRS3/CYBB/RDH10/SCD5/ME3/NOX…	76	BP
GO:0019899	enzyme binding	144/950	1941/16967	0.000212660277501273	0.00655616075028314	0.00535609068623231	ECM1/HM13/SHC1/COTL1/DENND3/DDRGK1/DERL1/PLEKHG2/LYN/SPHK1/TNFRSF1B/LTBR/FN1/RCOR2/SERPINE1/PAM/SIGLEC10/CDC25B/TRIB1/NCS1/ITGAX/PLEKHG4/BAG2/RAP1GAP/SORL1/FEZ1/RASD2/EEF1A2/SLC22A18/MAP3K12/LAPTM4B/PPP1R3C/SGSM2/SRGAP2/CD74/VAV2/VSIR/CTSC/MICALL2/PREX1/PRKDC/UCHL1/PTPN6/PHYHIP/CDKN1A/RAPGEF3/PRKCA/HMOX1/FMNL1/GBP1/BICDL1/GATA4/CASP1/IQGAP1/SH3PXD2A/GJA1/STOM/PLEKHG4B/PANX1/YWHAZ/LCK/CD2/HCLS1/CD…	144	MF
GO:0044267	cellular protein metabolic process	314/989	4871/17910	0.000620864099920403	0.00670933785397855	0.00522641271950282	ECM1/HTR2B/CHAC1/TCIRG1/ITGA5/PTP4A3/TNFRSF1A/SDC2/HM13/ALG1/VGF/TGFBI/CTF1/ADCY1/SHC1/C4B/MAP1A/BAX/ADCK5/C4A/KCTD17/BCL3/DENND3/DDRGK1/SAP30/DUSP14/DERL1/RPL32/SERPINB8/PARP8/FBXO17/SOCS2/PPM1K/LYN/SPHK1/CD300A/TNFRSF1B/LTBR/FN1/FKBP10/ELOC/GALNT18/LAMA1/TNFRSF19/SERPINE1/PAM/CAMK1/SUMF2/CDC25B/TRPM4/WNK4/B2M/TRIB1/GADD45G/ELFN1/P2RY6/MAPK12/GGT1/BAG2/CSF2RA/ALG5/FKBP11/TSPYL5/SORL1/KIRREL1/ADM…	314	BP
GO:0048729	tissue morphogenesis	55/989	635/17910	0.00063019572354225	0.00680020861274726	0.0052971988536633	DLL4/ITGA5/GPC4/LAMA1/WNK4/ITGAX/CITED1/COL4A1/TFAP2A/JAG2/IFT122/COL5A1/NFATC4/FZD7/CAMSAP3/SOCS3/GATA4/PSMB8/GJA1/PSMB10/CHD7/PSMB9/ASTN2/KLF4/CXCL10/SCX/PSMA3/STAT1/FMN1/IRX1/MMP12/JAG1/DLC1/MDM2/PSME4/FGFR2/EOMES/PGF/RDH10/CA2/CLIC4/COBL/CSF1R/FGFR1/COL3A1/FRZB/PKD2/CTNNB1/ROBO1/COL11A1/MET/MDK/AGT/SEMA3C/MTSS1	55	BP
GO:0030449	regulation of complement activation	16/989	116/17910	0.000634477608767447	0.00683640347458492	0.00532539377995946	C4B/C4A/C1QC/C1QB/C2/C1R/C1S/C1QA/C3AR1/VTN/VSIG4/PROS1/CD5L/C3/IGHG4/IGLC3	16	BP
GO:1905521	regulation of macrophage migration	8/989	36/17910	0.000637044315309	0.00685403883770413	0.00533913130341189	P2RX4/CCL5/SLAMF8/CCL3/C3AR1/RARRES2/CD9/MDK	8	BP
GO:0032970	regulation of actin filament-based process	34/989	341/17910	0.000641680629008296	0.00685743955221242	0.00534178037817132	PLEKHG2/PAM/TRPM4/KIRREL1/SH3PXD2B/TRPM2/HCK/PREX1/GMFG/RAPGEF3/CORO1A/GATA4/HCLS1/LRP1/NCKAP1L/WAS/PDGFRB/ARFGEF1/FMN1/PLN/TMSB4X/DLC1/PLEK/SPTBN1/GPM6B/PTGER4/PDE4B/RDX/BST2/CSF1R/MET/MDK/CAPG/CORO2B	34	BP
GO:0001794	type IIa hypersensitivity	3/989	4/17910	0.000643873564468249	0.00685743955221242	0.00534178037817132	HLA-E/FCER1G/C3	3	BP
GO:0001796	regulation of type IIa hypersensitivity	3/989	4/17910	0.000643873564468249	0.00685743955221242	0.00534178037817132	HLA-E/FCER1G/C3	3	BP
GO:0002445	type II hypersensitivity	3/989	4/17910	0.000643873564468249	0.00685743955221242	0.00534178037817132	HLA-E/FCER1G/C3	3	BP
GO:0002892	regulation of type II hypersensitivity	3/989	4/17910	0.000643873564468249	0.00685743955221242	0.00534178037817132	HLA-E/FCER1G/C3	3	BP
GO:0007386	compartment pattern specification	3/989	4/17910	0.000643873564468249	0.00685743955221242	0.00534178037817132	LFNG/PBX3/DLL3	3	BP
GO:0061502	early endosome to recycling endosome transport	3/989	4/17910	0.000643873564468249	0.00685743955221242	0.00534178037817132	SORL1/CORO1A/DNAJC13	3	BP
GO:0051384	response to glucocorticoid	18/989	139/17910	0.000648437800287495	0.00689608454274003	0.0053718838957515	SPARC/PAM/IGFBP2/FOSL1/AIF1/CDKN1A/AQP1/CPS1/IGFBP7/HNMT/ACSBG1/BCHE/PTPRU/ASS1/FBXO32/ANXA1/MDK/FOS	18	BP
GO:0001773	myeloid dendritic cell activation	7/989	28/17910	0.000652275443272947	0.00691693527614621	0.0053881261152755	LTBR/HAVCR2/CD2/SPI1/BATF/UBD/DCSTAMP	7	BP
GO:0045577	regulation of B cell differentiation	7/989	28/17910	0.000652275443272947	0.00691693527614621	0.0053881261152755	CARD11/PTPN6/SLAMF8/CD27/NCKAP1L/INPP5D/ID2	7	BP
GO:0061005	cell differentiation involved in kidney development	10/989	54/17910	0.000654691385788824	0.00693257976043626	0.00540031279203304	BASP1/CITED1/GLIS2/IQGAP1/MMP9/STAT1/JAG1/WWTR1/CTNNB1/MTSS1	10	BP
GO:0031091	platelet alpha granule	13/1000	91/18675	0.00108637716607834	0.00699911846342275	0.0052678513143747	SPARC/THBS2/FN1/SERPINE1/PECAM1/FAM49B/FERMT3/SCCPDH/CD109/TMSB4X/PROS1/CD9/SNCA	13	CC
GO:0045953	negative regulation of natural killer cell mediated cytotoxicity	5/989	14/17910	0.000669260138942953	0.0070665433008733	0.00550466716603056	HLA-E/HAVCR2/HLA-F/LGALS9/SERPINB9	5	BP
GO:0072677	eosinophil migration	5/989	14/17910	0.000669260138942953	0.0070665433008733	0.00550466716603056	CD300A/CCL5/LGALS3/CCL3/PTGER4	5	BP
GO:0002279	mast cell activation involved in immune response	9/989	45/17910	0.000674377152249462	0.00710022801725505	0.00553090674942641	S100A13/LYN/CD300A/HMOX1/LAT2/RAC2/KIT/FCER1G/LGALS9	9	BP
GO:0045058	T cell selection	9/989	45/17910	0.000674377152249462	0.00710022801725505	0.00553090674942641	CARD11/CD74/JAG2/IL12RB1/CD3D/CD3E/STAT3/BATF/PTPRC	9	BP
GO:0045667	regulation of osteoblast differentiation	17/989	128/17910	0.000677647498072008	0.00712448225505092	0.00554980021696033	TCIRG1/CEBPD/TRPM4/CITED1/NOCT/GJA1/TMEM119/BMPR1B/JAG1/TMEM64/FGFR2/PTK2/RASSF2/IFITM1/ID2/CTNNB1/TWIST2	17	BP
GO:0044057	regulation of system process	52/989	594/17910	0.000689458775547817	0.00723833500824418	0.0056384887716866	TNFRSF1A/CELF2/ECE1/ITPR2/SPHK1/TNFRSF1B/FABP5/P2RX4/TRPM4/MLIP/WNK4/ITGAX/SLC1A1/SCN1B/TYMP/TNFRSF21/CTSC/CST7/LMCD1/AIF1/PRKCA/KCNK1/GATA4/GJA1/AQP1/MGLL/ZMYND8/KLF4/PBX3/KIT/RIMS2/EDNRB/NPTX1/ATP1B2/S100A1/CCL3/PLN/TMIGD3/MDM2/ATP1B1/CLIC2/SGK1/PTK2/PDE4B/FBXO32/KCND3/ADRA2A/FGFR1/ASPH/ADRA2C/AGT/CORO2B	52	BP
GO:0042246	tissue regeneration	12/989	74/17910	0.000692633286643881	0.00725100471955313	0.00564835817188356	PKM/DYSF/FZD7/CDKN1A/GATA4/GJA1/CD9/SOX15/CAPN3/ENO3/MDK/CPQ	12	BP
GO:0043367	CD4-positive, alpha-beta T cell differentiation	12/989	74/17910	0.000692633286643881	0.00725100471955313	0.00564835817188356	BCL3/IL12RB1/CD86/NCKAP1L/SATB1/SASH3/STAT3/BATF/LGALS9/PTGER4/ANXA1/RORC	12	BP
GO:2000257	regulation of protein activation cascade	16/989	117/17910	0.000698131566770277	0.00729819808098857	0.00568512066467352	C4B/C4A/C1QC/C1QB/C2/C1R/C1S/C1QA/C3AR1/VTN/VSIG4/PROS1/CD5L/C3/IGHG4/IGLC3	16	BP
GO:0007417	central nervous system development	75/989	935/17910	0.000700722258912324	0.00730820465902937	0.00569291554814628	DLL4/ADCY1/BAX/LYN/SPHK1/TNFRSF1B/AK4/BASP1/PAM/CNTNAP1/CITED1/GDF11/FEZ1/SCN1B/COL4A1/TNFRSF21/TFAP2A/SRGAP2/MDGA1/IFT122/MAFB/LRP8/PRKDC/AIF1/PLXDC1/RIDA/AQP1/CHD7/C1QA/CD3E/LRP1/NOTCH3/SPOCK1/SLIT1/PBX3/VLDLR/ADGRG1/STAT3/HSPA5/NPTX1/TYROBP/MAPT/S100A1/DUSP15/OXCT1/DLC1/VTN/FGFR2/PPARG/EOMES/PTK2/CD9/SOX1/ADAM23/WWP1/CDH1/GABRA5/SLC38A3/NES/SLC38A2/CSF1R/FGFR1/ID2/COL3A1/PKD2/CTNNB1/ROBO1/RTN4…	75	BP
GO:0006464	cellular protein modification process	254/989	3851/17910	0.000702063622604178	0.00730820465902937	0.00569291554814628	HTR2B/ITGA5/PTP4A3/TNFRSF1A/SDC2/ALG1/VGF/CTF1/ADCY1/SHC1/BAX/ADCK5/C4A/DDRGK1/SAP30/DUSP14/DERL1/PARP8/FBXO17/SOCS2/PPM1K/LYN/SPHK1/CD300A/LTBR/FN1/FKBP10/ELOC/GALNT18/LAMA1/TNFRSF19/PAM/CAMK1/SUMF2/CDC25B/TRPM4/WNK4/TRIB1/GADD45G/ELFN1/P2RY6/MAPK12/BAG2/CSF2RA/ALG5/FKBP11/TSPYL5/SORL1/KIRREL1/ADM2/MAN1C1/B3GNT7/PECAM1/RASD2/AFAP1L2/MAP3K12/RNF208/DUSP5/ROPN1B/PPP1R3C/DYSF/SRD5A3/ENPP2/RAB2A/CD7…	254	BP
GO:0036211	protein modification process	254/989	3851/17910	0.000702063622604178	0.00730820465902937	0.00569291554814628	HTR2B/ITGA5/PTP4A3/TNFRSF1A/SDC2/ALG1/VGF/CTF1/ADCY1/SHC1/BAX/ADCK5/C4A/DDRGK1/SAP30/DUSP14/DERL1/PARP8/FBXO17/SOCS2/PPM1K/LYN/SPHK1/CD300A/LTBR/FN1/FKBP10/ELOC/GALNT18/LAMA1/TNFRSF19/PAM/CAMK1/SUMF2/CDC25B/TRPM4/WNK4/TRIB1/GADD45G/ELFN1/P2RY6/MAPK12/BAG2/CSF2RA/ALG5/FKBP11/TSPYL5/SORL1/KIRREL1/ADM2/MAN1C1/B3GNT7/PECAM1/RASD2/AFAP1L2/MAP3K12/RNF208/DUSP5/ROPN1B/PPP1R3C/DYSF/SRD5A3/ENPP2/RAB2A/CD7…	254	BP
GO:0051347	positive regulation of transferase activity	53/989	609/17910	0.000704307847659316	0.00732122544040784	0.00570305842347845	HTR2B/ADCY1/SHC1/LYN/CD300A/CAMK1/CDC25B/GADD45G/SORL1/EEF1A2/AFAP1L2/MAP3K12/DUSP5/CD74/VAV2/LRP8/ANG/CCL5/CDKN1A/LCP2/IQGAP1/SERINC5/KLF4/NCKAP1L/FCGR1A/KIT/CSPG4/VLDLR/PSRC1/PDGFRB/ADCY3/MAPT/CKS2/ACSL1/PTPRC/DUSP9/PTK2/GDF15/NBN/RASSF2/ERBB3/ADRA2A/NEDD9/CSF1R/FGFR1/ADRA2C/PKD2/CTNNB1/ROBO1/SNCA/NRG3/AGT/CHI3L1	53	BP
GO:0072073	kidney epithelium development	18/989	140/17910	0.000706591041650723	0.00733461405206455	0.00571348782974506	BASP1/WNK4/CITED1/GDF11/PECAM1/IQGAP1/STAT1/FMN1/IRX1/JAG1/WWTR1/FGFR2/PGF/FGFR1/PKD2/CTNNB1/AGT/MTSS1	18	BP
GO:0050673	epithelial cell proliferation	40/989	425/17910	0.000712835461916531	0.00738902581480286	0.00575587328342995	ECM1/HTR2B/DLL4/BAX/HTRA1/SULF2/SPARC/VASH1/LIMS2/DYSF/IFT122/PRKDC/ANG/CCL5/FZD7/PRKCA/HMOX1/LAMC1/GJA1/RIDA/KDR/KIT/EDNRB/STAT3/STAT1/CD109/MMP12/FGFR2/PPARG/HMGB2/NOX5/HPN/FGFR1/ID2/CTNNB1/ROBO1/MDK/NGFR/FGF9/MTSS1	40	BP
GO:0048589	developmental growth	54/989	624/17910	0.000718017108758674	0.00743228383644863	0.00578957024123272	ECM1/SOCS2/BASP1/FN1/PKM/PHLDA2/DYSF/SH3PXD2B/TRPV2/PRKDC/FZD7/CRABP2/CDKN1A/GATA4/IQGAP1/TNFRSF12A/GJA1/FSTL4/CHD7/LRP1/SLIT1/MAP1B/SASH3/RIMS2/PDGFRB/STAT3/MAPT/FMN1/BMPR1B/OLFM1/WWTR1/KCNK2/FGFR2/PTK2/GDF15/CD9/RTF1/RDH10/NBN/CLIC4/SOX15/COBL/CAPN3/SORBS2/FGFR1/CTNNB1/ARX/ENO3/MAP2/MDK/AGT/CPQ/FGF9/SPP1	54	BP
GO:0045619	regulation of lymphocyte differentiation	20/989	164/17910	0.000728679831275745	0.00753207623632853	0.00586730611910817	CARD11/IRF1/LAG3/CD74/VSIR/HLA-DOA/IL12RB1/PTPN6/SLAMF8/CD27/CD2/CD86/NCKAP1L/SASH3/PTPRC/INPP5D/LGALS9/ANXA1/ID2/MDK	20	BP
GO:0071498	cellular response to fluid shear stress	6/989	21/17910	0.000739884081858575	0.00763717882814803	0.00594917850870804	KLF4/TFPI2/ASS1/CA2/PKD2/MTSS1	6	BP
GO:0007596	blood coagulation	33/989	331/17910	0.000766445060941721	0.00790027985893773	0.00615412787983238	PAPSS2/ITPR2/LYN/HPSE/IRF1/P2RX4/SERPINE1/VAV2/PTPN6/PRKCA/LCP2/GATA4/YWHAZ/LCK/FERMT3/WAS/P2RX6/FCER1G/EHD2/VAV1/ANO6/TFPI2/VTN/PLEK/PROS1/CD9/LMAN1/ADRA2A/COL1A1/CAPZA1/COL3A1/ADRA2C/COL1A2	33	BP
GO:0010976	positive regulation of neuron projection development	28/989	265/17910	0.000768399592157419	0.00790619975779899	0.0061587393385754	LYN/FN1/CAMK1/FEZ1/SCN1B/WASHC5/TRPV2/ITGA6/LRP8/CRABP2/IQGAP1/TNFRSF12A/LRP1/ZMYND8/MAP1B/VLDLR/RIMS2/HSPA5/MAPT/UBE2V2/COBL/DPYSL3/FGFR1/S100A9/ROBO1/MDK/AGT/NGFR	28	BP
GO:0045807	positive regulation of endocytosis	18/989	141/17910	0.000769164888241774	0.00790619975779899	0.0061587393385754	RAB31/C4B/C4A/SERPINE1/B2M/CLIP3/C2/IL2RG/LRP1/NCKAP1L/IL2RB/CD14/ANO6/PTPRC/VTN/PPARG/SNCA/C3	18	BP
GO:0045124	regulation of bone resorption	8/989	37/17910	0.000773931208070679	0.0079323034917913	0.00617907351913586	PRKCA/TMEM119/TMEM64/INPP5D/DCSTAMP/CA2/CSF1R/PDK4	8	BP
GO:0034329	cell junction assembly	24/989	214/17910	0.000774777735383184	0.0079323034917913	0.00617907351913586	ITGA5/FN1/CNTNAP1/LIMS2/ITGA6/MICALL2/CAMSAP3/PRKCA/IQGAP1/LAMC1/GJA1/THY1/LRP1/KDR/FMN1/DLC1/MTDH/GPM6B/PTK2/CD9/CAPZA1/CTNNB1/AGT/CORO2B	24	BP
GO:0007044	cell-substrate junction assembly	14/989	96/17910	0.000776009608898443	0.0079323034917913	0.00617907351913586	ITGA5/FN1/ITGA6/CAMSAP3/IQGAP1/LAMC1/THY1/LRP1/KDR/FMN1/DLC1/GPM6B/PTK2/CORO2B	14	BP
GO:1901570	fatty acid derivative biosynthetic process	14/989	96/17910	0.000776009608898443	0.0079323034917913	0.00617907351913586	MGST2/FABP5/PTGS1/GGT1/CD74/HACD1/TBXAS1/HPGD/FADS1/ACSBG1/HSD17B8/ACSL1/ACSL6/SCD5	14	BP
GO:2000107	negative regulation of leukocyte apoptotic process	9/989	46/17910	0.000797928059737291	0.00814505512501916	0.0063448019212818	TSC22D3/CD74/CCL5/CD27/HCLS1/FCER1G/SELENOS/CCR5/IDO1	9	BP
GO:0090066	regulation of anatomical structure size	41/989	442/17910	0.000819235921457641	0.00833977120043063	0.0064964810579374	HTR2B/ECE1/PLEKHG2/FN1/TRPM4/KIRREL1/VAV2/HCK/TRPV2/PREX1/CRABP2/HMOX1/CORO1A/TNFRSF12A/GJA1/AQP1/FSTL4/CPS1/HCLS1/LRP1/NCKAP1L/MAP1B/WAS/EDNRB/MAPT/ARFGEF1/FMN1/VAV1/OLFM1/TMSB4X/PIK3C2A/ANO6/PLEK/SPTBN1/RDX/ADRA2A/ADRA2C/MAP2/CAPG/AGT/SPP1	41	BP
GO:0072606	interleukin-8 secretion	7/989	29/17910	0.000819266533122358	0.00833977120043063	0.0064964810579374	ANXA4/CD2/TMSB4X/CD14/LGALS9/ANXA1/CHI3L1	7	BP
GO:0060205	cytoplasmic vesicle lumen	32/1000	338/18675	0.00130738426788643	0.00835450434600595	0.00628797568294542	ECM1/COTL1/SPARC/FABP5/HPSE/FN1/SERPINE1/B2M/PKM/HEXB/CTSC/GMFG/PTPN6/PRDX4/FAM49B/BIN2/FERMT3/CTSW/SDCBP/SCCPDH/ADA2/ARHGAP9/DNAJC3/LYZ/TMSB4X/POMC/RARRES2/PROS1/SCG3/S100A9/C3/CHI3L1	32	CC
GO:0036513	Derlin-1 retrotranslocation complex	4/1000	10/18675	0.00132310781253237	0.00838679629556811	0.00631228005639383	HM13/DERL1/SELENOS/RNF139	4	CC
GO:0051219	phosphoprotein binding	13/950	76/16967	0.000279453205833481	0.00841021076603618	0.00687076679004122	SHC1/LYN/VAV2/HCK/PIK3R3/PTPN6/SOCS3/LCK/SAMSN1/VAV1/MID1/PKD2/SNCA	13	MF
GO:0007584	response to nutrient	24/989	215/17910	0.000827689527557031	0.00841389216289009	0.00655421950387811	NQO1/SPARC/P2RX4/TRPM4/PKM/IGFBP2/C2/HMOX1/GATA4/PANX1/CD3E/MAP1B/P2RX6/CXCL10/STAT1/ACSL1/OXCT1/MDM2/PPARG/CYBB/BCHE/ASS1/COL1A1/SPP1	24	BP
GO:0050878	regulation of body fluid levels	45/989	499/17910	0.000844591384968421	0.00857388224134609	0.00667884792463066	ADCY1/PAPSS2/ITPR2/SOCS2/LYN/HPSE/IRF1/P2RX4/SERPINE1/PAM/WNK4/VAV2/PTPN6/PRKCA/LCP2/GATA4/GJA1/AQP1/YWHAZ/LCK/FERMT3/WAS/P2RX6/FCER1G/EDNRB/EHD2/ADCY3/VAV1/ANO6/TFPI2/VTN/PLEK/PROS1/CD9/ZNF385A/LMAN1/ADRA2A/COL1A1/CAPZA1/COL3A1/ADRA2C/COL1A2/MET/CORO2B/OAS2	45	BP
GO:0031983	vesicle lumen	32/1000	339/18675	0.0013717963646789	0.00862585554110093	0.00649220679536457	ECM1/COTL1/SPARC/FABP5/HPSE/FN1/SERPINE1/B2M/PKM/HEXB/CTSC/GMFG/PTPN6/PRDX4/FAM49B/BIN2/FERMT3/CTSW/SDCBP/SCCPDH/ADA2/ARHGAP9/DNAJC3/LYZ/TMSB4X/POMC/RARRES2/PROS1/SCG3/S100A9/C3/CHI3L1	32	CC
GO:0101003	ficolin-1-rich granule membrane	10/1000	61/18675	0.00138468967805185	0.0086378260868949	0.006501216366459	TCIRG1/CD300A/CD93/ITGAX/TRPM2/SLC2A3/NCKAP1L/FCER1G/LGALS3/ITGB2	10	CC
GO:0038093	Fc receptor signaling pathway	26/989	241/17910	0.000857742962393635	0.00867155779539244	0.00675493483054637	CARD11/SHC1/LYN/FCGR3A/VAV2/HCK/MYO1G/LCP2/LAT2/PSMB8/PSMB10/PSMB9/NCKAP1L/FCGR1A/WAS/KIT/FCER1G/CD247/PSMA3/VAV1/PTPRC/PSME4/PTK2/FOS/IGHG4/IGLC3	26	BP
GO:0051896	regulation of protein kinase B signaling	26/989	241/17910	0.000857742962393635	0.00867155779539244	0.00675493483054637	HPSE/P2RX4/TSPYL5/RASD2/CAVIN3/GATA4/LCK/HCLS1/CD86/KLF4/RAC2/KIT/MC1R/PDGFRB/ARFGEF1/CCL3/VAV1/MTDH/FGFR2/PTK2/GDF15/ERBB3/FGFR1/MET/FGF9/CHI3L1	26	BP
GO:0097237	cellular response to toxic substance	26/989	241/17910	0.000857742962393635	0.00867155779539244	0.00675493483054637	MGST2/NQO1/ITPR2/SPHK1/PTGS1/PXDN/TRPM2/PRDX4/HMOX1/AQP1/CPS1/SESN2/KLF4/KDR/SPI1/GSTO2/SELENOS/MGST1/GPX8/CYGB/MDM2/TP53INP1/CLIC2/CYBB/S100A9/MET	26	BP
GO:0015026	coreceptor activity	9/950	40/16967	0.000295219581659546	0.00867808258645734	0.00708960611035531	GPC4/NECTIN1/CD8A/LRP1/CD86/LY96/CD8B/CCR5/NGFR	9	MF
GO:0070011	peptidase activity, acting on L-amino acid peptides	48/950	511/16967	0.00031093555379076	0.0088772807775772	0.00725234214090876	HM13/HTRA1/ECE1/HTRA3/ANPEP/ADAM19/GGT1/VASH1/ADAMTS2/GZMB/CTSC/UCHL1/C2/C1R/CASP1/PSMB8/NRDC/PSMB10/GZMA/C1S/ADAM11/CPS1/PSMB9/GZMH/GZMK/CTSW/ADAM12/COPS5/MMP9/PSMA3/IDE/TRABD2A/BAP1/MMP12/VCPIP1/KLK13/ADAMDEC1/ADAM23/MMP2/CARD16/LAP3/CPE/CPM/HPN/CAPN3/CTSS/DPP6/CPQ	48	MF
GO:0019904	protein domain specific binding	60/950	680/16967	0.000316042432746024	0.0088772807775772	0.00725234214090876	CADM1/SDC2/CARD11/BAX/LYN/BASP1/FN1/CNTNAP1/SIGLEC10/ADAM19/CITED1/EFS/AFAP1L2/SH3PXD2B/PRKDC/FZD7/PTPN6/RAPGEF3/LAT2/CASP1/IQGAP1/GJA1/ADGRB1/YWHAZ/LCK/HCLS1/CD3E/ZMYND8/WAS/KIT/NSF/KHDRBS3/HSPA5/ADAM12/EHD2/SIT1/MAPT/FMN1/DLC1/MDM2/INPP5D/PPARG/PTK2/NCOA2/PAG1/TCF12/HMGB2/TERF1/CARD16/SHC4/SPON1/RDX/DPYSL3/FGFR1/PKD2/CTNNB1/ROBO1/SNCA/SLC9A3/CAPG	60	MF
GO:0005769	early endosome	32/1000	340/18675	0.00143894877858647	0.00890561999975562	0.00670277010829337	PTP4A3/RAB31/ARC/DERL1/SPHK1/B2M/SORL1/LAPTM4B/WASHC5/DYSF/HLA-B/HLA-A/CLIP3/HLA-C/RFTN1/HLA-E/CORO1A/GJA1/HAVCR2/LRP1/PDLIM4/ASTN2/FCGR1A/KDR/HLA-F/CD8B/DNAJC13/SLC11A2/HLA-H/TMEM165/ANXA1/PLEKHF2	32	CC
GO:0019216	regulation of lipid metabolic process	38/989	402/17910	0.000883248187391739	0.0089171769055851	0.00694626620625025	HTR2B/FABP3/TNFRSF1A/SOCS2/LYN/SPHK1/FABP5/ACADVL/EEF1A2/TNFRSF21/ME1/VAV2/GOLM1/SOCS3/SQLE/NSMAF/SEC14L2/KLF4/FADS1/IGFBP7/KIT/PDGFRB/ACSL1/TGS1/PPARG/RARRES2/PTK2/NCOA2/RDH10/ERFE/ADRA2A/ID2/SNCA/RORC/DKK3/PDK4/C3/AGT	38	BP
GO:0010517	regulation of phospholipase activity	11/989	66/17910	0.000904506655958019	0.00910684980110738	0.00709401682714271	HTR2B/P2RY6/ANG/CCL5/LRP1/KIT/PDGFRB/FGFR2/FGFR1/SNCA/AGT	11	BP
GO:0043030	regulation of macrophage activation	11/989	66/17910	0.000904506655958019	0.00910684980110738	0.00709401682714271	SPHK1/CD74/CTSC/CST7/HAVCR2/C1QA/CCL3/ITGB2/PTPRC/VSIG4/SNCA	11	BP
GO:0043277	apoptotic cell clearance	8/989	38/17910	0.000933491915140227	0.00938586004718072	0.0073113590940975	C4B/C4A/C2/ADGRB1/LRP1/TYROBP/MEGF10/C3	8	BP
GO:0043648	dicarboxylic acid metabolic process	13/989	87/17910	0.000936761927863477	0.00939310939912085	0.00731700616479399	IDH2/GGT1/DGLUCY/ME1/ALDH4A1/HOGA1/ALDH1L1/SLC25A32/ASS1/ME3/ALDH1L2/SLC1A3/HAAO	13	BP
GO:2000117	negative regulation of cysteine-type endopeptidase activity	13/989	87/17910	0.000936761927863477	0.00939310939912085	0.00731700616479399	CST7/AQP1/CD27/KLF4/MMP9/MDM2/SERPINB9/CARD16/DHCR24/SNCA/IFI6/IFI16/NGFR	13	BP
GO:0031113	regulation of microtubule polymerization	9/989	47/17910	0.000939284893258881	0.00940561095559505	0.00732674457642154	CLIP3/CAMSAP3/TUBB4A/MAP1B/PSRC1/MAPT/SNCA/MAP2/MET	9	BP
GO:0072009	nephron epithelium development	15/989	109/17910	0.000948461253016413	0.00948461253016413	0.00738828490173751	BASP1/WNK4/CITED1/PECAM1/IQGAP1/STAT1/FMN1/IRX1/JAG1/WWTR1/PGF/PKD2/CTNNB1/AGT/MTSS1	15	BP
GO:0044853	plasma membrane raft	14/1000	106/18675	0.0015487681166484	0.0095104042162941	0.0071579579075362	HCK/LRP8/CAVIN3/LCP2/HMOX1/CD8A/SELPLG/EHD2/ITGB2/DLC1/ATP1B1/CDH1/MYOF/CTNNB1	14	CC
GO:0050848	regulation of calcium-mediated signaling	14/989	98/17910	0.000955387798337964	0.00953311040640491	0.00742606358016602	P2RX4/P2RY6/JPH1/CCL4/LMCD1/GBP1/CD3E/MAPT/CCL3/PLN/CLIC2/PLEK/ERBB3/PKD2	14	BP
GO:0002716	negative regulation of natural killer cell mediated immunity	5/989	15/17910	0.000958485049002176	0.00953311040640491	0.00742606358016602	HLA-E/HAVCR2/HLA-F/LGALS9/SERPINB9	5	BP
GO:0030852	regulation of granulocyte differentiation	5/989	15/17910	0.000958485049002176	0.00953311040640491	0.00742606358016602	TRIB1/C1QC/HCLS1/EVI2B/INPP5D	5	BP
GO:1901741	positive regulation of myoblast fusion	5/989	15/17910	0.000958485049002176	0.00953311040640491	0.00742606358016602	ADGRB1/CD53/EHD2/CXCL9/GDF15	5	BP
GO:0031092	platelet alpha granule membrane	5/1000	17/18675	0.00157088564492518	0.00957144276675341	0.00720389826558915	SPARC/PECAM1/CD109/CD9/SNCA	5	CC
GO:0031342	negative regulation of cell killing	6/989	22/17910	0.000970218086096787	0.0096238321595334	0.00749673364251877	HLA-E/HAVCR2/HLA-F/PTPRC/LGALS9/SERPINB9	6	BP
GO:0036037	CD8-positive, alpha-beta T cell activation	6/989	22/17910	0.000970218086096787	0.0096238321595334	0.00749673364251877	IRF1/VSIR/HLA-E/NCKAP1L/SATB1/EOMES	6	BP
GO:0010952	positive regulation of peptidase activity	21/989	180/17910	0.000971917951446149	0.00962773562118027	0.00749977434519991	BAX/DDRGK1/LYN/FN1/MAPK12/VSIR/CASP1/LCK/STAT3/MAPT/DLC1/PSME4/LGALS9/PPARG/ASPH/S100A9/FAS/ROBO1/SNCA/IFI16/NGFR	21	BP
GO:0061061	muscle structure development	55/989	647/17910	0.000975150801926266	0.00964679383919004	0.00751462023836927	DLL4/CTF1/SAP30/BASP1/CAMK1/MAPK12/DYSF/JPH1/UCHL1/NFATC4/FZD7/CNTF/GATA4/GJA1/ADGRB1/CHD7/CD53/MSC/TMEM119/KIT/LGALS1/PDGFRB/EDNRB/CXCL10/SCX/ADAM12/EHD2/CXCL9/MAMSTR/MYH14/JAG1/PLEKHO1/KCNK2/FGFR2/SGCD/EOMES/GDF15/CD9/TCF12/MEGF10/ATF3/SGCB/ASS1/MYOF/ERBB3/SOX15/CAPN3/SORBS2/FGFR1/COL3A1/CTNNB1/COL11A1/FOS/AGT/FGF9	55	BP
GO:0034109	homotypic cell-cell adhesion	12/989	77/17910	0.000996702092665712	0.00983359360501513	0.00766013276037314	LYN/CCL5/PTPN6/PRKCA/FERMT3/PLPP3/LGALS1/PLEK/CD9/MEGF10/PTPRU/RDX	12	BP
GO:0071260	cellular response to mechanical stimulus	12/989	77/17910	0.000996702092665712	0.00983359360501513	0.00766013276037314	TNFRSF1A/LTBR/IRF1/CASP1/GJA1/AQP1/SCX/PTGER4/COL1A1/SLC38A2/FAS/AGT	12	BP
GO:0046718	viral entry into host cell	16/989	121/17910	0.00101010547525557	0.00995250982972399	0.00775276563755119	ITGA5/NECTIN1/ANPEP/SLC52A2/CD74/RPSA/CD209/TNFRSF4/CD86/LGALS1/SELPLG/IDE/CCR5/LGALS9/WWP1/IFITM1	16	BP
GO:0030888	regulation of B cell proliferation	10/989	57/17910	0.00101713527964832	0.00996620905227441	0.00776343700222875	CARD11/CD300A/TNFRSF21/CD74/CDKN1A/TNFRSF4/NCKAP1L/TYROBP/PTPRC/INPP5D	10	BP
GO:0045576	mast cell activation	10/989	57/17910	0.00101713527964832	0.00996620905227441	0.00776343700222875	S100A13/LYN/CD300A/LCP2/HMOX1/LAT2/RAC2/KIT/FCER1G/LGALS9	10	BP
GO:0046686	response to cadmium ion	10/989	57/17910	0.00101713527964832	0.00996620905227441	0.00776343700222875	SPARC/B2M/HMOX1/KIT/MMP9/CYBB/MT1E/MT1A/HAAO/FOS	10	BP
GO:0051338	regulation of transferase activity	72/989	902/17910	0.00101771719462102	0.00996620905227441	0.00776343700222875	HTR2B/ADCY1/SHC1/DUSP14/SOCS2/LYN/CD300A/CAMK1/CDC25B/TRIB1/GADD45G/BAG2/SORL1/NLRC5/EEF1A2/AFAP1L2/MAP3K12/DUSP5/CD74/HEXIM1/VAV2/LRP8/ANG/GMFG/UCHL1/CCL5/PTPN6/CDKN1A/LCP2/SOCS3/IQGAP1/SERINC5/THY1/SLAMF8/SESN2/KLF4/NCKAP1L/FCGR1A/RAC2/KIT/CSPG4/VLDLR/PSRC1/PDGFRB/CXCL10/ADCY3/MAPT/CKS2/DNAJC3/WWTR1/ACSL1/PTPRC/DUSP9/PPARG/PTK2/GDF15/TERF1/NBN/RASSF2/ERBB3/ADRA2A/NEDD9/CSF1R/FGFR1/ADRA2C/PKD2/C…	72	BP
GO:0050690	regulation of defense response to virus by virus	7/989	30/17910	0.00101825717996779	0.00996620905227441	0.00776343700222875	B2M/HCK/LCK/CD247/ATP6V1H/CD8B/AP1S3	7	BP
GO:0010812	negative regulation of cell-substrate adhesion	11/989	67/17910	0.00102916703998232	0.0100596300857689	0.00783620973902497	SERPINE1/FZD7/GBP1/LRP1/SPOCK1/LGALS1/MMP12/JAG1/DLC1/COL1A1/CORO2B	11	BP
GO:0050817	coagulation	33/989	337/17910	0.00104139581006816	0.0101442852706536	0.00790215409071552	PAPSS2/ITPR2/LYN/HPSE/IRF1/P2RX4/SERPINE1/VAV2/PTPN6/PRKCA/LCP2/GATA4/YWHAZ/LCK/FERMT3/WAS/P2RX6/FCER1G/EHD2/VAV1/ANO6/TFPI2/VTN/PLEK/PROS1/CD9/LMAN1/ADRA2A/COL1A1/CAPZA1/COL3A1/ADRA2C/COL1A2	33	BP
GO:0010811	positive regulation of cell-substrate adhesion	15/989	110/17910	0.00104339923545912	0.0101442852706536	0.00790215409071552	ITGA5/FN1/ITGA6/PREX1/IQGAP1/THY1/CD3E/KDR/NID1/FMN1/SMOC2/VTN/SPOCK2/NEDD9/MDK	15	BP
GO:0042035	regulation of cytokine biosynthetic process	15/989	110/17910	0.00104339923545912	0.0101442852706536	0.00790215409071552	CARD11/BCL3/IRF1/LAG3/HMOX1/EBI3/CD3E/CD86/KLF4/STAT3/TYROBP/PTPRC/INPP5D/CYBB/LTB	15	BP
GO:0050864	regulation of B cell activation	15/989	110/17910	0.00104339923545912	0.0101442852706536	0.00790215409071552	CARD11/CD300A/TNFRSF21/CD74/PTPN6/CDKN1A/SLAMF8/CD27/TNFRSF4/NCKAP1L/SAMSN1/TYROBP/PTPRC/INPP5D/ID2	15	BP
GO:0097306	cellular response to alcohol	13/989	88/17910	0.00104470997563447	0.0101442852706536	0.00790215409071552	ADCY1/ITPR2/P2RY6/LRP8/SPIDR/KLF4/SPI1/ADCY3/TP53INP1/PPARG/CYBB/CDH1/CTNNB1	13	BP
GO:0046632	alpha-beta T cell differentiation	14/989	99/17910	0.00105741248528119	0.0102318165569712	0.0079703388562052	BCL3/IRF1/IL12RB1/CD86/NCKAP1L/SATB1/SASH3/STAT3/BATF/LGALS9/PTGER4/EOMES/ANXA1/RORC	14	BP
GO:0098869	cellular oxidant detoxification	14/989	99/17910	0.00105741248528119	0.0102318165569712	0.0079703388562052	MGST2/NQO1/PTGS1/PXDN/PRDX4/SESN2/GSTO2/SELENOS/MGST1/GPX8/CYGB/TP53INP1/CLIC2/S100A9	14	BP
GO:0032956	regulation of actin cytoskeleton organization	30/989	297/17910	0.0010578893102323	0.0102318165569712	0.0079703388562052	PLEKHG2/PAM/KIRREL1/SH3PXD2B/TRPM2/HCK/PREX1/GMFG/RAPGEF3/CORO1A/HCLS1/LRP1/NCKAP1L/WAS/PDGFRB/ARFGEF1/FMN1/TMSB4X/DLC1/PLEK/SPTBN1/GPM6B/PTGER4/RDX/BST2/CSF1R/MET/MDK/CAPG/CORO2B	30	BP
GO:0051346	negative regulation of hydrolase activity	39/989	420/17910	0.00106431217406086	0.0102804465567871	0.00800822045571904	ECM1/C4B/C4A/SERPINB8/SERPINE1/ELFN1/SORL1/CST7/CAMSAP3/IQGAP1/AQP1/GZMA/CD27/KLF4/NCKAP1L/SPOCK1/LGALS3/ARFGEF1/MMP9/CD109/PLN/TFPI2/MDM2/VTN/PROS1/SERPINB9/TERF1/CARD16/SPOCK2/RDX/DHCR24/BST2/SNCA/IFI6/MAP2/IFI16/PHACTR1/C3/NGFR	39	BP
GO:0030041	actin filament polymerization	18/989	145/17910	0.00106924134972411	0.0103145402453753	0.00803477861862125	PLEKHG2/KIRREL1/HCK/MICALL2/PREX1/ANG/AIF1/CORO1A/HCLS1/NCKAP1L/WAS/ARFGEF1/FMN1/TMSB4X/SPTBN1/RDX/COBL/CAPG	18	BP
GO:0015672	monovalent inorganic cation transport	43/989	477/17910	0.00109821830400098	0.0105802207849506	0.00824173736501043	TCIRG1/COX6C/SLC38A6/P2RX4/TRPM4/WNK4/ATP6V0B/SCN1B/COX7A1/TRPM2/KCNK1/MFSD3/AQP1/STOM/COX4I2/NSF/SLC38A8/ATP6V1H/NDUFA4L2/ATP1B2/SLC11A2/HCN2/UCP2/SLC2A10/TMSB4X/ANO6/ATP1B1/COX6A2/SGK1/KCNK2/SLC17A5/ATP6V1C1/KCND3/SLC38A3/NOX5/HPN/ADRA2A/SLC15A3/SLC38A2/PKD2/SLC9A3/SLC1A3/DPP6	43	BP
GO:0042269	regulation of natural killer cell mediated cytotoxicity	8/989	39/17910	0.00111834642953334	0.0107460406592708	0.00837090705643975	CADM1/LAG3/HLA-E/HAVCR2/HLA-F/VAV1/LGALS9/SERPINB9	8	BP
GO:0090279	regulation of calcium ion import	8/989	39/17910	0.00111834642953334	0.0107460406592708	0.00837090705643975	DYSF/TRPV2/PDGFRB/LGALS3/CCL3/PLN/PKD2/CTNNB1	8	BP
GO:0007015	actin filament organization	32/989	325/17910	0.00112476636886765	0.0107936564304096	0.0084079985962228	PLEKHG2/KIRREL1/SH3PXD2B/HCK/MICALL2/PREX1/ANG/AIF1/RAPGEF3/CORO1A/HCLS1/LCP1/NCKAP1L/FHDC1/RAC2/WAS/ARFGEF1/FMN1/TMSB4X/DLC1/PLEK/SPTBN1/PTGER4/RDX/COBL/NEDD9/DPYSL3/SORBS2/MET/PHACTR1/CAPG/CORO2B	32	BP
GO:0034332	adherens junction organization	17/989	134/17910	0.00114144659854149	0.0109394817051375	0.0085215929757652	CADM1/CDH24/NECTIN1/ANG/CAMSAP3/IQGAP1/THY1/LRP1/KDR/FMN1/DLC1/GPM6B/PTK2/CDH1/RDX/CTNNB1/CORO2B	17	BP
GO:0004222	metalloendopeptidase activity	14/950	89/16967	0.000406124256305787	0.0109909835338195	0.0089791429436017	ECE1/ADAM19/ADAMTS2/NRDC/ADAM11/ADAM12/COPS5/MMP9/IDE/TRABD2A/MMP12/ADAMDEC1/ADAM23/MMP2	14	MF
GO:0002020	protease binding	17/950	121/16967	0.000408683723172086	0.0109909835338195	0.0089791429436017	ECM1/DERL1/FN1/SERPINE1/SH3PXD2A/PANX1/LRP1/CD70/KIT/SELENOS/RNF139/SERPINB9/CARD16/CHL1/COL1A1/COL3A1/COL1A2	17	MF
GO:0050808	synapse organization	37/989	394/17910	0.0011547500619949	0.0110526077362369	0.00860971543146983	GPC4/ARC/SPARC/NECTIN1/ADGRB2/THBS2/CAMK1/ELFN1/COL4A1/PLXNB1/MDGA1/C1QC/C1QB/LRP8/NFATC4/NRDC/ADGRB1/YWHAZ/C1QA/IL10RA/ZMYND8/SLIT1/MAP1B/MAPT/NFIA/UBE2V2/PCDHGC3/DOCK10/SPARCL1/PTK2/SNCG/SPOCK2/GABRB3/CLSTN3/CTNNB1/SNCA/C3	37	BP
GO:0043086	negative regulation of catalytic activity	62/989	756/17910	0.0011715130769518	0.0111985102167766	0.00872336995248158	ECM1/C4B/C4A/NQO1/DUSP14/SERPINB8/LYN/CD300A/SERPINE1/TRIB1/ELFN1/BAG2/SORL1/HEXIM1/CST7/GMFG/UCHL1/PTPN6/CAMSAP3/CDKN1A/SOCS3/IQGAP1/THY1/AQP1/ANXA4/GZMA/CD27/KLF4/NCKAP1L/SPOCK1/EDNRB/MAPT/LGALS3/ARFGEF1/MMP9/CD109/DNAJC3/PLN/WWTR1/PTPRC/TFPI2/MDM2/DUSP9/VTN/PPARG/PROS1/SERPINB9/TERF1/CARD16/SPOCK2/RDX/NES/DHCR24/BST2/PARP9/SNCA/IFI6/MAP2/IFI16/PHACTR1/C3/NGFR	62	BP
GO:0043236	laminin binding	7/950	26/16967	0.000433851921458587	0.0114247672650761	0.00933352488927355	ECM1/ITGA6/RPSA/LGALS1/NID1/LGALS3/CTSS	7	MF
GO:0051047	positive regulation of secretion	38/989	409/17910	0.00121317574440991	0.0115689557427734	0.00901193810199046	HTR2B/CADM1/PANX2/P2RX4/TRPM4/NCS1/RAB15/GPR27/ANG/AIF1/PAEP/HLA-E/CASP1/GJA1/AQP1/PANX1/HAVCR2/CD2/LRP1/TNFRSF4/FCER1G/EDNRB/SDCBP/HLA-F/CCL3/MMP12/ITGB2/CD14/OXCT1/LGALS9/SPTBN1/PTGER4/CSF1R/FGFR1/SNCA/MDK/AGT/SPP1	38	BP
GO:1902903	regulation of supramolecular fiber organization	31/989	313/17910	0.00121340607722712	0.0115689557427734	0.00901193810199046	PLEKHG2/KIRREL1/SH3PXD2B/CLIP3/HCK/PREX1/CAMSAP3/RAPGEF3/CORO1A/TUBB4A/HCLS1/NCKAP1L/MAP1B/WAS/PSRC1/MAPT/ARFGEF1/FMN1/TMSB4X/DLC1/PLEK/SPTBN1/PTGER4/MID1/RDX/SNCA/MAP2/CHADL/MET/CAPG/CORO2B	31	BP
GO:0007266	Rho protein signal transduction	19/989	159/17910	0.00124895575336522	0.0118728460363843	0.00924866132720701	PLEKHG2/PLEKHG4/PECAM1/ROPN1B/VAV2/PREX1/PLEKHG4B/WAS/PDGFRB/ADGRG1/VAV1/DLC1/ADRA2A/COL3A1/ROBO1/MCF2/COL1A2/MET/NGFR	19	BP
GO:0072215	regulation of metanephros development	6/989	23/17910	0.00125191702168368	0.0118728460363843	0.00924866132720701	BASP1/CITED1/PDGFRB/STAT1/WWTR1/CTNNB1	6	BP
GO:0045648	positive regulation of erythrocyte differentiation	7/989	31/17910	0.00125333435770787	0.0118728460363843	0.00924866132720701	NCKAP1L/STAT3/STAT1/INPP5D/HMGB2/ISG15/ID2	7	BP
GO:0045920	negative regulation of exocytosis	7/989	31/17910	0.00125333435770787	0.0118728460363843	0.00924866132720701	CD300A/HMOX1/HLA-F/LGALS9/ADRA2A/ANXA1/SNCA	7	BP
GO:1903978	regulation of microglial cell activation	7/989	31/17910	0.00125333435770787	0.0118728460363843	0.00924866132720701	SPHK1/CTSC/CST7/C1QA/CCL3/ITGB2/PTPRC	7	BP
GO:0042509	regulation of tyrosine phosphorylation of STAT protein	12/989	79/17910	0.00125546898028829	0.0118778002371306	0.00925252053035924	TNFRSF1A/CTF1/LYN/PECAM1/CCL5/SOCS3/CNTF/HCLS1/KIT/STAT3/CSF1R/PARP9	12	BP
GO:0015267	channel activity	37/950	370/16967	0.000461028879656164	0.0118926633445998	0.00971577510080983	BAX/PANX2/ITPR2/P2RX4/TRPM4/NCS1/SCN1B/GRID1/TRPM2/TRPV2/PRF1/APOL1/KCNK1/GABRD/CLCNKA/GJA1/STEAP1/AQP1/PANX1/SLC1A4/P2RX6/TTYH3/TMEM37/HCN2/RASA3/ANO6/CLIC2/KCNK2/CYBB/GABRB3/KCND3/ANO9/NOX5/CLIC4/HPN/PKD2/GRIK3	37	MF
GO:0002367	cytokine production involved in immune response	14/989	101/17910	0.00128905119128572	0.0121798811279177	0.00948783427432164	SPON2/FFAR3/TNFRSF1B/TRPM4/B2M/CD74/MR1/HMOX1/HLA-E/KIT/SASH3/FCER1G/HLA-F/BST2	14	BP
GO:0001649	osteoblast differentiation	24/989	222/17910	0.00129381438396424	0.0122092343275498	0.00951069971041303	TCIRG1/CEBPD/TRPM4/MRC2/CITED1/SH3PXD2B/NOCT/GJA1/TMEM119/DNAJC13/BMPR1B/CCL3/JAG1/WWTR1/TMEM64/FGFR2/PTK2/RASSF2/COL1A1/IFITM1/ID2/CTNNB1/TWIST2/FGF9	24	BP
GO:0022803	passive transmembrane transporter activity	37/950	371/16967	0.000485331999388569	0.012269192944543	0.010023382976846	BAX/PANX2/ITPR2/P2RX4/TRPM4/NCS1/SCN1B/GRID1/TRPM2/TRPV2/PRF1/APOL1/KCNK1/GABRD/CLCNKA/GJA1/STEAP1/AQP1/PANX1/SLC1A4/P2RX6/TTYH3/TMEM37/HCN2/RASA3/ANO6/CLIC2/KCNK2/CYBB/GABRB3/KCND3/ANO9/NOX5/CLIC4/HPN/PKD2/GRIK3	37	MF
GO:0033077	T cell differentiation in thymus	11/989	69/17910	0.00132114366550915	0.0124511877427141	0.00969917559790941	CARD11/B2M/CD74/JAG2/MAFB/PRKDC/FZD7/CD3D/CD3E/PTPRC/CTNNB1	11	BP
GO:0008233	peptidase activity	49/950	536/16967	0.000502434720825548	0.0124524997475195	0.0101731364526287	HM13/HTRA1/ECE1/HTRA3/ANPEP/ADAM19/GGT1/VASH1/ADAMTS2/GZMB/CTSC/UCHL1/C2/C1R/CASP1/PSMB8/NRDC/PSMB10/GZMA/C1S/ADAM11/CPS1/PSMB9/GZMH/GZMK/CTSW/ADAM12/COPS5/MMP9/PSMA3/IDE/TRABD2A/BAP1/MMP12/VCPIP1/KLK13/ADAMDEC1/FGL2/ADAM23/MMP2/CARD16/LAP3/CPE/CPM/HPN/CAPN3/CTSS/DPP6/CPQ	49	MF
GO:0061024	membrane organization	60/989	730/17910	0.00132681275734153	0.0124886462600345	0.00972835488141518	RAB31/BAX/SPHK1/CD300A/TLCD1/TAP1/LAPTM4B/ROPN1B/DYSF/REEP1/GZMB/RFTN1/CTSC/COL5A1/SEC24D/AIF1/CD3D/PRKCA/CORO1A/ADGRB1/BIN2/TBC1D1/YWHAZ/CD2/ZMYND8/BAIAP2L2/NCKAP1L/FCGR1A/KIF20A/NSF/SYT11/FCER1G/ATP8B1/STAT3/EHD2/ITGB2/PIK3C2A/ANO6/CCR5/PTPRC/ATP1B1/PPARG/SPTBN1/DCSTAMP/SYNJ2/MSR1/CD9/RAB34/MEGF10/LMAN1/ANO9/MYOF/NOX5/REEP2/DHCR24/CPLX1/ANXA1/SNCA/C3/MTSS1	60	BP
GO:0043403	skeletal muscle tissue regeneration	8/989	40/17910	0.00133127085523679	0.0124986830612677	0.00973617330802743	PKM/DYSF/FZD7/GJA1/CD9/SOX15/CAPN3/ENO3	8	BP
GO:0051281	positive regulation of release of sequestered calcium ion into cytosol	8/989	40/17910	0.00133127085523679	0.0124986830612677	0.00973617330802743	BAX/P2RY6/THY1/CXCL10/CXCL9/CAPN3/PKD2/SNCA	8	BP
GO:0050770	regulation of axonogenesis	18/989	148/17910	0.00135513436878309	0.0126903942794554	0.00988551173322141	FN1/LINGO1/TRPV2/CRABP2/TNFRSF12A/THY1/FSTL4/LRP1/MAP1B/MAPT/OLFM1/PTK2/OMG/ROBO1/MCF2/MAP2/NGFR/SPP1	18	BP
GO:1902600	proton transmembrane transport	18/989	148/17910	0.00135513436878309	0.0126903942794554	0.00988551173322141	TCIRG1/COX6C/ATP6V0B/COX7A1/MFSD3/COX4I2/ATP6V1H/NDUFA4L2/SLC11A2/UCP2/SLC2A10/TMSB4X/COX6A2/SLC17A5/ATP6V1C1/NOX5/SLC15A3/SLC9A3	18	BP
GO:0030100	regulation of endocytosis	27/989	262/17910	0.00137162663032826	0.0128285384080194	0.00999312268475863	RAB31/C4B/C4A/ARC/SPHK1/CD300A/SERPINE1/B2M/DYSF/CLIP3/HCK/C2/IL2RG/LRP1/NCKAP1L/SYT11/SDCBP/LGALS3/IL2RB/CD14/ANO6/PTPRC/VTN/PPARG/NECAB2/SNCA/C3	27	BP
GO:0048608	reproductive structure development	39/989	426/17910	0.00138309915926191	0.0129194433507735	0.0100639354474211	VGF/BAX/HTRA1/BASP1/ADAM19/CITED1/VASH1/PHLDA2/LHB/PLCD1/FOSL1/LFNG/ANG/PRDX4/SOCS3/GATA4/GJA1/CHD7/KIT/PDGFRB/ADGRG1/SCX/HSPA5/NASP/MGST1/BMPR1B/FGFR2/PPARG/EOMES/PTK2/HMGB2/RDH10/SOX15/DHCR24/PKD2/CTNNB1/MDFI/FGF9/SPP1	39	BP
GO:0032637	interleukin-8 production	12/989	80/17910	0.0014043371168213	0.0130846580922541	0.0101926337549317	BCL3/SERPINE1/AFAP1L2/ANXA4/CD2/KLF4/TMSB4X/CD14/PTPRC/LGALS9/ANXA1/CHI3L1	12	BP
GO:0110110	positive regulation of animal organ morphogenesis	12/989	80/17910	0.0014043371168213	0.0130846580922541	0.0101926337549317	BAX/BASP1/TFAP2A/JAG1/FGFR2/HPN/FGFR1/CTNNB1/ROBO1/MDK/AGT/SEMA3C	12	BP
GO:0070371	ERK1 and ERK2 cascade	29/989	289/17910	0.00140655362207683	0.0130887628721038	0.0101958312796478	HTR2B/SHC1/LYN/FN1/P2RY6/MAP3K12/CD74/PTPN6/CAVIN3/PRKCA/GBP1/GATA4/HAVCR2/LRP1/KLF4/KDR/PDGFRB/SEMA6A/CCL3/PTPRC/FGFR2/LGALS9/PTGER4/ATF3/GLIPR2/NECAB2/CSF1R/AGT/CHI3L1	29	BP
GO:0032963	collagen metabolic process	14/989	102/17910	0.00141991183937801	0.0131964063760604	0.0102796829786522	MRC2/ADAMTS2/VSIR/COL5A1/PDGFRB/SCX/MMP9/MMP12/CYGB/PPARG/MMP2/COL1A1/CTSS/COL1A2	14	BP
GO:0007009	plasma membrane organization	13/989	91/17910	0.00143272068024711	0.0132986793619915	0.0103593511733631	TLCD1/DYSF/COL5A1/BIN2/BAIAP2L2/SYT11/EHD2/ANO6/PTPRC/SPTBN1/ANO9/MYOF/MTSS1	13	BP
GO:0030665	clathrin-coated vesicle membrane	14/1000	110/18675	0.00220984812172214	0.0133610817205661	0.0100561509668651	HLA-DRB1/HLA-DQA1/CD74/HLA-DQB1/HLA-DRA/HLA-DRB5/HLA-DPA1/CD3D/FCGR1A/HLA-DPB1/CD9/HLA-DQB2/NCALD/HLA-DQA2	14	CC
GO:0051172	negative regulation of nitrogen compound metabolic process	157/989	2271/17910	0.00146226571951556	0.0135558469846914	0.0105596785623805	ECM1/CHAC1/DLL4/SHC1/C4B/MAP1A/BAX/C4A/BCL3/DDRGK1/SAP30/DUSP14/SERPINB8/LYN/SPHK1/CD300A/BASP1/IRF1/CEBPD/RCOR2/SERPINE1/MLIP/TRIB1/ELFN1/CITED1/BAG2/SORL1/NR6A1/KIRREL1/LAG3/RASD2/LAPTM4B/DYSF/TFAP2A/HEXIM1/NOCT/CST7/LRP8/GLIS2/PRKDC/ANG/GMFG/UCHL1/LMCD1/NFATC4/PTPN6/CDKN1A/GBP1/SOCS3/IRF8/GJA1/THY1/RIDA/ADGRB1/AQP1/GZMA/CD27/HCLS1/TNFRSF4/ZMYND8/MSC/SESN2/KLF4/NCKAP1L/SATB1/NOTCH3/SPOCK1/PLPP3…	157	BP
GO:0001886	endothelial cell morphogenesis	4/989	10/17910	0.00148397080715993	0.013688191300086	0.0106627715990386	PECAM1/COL18A1/CLIC4/MET	4	BP
GO:0071104	response to interleukin-9	4/989	10/17910	0.00148397080715993	0.013688191300086	0.0106627715990386	CITED1/IL2RG/STAT3/STAT1	4	BP
GO:0098883	synapse pruning	4/989	10/17910	0.00148397080715993	0.013688191300086	0.0106627715990386	C1QC/C1QB/C1QA/C3	4	BP
GO:2000425	regulation of apoptotic cell clearance	4/989	10/17910	0.00148397080715993	0.013688191300086	0.0106627715990386	C4B/C4A/C2/C3	4	BP
GO:0008347	glial cell migration	9/989	50/17910	0.00148916503807417	0.0136997007682312	0.0106717371977338	IDH2/P2RX4/SRGAP2/HEXB/LRP1/CSPG4/ADGRG1/CCL3/CTNNB1	9	BP
GO:0050771	negative regulation of axonogenesis	9/989	50/17910	0.00148916503807417	0.0136997007682312	0.0106717371977338	LINGO1/THY1/FSTL4/PTK2/OMG/MCF2/MAP2/NGFR/SPP1	9	BP
GO:1902476	chloride transmembrane transport	11/989	70/17910	0.00149079511751987	0.0136997007682312	0.0106717371977338	SLC1A1/APOL1/GABRD/CLCNKA/SLC1A4/TTYH3/ANO6/CLIC2/GABRB3/CLIC4/SLC1A3	11	BP
GO:0055038	recycling endosome membrane	11/1000	76/18675	0.00230492818928305	0.0138295691356983	0.0104087556639379	B2M/HLA-B/HLA-A/CLIP3/HLA-C/FZD7/HLA-E/PDLIM4/HLA-F/EHD2/HLA-H	11	CC
GO:0071229	cellular response to acid chemical	22/989	199/17910	0.00151537420328683	0.0139082289890709	0.0108341756632711	LYN/FFAR3/P2RY6/COL4A1/NFATC4/FZD7/AQP1/CPS1/SESN2/KLF4/KDR/FGFR2/PPARG/CYBB/MMP2/ASS1/COL1A1/CPEB4/COL3A1/PKD2/COL1A2/PDK4	22	BP
GO:0030851	granulocyte differentiation	7/989	32/17910	0.00152881972319922	0.0139668171997507	0.0108798144693909	DHRS7B/TRIB1/C1QC/HCLS1/SPI1/EVI2B/INPP5D	7	BP
GO:0032633	interleukin-4 production	7/989	32/17910	0.00152881972319922	0.0139668171997507	0.0108798144693909	HLA-E/HAVCR2/CD3E/CD86/SASH3/FCER1G/LGALS9	7	BP
GO:0070232	regulation of T cell apoptotic process	7/989	32/17910	0.00152881972319922	0.0139668171997507	0.0108798144693909	TSC22D3/CCL5/CD27/PDCD1/LGALS3/LGALS9/IDO1	7	BP
GO:0002260	lymphocyte homeostasis	10/989	60/17910	0.00152933805701476	0.0139668171997507	0.0108798144693909	TCIRG1/BAX/LYN/TSC22D3/CD74/CORO1A/NCKAP1L/SIT1/DOCK10/LGALS9	10	BP
GO:0002428	antigen processing and presentation of peptide antigen via MHC class Ib	3/989	5/17910	0.00154339724647547	0.0140256938428165	0.0109256779573979	B2M/HLA-E/HLA-F	3	BP
GO:0014900	muscle hyperplasia	3/989	5/17910	0.00154339724647547	0.0140256938428165	0.0109256779573979	AIF1/HMOX1/KLF4	3	BP
GO:0032596	protein transport into membrane raft	3/989	5/17910	0.00154339724647547	0.0140256938428165	0.0109256779573979	RFTN1/ATP1B1/REEP2	3	BP
GO:1902339	positive regulation of apoptotic process involved in morphogenesis	3/989	5/17910	0.00154339724647547	0.0140256938428165	0.0109256779573979	TNFRSF1A/BAX/TNFRSF1B	3	BP
GO:0031668	cellular response to extracellular stimulus	26/989	251/17910	0.00154873812923345	0.0140568965670573	0.0109499841286482	WIPI1/LYN/P2RX4/TRPM4/FOSL1/ITGA6/AIF1/CDKN1A/HMOX1/SESN2/FADS1/HSPA5/UCP2/PTPRC/MDM2/PPARG/CYBB/ATF3/SLC38A3/COL1A1/SLC38A2/CPEB4/FAS/IFI16/PDK4/FOS	26	BP
GO:0014068	positive regulation of phosphatidylinositol 3-kinase signaling	12/989	81/17910	0.00156748014753753	0.0142095063805063	0.0110688635005758	LYN/PLXNB1/CCL5/PTPN6/HCLS1/KDR/KIT/PDGFRB/PTK2/ERBB3/FGFR1/AGT	12	BP
GO:0051090	regulation of DNA-binding transcription factor activity	39/989	429/17910	0.00157173408543373	0.0142131045517136	0.0110716663893517	CARD11/ADCY1/DDRGK1/SPHK1/TRIB1/NLRC5/FOSL1/HCK/LRP8/GLIS2/HMOX1/ANXA4/HAVCR2/HCLS1/TNFRSF4/KLF4/PLPP3/KIT/STAT3/COPS5/TMIGD3/ITGB2/TMSB4X/MTDH/SGK1/LGALS9/PPARG/EOMES/CARD16/CAPN3/ID2/S100A9/PKD2/CTNNB1/MDFI/TRIM22/BEX1/FOS/AGT	39	BP
GO:0061458	reproductive system development	39/989	429/17910	0.00157173408543373	0.0142131045517136	0.0110716663893517	VGF/BAX/HTRA1/BASP1/ADAM19/CITED1/VASH1/PHLDA2/LHB/PLCD1/FOSL1/LFNG/ANG/PRDX4/SOCS3/GATA4/GJA1/CHD7/KIT/PDGFRB/ADGRG1/SCX/HSPA5/NASP/MGST1/BMPR1B/FGFR2/PPARG/EOMES/PTK2/HMGB2/RDH10/SOX15/DHCR24/PKD2/CTNNB1/MDFI/FGF9/SPP1	39	BP
GO:0031641	regulation of myelination	8/989	41/17910	0.00157519282540556	0.0142269253961262	0.0110824324945329	TNFRSF1B/ITGAX/TYMP/TNFRSF21/CTSC/CST7/LGI4/CTNNB1	8	BP
GO:0002819	regulation of adaptive immune response	18/989	150/17910	0.00157975631433325	0.0142506781354174	0.0111009353068009	TNFRSF1B/IRF1/TRPM4/B2M/IL12RB1/PTPN6/HLA-E/FAM49B/HAVCR2/WAS/SASH3/FCER1G/HLA-F/SAMSN1/PTPRC/ANXA1/CD48/C3	18	BP
GO:0001914	regulation of T cell mediated cytotoxicity	6/989	24/17910	0.00159208428333461	0.0143093428880196	0.0111466337372362	B2M/IL12RB1/HLA-E/FAM49B/HLA-F/PTPRC	6	BP
GO:0090023	positive regulation of neutrophil chemotaxis	6/989	24/17910	0.00159208428333461	0.0143093428880196	0.0111466337372362	DYSF/CD74/NCKAP1L/RAC2/C3AR1/MDK	6	BP
GO:2001026	regulation of endothelial cell chemotaxis	6/989	24/17910	0.00159208428333461	0.0143093428880196	0.0111466337372362	P2RX4/KDR/TMSB4X/SMOC2/FGFR1/MET	6	BP
GO:0001848	complement binding	6/950	20/16967	0.000596275796728868	0.0144940885974094	0.0118410234127737	C4B/C4A/CD93/ITGB2/VSIG4/MEGF10	6	MF
GO:0045860	positive regulation of protein kinase activity	44/989	501/17910	0.00162062173191418	0.0145480903339921	0.0113326122518879	HTR2B/ADCY1/SHC1/CD300A/CAMK1/CDC25B/GADD45G/AFAP1L2/MAP3K12/DUSP5/CD74/LRP8/ANG/CCL5/CDKN1A/LCP2/IQGAP1/NCKAP1L/FCGR1A/KIT/CSPG4/VLDLR/PSRC1/PDGFRB/ADCY3/CKS2/ACSL1/PTPRC/DUSP9/PTK2/GDF15/RASSF2/ERBB3/ADRA2A/NEDD9/CSF1R/FGFR1/ADRA2C/PKD2/ROBO1/SNCA/NRG3/AGT/CHI3L1	44	BP
GO:0043687	post-translational protein modification	34/989	360/17910	0.00163144818153807	0.0146274611897026	0.0113944402383258	SDC2/VGF/C4A/FBXO17/SOCS2/FN1/ELOC/SUMF2/RAB2A/APOL1/GOLM1/SOCS3/LAMC1/PSMB8/PSMB10/PSMB9/IGFBP7/LGALS1/ASB9/CALU/COPS5/PSMA3/DCAF13/DNAJC3/UBD/PSME4/FBXL7/SCG3/SPARCL1/FBXO32/WSB1/C3/CHGB/SPP1	34	BP
GO:0045309	protein phosphorylated amino acid binding	9/950	44/16967	0.000625931482737561	0.0146716169454994	0.0119860561488465	SHC1/VAV2/HCK/PIK3R3/PTPN6/SOCS3/LCK/SAMSN1/VAV1	9	MF
GO:0050839	cell adhesion molecule binding	42/950	444/16967	0.000626793761912158	0.0146716169454994	0.0119860561488465	ITGA5/TGFBI/TAGLN2/PFKP/NECTIN1/LYN/FN1/P2RX4/PKM/ASAP1/PDLIM1/COL5A1/RPL15/ITGA6/PTPN6/PRKCA/IQGAP1/THY1/YWHAZ/ADAM11/FERMT3/LCP1/NOTCH3/KDR/ITGAL/HSPA5/STAT1/ITGB2/VTN/SPTBN1/CD9/ADAM23/CDH1/CPE/RDX/ISG15/CAPZA1/ANXA1/COL3A1/CTNNB1/CAPG/SPP1	42	MF
GO:0051048	negative regulation of secretion	24/989	226/17910	0.00165034808048345	0.0147789372456416	0.0115124364404384	TNFRSF1A/IDH2/CD300A/TNFRSF1B/FN1/WNK4/TNFRSF21/CD74/HMOX1/GBP1/ANXA4/SYT11/HLA-F/ENY2/UCP2/TMSB4X/LGALS9/PTGER4/CARD16/ERBB3/ADRA2A/ANXA1/ADRA2C/SNCA	24	BP
GO:0042100	B cell proliferation	11/989	71/17910	0.00167787134590771	0.0150071745380338	0.0116902277983912	CARD11/BAX/CD300A/TNFRSF21/CD74/CDKN1A/TNFRSF4/NCKAP1L/TYROBP/PTPRC/INPP5D	11	BP
GO:0045202	synapse	80/1000	1091/18675	0.00252957519447745	0.0150624704762066	0.0113366926578654	HTR2B/CADM1/ITGA5/ADCY1/C4B/GPC4/C4A/ARC/SPARC/NECTIN1/LYN/SPHK1/FABP5/P2RX4/CNTNAP1/CAMK1/ELFN1/NCS1/EEF1A2/SH2D5/SRGAP2/GRID1/ASAP1/MDGA1/FOSL1/C1QC/NAAA/C1QB/LRP8/CORO1A/KCNK1/GABRD/ADGRB1/YWHAZ/C1QA/CD3E/PDLIM4/ZMYND8/SPOCK1/MAP1B/NSF/RIMS2/P2RX6/SYT11/STAT3/NPTX1/MAPT/COPS5/OLFM1/MDM2/SYNPR/DOCK10/KCNK2/FGFR2/SPTBN1/SPARCL1/ADAM23/RNF19A/SHC4/GABRB3/PDE4B/CLSTN3/SLC17A5/KCND3/CDH1/GABRA5/PAL…	80	CC
GO:0043270	positive regulation of ion transport	27/989	266/17910	0.00171092465507322	0.0152842602519874	0.0119060709011411	FABP3/BAX/P2RX4/P2RY6/SCN1B/TRPV2/CCL4/CCL5/THY1/PDGFRB/CXCL10/LGALS3/CXCL9/ATP1B2/S100A1/CCL3/TMSB4X/ANO6/ATP1B1/ERFE/SLC38A3/ADRA2A/CAPN3/CTSS/PKD2/SNCA/AGT	27	BP
GO:0032613	interleukin-10 production	9/989	51/17910	0.00172124447528443	0.0153022578803936	0.0119200906205337	BCL3/TNFRSF21/VSIR/SASH3/FCER1G/TYROBP/LGALS9/IDO1/ISG15	9	BP
GO:0048146	positive regulation of fibroblast proliferation	9/989	51/17910	0.00172124447528443	0.0153022578803936	0.0119200906205337	S100A6/SPHK1/FN1/CD74/PRKDC/CDKN1A/AQP1/PDGFRB/AGT	9	BP
GO:0070228	regulation of lymphocyte apoptotic process	9/989	51/17910	0.00172124447528443	0.0153022578803936	0.0119200906205337	BAX/TSC22D3/CD74/CCL5/CD27/PDCD1/LGALS3/LGALS9/IDO1	9	BP
GO:0150077	regulation of neuroinflammatory response	9/989	51/17910	0.00172124447528443	0.0153022578803936	0.0119200906205337	SPHK1/TNFRSF1B/CTSC/CST7/C1QA/MMP9/CCL3/ITGB2/PTPRC	9	BP
GO:0002287	alpha-beta T cell activation involved in immune response	10/989	61/17910	0.00174042943257454	0.0153616346324244	0.0119663436813886	BCL3/IL12RB1/CD86/STAT3/BATF/LGALS9/PTGER4/EOMES/ANXA1/RORC	10	BP
GO:0002293	alpha-beta T cell differentiation involved in immune response	10/989	61/17910	0.00174042943257454	0.0153616346324244	0.0119663436813886	BCL3/IL12RB1/CD86/STAT3/BATF/LGALS9/PTGER4/EOMES/ANXA1/RORC	10	BP
GO:0002709	regulation of T cell mediated immunity	10/989	61/17910	0.00174042943257454	0.0153616346324244	0.0119663436813886	TNFRSF1B/TRPM4/B2M/IL12RB1/HLA-E/FAM49B/WAS/SASH3/HLA-F/PTPRC	10	BP
GO:0003170	heart valve development	10/989	61/17910	0.00174042943257454	0.0153616346324244	0.0119663436813886	DLL4/TNFRSF1A/TNFRSF1B/GATA4/SCX/OLFM1/HECTD1/JAG1/MDM2/ROBO1	10	BP
GO:0032835	glomerulus development	10/989	61/17910	0.00174042943257454	0.0153616346324244	0.0119663436813886	SULF2/BASP1/PECAM1/IQGAP1/NOTCH3/PDGFRB/NID1/JAG1/WWTR1/MTSS1	10	BP
GO:0033627	cell adhesion mediated by integrin	10/989	61/17910	0.00174042943257454	0.0153616346324244	0.0119663436813886	ITGA5/LYN/SERPINE1/CCL5/PTPN6/FERMT3/CD3E/NCKAP1L/VTN/PTK2	10	BP
GO:0007260	tyrosine phosphorylation of STAT protein	12/989	82/17910	0.00174591511676426	0.01537786526587	0.0119789869542319	TNFRSF1A/CTF1/LYN/PECAM1/CCL5/SOCS3/CNTF/HCLS1/KIT/STAT3/CSF1R/PARP9	12	BP
GO:0048736	appendage development	20/989	176/17910	0.00174852796374478	0.01537786526587	0.0119789869542319	BAX/ECE1/PAM/TFAP2A/IFT122/ITGA6/CRABP2/GJA1/CHD7/SCX/FMN1/BMPR1B/IMPAD1/FGFR2/RDH10/FGFR1/ASPH/CTNNB1/SEMA3C/FGF9	20	BP
GO:0060173	limb development	20/989	176/17910	0.00174852796374478	0.01537786526587	0.0119789869542319	BAX/ECE1/PAM/TFAP2A/IFT122/ITGA6/CRABP2/GJA1/CHD7/SCX/FMN1/BMPR1B/IMPAD1/FGFR2/RDH10/FGFR1/ASPH/CTNNB1/SEMA3C/FGF9	20	BP
GO:0070727	cellular macromolecule localization	112/989	1550/17910	0.00179012012630636	0.0157248931238116	0.0122493133039018	RAB31/TNFRSF1A/HM13/MAP1A/BAX/GPC4/BCL3/DDRGK1/DERL1/RPL32/CNTNAP1/CAMK1/SORL1/ROPN1B/SH3PXD2B/RPL35A/CD74/REEP1/GZMB/CLIP3/IFT122/RFTN1/RPL15/MICALL2/RPSA/GPAA1/GLIS2/MTCL1/SEC24D/CAMSAP3/CDKN1A/RAPGEF3/GBP1/IQGAP1/AMN/THY1/STOM/YWHAZ/SPIDR/IL10RA/HCLS1/LRP1/ZMYND8/ASTN2/LCP1/SESN2/RAC2/NSF/RIMS2/GBP2/ITGAL/SYT11/FCER1G/CD247/SDCBP/ENY2/STAT3/SELENOS/HSPA5/AP1S3/TYROBP/EHD2/MAPT/LGALS3/TRAM1/IDE…	112	BP
GO:0060348	bone development	21/989	189/17910	0.00180118481202154	0.015795065646849	0.012303976010557	PAPSS2/SULF2/SPARC/SH3PXD2B/TFAP2A/PLXNB1/PTPN6/GJA1/TMEM119/KIT/SCX/TYROBP/BMPR1B/ANO6/PTPRC/IMPAD1/FGFR2/PTGER4/DHRS3/ZNF385A/COL1A1	21	BP
GO:1901565	organonitrogen compound catabolic process	85/989	1123/17910	0.00180239487232022	0.015795065646849	0.012303976010557	TCIRG1/SDC2/HM13/MAP1A/GPC4/KCTD17/DENND3/DDRGK1/ECE1/DERL1/PPM1K/SPHK1/TNFRSF1B/HPSE/TRIB1/GGT1/BAG2/SORL1/TYMP/BCAT1/EEF1A2/LAPTM4B/DYSF/ENPP2/HEXB/NT5E/CTSC/ALDH4A1/UCHL1/HMOX1/HOGA1/PSMB8/ALDH1L1/NRDC/GJA1/RIDA/ADGRB1/PSMB10/GZMA/LRP1/PSMB9/CSPG4/VLDLR/NSF/SDCBP/ASB9/SELENOS/HSPA5/RNF139/HNMT/RNF43/PSMA3/ADA2/IDE/BAP1/MMP12/DNAJC3/UBE2V2/UBE2W/WWTR1/MDM2/UBD/CDC27/SDS/PSME4/FBXL7/IDO1/IDUA/IF…	85	BP
GO:0030168	platelet activation	18/989	152/17910	0.00183507693072852	0.0160623717095834	0.0125122010003667	ITPR2/LYN/VAV2/PTPN6/PRKCA/LCP2/YWHAZ/LCK/FERMT3/FCER1G/VAV1/PLEK/CD9/ADRA2A/COL1A1/COL3A1/ADRA2C/COL1A2	18	BP
GO:0006956	complement activation	16/989	128/17910	0.00184017004901264	0.0160687834848616	0.0125171956190009	C4B/C4A/C1QC/C1QB/C2/C1R/C1S/C1QA/C3AR1/VTN/VSIG4/PROS1/CD5L/C3/IGHG4/IGLC3	16	BP
GO:0051494	negative regulation of cytoskeleton organization	16/989	128/17910	0.00184017004901264	0.0160687834848616	0.0125171956190009	CLIP3/CORO1A/TUBB4A/MAP1B/WAS/ARFGEF1/TMSB4X/DLC1/SPTBN1/MID1/RDX/SNCA/MAP2/MET/CAPG/CORO2B	16	BP
GO:0003338	metanephros morphogenesis	7/989	33/17910	0.00184925485948822	0.0161099389059435	0.0125492547015662	BASP1/CITED1/PDGFRB/STAT1/FMN1/PKD2/CTNNB1	7	BP
GO:0010039	response to iron ion	7/989	33/17910	0.00184925485948822	0.0161099389059435	0.0125492547015662	B2M/TFAP2A/HMOX1/C1QA/SLC11A2/MDM2/SNCA	7	BP
GO:0002715	regulation of natural killer cell mediated immunity	8/989	42/17910	0.00185318580621791	0.0161251232489091	0.0125610829393059	CADM1/LAG3/HLA-E/HAVCR2/HLA-F/VAV1/LGALS9/SERPINB9	8	BP
GO:0051962	positive regulation of nervous system development	45/989	519/17910	0.00185720368829718	0.0161410273381489	0.0125734718420716	SOCS2/LYN/ADGRB2/TNFRSF1B/THBS2/FN1/P2RX4/CAMK1/ITGAX/FEZ1/SCN1B/WASHC5/TRPV2/CST7/ITGA6/LRP8/CRABP2/IQGAP1/TNFRSF12A/ADGRB1/MAN2A1/C1QA/LRP1/ZMYND8/MAP1B/KIT/VLDLR/RIMS2/HSPA5/MAPT/CCL3/UBE2V2/PPARG/COBL/DPYSL3/FGFR1/ID2/ADRA2C/S100A9/CTNNB1/ROBO1/MDK/NBL1/AGT/NGFR	45	BP
GO:0040013	negative regulation of locomotion	35/989	377/17910	0.00187947665009427	0.0163153626751411	0.0127092748739869	DLL4/IDH2/CD300A/SERPINE1/TRIB1/VASH1/SRGAP2/AIF1/HMOX1/THY1/ADGRB1/SLAMF8/LRP1/ZMYND8/KLF4/WAS/ADGRG1/STAT3/TMIGD3/JAG1/CYGB/DLC1/TP53INP1/PPARG/PTGER4/PTPRU/CDH1/CLIC4/DPYSL3/BST2/IFITM1/COL3A1/ROBO1/NRG3/NBL1	35	BP
GO:0032677	regulation of interleukin-8 production	11/989	72/17910	0.00188367825117436	0.0163325984837118	0.0127227011540619	BCL3/SERPINE1/AFAP1L2/ANXA4/CD2/KLF4/TMSB4X/CD14/PTPRC/LGALS9/ANXA1	11	BP
GO:1990823	response to leukemia inhibitory factor	13/989	94/17910	0.0019334531470997	0.0167248235846535	0.0130282350682997	PTP4A3/PFKP/MRPL15/LAPTM5/SOCS3/MSC/KLF4/SOX1/ADAM23/SPOCK2/SMARCA5/MCF2/SNX10	13	BP
GO:1990830	cellular response to leukemia inhibitory factor	13/989	94/17910	0.0019334531470997	0.0167248235846535	0.0130282350682997	PTP4A3/PFKP/MRPL15/LAPTM5/SOCS3/MSC/KLF4/SOX1/ADAM23/SPOCK2/SMARCA5/MCF2/SNX10	13	BP
GO:0002718	regulation of cytokine production involved in immune response	12/989	83/17910	0.00194070147012519	0.0167678427137429	0.0130617459345503	SPON2/FFAR3/TNFRSF1B/TRPM4/B2M/CD74/HMOX1/HLA-E/SASH3/FCER1G/HLA-F/BST2	12	BP
GO:0002886	regulation of myeloid leukocyte mediated immunity	9/989	52/17910	0.00198139694853976	0.0170994092631593	0.013320028296975	LYN/CD300A/HMOX1/HLA-E/RAC2/FCER1G/ITGB2/LGALS9/C3	9	BP
GO:0008037	cell recognition	16/989	129/17910	0.00199576811573626	0.0171836590296257	0.0133856568374746	CADM1/PECAM1/TNFRSF21/ATP8B3/PRF1/CD209/PAEP/ADGRB1/YWHAZ/HAVCR2/CD6/LGALS3/CD9/MEGF10/ROBO1/SPESP1	16	BP
GO:0034110	regulation of homotypic cell-cell adhesion	6/989	25/17910	0.00199815410968646	0.0171836590296257	0.0133856568374746	LYN/CCL5/PRKCA/LGALS1/CD9/RDX	6	BP
GO:2000482	regulation of interleukin-8 secretion	6/989	25/17910	0.00199815410968646	0.0171836590296257	0.0133856568374746	ANXA4/CD2/TMSB4X/CD14/LGALS9/ANXA1	6	BP
GO:0098562	cytoplasmic side of membrane	16/1000	138/18675	0.00293663973605045	0.0173548784401177	0.0130620619838572	HM13/GEM/S100A6/EEF1A2/HCK/RASAL3/IQGAP1/CD2/KIT/PTPN7/RASA3/GNGT2/PTPRC/CDH1/RGS1/PKD2	16	CC
GO:0031345	negative regulation of cell projection organization	19/989	166/17910	0.00207095129457658	0.0177889406072604	0.0138571566195813	B2M/RAP1GAP/LINGO1/ASAP1/NFATC4/THY1/FSTL4/LRP1/SPOCK1/LGALS1/MDM2/PTK2/OMG/DPYSL3/RTN4RL1/MCF2/MAP2/NGFR/SPP1	19	BP
GO:0007423	sensory organ development	45/989	522/17910	0.00207701058605417	0.0178202188815125	0.0138815216424722	DLL4/TCIRG1/BAX/ECE1/SPARC/NECTIN1/CEBPD/LAMA1/GDF11/COL4A1/SH3PXD2B/TFAP2A/JAG2/IFT122/MAFB/COL5A1/C1QB/CNTF/FJX1/GJA1/THY1/MAN2A1/CHD7/KLF4/KIT/PDGFRB/ATP8B1/STAT3/BMPR1B/JAG1/KCNK2/FGFR2/SOX1/RDH10/GABRB3/GABRA5/CLIC4/HPN/NES/MEIS2/FGFR1/FRZB/CTNNB1/COL11A1/FGF9	45	BP
GO:0007265	Ras protein signal transduction	31/989	324/17910	0.00209429511815126	0.01794762211718	0.0139807656969363	SHC1/PLEKHG2/LYN/PLEKHG4/PECAM1/ROPN1B/VAV2/PREX1/AIF1/CDKN1A/RAPGEF3/RASAL3/PLEKHG4B/WAS/PDGFRB/ADGRG1/CYTH4/DOK2/ARFGEF1/VAV1/RASA3/DLC1/RDX/ADRA2A/DHCR24/COL3A1/ROBO1/MCF2/COL1A2/MET/NGFR	31	BP
GO:0034358	plasma lipoprotein particle	7/1000	37/18675	0.00310104732472455	0.018054986646174	0.013588994904446	SORL1/APOBR/APOL1/VLDLR/SELENOS/MSR1/PLA2G7	7	CC
GO:1990777	lipoprotein particle	7/1000	37/18675	0.00310104732472455	0.018054986646174	0.013588994904446	SORL1/APOBR/APOL1/VLDLR/SELENOS/MSR1/PLA2G7	7	CC
GO:0071375	cellular response to peptide hormone stimulus	29/989	297/17910	0.00212415902296854	0.0181415974559649	0.0141318678175866	TCIRG1/RAB31/ADCY1/SHC1/SOCS2/LYN/FFAR3/ATP6V0B/PRKDC/CPS1/MAP1B/ATP6V1H/STAT3/SELENOS/ADCY3/STAT1/UCP2/IDE/PIK3C2A/MDM2/PPARG/RARRES2/PTK2/GDF15/ASS1/ATP6V1C1/CA2/PDK4/AGT	29	BP
GO:0031214	biomineral tissue development	18/989	154/17910	0.00212431460033891	0.0181415974559649	0.0141318678175866	ECM1/TCIRG1/NECTIN1/TRPM4/TFAP2A/GJA1/TMEM119/BMPR1B/CCL3/ANO6/FGFR2/GPM6B/ISG15/COL1A1/SNX10/COL1A2/SPP1/HTN1	18	BP
GO:1901568	fatty acid derivative metabolic process	18/989	154/17910	0.00212431460033891	0.0181415974559649	0.0141318678175866	TNFRSF1A/MGST2/FABP5/PTGS1/GGT1/CD74/HACD1/TBXAS1/HPGD/MGLL/FADS1/ACSBG1/HSD17B8/PLA2G4C/ACSL1/OXCT1/ACSL6/SCD5	18	BP
GO:0061326	renal tubule development	13/989	95/17910	0.0021293863222316	0.0181638624940358	0.0141492117464074	WNK4/CITED1/COL4A1/STAT1/FMN1/IRX1/JAG1/WWTR1/PGF/PKD2/CTNNB1/AGT/MTSS1	13	BP
GO:0007264	small GTPase mediated signal transduction	41/989	465/17910	0.00213687148730937	0.0182066391462082	0.0141825337289751	SHC1/PLEKHG2/LYN/PLEKHG4/RAP1GAP/PECAM1/SIPA1L2/ROPN1B/SRGAP2/VAV2/PREX1/AIF1/CDKN1A/RAPGEF3/RASAL3/HMOX1/PLEKHG4B/CHN2/RAC2/WAS/PDGFRB/ADGRG1/CYTH4/DOK2/ARFGEF1/ARHGDIG/ARHGAP30/ARHGAP9/VAV1/RASA3/DLC1/DOCK10/RDX/ADRA2A/DHCR24/COL3A1/ROBO1/MCF2/COL1A2/MET/NGFR	41	BP
GO:0043300	regulation of leukocyte degranulation	8/989	43/17910	0.00216846233187124	0.0184331803758836	0.0143590038948895	LYN/CD300A/HMOX1/RAC2/FCER1G/HLA-F/ITGB2/LGALS9	8	BP
GO:0050850	positive regulation of calcium-mediated signaling	8/989	43/17910	0.00216846233187124	0.0184331803758836	0.0143590038948895	P2RX4/P2RY6/CCL4/LMCD1/CD3E/CCL3/ERBB3/PKD2	8	BP
GO:0034613	cellular protein localization	111/989	1543/17910	0.00217201736686158	0.0184421290250805	0.0143659746772533	RAB31/TNFRSF1A/HM13/MAP1A/BAX/GPC4/BCL3/DDRGK1/DERL1/RPL32/CNTNAP1/CAMK1/SORL1/ROPN1B/SH3PXD2B/RPL35A/CD74/REEP1/GZMB/CLIP3/IFT122/RFTN1/RPL15/MICALL2/RPSA/GPAA1/GLIS2/MTCL1/SEC24D/CAMSAP3/CDKN1A/RAPGEF3/GBP1/IQGAP1/AMN/THY1/STOM/YWHAZ/SPIDR/IL10RA/HCLS1/LRP1/ZMYND8/ASTN2/LCP1/SESN2/RAC2/NSF/RIMS2/GBP2/ITGAL/SYT11/FCER1G/CD247/SDCBP/ENY2/STAT3/SELENOS/HSPA5/AP1S3/TYROBP/EHD2/MAPT/LGALS3/TRAM1/IDE…	111	BP
GO:0034762	regulation of transmembrane transport	46/989	538/17910	0.00218981359465964	0.0185718368154678	0.0144670139243821	TCIRG1/GEM/BAX/LYN/FABP5/P2RY6/SCN1B/DYSF/JPH1/CLIP3/PTPN6/CORO1A/CLCNKA/GJA1/THY1/STOM/CHD7/CXCL10/SELENOS/TMEM37/CXCL9/ATP1B2/MMP9/S100A1/HCN2/PLN/TMSB4X/ANO6/ATP1B1/CLIC2/CYBB/PDE4B/KCND3/CA2/ANO9/NOX5/AZIN1/CLIC4/ADRA2A/CAPN3/CTSS/PKD2/SNCA/C3/DPP6/AGT	46	BP
GO:0048638	regulation of developmental growth	31/989	325/17910	0.00219652434001452	0.0186073383746058	0.0144946687845604	SOCS2/BASP1/FN1/PHLDA2/SH3PXD2B/TRPV2/PRKDC/CRABP2/CDKN1A/TNFRSF12A/GJA1/FSTL4/CHD7/LRP1/MAP1B/SASH3/RIMS2/STAT3/MAPT/OLFM1/KCNK2/FGFR2/PTK2/GDF15/SOX15/CAPN3/FGFR1/ARX/MAP2/FGF9/SPP1	31	BP
GO:0032735	positive regulation of interleukin-12 production	7/989	34/17910	0.00221938449784183	0.0187351867219643	0.0145942595703197	IRF1/IRF5/IRF8/LGALS9/IDO1/LTB/MDK	7	BP
GO:1902622	regulation of neutrophil migration	7/989	34/17910	0.00221938449784183	0.0187351867219643	0.0145942595703197	DYSF/CD74/SLAMF8/NCKAP1L/RAC2/C3AR1/MDK	7	BP
GO:2000249	regulation of actin cytoskeleton reorganization	7/989	34/17910	0.00221938449784183	0.0187351867219643	0.0145942595703197	TRPM2/HCK/GMFG/RAPGEF3/HCLS1/CSF1R/MDK	7	BP
GO:0031667	response to nutrient levels	41/989	466/17910	0.00222219931821322	0.0187351867219643	0.0145942595703197	VGF/NQO1/SPARC/WIPI1/P2RX4/TRPM4/PKM/IGFBP2/CDKN1A/C2/HMOX1/GATA4/PANX1/CPS1/CD3E/SESN2/FADS1/MAP1B/P2RX6/CXCL10/HSPA5/STAT1/UCP2/ACSL1/OXCT1/MDM2/POMC/PPARG/CYBB/BCHE/GDF15/ATF3/ASS1/SLC38A3/COL1A1/SLC38A2/CPEB4/FAS/IFI16/PDK4/SPP1	41	BP
GO:0009629	response to gravity	4/989	11/17910	0.00223051267437496	0.0187351867219643	0.0145942595703197	SPARC/PKM/FOSL1/FOS	4	BP
GO:0010623	programmed cell death involved in cell development	4/989	11/17910	0.00223051267437496	0.0187351867219643	0.0145942595703197	BAX/PRKDC/CNTF/KIT	4	BP
GO:0070757	interleukin-35-mediated signaling pathway	4/989	11/17910	0.00223051267437496	0.0187351867219643	0.0145942595703197	EBI3/STAT3/IL12RB2/STAT1	4	BP
GO:0030101	natural killer cell activation	10/989	63/17910	0.00223324369982442	0.0187351867219643	0.0145942595703197	HLA-E/CORO1A/HAVCR2/CD2/HLA-F/TYROBP/ITGB2/PTPRC/ID2/SLAMF7	10	BP
GO:0070372	regulation of ERK1 and ERK2 cascade	27/989	271/17910	0.00223449513278245	0.0187351867219643	0.0145942595703197	HTR2B/SHC1/LYN/FN1/P2RY6/MAP3K12/CD74/PTPN6/CAVIN3/PRKCA/GBP1/GATA4/HAVCR2/LRP1/KLF4/KDR/PDGFRB/SEMA6A/CCL3/PTPRC/FGFR2/LGALS9/ATF3/GLIPR2/NECAB2/CSF1R/CHI3L1	27	BP
GO:1903532	positive regulation of secretion by cell	35/989	381/17910	0.00224116902513908	0.0187697905855398	0.0146212151472591	HTR2B/CADM1/PANX2/TRPM4/NCS1/RAB15/GPR27/ANG/AIF1/PAEP/HLA-E/CASP1/GJA1/PANX1/HAVCR2/CD2/LRP1/TNFRSF4/FCER1G/SDCBP/HLA-F/CCL3/MMP12/ITGB2/CD14/OXCT1/LGALS9/SPTBN1/PTGER4/CSF1R/FGFR1/SNCA/MDK/AGT/SPP1	35	BP
GO:1990748	cellular detoxification	14/989	107/17910	0.00225197876822964	0.0188389143267337	0.0146750608780984	MGST2/NQO1/PTGS1/PXDN/PRDX4/SESN2/GSTO2/SELENOS/MGST1/GPX8/CYGB/TP53INP1/CLIC2/S100A9	14	BP
GO:0045859	regulation of protein kinase activity	59/989	732/17910	0.00226864915007313	0.0189568528753276	0.0147669321691119	HTR2B/ADCY1/SHC1/DUSP14/LYN/CD300A/CAMK1/CDC25B/TRIB1/GADD45G/SORL1/AFAP1L2/MAP3K12/DUSP5/CD74/HEXIM1/LRP8/ANG/GMFG/UCHL1/CCL5/PTPN6/CDKN1A/LCP2/SOCS3/IQGAP1/THY1/SESN2/NCKAP1L/FCGR1A/RAC2/KIT/CSPG4/VLDLR/PSRC1/PDGFRB/CXCL10/ADCY3/CKS2/DNAJC3/WWTR1/ACSL1/PTPRC/DUSP9/PTK2/GDF15/RASSF2/ERBB3/ADRA2A/NEDD9/CSF1R/FGFR1/ADRA2C/PKD2/ROBO1/SNCA/NRG3/AGT/CHI3L1	59	BP
GO:0006968	cellular defense response	9/989	53/17910	0.00227197766493294	0.0189631657877188	0.0147718497759364	TCIRG1/FOSL1/PRF1/LY96/TYROBP/CXCL9/CCR5/CD5L/LSP1	9	BP
GO:0035579	specific granule membrane	12/1000	91/18675	0.00330700851274426	0.0191125639045367	0.0143849751096151	TNFRSF1B/CD93/TRPM2/SLC2A3/STOM/CD53/ITGAL/LAIR1/C3AR1/ITGB2/ANO6/CYBB	12	CC
GO:0051649	establishment of localization in cell	134/989	1919/17910	0.00232985010912918	0.0194242028328982	0.0151309865386884	HTR2B/FABP3/HM13/S100A13/GEM/ADCY1/MAP1A/BAX/DENND3/ARC/DERL1/RPL32/ITPR2/WIPI1/LYN/CD300A/HTATIP2/P2RX4/CAMK1/TRPM4/TAP1/NCS1/P2RY6/CITED1/KLC3/SORL1/FEZ1/VPS53/GPR27/LAPTM4B/WASHC5/SGSM2/JPH1/RPL35A/CD74/TRPM2/REEP1/GZMB/IFT122/RFTN1/CTSC/RPL15/MICALL2/NAAA/RPSA/ASIP/UCHL1/MTCL1/SEC24D/PTPN6/CAMSAP3/CDKN1A/RAPGEF3/HMOX1/CORO1A/BICDL1/LAT2/MAD1L1/THY1/STOM/CHD7/YWHAZ/LCK/HCLS1/LRP1/LCP1/RAC2/SLI…	134	BP
GO:0034765	regulation of ion transmembrane transport	40/989	453/17910	0.00234288374093272	0.0195107945431346	0.0151984393970229	TCIRG1/GEM/BAX/LYN/P2RY6/SCN1B/DYSF/JPH1/PTPN6/CORO1A/CLCNKA/GJA1/THY1/STOM/CHD7/CXCL10/TMEM37/CXCL9/ATP1B2/MMP9/S100A1/HCN2/PLN/TMSB4X/ANO6/ATP1B1/CLIC2/CYBB/PDE4B/KCND3/ANO9/NOX5/CLIC4/ADRA2A/CAPN3/CTSS/PKD2/SNCA/DPP6/AGT	40	BP
GO:0021675	nerve development	11/989	74/17910	0.00235697885289425	0.0196060204806214	0.0152726181105919	TCIRG1/SULF2/TFAP2A/MAFB/CHD7/ATP8B1/GABRB3/GABRA5/ERBB3/CTNNB1/SLC1A3	11	BP
GO:0043011	myeloid dendritic cell differentiation	5/989	18/17910	0.00238116207839601	0.0197625726551561	0.0153945684869273	LTBR/SPI1/BATF/UBD/DCSTAMP	5	BP
GO:0070230	positive regulation of lymphocyte apoptotic process	5/989	18/17910	0.00238116207839601	0.0197625726551561	0.0153945684869273	BAX/CCL5/PDCD1/LGALS9/IDO1	5	BP
GO:0043408	regulation of MAPK cascade	56/989	689/17910	0.00242142163635722	0.0200741028795869	0.0156372430343879	HTR2B/SHC1/DUSP14/LYN/SPHK1/CD300A/LTBR/FN1/TRIB1/GADD45G/P2RY6/SORL1/MAP3K12/DUSP5/CD74/UCHL1/FZD7/PTPN6/CAVIN3/PRKCA/GBP1/GATA4/IQGAP1/CD27/HAVCR2/ULK4/LRP1/KLF4/KDR/KIT/CSPG4/PDGFRB/SEMA6A/SDCBP/COPS5/CCL3/PTPRC/DUSP9/FGFR2/LGALS9/GDF15/MID1/ATF3/RASSF2/GLIPR2/ADRA2A/NECAB2/CSF1R/FGFR1/ADRA2C/FAS/CTNNB1/ROBO1/DOK5/FGF9/CHI3L1	56	BP
GO:0032612	interleukin-1 production	14/989	108/17910	0.0024591565945261	0.0203640270805139	0.0158630870095155	S100A13/PANX2/SPHK1/MR1/CASP1/PANX1/HAVCR2/TYROBP/CCL3/GBP5/LGALS9/CARD16/ANXA1/IFI16	14	BP
GO:0071624	positive regulation of granulocyte chemotaxis	6/989	26/17910	0.00247784324897909	0.0204727631670133	0.0159477898040264	DYSF/CD74/NCKAP1L/RAC2/C3AR1/MDK	6	BP
GO:0072273	metanephric nephron morphogenesis	6/989	26/17910	0.00247784324897909	0.0204727631670133	0.0159477898040264	CITED1/PDGFRB/STAT1/FMN1/PKD2/CTNNB1	6	BP
GO:0042089	cytokine biosynthetic process	15/989	120/17910	0.00251818406627248	0.0207628007141071	0.0161737220730901	CARD11/BCL3/IRF1/LAG3/HMOX1/EBI3/CD3E/CD86/KLF4/STAT3/TYROBP/PTPRC/INPP5D/CYBB/LTB	15	BP
GO:0045670	regulation of osteoclast differentiation	10/989	64/17910	0.00251858125351585	0.0207628007141071	0.0161737220730901	MAFB/TYROBP/CCL3/TMEM178A/TMEM64/INPP5D/RASSF2/CA2/CTNNB1/FOS	10	BP
GO:0030225	macrophage differentiation	8/989	44/17910	0.00252436622471502	0.0207640391474885	0.0161746867828897	TRIB1/C1QC/PRKCA/HCLS1/SPI1/MMP9/CSF1R/ID2	8	BP
GO:0071622	regulation of granulocyte chemotaxis	8/989	44/17910	0.00252436622471502	0.0207640391474885	0.0161746867828897	DYSF/CD74/CCL5/NCKAP1L/RAC2/C3AR1/RARRES2/MDK	8	BP
GO:0006820	anion transport	46/989	542/17910	0.00252793804787395	0.0207702379184292	0.0161795154762712	FABP3/SFXN5/SLCO3A1/P2RX4/WNK4/SLC52A2/P2RY6/G6PC3/SLC1A1/PITPNC1/SLC7A7/APOL1/GABRD/CA12/CLCNKA/GJA1/AQP1/SLC1A4/SFXN1/ABCC4/CA4/ATP8B1/TTYH3/ANO6/ACSL1/SLC16A8/SLC38A5/SLCO2B1/CLIC2/SLC25A32/PPARG/NCOA2/ERFE/GABRB3/SLC17A5/CA2/SLC38A3/ANO9/CLIC4/CPLX1/SLC38A2/FGFR1/SNCA/SLC6A17/SLC1A3/AGT	46	BP
GO:0050769	positive regulation of neurogenesis	40/989	455/17910	0.00253407246096911	0.0207907054518406	0.0161954591922215	SOCS2/LYN/TNFRSF1B/FN1/P2RX4/CAMK1/FEZ1/SCN1B/WASHC5/TRPV2/ITGA6/LRP8/CRABP2/IQGAP1/TNFRSF12A/MAN2A1/C1QA/LRP1/ZMYND8/MAP1B/KIT/VLDLR/RIMS2/HSPA5/MAPT/CCL3/UBE2V2/PPARG/COBL/DPYSL3/FGFR1/ID2/ADRA2C/S100A9/CTNNB1/ROBO1/MDK/NBL1/AGT/NGFR	40	BP
GO:0010769	regulation of cell morphogenesis involved in differentiation	26/989	260/17910	0.00253607112635071	0.0207907054518406	0.0161954591922215	SDC2/ARC/FN1/LINGO1/TRPV2/LRP8/PREX1/NFATC4/CRABP2/GBP1/TNFRSF12A/THY1/FSTL4/LRP1/MAP1B/MAPT/OLFM1/PTK2/OMG/NEDD9/ROBO1/MCF2/MAP2/MDK/NGFR/SPP1	26	BP
GO:0038023	signaling receptor activity	102/950	1344/16967	0.000909612295042997	0.0209045443806245	0.0170780796447307	HTR2B/TNFRSF1A/GPC4/DERL1/NECTIN1/ADGRB2/SPHK1/CD300A/FFAR3/ANPEP/TNFRSF1B/P2RX4/TNFRSF19/CNTNAP1/CYSLTR2/CD93/HLA-DQA1/ITGAX/P2RY6/CSF2RA/SORL1/NR6A1/LAG3/GPR27/GPR176/PLXNB1/GRID1/CD74/GPR162/MR1/HLA-DQB1/LRP8/HLA-DRA/HLA-DOA/IL12RB1/FZD7/PTPN6/HLA-DPA1/CD3D/GABRD/HPGD/EBI3/CD8A/ADGRB1/SLAMF8/CD27/IL2RG/CD7/CD2/IL10RA/CD3E/LRP1/CD86/NOTCH3/KDR/KIT/VLDLR/CD79B/MC1R/PDGFRB/P2RX6/ITGAL/EDNRB/CD247…	102	MF
GO:0034707	chloride channel complex	8/1000	48/18675	0.00367507992145779	0.0210847650968308	0.0158693424192031	GABRD/CLCNKA/TTYH3/ANO6/CLIC2/GABRB3/GABRA5/CLIC4	8	CC
GO:0010720	positive regulation of cell development	45/989	528/17910	0.00258541399447165	0.0211716679325067	0.0164922197963139	SOCS2/LYN/TNFRSF1B/FN1/P2RX4/CAMK1/TRIB1/FEZ1/SCN1B/WASHC5/TRPV2/ITGA6/LRP8/PREX1/CRABP2/IQGAP1/TNFRSF12A/MAN2A1/C1QA/LRP1/ZMYND8/MAP1B/KIT/VLDLR/RIMS2/HSPA5/TYROBP/MAPT/CCL3/UBE2V2/PPARG/COBL/NEDD9/DPYSL3/FGFR1/ID2/ADRA2C/S100A9/CTNNB1/ROBO1/MDK/NBL1/AGT/SEMA3C/NGFR	45	BP
GO:0010524	positive regulation of calcium ion transport into cytosol	9/989	54/17910	0.00259543492076176	0.0212301391409702	0.016537767460523	BAX/P2RX4/P2RY6/THY1/CXCL10/CXCL9/CAPN3/PKD2/SNCA	9	BP
GO:0099081	supramolecular polymer	64/1000	851/18675	0.00376251794092421	0.0214299934896118	0.0161291768329474	MAP1A/TUBB3/KLC3/BAG2/FEZ1/PECAM1/COL4A1/TPPP/COL4A2/COL5A3/DYSF/KATNAL2/JPH1/AHNAK2/HCK/PDLIM1/COL5A1/RCSD1/CAMSAP3/AIF1/CORO1A/MTUS1/TUBB4A/IQGAP1/GJA1/SLC1A4/PDLIM4/LCP1/FHDC1/RAC2/MAP1B/WAS/RMDN1/PSRC1/SELENOS/MAPT/S100A1/FMN1/CDC27/IDO1/SPTBN1/MID1/MMP2/FBP2/PDE4B/FBXO32/PDE4DIP/RADIL/REEP2/NES/COBL/DPYSL3/COL1A1/ANXA1/LRRC39/CAPN3/SORBS2/COL3A1/PKD2/CTNNB1/SNCA/MAP2/COL11A1/COL1A2	64	CC
GO:0032535	regulation of cellular component size	30/989	315/17910	0.00262412148670922	0.021440992635307	0.0167020172581539	PLEKHG2/FN1/KIRREL1/VAV2/HCK/TRPV2/PREX1/CRABP2/CORO1A/TNFRSF12A/AQP1/FSTL4/HCLS1/LRP1/NCKAP1L/MAP1B/WAS/MAPT/ARFGEF1/FMN1/VAV1/OLFM1/TMSB4X/ANO6/PLEK/SPTBN1/RDX/MAP2/CAPG/SPP1	30	BP
GO:0034103	regulation of tissue remodeling	12/989	86/17910	0.00263439194888357	0.0214535565340021	0.0167118042328712	BAX/PRKCA/GJA1/TMEM119/TMEM64/INPP5D/DCSTAMP/CA2/CSF1R/MDK/PDK4/AGT	12	BP
GO:0034446	substrate adhesion-dependent cell spreading	12/989	86/17910	0.00263439194888357	0.0214535565340021	0.0167118042328712	FN1/SRGAP2/MICALL2/PREX1/FZD7/GBP1/LAMC1/FERMT3/PTK2/RADIL/NEDD9/MDK	12	BP
GO:0061097	regulation of protein tyrosine kinase activity	12/989	86/17910	0.00263439194888357	0.0214535565340021	0.0167118042328712	SHC1/AFAP1L2/LRP8/CCL5/THY1/FCGR1A/PTPRC/ERBB3/ADRA2A/NEDD9/CSF1R/AGT	12	BP
GO:0042092	type 2 immune response	7/989	35/17910	0.00264413792572552	0.0214854426820254	0.0167366427748006	ECM1/BCL3/CD74/CD86/BATF/IDO1/ANXA1	7	BP
GO:0060416	response to growth hormone	7/989	35/17910	0.00264413792572552	0.0214854426820254	0.0167366427748006	SOCS2/LYN/CPS1/STAT3/PTK2/GDF15/ASS1	7	BP
GO:0099080	supramolecular complex	64/1000	852/18675	0.00386342593274578	0.0218464229002747	0.0164426003347454	MAP1A/TUBB3/KLC3/BAG2/FEZ1/PECAM1/COL4A1/TPPP/COL4A2/COL5A3/DYSF/KATNAL2/JPH1/AHNAK2/HCK/PDLIM1/COL5A1/RCSD1/CAMSAP3/AIF1/CORO1A/MTUS1/TUBB4A/IQGAP1/GJA1/SLC1A4/PDLIM4/LCP1/FHDC1/RAC2/MAP1B/WAS/RMDN1/PSRC1/SELENOS/MAPT/S100A1/FMN1/CDC27/IDO1/SPTBN1/MID1/MMP2/FBP2/PDE4B/FBXO32/PDE4DIP/RADIL/REEP2/NES/COBL/DPYSL3/COL1A1/ANXA1/LRRC39/CAPN3/SORBS2/COL3A1/PKD2/CTNNB1/SNCA/MAP2/COL11A1/COL1A2	64	CC
GO:0042133	neurotransmitter metabolic process	17/989	145/17910	0.00269519691267171	0.0218762128264213	0.0170410433129046	NQO1/P2RX4/AIF1/RIDA/CPS1/KLF4/SELENOS/HNMT/ITGB2/SDS/SLC25A32/BCHE/ASS1/PRIMA1/PKD2/SLC1A3/AGT	17	BP
GO:0043197	dendritic spine	16/1000	142/18675	0.00390694850203492	0.0219347251614246	0.0165090605875461	ARC/P2RX4/SRGAP2/ASAP1/ADGRB1/CD3E/PDLIM4/ZMYND8/MAP1B/P2RX6/SYT11/MAPT/DOCK10/PDE4B/PALMD/CPEB4	16	CC
GO:0008154	actin polymerization or depolymerization	19/989	170/17910	0.00271834765392498	0.0220398484152114	0.0171685114984736	PLEKHG2/KIRREL1/HCK/MICALL2/PREX1/ANG/AIF1/CORO1A/HCLS1/NCKAP1L/WAS/ARFGEF1/FMN1/TMSB4X/PLEK/SPTBN1/RDX/COBL/CAPG	19	BP
GO:0042107	cytokine metabolic process	15/989	121/17910	0.00273159141405789	0.0221228887050622	0.0172331978857972	CARD11/BCL3/IRF1/LAG3/HMOX1/EBI3/CD3E/CD86/KLF4/STAT3/TYROBP/PTPRC/INPP5D/CYBB/LTB	15	BP
GO:0001846	opsonin binding	5/950	15/16967	0.00102017437220417	0.022334929773933	0.0182466406630815	C4A/CD93/ITGB2/VSIG4/MEGF10	5	MF
GO:0042287	MHC protein binding	8/950	38/16967	0.00102058681719812	0.022334929773933	0.0182466406630815	DERL1/TAP1/LAG3/CD74/HLA-E/FAM49B/CD8A/CD8B	8	MF
GO:0005112	Notch binding	6/950	22/16967	0.00104253232330858	0.022334929773933	0.0182466406630815	CHAC1/DLL4/JAG2/JAG1/DLL3/MEGF10	6	MF
GO:0015175	neutral amino acid transmembrane transporter activity	6/950	22/16967	0.00104253232330858	0.022334929773933	0.0182466406630815	SFXN3/SLC1A1/SLC1A4/SFXN1/SLC38A3/SLC38A2	6	MF
GO:0043281	regulation of cysteine-type endopeptidase activity involved in apoptotic process	21/989	196/17910	0.00280605836392323	0.0227010429660968	0.0176835661411258	BAX/CASP1/AQP1/CD27/LCK/KLF4/MAPT/MMP9/DLC1/MDM2/LGALS9/PPARG/SERPINB9/CARD16/DHCR24/S100A9/FAS/ROBO1/SNCA/IFI6/NGFR	21	BP
GO:0006801	superoxide metabolic process	10/989	65/17910	0.0028323958747289	0.0228889885929298	0.0178299712612782	NQO1/SH3PXD2B/PREX1/SH3PXD2A/TYROBP/MAPT/ITGB2/CYBB/NOX5/AGT	10	BP
GO:0071396	cellular response to lipid	48/989	575/17910	0.0028627899939358	0.0231092686257468	0.0180015641055235	ADCY1/DDRGK1/SPON2/LYN/FFAR3/TNFRSF1B/SERPINE1/TRIB1/P2RY6/NR6A1/HCK/LRP8/NFATC4/CCL5/FZD7/PRKCA/CASP1/IRF8/AQP1/HAVCR2/CD6/CPS1/KLF4/EDNRB/CXCL10/LY96/SELENOS/ADCY3/CCL3/CD14/CCR5/MTDH/FGFR2/PPARG/UBR5/LY86/HMGB2/CARD16/ASS1/PDE4B/FBXO32/COL1A1/ANXA1/CTNNB1/PAQR8/RORC/PDK4/SPP1	48	BP
GO:0030136	clathrin-coated vesicle	19/1000	182/18675	0.00416037779870699	0.0231918932608772	0.0174552618355605	ECE1/WIPI1/HLA-DRB1/HLA-DQA1/CD74/HLA-DQB1/HLA-DRA/HLA-DRB5/HLA-DPA1/CD3D/LRP1/ASTN2/FCGR1A/HLA-DPB1/PIK3C2A/CD9/HLA-DQB2/NCALD/HLA-DQA2	19	CC
GO:0035107	appendage morphogenesis	17/989	146/17910	0.00289774631194162	0.0233403172885352	0.0181815454533559	BAX/ECE1/TFAP2A/IFT122/CRABP2/GJA1/CHD7/FMN1/BMPR1B/IMPAD1/FGFR2/RDH10/FGFR1/ASPH/CTNNB1/SEMA3C/FGF9	17	BP
GO:0035108	limb morphogenesis	17/989	146/17910	0.00289774631194162	0.0233403172885352	0.0181815454533559	BAX/ECE1/TFAP2A/IFT122/CRABP2/GJA1/CHD7/FMN1/BMPR1B/IMPAD1/FGFR2/RDH10/FGFR1/ASPH/CTNNB1/SEMA3C/FGF9	17	BP
GO:0051051	negative regulation of transport	43/989	502/17910	0.00290136858855556	0.0233439808926359	0.018184399312781	TNFRSF1A/GEM/IDH2/CD300A/TNFRSF1B/FABP5/FN1/WNK4/TNFRSF21/DYSF/CD74/HMOX1/GBP1/CORO1A/ANXA4/MAP1B/SYT11/SDCBP/HLA-F/ENY2/SELENOS/LGALS3/MMP9/UCP2/PLN/TMSB4X/CLIC2/LGALS9/GPM6B/PTGER4/CARD16/LMAN1/ANO9/ERBB3/ADRA2A/NECAB2/BST2/ANXA1/LYPLA1/ADRA2C/PKD2/TPR/SNCA	43	BP
GO:0032994	protein-lipid complex	7/1000	39/18675	0.00422205894759542	0.0233699882592253	0.0175893041404642	SORL1/APOBR/APOL1/VLDLR/SELENOS/MSR1/PLA2G7	7	CC
GO:0045089	positive regulation of innate immune response	34/989	373/17910	0.00291010002165363	0.0233886991925706	0.0182192337922274	CADM1/CARD11/LYN/CD300A/IRF1/LAG3/NLRC5/HEXIM1/HCK/RFTN1/CD209/PRKDC/CCL5/HLA-E/PSMB8/PSMB10/HAVCR2/PSMB9/FCER1G/HLA-F/LY96/S100A1/PSMA3/VAV1/MMP12/ITGB2/CD14/GBP5/PSME4/CTSS/PARP9/S100A9/IFI16/MUC7	34	BP
GO:0033628	regulation of cell adhesion mediated by integrin	8/989	45/17910	0.00292436386200488	0.0234323606666391	0.0182532450297579	LYN/SERPINE1/CCL5/PTPN6/FERMT3/CD3E/NCKAP1L/PTK2	8	BP
GO:0031295	T cell costimulation	9/989	55/17910	0.0029543057558797	0.0234323606666391	0.0182532450297579	CARD11/LYN/PTPN6/LCK/CD3E/CD86/LGALS1/PDCD1/VAV1	9	BP
GO:0002885	positive regulation of hypersensitivity	3/989	6/17910	0.00296004447498521	0.0234323606666391	0.0182532450297579	HLA-E/FCER1G/C3	3	BP
GO:0006868	glutamine transport	3/989	6/17910	0.00296004447498521	0.0234323606666391	0.0182532450297579	SLC1A4/SLC38A3/SLC38A2	3	BP
GO:0034201	response to oleic acid	3/989	6/17910	0.00296004447498521	0.0234323606666391	0.0182532450297579	CPS1/ACSL1/ASS1	3	BP
GO:0035740	CD8-positive, alpha-beta T cell proliferation	3/989	6/17910	0.00296004447498521	0.0234323606666391	0.0182532450297579	IRF1/VSIR/HLA-E	3	BP
GO:0042940	D-amino acid transport	3/989	6/17910	0.00296004447498521	0.0234323606666391	0.0182532450297579	SLC1A1/SFXN1/SLC1A3	3	BP
GO:0043305	negative regulation of mast cell degranulation	3/989	6/17910	0.00296004447498521	0.0234323606666391	0.0182532450297579	CD300A/HMOX1/LGALS9	3	BP
GO:0044691	tooth eruption	3/989	6/17910	0.00296004447498521	0.0234323606666391	0.0182532450297579	TCIRG1/COL1A1/SNX10	3	BP
GO:0072675	osteoclast fusion	3/989	6/17910	0.00296004447498521	0.0234323606666391	0.0182532450297579	SH3PXD2A/CD109/DCSTAMP	3	BP
GO:0097187	dentinogenesis	3/989	6/17910	0.00296004447498521	0.0234323606666391	0.0182532450297579	TCIRG1/HTRA1/SERPINE1	3	BP
GO:2000110	negative regulation of macrophage apoptotic process	3/989	6/17910	0.00296004447498521	0.0234323606666391	0.0182532450297579	CCL5/SELENOS/CCR5	3	BP
GO:2000503	positive regulation of natural killer cell chemotaxis	3/989	6/17910	0.00296004447498521	0.0234323606666391	0.0182532450297579	CCL4/CCL5/CCL3	3	BP
GO:2000564	regulation of CD8-positive, alpha-beta T cell proliferation	3/989	6/17910	0.00296004447498521	0.0234323606666391	0.0182532450297579	IRF1/VSIR/HLA-E	3	BP
GO:0007411	axon guidance	22/989	210/17910	0.00298305665068832	0.0235891926132757	0.0183754133418276	SHC1/NECTIN1/TUBB3/RAP1GAP/FEZ1/SCN1B/PRKCA/LRP1/SLIT1/VLDLR/SEMA6A/DOK2/BMPR1B/SPTBN1/PTK2/SEMA3B/CHL1/CSF1R/ROBO1/DOK5/ARX/SEMA3C	22	BP
GO:0043304	regulation of mast cell degranulation	6/989	27/17910	0.00303910013122234	0.0239809078876966	0.0186805501134753	LYN/CD300A/HMOX1/RAC2/FCER1G/LGALS9	6	BP
GO:1902624	positive regulation of neutrophil migration	6/989	27/17910	0.00303910013122234	0.0239809078876966	0.0186805501134753	DYSF/CD74/NCKAP1L/RAC2/C3AR1/MDK	6	BP
GO:0002577	regulation of antigen processing and presentation	5/989	19/17910	0.00308628513692829	0.0242752630300549	0.0189098456853417	TAPBPL/CD74/HLA-DOA/WAS/FGL2	5	BP
GO:0045076	regulation of interleukin-2 biosynthetic process	5/989	19/17910	0.00308628513692829	0.0242752630300549	0.0189098456853417	CARD11/LAG3/CD3E/CD86/PTPRC	5	BP
GO:2000696	regulation of epithelial cell differentiation involved in kidney development	5/989	19/17910	0.00308628513692829	0.0242752630300549	0.0189098456853417	CITED1/MMP9/STAT1/WWTR1/CTNNB1	5	BP
GO:0031348	negative regulation of defense response	24/989	237/17910	0.00309206480192567	0.0242947948722731	0.018925060520371	TNFRSF1A/HTRA1/TNFRSF1B/SIGLEC10/NLRC5/NT5E/CST7/HLA-E/SOCS3/SLAMF8/HAVCR2/KLF4/HLA-F/SELENOS/MMP12/PTPRC/LGALS9/PPARG/VSIG4/PTGER4/SERPINB9/FGL2/IFI16/MDK	24	BP
GO:0002292	T cell differentiation involved in immune response	10/989	66/17910	0.00317666180665228	0.0249063803351354	0.0194014708773589	BCL3/IL12RB1/CD86/STAT3/BATF/LGALS9/PTGER4/EOMES/ANXA1/RORC	10	BP
GO:0046785	microtubule polymerization	10/989	66/17910	0.00317666180665228	0.0249063803351354	0.0194014708773589	TPPP/CLIP3/CAMSAP3/TUBB4A/MAP1B/PSRC1/MAPT/SNCA/MAP2/MET	10	BP
GO:0031115	negative regulation of microtubule polymerization	4/989	12/17910	0.00320051868422763	0.025013597775989	0.0194849906834598	CLIP3/TUBB4A/SNCA/MAP2	4	BP
GO:0043301	negative regulation of leukocyte degranulation	4/989	12/17910	0.00320051868422763	0.025013597775989	0.0194849906834598	CD300A/HMOX1/HLA-F/LGALS9	4	BP
GO:0070493	thrombin-activated receptor signaling pathway	4/989	12/17910	0.00320051868422763	0.025013597775989	0.0194849906834598	HPGD/PLEK/SNCA/MET	4	BP
GO:0008305	integrin complex	6/1000	30/18675	0.00455870348345788	0.0250569296363489	0.0188589720846767	ITGA5/LYN/ITGAX/ITGA6/ITGAL/ITGB2	6	CC
GO:0048015	phosphatidylinositol-mediated signaling	18/989	160/17910	0.00323093347051549	0.0252245547433254	0.0196493210840672	HTR2B/LYN/NCS1/PLXNB1/CCL5/PTPN6/HCLS1/KLF4/KDR/KIT/PDGFRB/CA8/PTK2/ERBB3/CSF1R/FGFR1/PTPN13/AGT	18	BP
GO:0097190	apoptotic signaling pathway	48/989	579/17910	0.00327603597391945	0.0255496138918374	0.0199025343377964	CHAC1/TNFRSF1A/BAX/BCL3/TNFRSF1B/LTBR/P2RX4/SERPINE1/CD74/GZMB/CTSC/ITGA6/NFATC4/CDKN1A/PRKCA/HMOX1/GATA4/CASP1/TNFRSF12A/CD27/YWHAZ/LCK/CD3E/CD70/RRM2B/LY96/SELENOS/TYROBP/LGALS3/MMP9/BMPR1B/CD14/PTPRC/MDM2/LGALS9/IFI27/HMGB2/ATF3/NBN/ZNF385A/ERBB3/FGFR1/S100A9/FAS/CTNNB1/IFI6/IFI16/AGT	48	BP
GO:0044706	multi-multicellular organism process	23/989	225/17910	0.00331548472721057	0.0258299391538498	0.0201209009705201	ITGA5/PAM/IGFBP2/SH3PXD2B/HEXB/FOSL1/HPGD/GJA1/HAVCR2/IGFBP7/MMP9/UCP2/PLA2G4C/LGALS9/IDO1/PGF/MMP2/SLC38A3/SLC38A2/ADRA2C/FOS/AGT/SPP1	23	BP
GO:0043412	macromolecule modification	258/989	4027/17910	0.00332602279319075	0.0258846758033958	0.0201635395032094	HTR2B/ITGA5/PTP4A3/TNFRSF1A/SDC2/ALG1/VGF/CTF1/ADCY1/SHC1/BAX/ADCK5/C4A/DDRGK1/SAP30/DUSP14/DERL1/PARP8/FBXO17/SOCS2/PPM1K/LYN/SPHK1/CD300A/LTBR/FN1/FKBP10/ELOC/GALNT18/LAMA1/TNFRSF19/PAM/CAMK1/SUMF2/CDC25B/TRPM4/WNK4/TRIB1/GADD45G/ELFN1/P2RY6/MAPK12/BAG2/CSF2RA/ALG5/FKBP11/TSPYL5/SORL1/KIRREL1/ADM2/MAN1C1/B3GNT7/PECAM1/RASD2/AFAP1L2/MAP3K12/RNF208/DUSP5/ROPN1B/PPP1R3C/DYSF/SRD5A3/ENPP2/RAB2A/CD7…	258	BP
[truncated: 206 more rows]
