# Supplementary material for: The construction of a hypoxia-based signature identified CA12 as a risk gene affecting uveal melanoma cell malignant phenotypes and immune checkpoint expression
Source: Front Oncol. 2022 Sep 26;12:1008770. doi: 10.3389/fonc.2022.1008770 (PMC9548707; doi:10.3389/fonc.2022.1008770)
Supplement: Supplementary file 1 [file DataSheet_1.zip › Figure 4/Functinoal Enrichment/KEGG.txt]

ID	Description	GeneRatio	BgRatio	pvalue	p.adjust	qvalue	geneID	Count	one_type	two_type
hsa05416	Viral myocarditis	25/532	60/7914	1.58862501627955e-14	4.07804710506116e-12	3.02761949591505e-12	LAMA1/HLA-DRB1/HLA-DQA1/HLA-B/HLA-A/HLA-DMA/HLA-C/HLA-DQB1/PRF1/HLA-DRA/HLA-DOA/HLA-DRB5/HLA-DPA1/HLA-E/CD86/RAC2/HLA-DPB1/ITGAL/HLA-F/HLA-DMB/ITGB2/SGCD/EIF4G3/SGCB/HLA-DQA2	25	Human Diseases	Cardiovascular disease
hsa05330	Allograft rejection	20/532	38/7914	2.70069344706037e-14	4.07804710506116e-12	3.02761949591505e-12	HLA-DRB1/HLA-DQA1/HLA-B/GZMB/HLA-A/HLA-DMA/HLA-C/HLA-DQB1/PRF1/HLA-DRA/HLA-DOA/HLA-DRB5/HLA-DPA1/HLA-E/CD86/HLA-DPB1/HLA-F/HLA-DMB/FAS/HLA-DQA2	20	Human Diseases	Immune disease
hsa04940	Type I diabetes mellitus	21/532	43/7914	4.24988294052403e-14	4.27821549346085e-12	3.17622830291796e-12	HLA-DRB1/HLA-DQA1/HLA-B/GZMB/HLA-A/HLA-DMA/HLA-C/HLA-DQB1/PRF1/HLA-DRA/HLA-DOA/HLA-DRB5/HLA-DPA1/HLA-E/CD86/HLA-DPB1/HLA-F/HLA-DMB/CPE/FAS/HLA-DQA2	21	Human Diseases	Endocrine and metabolic disease
hsa05332	Graft-versus-host disease	20/532	41/7914	1.78800505507859e-13	1.34994381658433e-11	1.00222388613616e-11	HLA-DRB1/HLA-DQA1/HLA-B/GZMB/HLA-A/HLA-DMA/HLA-C/HLA-DQB1/PRF1/HLA-DRA/HLA-DOA/HLA-DRB5/HLA-DPA1/HLA-E/CD86/HLA-DPB1/HLA-F/HLA-DMB/FAS/HLA-DQA2	20	Human Diseases	Immune disease
hsa04145	Phagosome	38/532	152/7914	5.68010429855569e-13	3.43078299632764e-11	2.5470783486155e-11	TCIRG1/ITGA5/TUBB3/THBS2/MRC2/HLA-DRB1/TAP1/ATP6V0B/HLA-DQA1/HLA-B/HLA-A/HLA-DMA/FCGR3A/HLA-C/HLA-DQB1/CD209/HLA-DRA/HLA-DOA/HLA-DRB5/HLA-DPA1/HLA-E/CORO1A/C1R/TUBB4A/FCGR1A/HLA-DPB1/HLA-F/ATP6V1H/HLA-DMB/NCF4/ITGB2/CD14/MSR1/CYBB/ATP6V1C1/CTSS/HLA-DQA2/C3	38	Cellular Processes	Transport and catabolism
hsa04514	Cell adhesion molecules (CAMs)	35/532	147/7914	2.17244121787544e-11	1.09346207966397e-09	8.11806981416613e-10	CADM1/SDC2/NECTIN1/CNTNAP1/HLA-DRB1/HLA-DQA1/PECAM1/HLA-B/HLA-A/HLA-DMA/HLA-C/VSIR/ITGA6/HLA-DQB1/HLA-DRA/HLA-DOA/HLA-DRB5/HLA-DPA1/HLA-E/CD8A/CD2/CD6/CD86/SELPLG/HLA-DPB1/PDCD1/ITGAL/HLA-F/CD8B/HLA-DMB/ITGB2/PTPRC/MPZ/CDH1/HLA-DQA2	35	Environmental Information Processing	Signaling molecules and interaction
hsa04658	Th1 and Th2 cell differentiation	27/532	92/7914	2.57894538554057e-11	1.11263072347607e-09	8.26038146045325e-10	DLL4/HLA-DRB1/HLA-DQA1/MAPK12/HLA-DMA/JAG2/HLA-DQB1/HLA-DRA/HLA-DOA/IL12RB1/HLA-DRB5/HLA-DPA1/CD3D/IL2RG/LCK/CD3E/NOTCH3/HLA-DPB1/CD247/IL12RB2/HLA-DMB/STAT1/IL2RB/JAG1/DLL3/HLA-DQA2/FOS	27	Organismal Systems	Immune system
hsa05320	Autoimmune thyroid disease	20/532	53/7914	6.26046309127777e-11	2.36332481695736e-09	1.75457715584495e-09	HLA-DRB1/HLA-DQA1/HLA-B/GZMB/HLA-A/HLA-DMA/HLA-C/HLA-DQB1/PRF1/HLA-DRA/HLA-DOA/HLA-DRB5/HLA-DPA1/HLA-E/CD86/HLA-DPB1/HLA-F/HLA-DMB/FAS/HLA-DQA2	20	Human Diseases	Immune disease
hsa05150	Staphylococcus aureus infection	27/532	96/7914	7.67682338986672e-11	2.57600073748861e-09	1.91247179186153e-09	C4B/C4A/HLA-DRB1/HLA-DQA1/HLA-DMA/FCGR3A/C1QC/C1QB/HLA-DQB1/HLA-DRA/HLA-DOA/HLA-DRB5/HLA-DPA1/C2/C1R/C1S/C1QA/FCGR1A/SELPLG/HLA-DPB1/ITGAL/HLA-DMB/FPR3/C3AR1/ITGB2/HLA-DQA2/C3	27	Human Diseases	Infectious disease: bacterial
hsa04640	Hematopoietic cell lineage	26/532	98/7914	7.08082780833062e-10	1.94872295924781e-08	1.4467688752868e-08	ITGA5/ANPEP/HLA-DRB1/HLA-DQA1/CSF2RA/HLA-DMA/ITGA6/HLA-DQB1/HLA-DRA/HLA-DOA/HLA-DRB5/HLA-DPA1/CD3D/CD8A/CD7/CD2/CD3E/FCGR1A/KIT/HLA-DPB1/CD8B/HLA-DMB/CD14/CD9/CSF1R/HLA-DQA2	26	Organismal Systems	Immune system
hsa04612	Antigen processing and presentation	23/532	78/7914	7.09799753368408e-10	1.94872295924781e-08	1.4467688752868e-08	B2M/HLA-DRB1/TAP1/HLA-DQA1/CD74/HLA-B/HLA-A/HLA-DMA/HLA-C/HLA-DQB1/HLA-DRA/HLA-DOA/HLA-DRB5/HLA-DPA1/HLA-E/CD8A/HLA-DPB1/HLA-F/CD8B/HSPA5/HLA-DMB/CTSS/HLA-DQA2	23	Organismal Systems	Immune system
hsa05140	Leishmaniasis	22/532	76/7914	2.4690468675684e-09	6.21376795004713e-08	4.61321914729885e-08	HLA-DRB1/HLA-DQA1/MAPK12/EEF1A2/HLA-DMA/FCGR3A/HLA-DQB1/HLA-DRA/HLA-DOA/PTPN6/HLA-DRB5/HLA-DPA1/FCGR1A/HLA-DPB1/HLA-DMB/STAT1/NCF4/ITGB2/CYBB/HLA-DQA2/C3/FOS	22	Human Diseases	Infectious disease: parasitic
hsa05169	Epstein-Barr virus infection	37/532	201/7914	1.31770066067729e-08	3.06111999634264e-07	2.27263352813169e-07	BAX/SAP30/LYN/B2M/HLA-DRB1/TAP1/GADD45G/HLA-DQA1/MAPK12/HLA-B/HLA-A/HLA-DMA/HLA-C/PIK3R3/HLA-DQB1/HLA-DRA/HLA-DOA/HLA-DRB5/HLA-DPA1/CDKN1A/CD3D/HLA-E/CD3E/HLA-DPB1/ITGAL/CD247/HLA-F/CXCL10/STAT3/HLA-DMB/STAT1/MDM2/IRF9/ISG15/FAS/HLA-DQA2/OAS2	37	Human Diseases	Infectious disease: viral
hsa05152	Tuberculosis	33/532	179/7914	7.91248776136881e-08	1.7068366456667e-06	1.26718788960267e-06	TCIRG1/TNFRSF1A/BAX/SPHK1/MRC2/HLA-DRB1/ATP6V0B/HLA-DQA1/ITGAX/MAPK12/CD74/HLA-DMA/FCGR3A/HLA-DQB1/CD209/HLA-DRA/HLA-DOA/HLA-DRB5/HLA-DPA1/CORO1A/IL10RA/FCGR1A/HLA-DPB1/FCER1G/ATP6V1H/HLA-DMB/STAT1/ITGB2/CD14/LSP1/CTSS/HLA-DQA2/C3	33	Human Diseases	Infectious disease: bacterial
hsa05166	Human T-cell leukemia virus 1 infection	37/532	219/7914	1.35902750886432e-07	2.62830434769469e-06	1.95130298382353e-06	TNFRSF1A/ADCY1/BAX/LTBR/B2M/HLA-DRB1/HLA-DQA1/HLA-B/HLA-A/HLA-DMA/HLA-C/FOSL1/PIK3R3/HLA-DQB1/HLA-DRA/HLA-DOA/NFATC4/HLA-DRB5/HLA-DPA1/CDKN1A/CD3D/HLA-E/MAD1L1/IL2RG/LCK/CD3E/HLA-DPB1/ITGAL/SPI1/HLA-F/ADCY3/HLA-DMB/IL2RB/ITGB2/CDC27/HLA-DQA2/FOS	37	Human Diseases	Infectious disease: viral
hsa05323	Rheumatoid arthritis	22/532	93/7914	1.39247912460646e-07	2.62830434769469e-06	1.95130298382353e-06	TCIRG1/HLA-DRB1/ATP6V0B/HLA-DQA1/HLA-DMA/HLA-DQB1/HLA-DRA/HLA-DOA/CCL5/HLA-DRB5/HLA-DPA1/CD86/HLA-DPB1/ITGAL/ATP6V1H/HLA-DMB/CCL3/ITGB2/ATP6V1C1/LTB/HLA-DQA2/FOS	22	Human Diseases	Immune disease
hsa05310	Asthma	12/532	31/7914	3.26140035657914e-07	5.79378180992295e-06	4.30141347338302e-06	HLA-DRB1/HLA-DQA1/HLA-DMA/HLA-DQB1/HLA-DRA/HLA-DOA/HLA-DRB5/HLA-DPA1/HLA-DPB1/FCER1G/HLA-DMB/HLA-DQA2	12	Human Diseases	Immune disease
hsa04659	Th17 cell differentiation	23/532	107/7914	4.63982160771144e-07	7.78458958627142e-06	5.77942691486864e-06	HLA-DRB1/HLA-DQA1/MAPK12/HLA-DMA/HLA-DQB1/HLA-DRA/HLA-DOA/IL12RB1/HLA-DRB5/HLA-DPA1/CD3D/IL2RG/LCK/CD3E/HLA-DPB1/CD247/STAT3/HLA-DMB/STAT1/IL2RB/HLA-DQA2/RORC/FOS	23	Organismal Systems	Immune system
hsa05321	Inflammatory bowel disease (IBD)	17/532	65/7914	8.17795041848229e-07	1.29986369809561e-05	9.65043456585445e-06	HLA-DRB1/HLA-DQA1/HLA-DMA/HLA-DQB1/HLA-DRA/HLA-DOA/IL12RB1/HLA-DRB5/HLA-DPA1/IL2RG/HLA-DPB1/STAT3/IL12RB2/HLA-DMB/STAT1/HLA-DQA2/RORC	17	Human Diseases	Immune disease
hsa05133	Pertussis	18/532	76/7914	1.88821623676673e-06	2.85120651751776e-05	2.11678978121744e-05	ITGA5/C4B/C4A/IRF1/MAPK12/C1QC/C1QB/C2/C1R/CASP1/IRF8/C1S/C1QA/LY96/ITGB2/CD14/C3/FOS	18	Human Diseases	Infectious disease: bacterial
hsa04650	Natural killer cell mediated cytotoxicity	24/532	131/7914	5.3666826426902e-06	7.71780075282114e-05	5.72984161851134e-05	SHC1/HLA-B/GZMB/HLA-A/FCGR3A/HLA-C/VAV2/PIK3R3/PRF1/PTPN6/PRKCA/LCP2/HLA-E/LCK/RAC2/ITGAL/FCER1G/CD247/TYROBP/VAV1/ITGB2/SHC4/CD48/FAS	24	Organismal Systems	Immune system
hsa04672	Intestinal immune network for IgA production	13/532	49/7914	1.37259920274071e-05	0.000180160828051489	0.000133754814830837	LTBR/HLA-DRB1/HLA-DQA1/HLA-DMA/HLA-DQB1/HLA-DRA/HLA-DOA/HLA-DRB5/HLA-DPA1/CD86/HLA-DPB1/HLA-DMB/HLA-DQA2	13	Organismal Systems	Immune system
hsa05205	Proteoglycans in cancer	31/532	204/7914	1.38301943679869e-05	0.000180160828051489	0.000133754814830837	ITGA5/SDC2/ITPR2/HPSE/FN1/MAPK12/VAV2/PIK3R3/FZD7/PTPN6/CDKN1A/PRKCA/IQGAP1/HCLS1/KDR/STAT3/MMP9/VAV1/MDM2/VTN/PTK2/MMP2/RDX/ERBB3/COL1A1/FGFR1/FAS/CTNNB1/TWIST2/COL1A2/MET	31	Human Diseases	Cancer: overview
hsa05145	Toxoplasmosis	21/532	112/7914	1.43174167987939e-05	0.000180160828051489	0.000133754814830837	TNFRSF1A/LAMA1/HLA-DRB1/HLA-DQA1/MAPK12/HLA-DMA/ITGA6/HLA-DQB1/HLA-DRA/HLA-DOA/HLA-DRB5/HLA-DPA1/LAMC1/IL10RA/HLA-DPB1/LY96/STAT3/HLA-DMB/STAT1/CCR5/HLA-DQA2	21	Human Diseases	Infectious disease: parasitic
hsa05165	Human papillomavirus infection	43/532	330/7914	1.78120960344987e-05	0.000215170120096745	0.000159746377067294	TCIRG1/ITGA5/TNFRSF1A/BAX/COL9A3/THBS2/FN1/IRF1/LAMA1/ATP6V0B/PKM/COL4A1/COL4A2/HLA-B/HLA-A/HLA-C/ITGA6/PIK3R3/LFNG/FZD7/CDKN1A/HLA-E/LAMC1/NOTCH3/HES6/PDGFRB/HLA-F/ATP6V1H/STAT1/JAG1/MDM2/VTN/PTGER4/PTK2/IRF9/ATP6V1C1/ISG15/COL1A1/FAS/CTNNB1/COL9A2/COL1A2/SPP1	43	Human Diseases	Infectious disease: viral
hsa05322	Systemic lupus erythematosus	23/532	133/7914	2.24594126295847e-05	0.000260874715928253	0.000193678335631642	C4B/C4A/HLA-DRB1/HLA-DQA1/HLA-DMA/FCGR3A/C1QC/C1QB/HLA-DQB1/HLA-DRA/HLA-DOA/HLA-DRB5/HLA-DPA1/C2/C1R/C1S/C1QA/CD86/FCGR1A/HLA-DPB1/HLA-DMB/HLA-DQA2/C3	23	Human Diseases	Immune disease
hsa05163	Human cytomegalovirus infection	32/532	225/7914	3.93835276854194e-05	0.000440512050407283	0.000327044498908161	TNFRSF1A/ADCY1/BAX/ITPR2/B2M/TAP1/MAPK12/HLA-B/HLA-A/HLA-C/PIK3R3/CCL4/TMEM173/NFATC4/CCL5/CDKN1A/PRKCA/HLA-E/IL10RA/CCL4L2/RAC2/HLA-F/STAT3/ADCY3/CCL3/GNGT2/CCR5/MDM2/PTGER4/PTK2/FAS/CTNNB1	32	Human Diseases	Infectious disease: viral
hsa04974	Protein digestion and absorption	18/532	95/7914	5.04365946814585e-05	0.000543994699778588	0.00040387197996807	COL9A3/SLC1A1/SLC7A7/COL4A1/COL18A1/COL4A2/COL5A3/COL5A1/COL22A1/ATP1B2/ATP1B1/COL1A1/SLC38A2/COL3A1/SLC9A3/COL9A2/COL11A1/COL1A2	18	Organismal Systems	Digestive system
hsa04610	Complement and coagulation cascades	16/532	79/7914	5.66826571571223e-05	0.000590281464187963	0.000438236151523305	C4B/C4A/SERPINE1/ITGAX/C1QC/C1QB/C2/C1R/C1S/C1QA/C3AR1/ITGB2/VTN/VSIG4/PROS1/C3	16	Organismal Systems	Immune system
hsa01522	Endocrine resistance	18/532	98/7914	7.72804125941073e-05	0.000777956153447347	0.000577569399387539	DLL4/ADCY1/SHC1/BAX/MAPK12/JAG2/PIK3R3/CDKN1A/NOTCH3/ADCY3/MMP9/JAG1/MDM2/PTK2/DLL3/MMP2/SHC4/FOS	18	Human Diseases	Drug resistance: antineoplastic
hsa05200	Pathways in cancer	58/532	530/7914	0.000120702091463597	0.00117587198780666	0.000872989659821603	DLL4/MGST2/ADCY1/BAX/NQO1/FN1/ELOC/LAMA1/GADD45G/CSF2RA/COL4A1/COL4A2/JAG2/ITGA6/PIK3R3/IL12RB1/FZD7/CDKN1A/PRKCA/HMOX1/LAMC1/IL2RG/RAC2/NOTCH3/KIT/PDGFRB/SPI1/EDNRB/GSTO2/STAT3/IL12RB2/ADCY3/CKS2/MGST1/MMP9/STAT1/IL2RB/JAG1/GNGT2/MDM2/FGFR2/PPARG/PTGER4/PTK2/GSTA3/PGF/DLL3/MMP2/CDH1/CSF1R/FGFR1/FAS/TPR/CTNNB1/MET/FOS/AGT/FGF9	58	Human Diseases	Cancer: overview
hsa04510	Focal adhesion	28/532	199/7914	0.000143834112501864	0.00135743443673634	0.00100778506456898	ITGA5/SHC1/COL9A3/THBS2/FN1/LAMA1/COL4A1/COL4A2/VAV2/ITGA6/PIK3R3/PRKCA/LAMC1/PARVG/RAC2/KDR/PDGFRB/VAV1/VTN/PTK2/PGF/SHC4/COL1A1/CTNNB1/COL9A2/COL1A2/MET/SPP1	28	Cellular Processes	Cellular community - eukaryotes
hsa00480	Glutathione metabolism	12/532	56/7914	0.000273802005131314	0.00250570319847445	0.00186028156596395	CHAC1/MGST2/IDH2/ANPEP/GGT1/RRM2/RRM2B/GSTO2/MGST1/GPX8/GSTA3/LAP3	12	Metabolism	Metabolism of other amino acids
hsa04060	Cytokine-cytokine receptor interaction	36/532	294/7914	0.000304974300980775	0.00270888937929982	0.00201113083928498	TNFRSF1A/RELT/CTF1/TNFRSF1B/LTBR/TNFRSF19/TNFSF9/CSF2RA/GDF11/TNFRSF21/CCL4/IL12RB1/CCL5/IL32/CNTF/TNFRSF12A/CD27/IL2RG/IL10RA/TNFRSF4/CCL4L2/CD70/CXCL10/IL12RB2/CXCL9/CXCR3/BMPR1B/CCL3/IL2RB/CCR5/GDF15/LTB/CSF1R/FAS/CCL18/NGFR	36	Environmental Information Processing	Signaling molecules and interaction
hsa04933	AGE-RAGE signaling pathway in diabetic complications	17/532	100/7914	0.000321240425159044	0.00277184595422946	0.00205787099425192	BAX/FN1/SERPINE1/MAPK12/COL4A1/COL4A2/PLCD1/PIK3R3/PRKCA/STAT3/STAT1/CYBB/MMP2/COL1A1/COL3A1/COL1A2/AGT	17	Human Diseases	Endocrine and metabolic disease
hsa05164	Influenza A	24/532	170/7914	0.000402700357065957	0.00334096851303915	0.00248039837322181	TNFRSF1A/BAX/HLA-DRB1/HLA-DQA1/HLA-DMA/PIK3R3/HLA-DQB1/HLA-DRA/HLA-DOA/CCL5/HLA-DRB5/HLA-DPA1/PRKCA/SOCS3/CASP1/HLA-DPB1/CXCL10/HLA-DMB/STAT1/DNAJC3/IRF9/FAS/HLA-DQA2/OAS2	24	Human Diseases	Infectious disease: viral
hsa04666	Fc gamma R-mediated phagocytosis	16/532	93/7914	0.000416308797927519	0.00334096851303915	0.00248039837322181	LYN/SPHK1/FCGR3A/ASAP1/VAV2/HCK/PIK3R3/PRKCA/FCGR1A/RAC2/PLPP3/WAS/VAV1/PLA2G4C/PTPRC/INPP5D	16	Organismal Systems	Immune system
hsa05170	Human immunodeficiency virus 1 infection	28/532	212/7914	0.000420386766541349	0.00334096851303915	0.00248039837322181	TNFRSF1A/BAX/ITPR2/TNFRSF1B/ELOC/B2M/TAP1/MAPK12/HLA-B/HLA-A/HLA-C/PIK3R3/TMEM173/NFATC4/CD3D/PRKCA/HLA-E/CD3E/RAC2/CD247/HLA-F/AP1S3/GNGT2/CCR5/PTK2/BST2/FAS/FOS	28	Human Diseases	Infectious disease: viral
hsa04964	Proximal tubule bicarbonate reclamation	7/532	23/7914	0.000566299584188926	0.00438519165192451	0.00325564943136954	AQP1/CA4/ATP1B2/ATP1B1/CA2/SLC38A3/SLC9A3	7	Organismal Systems	Excretory system
hsa05167	Kaposi sarcoma-associated herpesvirus infection	25/532	186/7914	0.00065056015053704	0.00491172913655465	0.00364656084379972	TNFRSF1A/BAX/ITPR2/LYN/MAPK12/HLA-B/HLA-A/HLA-C/HCK/PIK3R3/PREX1/NFATC4/CDKN1A/HLA-E/CD86/HLA-F/STAT3/STAT1/GNGT2/CCR5/IRF9/FAS/CTNNB1/C3/FOS	25	Human Diseases	Infectious disease: viral
hsa04015	Rap1 signaling pathway	27/532	210/7914	0.000808591989572028	0.00593401027067433	0.00440552174156024	ADCY1/MAPK12/RAP1GAP/SIPA1L2/VAV2/PIK3R3/RAPGEF3/PRKCA/LCP2/APBB1IP/RAC2/KDR/KIT/PDGFRB/ITGAL/ADCY3/VAV1/ITGB2/FGFR2/PGF/CDH1/CSF1R/FGFR1/CTNNB1/MET/NGFR/FGF9	27	Environmental Information Processing	Signal transduction
hsa04062	Chemokine signaling pathway	25/532	189/7914	0.000825259706517623	0.00593401027067433	0.00440552174156024	ADCY1/SHC1/LYN/VAV2/HCK/PIK3R3/PREX1/CCL4/CCL5/CCL4L2/RAC2/WAS/CXCL10/STAT3/ADCY3/CXCL9/STAT1/CXCR3/CCL3/VAV1/GNGT2/CCR5/PTK2/SHC4/CCL18	25	Organismal Systems	Immune system
hsa04115	p53 signaling pathway	13/532	72/7914	0.000889465592016024	0.00624694439043812	0.00463784996571391	AIFM2/BAX/SERPINE1/GADD45G/CDKN1A/STEAP3/ADGRB1/RRM2/SESN2/RRM2B/MDM2/FAS/CD82	13	Cellular Processes	Cell growth and death
hsa05418	Fluid shear stress and atherosclerosis	20/532	139/7914	0.000941787220464269	0.00637663245250872	0.00473413284205074	TNFRSF1A/SDC2/MGST2/NQO1/MAPK12/PECAM1/PIK3R3/HMOX1/RAC2/KDR/GSTO2/MGST1/MMP9/BMPR1B/PTK2/GSTA3/MMP2/ASS1/CTNNB1/FOS	20	Human Diseases	Cardiovascular disease
hsa04061	Viral protein interaction with cytokine and cytokine receptor	16/532	100/7914	0.000950160464777789	0.00637663245250872	0.00473413284205074	TNFRSF1A/TNFRSF1B/LTBR/CCL4/CCL5/IL2RG/IL10RA/CCL4L2/CXCL10/CXCL9/CXCR3/CCL3/IL2RB/CCR5/CSF1R/CCL18	16	Environmental Information Processing	Signaling molecules and interaction
hsa05142	Chagas disease (American trypanosomiasis)	16/532	102/7914	0.00118200425040665	0.0077601148613654	0.00576125641502555	TNFRSF1A/ADCY1/SERPINE1/MAPK12/C1QC/PIK3R3/C1QB/CCL5/CD3D/C1QA/CD3E/CD247/CCL3/FAS/C3/FOS	16	Human Diseases	Infectious disease: parasitic
hsa04670	Leukocyte transendothelial migration	17/532	112/7914	0.00122435963134379	0.00786716188650691	0.00584073015624249	MAPK12/PECAM1/VAV2/PIK3R3/RAPGEF3/PRKCA/THY1/RAC2/ITGAL/MMP9/NCF4/VAV1/ITGB2/CYBB/PTK2/MMP2/CTNNB1	17	Organismal Systems	Immune system
hsa04660	T cell receptor signaling pathway	16/532	104/7914	0.00145996074676975	0.00918558636509301	0.00681955348820081	CARD11/MAPK12/VAV2/PIK3R3/PTPN6/CD3D/LCP2/CD8A/LCK/CD3E/PDCD1/CD247/CD8B/VAV1/PTPRC/FOS	16	Organismal Systems	Immune system
hsa04512	ECM-receptor interaction	14/532	88/7914	0.00205226935471765	0.0126486805127496	0.00939062024822467	ITGA5/COL9A3/THBS2/FN1/LAMA1/COL4A1/COL4A2/ITGA6/LAMC1/VTN/COL1A1/COL9A2/COL1A2/SPP1	14	Environmental Information Processing	Signaling molecules and interaction
hsa04380	Osteoclast differentiation	18/532	128/7914	0.00216477943693445	0.0130752677990841	0.00970732673825345	TNFRSF1A/MAPK12/FCGR3A/FOSL1/PIK3R3/LCP2/SOCS3/LCK/FCGR1A/SIRPG/SPI1/TYROBP/STAT1/NCF4/PPARG/IRF9/CSF1R/FOS	18	Organismal Systems	Development and regeneration
hsa05146	Amoebiasis	15/532	102/7914	0.00318856165168061	0.0186124756997059	0.0138182548763937	ADCY1/FN1/LAMA1/COL4A1/COL4A2/PIK3R3/PRKCA/LAMC1/ITGB2/CD14/PTK2/SERPINB9/COL1A1/COL3A1/COL1A2	15	Human Diseases	Infectious disease: parasitic
hsa05340	Primary immunodeficiency	8/532	38/7914	0.00320479714034671	0.0186124756997059	0.0138182548763937	TAP1/CD3D/CD8A/IL2RG/LCK/CD3E/CD8B/PTPRC	8	Human Diseases	Immune disease
hsa04620	Toll-like receptor signaling pathway	15/532	104/7914	0.00385312030998467	0.0219555157285919	0.0163001911822589	MAPK12/IRF5/PIK3R3/CCL4/CCL5/CD86/CCL4L2/CXCL10/LY96/CXCL9/STAT1/CCL3/CD14/FOS/SPP1	15	Organismal Systems	Immune system
hsa00910	Nitrogen metabolism	5/532	17/7914	0.00423183555632795	0.0236669321853896	0.0175707792104845	CA12/CPS1/CA4/CA8/CA2	5	Metabolism	Energy metabolism
hsa04664	Fc epsilon RI signaling pathway	11/532	68/7914	0.00526819328415209	0.0289271703966169	0.0214760797995099	LYN/MAPK12/VAV2/PIK3R3/PRKCA/LCP2/RAC2/FCER1G/VAV1/PLA2G4C/INPP5D	11	Organismal Systems	Immune system
hsa04926	Relaxin signaling pathway	17/532	129/7914	0.00559115495374629	0.0301522999291318	0.0223856391945105	ADCY1/SHC1/MAPK12/COL4A1/COL4A2/PIK3R3/PRKCA/EDNRB/ADCY3/MMP9/GNGT2/MMP2/SHC4/COL1A1/COL3A1/COL1A2/FOS	17	Organismal Systems	Endocrine system
hsa04917	Prolactin signaling pathway	11/532	70/7914	0.00658723382058671	0.0349007826985471	0.025911002839981	SHC1/SOCS2/IRF1/MAPK12/LHB/PIK3R3/SOCS3/STAT3/STAT1/SHC4/FOS	11	Organismal Systems	Endocrine system
hsa05020	Prion diseases	7/532	35/7914	0.00769446566415877	0.0400642867340681	0.0297444861427553	BAX/C1QC/C1QB/CCL5/LAMC1/C1QA/HSPA5	7	Human Diseases	Neurodegenerative disease
hsa04151	PI3K-Akt signaling pathway	36/532	354/7914	0.00788341503038506	0.0403523955792591	0.0299583836123465	ITGA5/COL9A3/THBS2/FN1/LAMA1/G6PC3/COL4A1/COL4A2/ITGA6/PIK3R3/CDKN1A/PRKCA/LAMC1/IL2RG/YWHAZ/KDR/KIT/PDGFRB/IL2RB/GNGT2/MDM2/VTN/SGK1/FGFR2/PTK2/PGF/ERBB3/COL1A1/CSF1R/FGFR1/COL9A2/COL1A2/MET/NGFR/FGF9/SPP1	36	Environmental Information Processing	Signal transduction
hsa04611	Platelet activation	16/532	124/7914	0.00863556994002654	0.0434657020314669	0.032269761354836	ADCY1/ITPR2/LYN/PTGS1/MAPK12/PIK3R3/LCP2/TBXAS1/FERMT3/APBB1IP/FCER1G/ADCY3/PLA2G4C/COL1A1/COL3A1/COL1A2	16	Organismal Systems	Immune system
