# Supplementary material for: The construction of a hypoxia-based signature identified CA12 as a risk gene affecting uveal melanoma cell malignant phenotypes and immune checkpoint expression
Source: Front Oncol. 2022 Sep 26;12:1008770. doi: 10.3389/fonc.2022.1008770 (PMC9548707; doi:10.3389/fonc.2022.1008770)
Supplement: Supplementary file 1 [file DataSheet_1.zip › Figure 5/expTime.txt]

futime	fustat	ECM1	HTR2B	CHAC1	DLL4	TCIRG1	FABP3	WARS	CADM1	ZNF467	ARMC9	ITGA5	PTP4A3	RAB31	AIFM2	TNFRSF1A	MYEOV	SDC2	CALHM2	HM13	SEL1L3	CARD11	ALG1	RELT	S100A13	GEM	VGF	MGST2	TGFBI	CTF1	ISG20	TAGLN2	ADCY1	SHC1	ISM1	MAP1A	KDELR3	COTL1	BAX	ADCK5	FIBCD1	GPC4	IDH2	NQO1	PANX2	PAPSS2	CDH24	KCTD17	CLPB	HTRA1	SULF2	PFKP	S100A6	DENND3	ZNF835	DDRGK1	ABI3	SAP30	ECE1	SFXN5	ARC	SPARC	DUSP14	DERL1	RPL32	SLCO3A1	HCP5	TAPBPL	SFXN3	HTRA3	SERPINB8	PARP8	FBXO17	ITPR2	PLEKHG2	SOCS2	PPM1K	WIPI1	LYN	SPHK1	CD300A	AZGP1	TSC22D1	VOPP1	ANPEP	TNFRSF1B	BASP1	TUBB3	FABP5	HPSE	COL9A3	SLC25A38	COX6C	THBS2	TSC22D3	PTGS1	SLC38A6	LTBR	FN1	FKBP10	HTATIP2	NDUFB9	ODF3L1	OAF	IRF1	ACADVL	ACSF2	SECTM1	CEBPD	DECR1	LAMA1	RCOR2	P2RX4	TNFRSF19	S100A4	TLCD1	SERPINE1	PAM	CNTNAP1	CAMK1	SIGLEC10	SUMF2	DHRS7B	CYSLTR2	CDC25B	TRPM4	MRC2	WNK4	CYC1	B2M	TAP1	TRIB1	CD93	GADD45G	ELFN1	ATP6V0B	HLA-DQA1	TNFSF9	ITGAX	ADAM19	NDUFAF1	PLEKHG4	P2RY6	G6PC3	CITED1	KLC3	MAPK12	PXDN	CPVL	GGT1	BAG2	SLC16A6	ALG5	FKBP11	RAP1GAP	VASH1	TSPYL5	SORL1	GDF11	NR6A1	COQ2	FEZ1	ADM2	SLC1A1	IGFBP2	ADAMTS2	LAG3	MAN1C1	PITPNC1	NLRC5	PHLDA2	SCN1B	RAB15	PSTPIP1	VPS53	B3GNT7	PECAM1	RASD2	SLC7A7	COX7A1	BCAT1	GPR27	EEF1A2	LIMS2	COL4A1	SLC22A18	EFS	AFAP1L2	MAP3K12	LAPTM4B	RNF208	COL18A1	TPPP	DUSP5	SIPA1L2	GREB1	ROPN1B	COL4A2	SH2D5	PPP1R3C	COL5A3	TNFRSF21	DYSF	SRD5A3	TNFAIP8L2	IRF5	SH3PXD2B	PLCD1	FAM173B	ENPP2	KATNAL2	TFAP2A	NKG7	ZNF391	GPR176	SGSM2	MRPL15	PLXNB1	LINGO1	B4GALNT3	ME1	JPH1	SRGAP2	RPL35A	RAB2A	GRID1	CD74	TRPM2	HLA-B	HEXIM1	REEP1	GZMB	CD163L1	HLA-A	HEXB	CLIP3	HLA-DMA	HLA-C	ASAP1	JAG2	MDGA1	AHNAK2	VAV2	NT5E	P4HA1	SULT1A1	IFT122	EXOSC4	FOSL1	HCK	C1QC	TRPV2	RFTN1	PDLIM1	MAFB	GPR162	CTSC	COL5A1	RPL15	LST1	CST7	LAPTM5	ITGA6	PIK3R3	MICALL2	NAAA	MR1	SLC2A3	GPAA1	RCSD1	C1QB	ATP8B3	LRP8	PRF1	CD209	ASIP	GLIS2	ALDH4A1	HLA-DRA	ZNF667	PREX1	PRKDC	LFNG	MYO1G	ANG	HLA-DOA	C8orf33	ATP8B2	GMFG	CCL4	UCHL1	LMCD1	IL12RB1	TMEM173	NFATC4	CCL5	IL18BP	SEC24D	FZD7	PTPN6	AIF1	PHYHIP	HLA-DPA1	SEMA6B	PRDX4	NMNAT3	CRABP2	APOL1	CDKN1A	CD3D	C2	PLXDC1	PAEP	RAPGEF3	RASL11B	RASAL3	PRKCA	LCP2	RNASE6	GOLM1	FMNL1	C2CD2	GBP1	EMP3	HLA-E	CORO1A	KCNK1	CRIP2	IL32	C1R	STEAP3	HSPB8	LAT2	LDLRAD3	MAD1L1	MTUS1	SOCS3	TBXAS1	TACC2	GIMAP4	CNTF	MRPS28	GATA4	CASP1	IRF8	IQGAP1	CA12	LAMC1	PPIC	SQLE	FJX1	HPGD	TMEM200B	PSMB8	TNFRSF12A	ALDH1L1	TNFAIP2	SH3PXD2A	EBI3	MCM4	NSMAF	SERINC5	SLC44A3	SLCO5A1	FAM49B	CD8A	MFSD3	GJA1	THY1	OSGIN2	STEAP1	NT5DC3	ABHD3	AQP1	STOM	SLAMF8	BIN2	ANXA4	PSMB10	MAN2A1	RRM2	GZMA	PLEKHG4B	PANX1	TBC1D1	MGLL	SLC1A4	CD27	MYO1F	SFXN1	IL2RG	FSTL4	CHD7	ABCC4	YWHAZ	C1S	HAVCR2	ULK4	ADAM11	LCK	CHN2	CD7	C1QA	COX4I2	CD2	IL10RA	BTN3A3	CD53	FERMT3	CD6	CPS1	HCLS1	CD3E	APBB1IP	SEC14L2	NOV	LRP1	CLEC11A	PDLIM4	TMEM70	TNFRSF4	CA4	CD86	APOL3	ZMYND8	PSMB9	ASTN2	BAIAP2L2	CD70	MPEG1	MSC	SLC29A4	LCP1	SESN2	PGM1	PARVG	KLF4	NCKAP1L	FHDC1	SATB1	RAC2	KIF20A	MAL2	NOTCH3	SPOCK1	SLIT1	RRM2B	SLC47A1	GIMAP6	MAP1B	WAS	CCNO	TMEM119	APOL6	IGFBP7	GZMH	PBX3	TRIM47	KDR	KIT	LNP1	ST3GAL1	CSPG4	VLDLR	GZMK	LGALS1	SELPLG	NSF	SASH3	PTPN7	HLA-DPB1	CD79B	MANEAL	SIRPG	HES6	C8orf76	PSRC1	MC1R	RIMS2	PDGFRB	COL22A1	P2RX6	RBP7	PDCD1	GBP2	KHDRBS3	CTSW	ITGAL	NID1	SEMA6A	SYT11	SPI1	FCER1G	EDNRB	CD247	SDCBP	HLA-F	ATP6V1H	GSTO2	PHTF1	ENY2	CXCL10	ASB9	SAMSN1	IMPA1	LY96	LAIR1	CD8B	STAT3	MRPL13	TTYH3	HSPA5	NASP	TMEM87B	NPTX1	CYTH4	ADAM12	RNF139	AP1S3	SCCPDH	IL12RB2	CHSY3	TYROBP	TMEM37	EHD2	ZNF135	SIT1	ADCY3	MAPT	DNAJC13	EVI2B	ZNF704	CHI3L2	LGALS3	PPP1R3B	CKS2	DOK2	ARFGEF1	TRAM1	CXCL9	RASSF4	FKBP5	HNMT	NSMCE4A	RNF43	HLA-DMB	SEPHS2	BATF	ARHGDIG	NDUFA4L2	CALU	ATP1B2	COPS5	MGST1	MMP9	S100A1	PSMA3	GPX8	LRP12	ACSBG1	SLC11A2	HCN2	STAT1	FMN1	MYH14	UCP2	IRX1	HSD17B8	RPS6KA2	ARHGAP30	CXXC5	RNF145	CXCR3	MS4A7	NCF4	IDE	FPR3	TAF2	BMPR1B	ARHGAP9	SLC22A17	MS4A6A	TRIM69	DUSP15	EFR3A	NFIA	CD109	HILS1	C16orf45	BAP1	GBP4	MTFR1	VAV1	MMP12	OLFM1	HECTD1	VCPIP1	DNAJC3	PLA2G4C	TCEA1	TMEM68	UBE2V2	PLN	TMEM206	C3AR1	ZNF415	SLC2A10	ITGB2	LOXL4	JAG1	XPOT	CYGB	LYZ	PCDHGC3	RASA3	GFPT1	PLEKHO1	TMSB4X	GNGT2	PIK3C2A	UBE2W	WWTR1	C1orf21	ANO6	CCR5	ACSL1	ANKDD1A	PTPRC	TGS1	SLC16A8	ETV7	TFPI2	IMPAD1	AOAH	POLR2K	OXCT1	SLC38A5	ATAD2	DLC1	SOAT1	MDM2	TMEM64	SYNPR	ACSL6	POMC	INPP5D	SMOC2	ITFG1	DUSP9	ATP1B1	SLCO2B1	MTDH	CDC27	TP53INP1	SDS	DOCK10	CLIC2	POLA1	COX6A2	SLC25A32	CA8	RARRES3	OLFML2B	VPS13B	SGK1	GBP5	FAM167B	GIMAP7	PSME4	KCNK2	PLEK	FGFR2	LGALS9	PPARG	SGCD	FBXL7	UBR5	KLK13	IGSF6	SLC45A2	CTSO	EMID1	VSIG4	IDO1	SPTBN1	FRMD4B	RARRES2	CD52	SNX25	GPM6B	ADAMDEC1	PROS1	SYNJ2	SCG3	STAB1	PTGER4	UBXN2B	MSR1	LY86	IDUA	EIF4G3	MPZ	DHRS3	IFI27	MATK	CYBB	SPARCL1	SLC17A9	EOMES	PTK2	SPATA18	NCOA2	GSTA3	PGF	SERPINB9	C1orf116	SEMA3B	C4orf19	FGL2	PAG1	NIPAL2	OVOL1	BCHE	GDF15	CD9	DLL3	SNCG	SOX1	SUSD2	RTF1	MID1	CCDC140	ADAM23	TCF12	HMGB2	VSTM2L	TERF1	MT1E	MEGF10	RDH10	MMP2	GIPC3	TSPAN5	CARD16	ZNF560	ATF3	RNF19A	SGCB	SPOCK2	IRF9	FBP2	PTPRU	NBN	ASS1	RASSF2	LAP3	SHC4	GABRB3	PDE4B	CLSTN3	YTHDF3	SPON1	SLC17A5	ZNF385A	HRASLS	GLIPR2	MS4A4A	FBXO32	HLA-DQB2	ATP6V1C1	WWP1	SCD5	KCND3	LMAN1	SMARCA5	MT2A	CA2	PDE4DIP	CHL1	CDH1	CD163	ATAD3C	ROPN1	CPE	PLXNC1	RDX	GABRA5	SLC38A3	ANO9	ISG15	MYOF	ME3	RADIL	INTS8	NOX5	CD5L	AZIN1	REEP2	LSP1	ERBB3	CPM	CLIC4	SOX15	NCALD	TRA2A	HPN	ADRA2A	NES	COBL	AHCYL2	NECAB2	NEDD9	NAPSB	TPD52	BEX5	DHCR24	RTTN	PALMD	DPYSL3	GBP3	CPLX1	TMEM165	COL1A1	CAPZA1	KIF17	BST2	IFITM1	TSPAN10	GALNT14	LRRC39	B4GALNT4	SLC15A3	FAM91A1	SLC38A2	CPEB4	CAPN3	LTB	PLEKHF2	GNPTAB	MTMR10	CTSS	PRIMA1	SORBS2	LACTB2	CD48	CSF1R	MEIS2	FGFR1	PARP9	LYPLA1	ID2	COL3A1	KIF21A	EPDR1	FRZB	INPP4B	ASPH	RGS1	UTP23	EFCAB1	ADRA2C	ALDH1L2	S100A9	STK32A	RECQL	OXR1	FAS	PKD2	PTPN13	PLEKHB1	PDE3A	TPR	CTNNB1	KCNE4	ROBO1	DOK5	RAD21	TWIST2	FAM129A	MDFI	GALNTL6	SNCA	MPPED2	PLA2G7	SLC9A3	RTN4RL1	ARMC1	TMEM176B	ARX	ENO3	MCF2	HLA-DRB6	IFI6	COL9A2	MAP2	COL11A1	IFI16	LHFPL3	GRIK3	TRIM22	SLC6A17	SNX10	COL1A2	PAQR8	CHADL	CCL18	MET	TMEM176A	MYO7B	RORC	MDK	NRG3	DKK3	SLC1A3	SSX1	PHACTR1	BTN3A1	CD82	HAAO	SLAMF7	PDK4	WSB1	C3	MUC7	CAPG	FOS	DPP6	EMCN	AGT	SEMA3C	CHGB	NGFR	CORO2B	FGF9	MTSS1	OAS2	YJEFN3	HHATL	CHI3L1	SPESP1	DCT	SPP1	PRAME	HTN1	CRABP1
TCGA-WC-A87Y-01	1314	1	6.617126688215	7.85500859518707	8.25738925709886	4.87999241463727	5.41432262459512	9.21059074540626	10.4381399979944	4.65251517644302	3.17047808880841	6.13711246761039	3.95616912618519	8.08210591956614	4.9618807310106	5.90987604727063	6.80843010199267	3.59555259290973	4.44640512421703	4.51469543605364	7.77215553050487	4.40427507532758	4.61004741862097	5.34794056413272	3.21132344551166	7.20514126291374	4.58495047821239	5.1176784216634	7.26262107461296	4.69289693489198	1.96250127161062	2.64163226453103	8.8659698348867	4.06523193189416	7.00266201995056	3.19307876803073	3.75819336095926	6.74713090370251	5.70280296902894	7.85357280373386	5.43829285157915	3.53610762211773	1.59364108610349	5.90211362681122	7.06272292547298	4.19314328525114	3.63030994103163	2.19965161698728	4.35256009846171	4.09500366993292	8.13377721815867	4.94623163122896	7.45201632311566	10.2664797011672	3.85816704104325	0.712672546067542	7.77001498843312	3.97630955656964	3.78280378406619	5.38890071934905	4.00851826247267	2.68612666665641	9.03876401467648	4.91297888829622	6.00222206703848	9.18356839321793	2.09037414580428	7.06756235560781	6.02924128088642	6.72824434407105	3.76115759558456	2.82534909021902	3.3091793895826	2.67978228783459	4.82499844193177	2.75808183034881	3.59483873137074	5.50645088135996	7.20803629430107	4.1220332197217	5.36873692509039	2.88764633507003	2.84935060123351	6.17903823539562	4.96551049287294	1.29903184311641	4.90741948683271	5.41405906541406	3.4105619969885	5.67283376486789	1.90455384654655	5.97793814605858	3.63203550398342	9.044833145531	4.25331237157898	5.44334838860033	3.45763224319291	4.68810872571269	7.84641809528408	5.30803534955812	7.90144618419719	5.80070502588667	8.89556680036916	2.93390438220879	6.64277217437655	4.84716060239297	8.24163953053525	2.90038188437695	4.10684828450078	5.77335419348146	7.60087778650879	2.03033466569458	3.88301174531722	5.8145783645131	4.84395772259245	6.68805164071952	4.50280603219254	2.42646202137395	5.33504692560203	4.47476309493319	2.80455254929857	2.60067961671399	8.44827781212013	6.51374638441667	5.25174597722368	4.80200084477794	3.92096398795539	3.56124303091525	0.510577959444735	8.74798347586116	12.0276143879306	8.08630185336778	6.17982411774952	2.77806997848253	3.71315030262092	6.60470873896054	7.70045012215435	5.27622008535959	4.82281476997746	3.66300867256961	1.58395514797559	5.14631267170801	1.24353504057258	2.12500366106074	7.41668776462727	11.1021312215827	1.95757403041956	3.6808317991544	3.7824672780657	6.41238608465555	3.11702972043868	2.77264918097457	5.7812896755381	6.95775096322655	5.62910944630196	5.55792774013725	3.67894740038706	5.25184215189505	2.92092684153539	4.68581067000409	0.71942555631622	4.19535468578045	5.55055410540334	1.13220633338342	2.55710394605951	5.70283593013572	3.22472579290403	4.60839884399787	5.0664371179312	4.12803433941517	4.9082965379878	6.39537904008663	4.61562698880651	4.46661406982381	3.33681394495627	5.07443436167345	3.26838318867185	3.35932465590753	3.03319691020568	3.29900633842433	4.2808731932038	3.24948311462552	2.123938620942	7.63592122588848	3.09848322845158	3.79691541098756	7.05489187872065	2.09397453654879	2.84043221433379	4.81372476470753	9.27732739047812	3.1844389980157	8.06987452454054	3.50324695414937	3.22220424041091	4.01753535643357	5.70892936524446	2.16804121538018	4.54385898609423	2.31202354270511	4.69007006943784	1.77901592319047	3.27957678236246	2.74612978410945	5.30728643459273	3.16214089746232	3.22588137605339	4.5389577505636	3.65477005332555	4.42661431426476	3.54397711393759	2.93148469649095	7.20739117808303	5.92871780721528	1.14043577050346	4.15627120865094	6.49473000556978	7.73395149818021	5.20952315918729	4.96046537410255	3.06294629288489	4.35504587356764	1.57639152759571	4.87299369988018	8.48450230449187	7.65619100973902	3.56243171781803	11.7767323976171	2.3347741968199	13.2632143205712	5.79641008559008	2.95418960882015	1.06418547240708	2.14164205155132	12.8400335715681	8.26577208191443	6.12557134460391	6.76611939673644	12.2702798480819	6.39112137949501	4.90109568938859	3.02241344586067	4.78728879385809	6.46162825207045	6.8095404944656	6.71277734391238	3.73579942537751	3.52944617186991	7.99109209136995	4.06966006736349	3.63001398948484	8.24819419754788	7.64518141766831	3.99281645938979	6.76682437408758	3.76398513888087	3.77854817964476	4.84597973143458	2.97891697991693	8.89060263977959	3.59731067114316	5.75294443359803	6.96522556496714	3.20254043555402	3.52289941874847	4.22157784158847	4.02870970203621	4.50178878913417	3.72155530907569	8.94589530294177	3.04438747420236	8.6425503206048	1.39068089094583	2.88517507889824	4.3399340685908	3.13825959289794	3.61952100325551	3.14058906469177	5.82785712345513	9.96278685944959	0.772666745832873	4.51288233565189	6.2801085556757	3.18488454439783	2.15597067066675	1.44807737587044	4.66297279566153	7.29051010926029	6.25440110897355	4.40219484747163	3.49512590201945	7.67253707578993	1.74611838726327	2.99353470428475	6.80257969368155	3.94667191614269	6.49250793124196	3.61783093090266	3.57747837733914	5.06433061506554	4.80606364754331	5.26721291585361	2.92881277640256	7.19293584185901	2.53980871516422	7.60320274611126	2.08939238548376	3.65040728705017	6.8147670165324	8.55251886498912	4.82567726865518	6.88989207754252	3.24193290347993	3.63337773315832	0.961226727100521	1.94633897768439	2.69702670680449	5.29541300278631	3.1979007665068	4.56804366088257	6.81500279687128	4.17425779474826	4.00469823252182	5.19787993457722	7.91891569795862	11.4250406707874	4.93494905653571	3.65792920113752	6.51363159729101	4.88722597795741	6.88201326111749	3.51730593278872	6.74463339321559	2.73750138373579	5.45396427800623	6.56631499391439	2.54335853627961	4.01634565986598	3.680638294538	4.07384507758855	4.38881842612713	2.53608598235064	6.35711156352937	0.182049614878951	4.29687583837696	3.39668368630889	7.01475586199074	2.29972059243824	5.28994620333428	3.74531694174011	4.83023047438358	2.6346185908901	0.22262962212027	4.60767770248171	8.53361979971716	5.72842530948305	2.49250594442944	4.0238106741275	5.3729218093534	2.84688620505288	5.71766052249186	6.39883465366456	4.47552009084785	3.39740322247294	1.80493658821576	5.35986936271695	5.11118075048935	6.28214304340229	4.48694793944849	4.11016276231127	4.31472769913193	0.906325333147864	6.02004942689305	4.18384456329085	3.84945289285041	8.01187967575432	2.69747938010394	2.70367527051433	6.22918778085006	6.93309811372642	3.91228770873795	1.25557263950712	4.31474872272355	2.69861522037724	4.10580377191708	5.29127091306097	3.35574701452712	4.9818695455062	4.12699432477423	3.55926786605985	3.88582032388448	4.60603174787648	2.1751700713129	4.32856004563727	3.20685323709102	8.75558930944039	6.67071006152494	3.44253908657671	2.97783088198807	2.34435556767101	3.74885298315192	3.41299215698415	3.54012648833811	8.74520841876827	3.14051381024195	4.57123507624972	3.78137125503882	5.70284285464227	4.85074692598956	7.65059656036302	2.17496274281354	0.487786073608225	4.83541176594655	4.61503132318941	2.90284634804753	3.72097884514435	3.05640213967874	6.71091798862097	3.32595696082936	3.39744936243337	5.48103538793758	2.32421612515539	1.56054768996371	2.58543706932735	4.49197876562416	4.90360809925445	6.15093695373061	5.37872315677748	5.49429847467853	3.04299813949287	3.86822646744141	3.90510728461599	2.86946794776221	4.46795762251978	4.82813597631458	5.56366487651848	2.73459344134459	2.12516339889196	2.66269110245794	3.71550903985874	2.36312200502479	4.69371777024134	1.08329030993274	2.08491499982566	3.4529251031896	4.52423296680955	1.3020844568287	6.11288462747104	2.05302616279236	2.85980976984018	4.55578548519821	4.08893533576985	4.47264567943998	1.73283748118469	4.57189216678953	9.13724247274564	1.61872636385152	3.25937900899466	3.61424810782038	4.66649074799169	7.65455082466715	4.05339550201307	7.00566721191837	7.0012314006367	5.86459474718412	4.34497190738821	10.2231087605339	3.99634083660628	5.28357031328095	3.63028197970302	2.90928329178764	9.05163774242018	6.47451829983502	1.79183782074752	3.14088301022128	7.40183095968728	3.97169528760109	5.55202133380268	3.49525896281489	1.96476383458577	3.66971619083687	3.81501484113669	3.19685282264044	5.14121450629781	2.58391327998846	5.62773843719686	2.3166601538641	4.46322157988736	3.40969112125697	2.90822014760689	4.22890024855017	5.52399689440639	5.18110453903115	6.54258788149544	5.8143514880424	2.66153527710644	10.7698725472165	8.88577719859872	7.6157399727137	1.09535127782091	4.15603330814122	5.82015649194575	2.12361124190172	5.4905386834589	2.50212510616052	4.59981705595519	8.84268096242994	3.19538114531687	4.11802742259079	7.09978226315936	5.49731057513261	7.35046984269012	8.34194617572357	5.26240196104343	3.44770745979205	3.05261482488173	3.62871994507566	4.0696471795873	5.76008252627996	3.05993061405808	4.88927153161336	0.659593979008735	4.71348357351357	7.5551443357932	4.1830306873913	5.31730623935001	1.80542000154122	3.18404903202623	4.85684629222271	4.46502432306142	5.93130460723628	3.09711014852165	5.86229540916023	2.50010551694468	9.03118233188218	3.46562451955794	5.23374505636877	3.04983443819081	5.37642618534305	7.87222853756673	1.76399278486609	4.4715054947055	2.35867644618705	3.54182207947591	4.32510717491011	1.40896288442836	4.10432743324718	6.95135233060457	2.55403941790961	2.58050707787879	8.09466309252065	6.63165595824007	6.74149934555318	5.39269281814424	5.59213706734394	1.81392194009127	9.59251608937983	7.27990767831984	5.29824296780356	3.18957046407433	2.80036650878481	6.50004864720913	3.77806451000646	8.13527217947625	5.6322978835199	4.94188004920296	4.79216350478716	2.70833558203816	4.31972702810776	4.8052031873733	3.24055430054981	5.36209706838292	7.75961126569579	2.68438272198947	3.94278378328171	3.42831460878582	4.55992614708894	2.62935778589331	4.46970432588765	2.33856675177079	3.51183233576419	6.15858666549574	4.85960137554917	5.84978438995693	3.0375393108154	5.99785690857922	2.13513818901118	2.11795995566123	2.23001666859693	5.16420380597635	4.41784576541963	3.58512599689452	4.76978231615379	2.81354233809079	0	5.84732299055711	7.16964745632595	3.9414181097725	5.54061194333262	5.39752438806114	6.02849843011823	4.24500423529118	5.31269929486731	6.08023724236771	4.42999884682995	3.44569770615935	2.47876062560394	5.06763441493956	4.52973725529803	4.49468057086857	3.8418876009962	5.51297396103429	9.1235089414072	5.7265200887475	6.17066299161851	4.74599828483525	5.01708632782857	4.04025771558414	8.84219380722458	3.75001258389946	5.32318341462178	4.0036265212427	4.20869126542696	4.85761729063983	5.24362490993997	2.97346268221647	7.36918552511241	4.00269172037652	3.15600158510902	5.14695045893206	2.46550019032148	4.16048137698648	3.39577793567844	5.67526550237103	2.74546194903888	7.10223924392675	5.77656805053812	7.3801216184332	2.3056626937543	2.4236747059663	5.24851813818278	5.19124244614572	4.10817314912902	4.24667486234742	2.9707366146383	0.599499952205307	3.28407151450402	3.62363864333804	5.70514299749662	4.89262611261723	5.11017153393995	3.72162201963079	6.21401519989592	4.50887039440546	4.49813276597601	2.72951774946328	3.49837215095084	3.37001553854849	2.98582463594132	3.7235137837169	5.6373575264228	2.80207634873913	7.55116068330259	2.23872939516564	3.66627371943717	6.78469896391227	3.14032467520802	6.6863240313632	3.75517814921862	5.2519837517498	1.42492531210662	3.13653741437736	2.71360256446735	4.61058550174248	2.96562786495718	5.9182068405766	3.78582148932466	5.67371611787443	0.623424810794759	3.2084428133224	7.21378663407164	5.52549011479536	3.79592899255999	4.11892114471193	1.84147281742336	8.3894902353873	2.75168137302139	7.57121793207056	4.58956935714985	6.45597435609766	8.31553770145249	1.27950398249446	5.89649564780424	3.53663980848016	3.1143108820318	4.39063329596595	6.26653226670783	4.87968371404961	2.90526308738661	3.59066908098182	4.94675050760436	5.83061559794602	0.484677770970716	4.64835786964977	7.65756998364231	2.74977001373781	3.88279660262808	9.39498715718446	0.915071482403375	3.03813342274206	6.69243696258452	3.96560607196399	4.56913013000435	1.15167895559397	2.58040408483779	3.80631993245192	1.4709923126029	3.88930609452312	0.533683343557727	3.24499236593077	4.51555477312899	5.94063754676127	2.5466762029656	1.92532764967385	8.99636219284058	5.6211185260279	0.805877918245758	4.38895339831975	5.41122962445175	2.92637845586471	5.20458483756088	2.61241029976729	5.34697638512609	5.15235623999917	5.60844349677614	4.43541990818891	4.27793863981426	4.86237203843633	5.97388123901955	2.13091176551905	5.41641146268663	4.97561459643325	1.28718561891419	2.66601642444954	4.33479493030736	0.11969373814604	3.46227485894301	4.56768598674734	4.6468227810775	4.58777061687344	3.09076910144542	0.357810962729391	5.61321602885509	5.30363683673479	6.11148124952722	4.18592044719602	7.08316549040673	1.16290543077988	3.45093461550473	2.222324200858	4.6564631916183	5.90801473831517	5.31595851294196	3.78500957045677	6.10332096378616	1.85897084175746	4.41442106631546	3.67586898705655	5.87867826432727	3.72665032398776	6.55689102852978	5.44931936450702	5.91802384538995	5.05806058070659	5.37973635363819	5.0643508804069	8.10314667970361	5.72901975034994	5.06615766301538	2.28695830625877	8.6379177540484	3.3646903642935	1.19971317154692	0.63999364965347	6.39483084570207	8.01905302273115	5.26148756383134	1.14707610967879	4.35895038899456	1.56877734524264	7.22540701403136	3.15489553667029	2.53315016498083	1.63500487729348	4.64636084126619	3.35914287723091	0.170874943762573	6.66144178595373	4.30049863009657	4.65395941416954	4.85278990445202	3.22366055953629	7.03754475765978	2.10068907985889	5.13239505493226	6.16261086354939	4.5877040204398	2.63762647442469	7.08753179193915	3.43153992547763	7.21883927731628	4.52923438113713	3.24030852800865	3.32074806495994	3.88332168996425	3.11907923270053	3.27594672876637	5.81936801652987	1.9364001161504	4.06222189558486	4.30659253999239	3.50564199256045	6.28972198073437	4.05638063510998	8.16401237954689	2.03577485699777	7.65056712266966	7.10737402390342	9.66674878199878	4.80122023322643	6.84847271707275	4.2264021733694	5.1380854026851	5.92810544927108	5.77158613013149	4.27938660354243	6.72235945783346	3.59480290961257	4.45143203335703	6.70439891748603	5.66576311908076	5.2081344516027	3.83053929130587	3.91994830810344	5.26268984610999	4.69869077794257	5.08409743958782	3.59309795978613	4.99407369663053	3.91672121306458	5.85179001087532	5.26096882196204	3.54158050512286	4.16157170562285	3.8149143837598	7.06045816459835	4.94866111425925	6.25398454041382	4.90972798922006	4.18623826883263	0.214979473327613	2.95830075102738	5.21014140606132	2.92694103919914	6.74605473529694	3.34214423578868	4.67697989025169	4.88366235670336	6.41899255272577	3.11509019031074	7.01840272621231	1.22615767797122	4.72420659116049	8.17115127185889	2.63323147452507	1.63778364668168	3.4912412639147	7.28489348669426	4.46772226509609	4.48376419394957	1.7637876035497	0.303515413987221	4.34425116148032	1.126053704179	1.62002423633053	1.70342323172715	5.6308445971763	5.35684807923652	5.81651241521265	0.564584301910572	3.65792577227638	1.05827492874834	5.44157477389952	8.20567352883797	5.39892390000995	3.99684426243548	2.04731886185875	6.66894595190847	4.79449488748188	3.04791227541919	5.84203473899981	8.33711608963123	4.42672634326495	5.3377934989128	4.74508078961139	2.78858047981482	2.63273631736036	7.89142040205365	4.85881652129807	0.244428002104756	0.518476322152965	7.792915203188	3.32397353991555	8.7372155645093	6.47931464697113	5.20160445811783	5.95648581823481	6.3669226001827	5.5421177981315	3.01067673428203	2.16580230602169	0.737849839458071	6.10541806600328	6.83881691755997	0.969453413638994	5.63755866252204	6.60122569207338	2.72629435614565	3.23521911727184	4.67080578600277	2.12839008341676	3.6875366543765	6.42682494841996	4.7766583187453	4.80091283883126	7.39362984987348	3.7808203070613	0.68707923715689	2.90683250191858	7.70578304177956	0.366008809356819	1.97738287787238	8.34470246867316	0.721386834788324	3.85108237478907	8.54268793050821
TCGA-WC-A87W-01	1703	0	2.67116585706491	3.32638864164525	2.60936043607967	2.02275839757816	4.07542823308708	5.48083446056428	6.5266853005649	2.15716727200783	1.2090459222135	4.10994637858612	1.83517990432788	5.8506714267593	2.57142052379998	4.28169973358911	5.70076650704239	0.738947044055639	2.3726067009996	3.54001238580686	6.27439250440866	0.859185272062139	1.29146211040646	4.36107421122886	1.57308847992019	5.3499444616973	3.56454889160424	1.98828622072259	4.50823721017211	5.2301468972186	3.77011016173303	1.17903835486316	7.51088994092005	0.677956214365508	5.84636268020727	1.06453868777143	1.48843634240068	4.95929535995749	4.63008681783958	6.54369213723009	3.69096903591172	0.139476698672854	0.95010151609384	5.36587517183682	2.80936772568	0.549743484239377	2.12319007487992	0.938345644135398	2.09229100642601	3.72715480644028	6.61456115053533	3.47202369491166	5.37124345639493	8.69144238839431	2.43675324437296	2.73859448684701	6.78191569973905	1.55870356091778	2.48488571506505	4.0680705659461	2.01106512765243	0.670874952897504	7.44310931333536	3.49577189968113	4.66203968275641	11.2488342517613	0.879087156583726	1.36707298971955	4.33185423570369	5.24734500265186	1.5693846358027	1.40138908711675	1.3324238057175	5.15610047450434	2.10034460627901	2.25762529264051	1.42935083207461	3.72883042643182	4.87221905513413	2.67094635919657	2.00595108899414	1.01115424649666	8.38827737766131	5.48020403891487	4.01017202467127	1.17432267970152	2.34280304287322	3.1998091097692	0.894156231761512	4.44696813671967	0.912401232440042	3.52082954021716	5.45923061098495	7.63822954134532	1.80408908882008	3.88768025465409	1.34244210164058	3.29046495328892	6.61138841394407	2.93362173437728	7.07272644611407	2.48222177480603	7.75635683321007	1.43079320492369	5.38674129268796	1.6305396694305	7.34810757340112	4.86613253132038	1.13948259252851	5.20250666282438	6.3177702130907	1.12880742627784	2.49965814915805	4.34856812126749	3.3090939491885	2.47532072874072	2.75519417584541	0.670374919169462	3.95762491649355	2.92396378308807	2.84432337994283	0.814444519401555	7.01170024764799	4.91089524370536	0.190743290695353	3.72918185281122	3.46980524559287	4.67594856722474	3.95542998510588	7.02350376548271	8.91799348312208	3.87400114979417	4.696474074915	1.33683007997472	0.734985637599257	6.51418571210207	5.60799069496029	3.07784200324951	1.85057862229234	1.50869130560957	0.416628455370314	4.71190728228303	3.8184385079376	0.64405478327556	6.03238895657512	7.79458287137973	3.27806535749224	2.15143704921813	1.61903779066481	2.77857509214901	1.69611225172989	0.628641938898484	3.06990714672964	5.6441582584908	4.70352987741379	3.77252968359407	2.31783137775495	3.80118556407165	1.74188069740803	3.36931990341377	2.12250872924126	3.47859523189332	5.04806830910921	0.207195942829797	1.83190236656068	6.1335429767251	1.40884607161336	0.263722767794748	2.65040774662091	2.79685396124538	1.20592419765259	4.05384379622691	2.36303311018037	2.32554702499963	1.02419200141836	4.11366299793979	2.09032603918872	2.30538836580837	0.622158864921683	2.15046804303439	3.45504256616672	0.587110132311111	3.47013595231313	1.21215779302798	5.10981979159289	2.70745698352268	4.14586572683945	5.98067381867145	2.3111118723491	3.52404862672402	8.28225908612571	5.00205482723761	6.08844884089005	2.32497098994163	1.65073974822451	2.66874182778665	3.22685390295093	3.84025575285769	3.55606149049984	0.518916483769287	6.89030805888278	1.17673445650756	2.92600131683792	1.32948989384067	3.06978979789795	1.73227484434685	1.91714872643155	3.313315662605	5.10308466264847	2.91780808643808	7.52066582026398	2.03456965348963	9.66696850765353	1.53730103760783	3.43538136800857	3.05549433340007	5.22624493644339	6.45032015808094	8.12804434385141	4.71568858993773	1.09459416515272	1.0450815527541	0.970070485319502	5.09567804401967	10.5536187352314	6.1146291768049	2.81389690995422	9.00656956974968	1.00064690366853	8.0174453837231	4.77209996016551	0.804077521057122	0.314582961512736	0.328297765176574	10.3943072696107	6.52033345247163	3.89038637645445	5.18257749700526	8.74281399633564	5.14463744340362	4.38955166889179	0.812063523581388	3.86351529030614	5.03854943649753	3.05868015438556	4.8872591274471	1.79942389564962	5.51524157187036	6.45343971372375	1.75450144944273	1.9541907257501	5.76319005384398	2.82740586700987	2.66959443143731	4.32227862719435	2.77085673705617	1.12159103750658	4.95548671249091	2.39198515246075	10.4004237202445	1.7741431181909	0.774082209312167	4.54891990823258	2.55540291587578	1.44574047350125	2.34248050393665	3.4171744407551	3.58935362669145	1.09274124476384	7.94983779714959	1.92549248795739	5.75493024804993	0.933371553347459	0.994948731806595	0.533007492091929	0.548504885984936	0.207467100107511	2.07339901451334	3.26487537197228	7.66446364033249	3.29883453645197	3.14529007625282	5.47384469617208	3.9584928604695	0.94968074523239	3.82799376301157	2.39472786888488	6.55273917506006	6.79906398646138	2.67099642305369	0.949092326596845	7.75082152647286	3.63209368538165	0.370370652094922	5.17326617824434	3.19008714500514	2.0632592512238	2.17463172215987	2.94616003128867	4.76722785834446	2.38523028843398	3.53026055803233	0.627994492827039	4.5523610847844	0.879883661566512	7.81034027088309	3.87827019797377	2.91264430869046	2.84386468618063	4.97651348858468	0.349287931665893	4.84498263487474	2.03064895210613	0	2.40915329620714	0.71229211125454	0.673942598496653	3.58192604119988	1.06283182949953	3.12695204800615	6.08535029299308	2.41534791582027	3.16504992233627	1.31734227727516	6.79666912914226	8.23761916434215	2.48994722407449	0.544381718171259	5.76177460019053	1.06559230101853	4.69708544000777	2.05076670410796	1.48409171667357	1.78465180448526	5.41972831707116	5.60044847341652	4.5401512920421	2.30269806507607	2.53182109577911	2.68537887911242	2.68926762220655	0.431545086843172	5.2673432760723	3.65131350580449	2.16636613553061	1.52012550687384	5.72446337496358	1.01082566059757	5.29087480711497	2.3797251960564	4.04445095168004	3.70414490195485	7.30480488068692	1.65227951213036	5.27589430033499	2.86729732471493	4.39369282321792	2.80805651952066	5.77755437830303	1.43842540307833	4.93128167485654	4.77230955871234	2.55532683162719	5.14931546560241	2.04934951932233	4.13418889777236	0.839378604424019	5.26949289482269	4.48563677554639	4.86273355468255	3.02949211100988	3.4530626404303	4.96647061339196	2.99728210908787	3.98272074838219	6.48603356537237	0.268650931300644	0.938054415112725	5.13568958837364	4.89603493282264	2.48107905848123	1.47774363303091	1.07590566421607	2.22881222720762	3.23764432466277	5.764725390231	3.87771971411042	4.66561959562851	1.01606266175307	2.00920812788496	2.60763876596521	1.06312599761587	0.458701482681543	3.76381946591642	2.32627070103117	8.17172074002657	4.9171233236815	1.32716077060952	1.3871733677309	2.07007567937757	0.359648679693354	0.458551358633396	0.482112656592939	6.33508105775004	0.914474667964828	0.434885988360845	1.70860839292566	3.91434063965133	2.66894374010417	4.43426592392492	0.592333603073249	4.44531155102476	2.67715866067034	0.342228281723201	1.33059109692363	1.23655751906443	2.45652178677521	5.57301847472761	6.72129472558896	1.25396023056671	4.23177721927974	0.255122652190703	4.04369883514319	1.09237254008955	1.64177073908328	4.83077656383338	2.14395660638621	3.13922389508799	3.76501167459817	0.141866972872167	2.52809042372864	9.49845492901176	2.15973799734636	2.201640760999	2.72267672999561	2.25746176713278	0.997335118727208	3.84447102299024	1.06589831143036	1.22206200633812	4.66954953431696	1.67636806839438	1.09403265915662	0.202452452414171	3.64466271935693	1.07035085551067	0.382458427236026	3.85777601837479	0.517469719494829	1.83579313464491	1.29283474521514	1.84887387869266	0.629094334682314	2.43527441028094	1.85199803783519	8.67821067330336	0.391063794574435	3.66898366548569	2.61865425167856	2.83757455089057	8.43700005229534	7.29015711778628	6.53358172439442	6.41436135933816	6.00777945936821	0.247998947858954	8.0143128864043	2.00393247171148	4.08243095155545	1.37779786755937	0.393109505936722	7.13677687005366	3.18641466529067	3.1433099829209	0	8.33025183061653	2.87414460619185	3.52908629658111	2.64149655119763	0.0986067078849821	4.68064954551704	0.764448242566285	2.40912993748397	6.05581320623907	0.0318378889153114	1.8157373131153	2.2699448690541	0.768519308790517	0.659119803232519	4.40427575665447	7.54363043382854	1.74783936613405	3.39436336174437	4.21408127510439	9.42456628198797	0.385955337399518	9.03987315634071	5.00455307664549	6.1788080428971	2.16857272292213	2.12690613667512	5.0526571636778	0.566900081811572	4.45341090407291	0.720416291851023	3.66832906738887	2.86683954986046	1.66246757684275	0.0472443477415667	5.94730543794405	4.00415168731827	7.51130040669187	8.07442997291063	4.5786857665595	2.72493201718486	0.920919259738294	1.83702769764215	3.81489490652001	4.6400621109512	1.49534774848059	3.26208537148499	4.26675581283693	2.49974232815117	5.49594294468167	1.3745448672071	4.71569078613064	4.16546097602782	0.193163885985678	3.82767169964396	2.90259729351861	4.81001372763969	1.21502620809438	5.23088660950533	0.0614246002011519	5.05350541648816	5.0692084969566	4.59468528858512	0.423430693926938	4.12753836245613	6.92924775484964	0.600718194474131	2.91227410215795	3.01175252445791	5.25035489274475	4.07452341856154	2.78251676299806	3.17177383222759	6.22707332066479	0.613032658170996	1.24617334516325	3.51310412226192	6.05342070053771	5.19697050458404	4.31276608317874	3.62950700227015	0.0571191265724823	5.72874582107453	6.41776493810781	3.96583137345974	2.22739699331599	1.58663938013723	5.75289708075109	2.32595278867512	5.65295049198032	2.19120098413233	6.09169116101739	3.08002400032015	3.71260788538896	6.57864184351947	3.61743837233447	2.29116178290931	3.75422050229272	5.68695511459546	0.235641414507535	2.78970108568789	1.68409563826364	3.54337709746889	1.62690119238026	3.83483153648799	2.54763416447543	1.85120533648149	5.3970417188958	3.52408248687294	2.87268792986913	3.83975001879946	4.47080104216082	3.5373743507443	1.42542439176746	4.84719969751042	2.47308058431527	6.74871883411906	2.2312674230271	3.87994978848696	1.09453674075735	0	4.47447303495855	6.18165975766179	3.24972672261349	4.96289369239746	4.21387993061861	5.36919983612442	3.23189700063714	4.49381510924269	0.624986037631261	3.39375184750832	1.94355718524543	3.35570924561215	3.92678509372324	3.13982210345621	3.34415939143272	3.9935059016472	4.57235916830764	7.34635770978161	2.11427406308486	4.48312182721328	4.81610507121482	4.08101829202874	4.19276386997135	9.0433390361356	0.781891954066817	4.63196568320822	2.96382569181092	4.94807469112675	4.28919558452252	4.79509935990587	0.481826110986768	6.14185475511825	3.85789244078319	1.1110940949735	4.54616722004232	2.22255265463713	0.802141671991757	2.81580841349514	4.96439262481222	2.01756706824957	6.37434868439804	6.11026634766521	5.42417300877935	2.16744399869523	5.87634209360874	3.76505199924923	3.89485364838535	2.94352192878671	6.255116403897	1.48720333932614	0.261200657552002	1.7335534838684	1.10639522475883	5.53762812211283	3.45744050649906	6.21928083328812	2.83313580821202	5.31585311784122	4.17796720963264	3.47663961267986	0.403910546559241	3.84973310670585	1.17724682285209	3.94910346066493	5.75954548997165	4.96356059060569	0.0352701738441	3.4471726457282	4.36978123183181	2.94117938310248	2.8677460601357	0.527766285501813	3.22740300083202	2.32727145169571	4.24292027538463	6.72650292297491	1.46427879131805	2.15890571956305	2.43107091294536	4.8081105932678	5.45936407269736	3.24470351472491	4.88056162250509	0.268534043291636	2.34538132949676	3.71056842103307	5.55524282750179	2.29496004556641	2.36051710702703	0.124299214632844	7.16736595696284	2.05344190171405	6.46986498022138	1.1491559404618	5.5807108111881	7.7627062556702	0.0286962734884652	4.58192423403038	1.72318719171475	1.23377151122442	3.01442974697565	2.95274786231387	3.9595040294615	1.42068935276173	2.39397460813222	4.72535616836876	4.49164020295423	5.02288753352532	2.66486257871571	2.46614026698546	0.827023006340634	2.28795921855722	5.49803763931825	1.63381153879913	0.2401379586263	6.06386249268899	1.78065109756834	4.02145307639383	1.62846659622245	1.51641410294686	4.16063304006582	0.340518973283727	4.97218256654866	0.704225704773995	1.69431146948136	2.93077442144404	4.88225615959944	4.13533867747609	5.05717253748779	3.41017215610972	4.14846234582217	3.7484666001631	2.05265829385451	3.9330192472611	1.10827152389415	5.47383008793508	5.23779351864274	3.16928911371007	3.20002216087683	5.83615010907819	4.53602864783524	1.53717328988557	4.37645778960284	1.70696279900063	2.61021624830097	2.40279774720489	5.30593259321479	3.62763251693906	1.99018086014914	1.57279801194181	3.64789469478555	3.8289849012257	3.90782227570465	4.65155575684021	1.55183097678977	2.08192108817667	1.03438829304527	2.34351072613612	4.54536609115332	3.61598121081478	3.36948337432107	5.95232191665339	4.63062738061426	2.61524866368783	3.70793775073234	3.74616547930926	5.32013804297497	1.88424154986231	3.17657889211069	3.05979809072334	2.58503655716582	3.64238388983233	2.48948718940451	4.08716323876146	1.36917833464791	5.64686222918121	4.38134082994329	3.64910611505588	1.80214605710733	5.36783162005131	5.08118749214764	5.54076070909608	1.65209177922173	2.71947392203705	6.06450738824176	8.40843504623095	1.98119141873607	0.538314565818935	0.544843715687322	3.51399597936701	7.41170163995705	5.22353762112787	1.40822599038426	0.866846036842702	0.435598513146881	4.38777334159649	3.48734356486725	4.46899703877764	5.14764982724998	4.1438301123539	0.368462180348569	0	5.99136968899561	2.12742197710696	3.93323175184598	8.28399629358029	4.32010481940973	5.97622751735886	4.31632534374919	4.63348236060261	6.13037472393194	2.39833504573455	4.69708265913351	5.2761400421422	2.44281931923505	7.88268095017439	5.60980873134112	5.5643833515261	2.03241121849117	0.771160119765094	3.50673648725996	1.74545377394088	5.51366917647525	5.46529669561627	3.29711759213324	1.82871809205695	3.54917011645162	5.54090357177478	5.73996202359571	5.67722632823532	0.651199783042549	4.86518837662731	5.58678605642033	8.05035585337069	4.7801284382311	5.32624286851675	3.26736350332642	2.6753053661151	4.45862676380115	5.56883989728212	2.54350108008809	4.15894287064003	0.422070419170877	3.84731948236402	5.74657935011755	4.92342922823358	3.08552017554725	2.87133841970081	3.47878288371677	4.36328393660249	0.706112944883966	3.70466616659035	0.629495485180699	4.69761092902232	2.14457700101028	5.18011244593485	7.54388480805882	6.34836114966223	5.12637078199257	3.2904907568742	3.68647923676921	4.10575181971551	5.47842697157386	1.04740995736356	3.97769206320873	2.98039241849868	4.65632360291242	5.5177380375278	1.15463764445742	6.20124686905158	3.60582261273965	4.09212454165245	4.17481225924866	6.72901703035461	4.56562154549706	3.9604681543055	5.56298876856979	5.40064312226202	10.1311225679571	6.26455031743493	5.7951630148743	3.63392984792287	7.09725892826481	5.79079653428225	6.30056415533768	3.73408634972692	4.84654446378717	6.75352698719811	4.73231587736691	0.433921417488966	3.94857655320133	5.45667113661496	5.00309801480561	5.27563436420609	2.46645641386714	3.58984616398289	4.15959447418679	2.94904031665743	6.51614172406856	1.47558506889976	4.00392869494073	1.88152210454884	5.19379421142318	0.860009688764288	5.82731373888276	3.14974581904659	3.69228323386777	1.17866429334685	9.05563167728879	3.80965315861492	3.64701396475214	0.0505054308615315	7.46523579182878	3.74211079707495	0.837353533285091	0.213474326631018	9.11836855171764	5.29491440393022	4.55784505112855	3.93637222310469	1.16066530674921	3.98352812816749	4.78948617381694	5.88189681189521	5.04913148794783	0.163316709363712	5.62135828036377	6.81021557608415	4.65275378462491	0.0526142128292462	3.03504178801251	6.03401405502602	5.31450439518207	7.32628745781579	4.11328876565432	6.48422660475972	4.82668626762119	2.3109162109945	3.76061377450828	2.38858963319106	7.23835887809154	2.46826033611256	5.75391709704097	4.77507056413881	3.00035197465082	0.299532933511827	5.16004001126085	10.3426480753272	0.751168381931952	0.0713242759814626	2.04132079313133
TCGA-VD-A8KE-01	821	0	2.04157592735967	1.21071988570034	2.83915056489816	1.55359642735557	4.16355106123209	5.96485974032942	6.43312587532854	1.2425098290395	0.981018863377935	5.25200230257276	2.47016224935753	4.77344677300319	2.03027780432215	4.66239180724356	5.46879833682892	0.249612083330757	1.33295936309402	2.35522577254342	6.82946778359015	0.81960630567397	1.53810653211732	4.41205728677669	1.37853270864255	5.14644179954733	1.58771590002891	1.06089891054385	5.29653926789714	2.99568512546893	3.08248783793144	0.471066732071686	7.84012518063752	0.430813111785899	6.3185279872625	0.535509946763446	0.664767619371676	5.24638528366721	3.81213468199239	6.57724436277257	3.43719350912856	0.53983079534454	0.715667176881715	4.09166683369687	4.8353354598938	2.28415222961692	1.47026613101434	0.566789148741858	2.40513193025266	3.40127206907352	5.58116894022459	3.16972974350069	5.55122929579541	9.08364100649042	1.39887951688535	2.25804910550906	6.30691128460033	1.21800118883137	1.77366936155566	3.90939486304858	2.1084869880378	0.161693203649572	7.49779915666832	3.75085193504614	4.10965558795502	11.1449691789248	0.858102614167949	1.46908784622875	3.59148793839794	5.00892829629762	0.81919426412634	1.05143405448424	1.44428434678769	5.25870019240218	2.03310226909754	1.50305762235465	0.914228569869892	2.64487241241481	5.12362978102074	2.30830524246305	3.73472912695649	1.10431183182598	6.07360368427822	3.5468561932443	2.99354430503616	0.883603222336429	2.63719288695885	3.21001707630269	1.36244015083082	3.09174924876877	0.664077554526793	1.93127760845837	5.77508136571922	7.33589855834892	0.897158315493613	3.70999416403284	0.722881723055546	3.1084580494607	6.60674083391608	3.24365202197194	6.47448698772422	4.11929059850193	7.38467238743471	1.28047236581535	4.24564853415054	1.13663895926412	6.8566346809004	4.15735421198498	1.07889738871346	2.07401383614358	5.46464801163197	1.39449109377196	1.41731245777758	4.81318706325933	0.825420939695076	2.4933573313237	2.32505218421869	0.972370998236008	3.26891506212202	2.14530344712449	1.12090528762053	0.217154639198916	7.05128617266308	4.85294766650599	0.623377329770739	3.60621360563116	3.84292956818974	2.62996085159744	2.28800796094416	7.1604089683776	8.23676955480642	4.56358648132285	5.0216742649182	1.63868276930713	0.962288407387918	5.59770070029795	6.82901104140304	1.89919148843536	2.70701516362634	1.86196012681665	0.358084844792903	3.7150466092577	3.12531435638348	0.712998578369126	6.87862603631337	7.42212869759773	3.72251739224366	2.05176465627239	2.5777560636471	4.73018452492625	0.734821715307564	0.575927813814164	2.28919853612291	4.59458318336989	3.62619730438654	4.93084518089906	1.61435978616675	3.7202149764977	0.71795725316003	1.57915117805635	2.38745105209406	2.72993098648588	1.99464923256584	0.810700071938431	0.273512428423409	3.93645043534859	0.875005359799265	0.275283398477078	2.66871165194577	3.3418763315918	1.92447885218862	5.75172828383456	1.9200912706441	2.73522602616334	0.873108565998505	4.53318206754005	1.96868503842071	2.65019655844238	1.55363623572969	2.17890900554764	1.69740998683099	0.320742404956663	4.90636295364548	1.94364982311049	6.58954329143286	2.27026609378664	5.93987019213162	2.28165582163107	0.912277743367994	2.03798764027935	7.33525277845254	3.43148536898219	5.24350229017405	2.30684666659921	1.47381340190117	1.63053314620778	4.52912566231343	4.70961156658207	3.26909495353914	0.598152787622754	6.22024094466076	0.698595974788565	2.84636914958843	1.29392073415895	3.05576172113681	1.44086983187318	1.34132201176308	3.16548975826409	4.70635372729656	2.59390922713214	5.02841179084708	1.00073630789177	9.92190206440441	1.78341097353262	2.2223990164987	2.29900018205179	4.58344627333054	5.82823170844687	6.80967039185279	3.35858727698875	2.3245116667726	0.512371325805137	0.180276844807782	3.84648930429394	9.89404165137159	5.05157048040298	1.1668491049522	8.72027128184199	1.43217853767187	9.38542262432411	4.74887820177718	1.07582285236428	0.486787162301932	1.11213094817454	10.5218065242953	6.98212769788075	2.8180249051946	5.26275072306045	9.7233547978072	4.48080473902718	3.88507060211207	0.40671287394996	1.60022740464912	4.01665409489583	1.75263642499921	4.35604236716381	1.6376139555441	4.81272103006679	6.44556631774943	1.66205917150379	1.99967102802645	6.50534934120426	6.09598052371478	2.94900482029183	5.19102011684286	2.36948993510664	0.802263622878589	4.5328175138517	2.23995277060776	10.0306671362469	1.2627578627814	1.0018202536956	4.27159225771091	1.70232641685449	1.74325988339381	1.71692243333532	3.14589799951156	3.1694315153474	1.67819047173903	7.44713779129393	1.27061804286701	6.52964075453193	0.952081986137327	1.37853104401779	0.833636013505761	2.08957136846631	0.252240034860438	1.48958866136322	4.74759739693772	6.39087159900845	1.51838204908253	3.06729899653569	4.47396025834461	1.9239824124082	0.325864163514165	3.3798915113132	1.33014245383105	4.78659427102691	4.52847817827278	2.19850169712284	0.524032473898934	5.06804863250586	2.58631247192813	0.73946750928921	5.78704112429773	1.01113491998587	2.63416852854784	1.50469919826221	2.03022729824245	3.12619878542767	2.47038380245203	3.22175955772328	0.180834664974783	4.09752231086425	1.56033051061167	5.28673664932225	2.38153007718279	1.13974320784993	3.46071504618311	5.76771252606896	0.444619894925008	4.83462324391282	1.43431864043406	0.16055972747864	3.6001329479383	0.325551975428559	0.521935586547653	3.51727317321604	1.02718661441979	2.83078244445173	6.48583928881718	2.72920970213892	2.01976346337427	0.428248109684509	6.8606288939715	8.60129983965363	2.18933119140334	0.216350683124816	4.97693226080807	1.97289222832886	3.89004583432691	2.98683831017225	3.29150189395247	1.02147830603533	5.48141810623339	5.69877133128252	3.2462029941011	1.75400237773914	2.10541995183437	2.43125521948839	2.3049078743859	0.244398773369768	3.99089043672721	1.21410117480951	2.90387644842021	1.20648631924026	4.93870639898266	0.699498418836692	4.39789329857181	3.37100147043107	2.67039032972099	1.57629622297109	3.58633000819424	0.29660212481824	5.43240526589589	3.11872915743402	5.37245486732268	1.77845335111715	4.00029121466789	1.26812294384575	3.75592266513987	4.369384819356	2.46335042198875	4.96090504295803	0.135464591662014	2.75167923093871	0.252391799624221	5.01879305054906	1.86704403398767	3.76047113387495	2.12441284121509	1.27511435140488	4.48504484885738	2.11874377328096	3.23469566970132	5.93198626532261	0.552668728676078	0.504946366520505	4.11289859390739	5.56799561118053	2.37787447723232	0.571942270554993	0.176784744097121	1.2611956016883	3.3370234005865	4.30172883652118	2.18706427756574	3.31401068378192	0.266924193465437	2.16214943927144	2.54792998948941	1.32659372028979	2.29694952839202	2.54078116318896	1.55388734718974	7.32609416762713	3.44141867371071	1.2966788238779	1.42453355600389	1.69762838643031	0.237995483286972	0.569707285582007	0.566135356677936	6.88121676624511	1.92709051855202	0.520642099755594	1.50490509002829	2.65271616057086	2.57434472282166	2.44578654959019	0.789683935644143	0.247155480249739	2.71097588360243	0.667152313160985	1.10406352843537	1.68541543665955	4.1404408423967	4.85015332546709	4.87051169436061	1.17616061992623	2.95191094767209	0.213261044101529	3.25558608378575	1.03367178440915	1.36452312770051	3.14353399134084	1.77583480029527	5.92808673095011	4.07533923203697	0.7121510404989	2.74273255110221	8.17812501527445	1.64709296458382	2.17831595296183	4.12221051859821	4.69158887909607	0.88845017063592	1.4173923989768	1.11040199981639	0.339770891156396	2.03522764199292	2.12276514110282	0.768838212440373	0.0197525911065319	3.17666138321845	0.770152374368973	0.589667048465359	2.89921372795645	1.91964746864974	1.28726482999397	0.712879405558649	2.10386686866848	3.17195104557265	2.01007657728446	1.19514724509955	8.04680315635231	0.377577231178907	1.35964991650053	2.89647859767383	1.67139890957721	5.85663393398194	6.61750302255938	5.48288989867135	4.88085299744945	4.61423043640377	0.270173442446532	9.17473597310237	2.25952951246878	3.77496517862303	1.58358069914074	0.220441898718097	6.58948966048788	4.00554101641684	2.58642609353989	0.123954680133622	5.18490746854326	1.75509395308141	4.08183810973056	1.81151295439196	0	3.28270088990759	0.705338773364242	1.66949942022439	7.74091879297919	0.0262709765182793	1.03818611157416	0.944058783813128	1.01001067371491	0.74044380411023	2.92693458923384	6.51311486319793	0.866252673734688	3.4146096767714	5.4676678209996	7.2656647371557	0.246261286697598	9.12833954663151	4.92445813893617	5.35109753790959	1.89126790981244	1.58020290157842	3.79578356859726	0.41179370650439	3.02203076009759	0.320670324605631	2.42259793483613	3.23019778620101	1.80932306379584	0.114029348151217	5.8291135672354	2.49688975146389	6.49719686837575	7.26832865045542	3.87422252714534	1.94940755936615	0.203752564575318	1.88808859165002	3.26869592946179	3.52772845879358	1.12030615032953	1.57851610453739	4.41596413319334	3.18146500819539	6.06292816580465	2.05413129148062	4.05817187245273	2.1446830386212	0.437192257128836	3.41231721439532	2.84706767205407	3.55085019405765	0.731829441590496	4.32445492517381	0.460606490657879	4.74705166274936	3.71068963609386	4.0355992781417	1.71700318194536	2.90907836993898	5.1004714386383	0.482316736567198	1.45023416727099	0.756341774983937	4.17378705173838	3.1169713529514	3.32636706786321	1.94104206450239	5.5249986038484	0.873776746722387	0.242748216104448	3.74752811732472	5.71827777475908	3.10467280214734	2.87876104063018	1.41184977183477	0.778286807885593	3.75274002939335	5.19129101441739	3.19750577335038	1.37738699265694	0.450656482725405	4.35614381022528	1.43213255955164	4.25882115047789	4.6925465993749	6.08646130576588	3.84827539996608	0.393554916591744	5.5189001726944	3.78231419952027	1.23861201391545	2.05043900806847	5.53897233460116	0.298214647949629	2.00627611847022	2.25218855475818	2.37044414181296	1.62791775442927	2.08140439727819	0.0494790746539589	0.961388403590776	3.53630908023389	2.31371399858052	3.29463692168806	3.67530446269967	3.4846743685623	3.60873947131021	0.225798968630024	5.50945262788856	3.05102574372689	6.58871058853595	1.04184082669584	2.86168327041348	1.36816321203945	0	6.20081839043511	4.81972539972892	1.90119051484365	3.50145825357592	5.36463931296716	4.09346721601276	1.86862632256059	3.05041898172077	0.133656988836257	2.83535294494842	1.84989520558599	2.4530239100049	3.41248198262567	3.22040348091841	1.23953002287747	1.85113575944527	3.28390044277768	6.14589954792969	2.87229609501648	4.5446424074047	3.909246995662	2.82002472624088	1.91953268319946	6.31815900403324	0.592459333618152	2.38053441663689	1.6204517526306	1.92146908433458	4.03287930041833	2.83281509331904	0.168465795231207	4.89917563048051	1.44561812639967	0.266775868459385	2.79432935404283	1.32772185049791	0.746817771797345	0.977907428055181	3.8189497223252	2.24062665045124	5.09341312735108	3.69336651879927	0.754175511457006	0.799053228219703	4.37793512367175	4.26033434160262	3.24225143028617	1.62456603905838	4.70096454171116	0.258279149072022	1.35209407707921	1.44552755108241	2.15482329262076	4.38805724959751	2.56117580969806	4.0784091618068	2.92332967248973	3.52470436899774	2.9505118996454	2.31491023168572	1.15940249569387	1.61989140360653	0.779861302786876	2.55034662246675	4.42515110122896	3.73866733094822	0.0717004440131745	4.31964322160196	1.91305790020928	1.68035631634896	3.81041328304076	0.147273220050944	6.02143131103171	1.25812148814148	3.67169532334229	2.21552329276571	1.52034479981188	1.64390974162073	2.91637937867212	4.33518237722354	4.01336131228754	2.21292133217273	3.63284634112911	3.21783652092776	1.07174001977104	6.70642832808831	4.2943788704414	1.80853003370757	3.01078323964325	0.0264820153587602	7.25898900539746	0.783816434611471	3.29881841064321	1.4177007792599	3.6656872381631	5.29205469802144	0.0469661528313733	3.9645455744388	2.57912389737451	0.370688913136963	3.43885996945878	0.530276641276701	2.62980468946081	1.03143966221825	2.16111825480678	5.00671945911791	4.37744793723777	1.88071960889613	2.60845372827774	2.26983089783997	1.49634832026858	1.6333433206962	3.06745045216189	0.0950736844583149	1.70495870056922	4.81628686684507	1.63787172983991	2.32490764371543	0.862592311298505	1.90170064993492	3.8189323440105	0.234876629965868	3.36302091124908	4.62056940297107	0.827779278837439	2.51656916666331	3.29314355532676	4.02575261893307	4.66134372774752	2.46786583117216	2.71534978714534	3.20362199846655	1.95853758952793	4.6353330117251	1.10866963895643	4.02372020495502	4.27254207764823	3.16302559242679	2.94287834702439	3.60394081081293	2.35997763303833	2.41761410459684	2.52102861875866	2.53506506224115	2.92583235998475	2.017775849995	3.66239009810896	5.45078599002383	2.17309096578369	3.15542980354373	0.510442050440651	2.81568485641016	2.21770160948594	3.05518107447844	1.30017703739054	1.05514844304483	0.920715412568435	5.60145495773619	2.44815298678126	4.48306505816526	2.97671610888073	4.14663648781426	2.83522902895018	0.429720503921097	2.20089821280185	3.92057247375749	4.06648361673194	0.736912646286606	3.08741412825421	3.5883464577992	4.22019295426422	4.44938242971456	2.84574434430461	3.87075924889218	1.14274213229823	4.59342488799705	3.82592907590472	1.8995619734768	3.409787232463	4.27275181991922	2.98788237071674	5.52894350868103	0.240012995968756	3.08254540329798	4.18232840012372	7.49743752644216	2.31568012280016	2.31801568799296	3.53134777124417	1.45047965317346	5.92675402592903	2.95043481930783	0.178165946282258	0.654414917674859	1.53829678378581	4.45629362553832	1.24505992867823	2.61122692280256	4.01235144841728	2.77844725328235	2.43880542299459	0.0253557777622291	4.05468614296965	0.838103200663325	2.91613570773832	6.13129787868538	1.95742098995061	4.69108018054514	1.3708305011111	4.98021316749346	4.3052672363382	1.68679497500273	1.3123021309432	4.2730346624499	0.259228489818214	6.2181359947471	3.96920115370218	3.79258677374181	0.366545137998164	3.1342722054617	4.00786106907443	4.40480777472249	4.46005053318812	1.31593250895563	1.98228612715295	0.698814905987141	1.32999325769838	4.22583249347538	4.71793519398941	6.40017140296708	0.648643341437442	4.22414062943641	5.1305858004674	8.21287375896119	3.20856844928828	4.9535963037292	1.3220556234923	2.7840507924439	3.26725921755602	3.99830564212484	2.81859311827618	6.02664095582636	0.78885047326363	2.06892665570416	4.55336664767932	4.47553500622833	3.38405201782035	0.877715670564167	2.59315079927305	2.77563740613405	1.90751831990741	3.85970820995465	2.39386783006734	4.74117356362883	0.90041380547567	3.17633474185277	5.83810969710044	4.95792713164357	2.16099599865225	3.99793546960023	2.20540439984695	2.95302567027765	4.17966948324576	1.82099052456311	1.73161685400866	5.53311134509497	5.68210805431221	1.92412573607127	1.59446160305709	3.7821139147048	1.98522206531749	1.84658197103797	1.7697679315449	4.61448488392168	1.46608987549096	3.95520212313564	4.23017687734996	2.92042269862615	8.74773916810108	2.98930416287584	2.76124016183794	2.26294032702727	4.56134385686867	4.12396576126879	5.67038715697383	2.28899899434236	0.911925308293346	6.23383208718267	2.85174144694945	1.48327922061826	2.10684376298076	4.59254793166738	2.84311535354224	4.61783915703536	0.685125373017396	3.18125397011483	1.81595449636308	3.16828227959967	5.83368530203026	0.977346753082303	1.54803705381851	1.09756562742973	4.84648930429394	2.05186730141433	3.93783117250956	1.8581326193832	8.72544499468487	2.24234427622731	5.35189753733554	6.12328027026298	1.45858306445387	1.9212157964148	5.59104833918166	3.09488091513244	2.68922982003813	0.498532637929821	5.36192237433094	2.81593913069862	2.86861012505047	0.740499414538659	1.99743694091395	3.75747988538463	3.43250622299653	6.83434842359524	2.32403289351767	0.445659333638549	4.67901104181094	3.35899890013799	3.31306702779881	0.205322816498062	3.95362377263387	3.79776837859002	3.85850325568712	5.59500469391015	3.71414109024574	0.71871197352936	2.04903684057235	0.750297267635471	4.46365841916076	3.47469691188628	4.19147974388599	4.23322161056481	2.61992120989331	3.2882706983565	5.19099365618964	0.0386431450842418	3.66313508884928	9.67845823923496	1.26283902765131	0.156759154156835	0.0708303679140548
TCGA-WC-A885-01	686	0	1.7987813227832	0.257967791354048	2.21270379736539	0.833882408939314	3.79041131901004	4.67367457090134	5.56325577143299	0.294860558172408	0.427067287229059	3.14099798764125	0.910891349629745	5.12529443354485	0.456088249569133	4.17971963679278	4.99238233131524	0.236561559953811	0.360768230786752	1.79364872054066	6.5907033590057	0.430247478690571	0.298917742760659	4.5594361356045	1.30708690119478	5.8139494317086	0.155499653340385	1.53751773549995	5.13456473015888	1.74789220087971	4.26281873686192	0.0318198818158195	7.79270766633393	0.138146691197625	5.35091054829486	0.101222676571234	0.258757454691759	4.37440102792701	3.4726125396926	6.19310582144629	3.4279560777493	0.0275955703770309	0.155737318091604	3.86740527118193	4.07891377961484	0.800129981130226	0.327149040791597	1.08013574308385	0.945957772679907	3.28088863025383	3.42615792421172	1.29695892286446	4.44203779610824	7.55937479598006	0.94727632402281	1.94134298368755	7.04315199269509	0.59109120974016	1.549786947	2.01547401907631	0.990105180430504	0.227099420523043	6.30774253221071	2.88841400902148	3.99552703026805	11.1765459322437	0.243946383192643	0.306086282041118	3.59000671157526	3.84838157394581	0.289844732173169	0.425768113726302	0.0976451647185461	4.7527833740656	1.8121954843203	0.62364824094635	0.224394975487389	0.919425211333707	4.77335129203291	1.05020424697464	2.73866733094822	0.383278836859095	5.39560919220952	2.56086361776126	2.24269913963457	0.0244336859005626	0.95467673160524	1.28593954118755	0.562086183338129	2.81819469712653	0.0758979581236728	1.41603009260373	5.61547927254038	7.55967458582691	0.776957558245374	2.22873712783071	0.369822234765346	1.78006731945126	6.25656027163448	1.80746250187666	5.58878448281497	1.48385807420609	8.4565823531856	1.99783686128875	3.59353663622666	0.630971254859727	6.29533291525005	4.65195234074434	0.388673606203908	2.23904358755572	4.80183430837379	0.109325559833253	1.43982417008474	3.98139968551622	0.234205638947256	2.02810055381628	2.49386838341411	0.538980886363971	1.31724501623276	1.40875587478301	0.780494970562341	0.165092802187068	7.22146145391217	4.88726546476282	0	3.62056998943926	2.16045362414418	1.60184054111951	3.27544187701897	7.64750591588413	6.59507871420996	3.6785519721742	3.95419258729809	0.643311971821766	0.372882133861284	4.08984471533753	6.68334836915629	0.942722576221791	2.12367678986176	0.642495121147419	0.0548801291345434	3.42629588973818	2.00050737875063	0.207956928361715	6.87996791700365	8.33341881381184	4.00289060747207	1.71033014865684	0.922257915029145	1.78296540483911	0.491353080593286	0.482030954543837	0.893815413772296	4.72072609098218	2.53999229290493	4.00226235475227	0.738997007184976	2.61346823894812	0.251112018171577	1.11175181205166	1.36319967837007	2.15232200200116	1.16315798415428	0.102266269721041	0.161112706730778	2.62108200249389	1.79666876578709	0.101449375590773	0.888835656339081	3.0025599538259	0.701496094314394	4.16765497928152	0.945595268684547	1.80085601026994	0.365325910596288	3.76774906818131	0.898802492783861	1.07914391552461	1.53427679502375	0.564542550824031	1.16133693522654	0.142611839730005	4.06279695348054	3.29278719612741	7.11043632848005	1.39251526453267	5.34849163906898	3.57045685906444	0.270259215421644	1.44914877746768	7.600934265564	3.81377811346433	4.1419640574329	1.76968542881188	1.40386158682418	0.508496500706713	2.39849320978657	4.59315892825312	2.36758605592464	0.76144868442987	5.55599893392589	0.326974117191471	2.26063212300589	0.662083697319352	3.49061762051555	0.457650286142546	0.468149113848267	2.2399781193166	4.38655162424974	1.72833502010439	5.89100522758769	0.340390559584182	8.95990603890964	0.376385967053124	1.3184146086335	0.667519587123782	4.00912050154394	5.87597586516696	6.17467366309992	2.69374385979355	1.05549415986825	0.0527939781749951	0.193448669673309	2.45064539852454	9.66595319462656	4.51888318179529	1.69109414283339	6.73557091617058	1.76697629663865	7.8957552104472	4.08318868475984	0.0910576420109824	0	0.0764906048252291	8.06568324078948	6.22425911680351	2.77289236768795	3.11706098182545	8.32036101830084	3.59820201146665	2.21046928902316	0.801688030108997	1.60343620824514	3.38658224876923	0.29216626435787	4.08119473704974	0.447407385274094	4.74845908613482	7.73311635765964	2.28597858985541	0.511395776206253	3.96869996616087	2.23003112194007	1.26992183622756	3.87072571809622	0.736858022813648	0.268148101897048	3.16830250019974	1.12377014090627	9.93764585401604	0.693536468270867	0.490878967614064	2.92306206454898	0.380640246859005	0.620686809149833	1.63544005147066	1.94242254526113	1.71276436013224	0.498494241142758	7.96972725934118	0.263500681647992	3.68064954551704	0.365017666117867	0.858536634143528	0.0698431163424242	0.25178537175012	0.599252370994202	0.893353744856962	4.2371277235986	4.09161183128611	1.1586601753465	2.40542687573369	3.11886351799622	0.777014978186204	0.194067757202201	3.03513806195531	0.344924256962566	5.6074986923292	2.85563416069182	1.02777615922907	0.235190436772828	1.28285075887055	3.12819275203072	0.176234676182782	5.44628634087091	0.482092515556698	1.19449622008519	0.664576862788354	0.843994292498252	1.07518278226776	0.954297649173477	1.78616892630757	0.160649818831246	2.06624869633932	0.759978084782635	6.50502613304539	2.05268054946161	0.511673574520479	0.973254772846041	4.02404923719003	0.196515267643013	3.0485992554226	0.323319451340301	0	3.46919310797169	0.0881131905618879	0.121822898431778	2.71763190101607	0.388322584156788	1.08745401532427	4.17113075079594	1.41156616951243	1.61791060490081	0.195213276531109	7.38200315589452	8.31433580680433	1.09082836933367	0.041341990616567	4.66226931413663	0.863002059475823	2.28566380384667	1.01225113838854	0.494354982648773	0.430865660301503	3.89987940114946	5.78631302221699	3.32734777357608	1.43315495935009	1.29545973070782	2.46810989982877	1.00458480546202	0.0926641425400144	3.95288612085115	2.51366785016776	0.933918692496563	0.221401609204663	2.43157509192895	0.234289897825165	3.22426027461251	1.71199965147908	2.17693355446155	0.962537621978138	1.26978422986286	0.198672546466614	4.10282859107968	3.44905591363589	3.87770401095473	0.841147588782356	3.22049573144792	0.455002625908437	3.27285466459536	3.63502415406159	2.05017637961997	5.7530190713706	0.00995154418931219	2.90693214462739	0.0582770486862916	5.99321852309034	2.88188169237819	2.31467738625844	1.81482355606933	1.5429191850821	2.98570079070253	1.4761011578627	0.772017632931176	5.06502206287069	0.223728974238896	0.0945992183900895	4.12883694912515	5.39600223386929	0.932690209525399	1.42935297475173	0.0979751591989805	0.34803872471134	1.62632137994011	3.54456575353618	0.947215643971593	2.10763029425671	0.0661951346462369	0.951861985250341	1.39685709803772	0.66588471348158	0.594629854112277	1.5525280715038	0.746583649450877	7.25390798002215	1.84548603648302	0.381334876628112	0.737514579433498	0.411257451379985	0.0813492135695589	0.0504571046820008	0.169075420738451	4.30721137596082	0.539291247536474	0.108474649903889	0.256900751889955	2.2586998155699	1.06024803233587	5.15088091664622	0.158216797570724	2.37800686914219	1.06317571024572	0.192338490705764	0.267883201548062	0.850265123063322	0.377305136840887	3.53678898437972	6.12694911666088	0.220546900087487	2.82180693561839	0.0521408933289099	2.59997161965783	0.430796843833001	0.352990331806223	3.01721891271903	0.989857995304366	4.7873018554183	5.50952958676673	0.498605650277537	0.698019554877274	7.70390910895458	0.582333150836114	0.9319998479396	2.81933791975009	4.17181129377347	0.389584322229857	0.487472869039455	0.223085160811534	0.0407227611357887	2.86117605869166	1.31245665304712	1.33959293091035	0.0318087189947421	1.30543885774081	0.224690822510737	0.260839239041424	1.7849670786152	0.42734099286268	0.330065677132842	0.20987042356996	0.860306455671758	0.3274351291458	0.701852157396613	0.622943372589376	7.0202899463112	0.0964112297159972	0.664016551517396	3.90692906696333	0.661550235128657	2.88201751769671	6.18820229505964	4.86779171657758	4.38541930230575	2.87343860011782	0	8.06803497769572	0.808882957105001	2.58871703382657	0.416754366421747	0.0704677396709443	5.0201945880491	5.95280972626228	2.99077029250877	0	4.40740102146724	2.11307568493187	3.99544200623426	1.00131874171211	0	1.34391885801989	0.364104755226609	0.928313542731286	6.90166097708472	0	0.308642209998178	0.78581759822604	0.12920874014585	0.0844109735166301	1.4347659192191	5.08436196005347	0.253168420559975	2.52263908883308	3.18246729581099	8.09911580323018	0.0607378438011943	8.77445170931544	4.21407116968029	5.06894161298205	3.28740329115587	1.00345544128781	4.55160337647381	0.0750803994756617	2.6608067979329	0.0806612513199196	1.86353213980285	1.09656412605725	0.508933634181957	0.0625835215025912	4.33850357185541	2.95257846822857	5.39686435731589	6.92594721483066	3.01628681794879	1.05990483697403	0.0690974964106252	0.646479001346618	1.36893984223801	4.0658393887956	0.232478290372729	0.87046454569417	2.84576340948273	2.24883233095615	4.25064935994332	0.771560587000906	3.32547046387782	1.77392165738299	0	3.21876102259988	1.48876691874182	2.40576831623906	0.210554197549159	3.0826504797156	0.120206203551445	4.57656385817133	2.96445371419101	4.58231633676983	0.440357993521779	1.91265791177937	4.81619571584328	0.0327040387125138	1.00785784064628	0.173277133314355	3.77787730736401	0.996453973590962	4.08565069702685	0.632250809976928	5.44555522747712	0.17403230483532	1.47403101937513	2.55303481565128	4.70591764994183	1.25984975089482	3.02539775112637	0.929759417119299	1.75127860556013	7.84651525459096	4.94323496918074	3.03499004031368	1.06443452582482	0.0421495622513283	3.62490918581605	0.956140088341721	3.32095495749113	3.35948448412662	6.06591368777462	2.25575390013695	0.225345396828525	6.5145177632593	0.740704740066872	0.49967580164482	1.94853543885205	4.93256390983994	0.047896972917144	0.433069582223713	0.820199716646953	2.11250131066966	0.517627340341401	1.41554776240209	0.0161891208014076	0.281827130044013	3.49984206114653	0.74507422628944	2.46620788803874	3.41252737188311	2.80646099863997	2.64564632884898	0.371868165572778	4.98943968891576	1.03230188934709	6.43163298767919	0.36411383451348	2.1539447358312	0.263202349805922	0	3.30482816622739	4.33057417494004	1.36720497840373	1.43717606094933	3.82152348923675	3.73629097653043	1.5118677485724	2.49940379672356	0	2.03444886644781	0.652282449566107	2.1348419208181	1.59368506273676	2.39432508109326	1.37814868431421	0.78835337227604	2.75683926981798	7.04629787594731	0.831988843114952	4.26115918690851	3.41728720516057	2.01655301391606	1.41277123001319	5.2709687851861	0.185062597529422	1.54430930437878	1.31248046889186	0.847452426894564	3.71746037958602	1.87600647373306	0.02603394952711	3.65426710965818	0.701501328563608	0.0346814165139434	2.21858001324965	0.342111742784651	0.580353429825208	0.886156869097403	3.07338684566643	0.305419128155591	5.31783369262922	3.0444072347083	0.360097233842503	1.11285756972158	3.84252433640168	1.5291737745276	2.19077634452657	1.31236312848765	5.0765689285458	0.0544024121528839	0.121822898431778	0.280253556149218	0.583600242190597	2.35624496439768	2.4370492556281	0.863140387665309	0.705658947910121	3.23898628616609	1.67244706709795	1.5876799009731	0.476296860308429	0.107793426545008	0.278525552452967	1.81996609174036	7.01520316277295	3.39177294311837	0	2.89326609261653	1.0520917034914	1.1998029862435	3.30490612260557	0.0567325621637093	5.81689712293742	0.201698592816647	2.61650591147631	1.96359138442166	0.361383215096807	1.32756608073015	2.10042299470311	3.89141432600554	3.55358414059851	0.150774115306003	3.40721908149585	1.78749306312277	0.559442670185835	5.24638224316275	2.05960724265413	1.10862682176851	0.654172825440711	0.0425852977577727	5.58208235279586	0.443654174764818	4.13505460287181	0.980493615553175	2.91116540550688	5.36061289876334	0	0.693880142161005	1.37420652996364	0.339490887427115	1.24540743119707	0.046353552335954	2.06547098162762	0.211990526181926	1.10743077221005	2.17237870122163	2.69102444174401	2.76897211232948	1.62267785719418	1.97684457611759	1.34000160257587	0.368010406927761	0.879156967354825	0.732007688682214	0.152274424438767	4.99191905688449	0.118683701203664	1.67534624507132	7.16488480853339	1.95143747516858	4.89882023119444	0.283680848782056	4.3109508098072	1.81317741563999	0.198411172714381	1.85579679369425	2.5697015506479	3.90860926397429	3.01970280389668	8.27553324459211	2.08062457988813	4.26181586602816	0.963063526331856	4.7415748474188	0.676211071639941	2.14672885372718	1.60466014577626	4.1735887981935	2.71536692138464	3.01606605021258	3.79738035123337	3.78609551342361	1.81322175310221	5.27913138280239	1.84370371700907	1.25339391828464	3.83283635503552	3.49871169030276	0.207464226357491	0.309284123578203	1.95014587136642	1.59994710950567	1.92053112517961	1.76385345166533	0.797759415713116	0.53040180474696	0	2.73638125648764	2.20485781594898	2.86247321260497	1.8170149463518	3.96790360438443	2.63135670280437	0.362712818982503	2.0485622899602	1.69481869591612	3.33588609208484	0.501420902753927	1.25210921123852	2.84224070699745	2.49968927044899	2.82609305764131	0.953881005182821	2.97891368606422	0.0440551213938727	4.2144069427955	3.07502836990869	1.37874576475555	1.32879740985429	2.20383918454993	1.91956357320549	6.9590398146327	0	1.7802412176358	0.782725168195544	6.39906510995954	0.235598896267501	3.24015096731317	4.17146946113417	0.651563517385772	5.36614138513516	1.23687157263026	0.0813005596139702	0.507824876233301	0.610380687609482	4.99695224563218	1.05327263117746	0.600736935948304	4.04370145948716	2.64954280518097	2.32388277604466	0	4.64494414858709	0.605115950144218	1.59582157216275	5.64148418146002	1.788409254571	4.2165937731492	2.18748019268888	3.11623698468342	2.98276966017222	1.23625503248473	0.284599886952543	4.63512517869436	0.0689747797627862	6.35185055316554	2.22738867517556	3.89883715695538	0.303208407024376	0.913171056886627	3.09152805435423	1.77575643572869	3.84399389063619	1.19003893138791	0.643520522154041	0.206297385786131	2.36395095911839	3.67018091344096	3.67959156978161	6.11419438266699	0.396774805402135	3.93572940285249	4.96000146855153	8.58667881248655	2.65760342293633	3.5512083739461	1.11597674731972	2.00164805874549	2.68393736987558	3.43035673680627	1.50336400170092	5.08443850033666	0.294315137174338	2.38688404484705	4.30011859823235	3.80600433971973	1.66542233416196	0.383732268392148	3.2851814326354	2.68159701311037	0.232888868745641	1.21592207937854	1.50960058798373	2.17229068366068	0.612592747043522	2.80790819255284	5.04890575328904	2.82036790479096	1.76480472773377	1.04512420059599	0.503065155384542	2.67310477618599	3.23367596473325	0.535963151867533	1.98990049120724	2.03750733215296	4.31145516046463	0.847282595703185	1.20571467473838	4.28785124092029	0.183654324195249	1.78537268859522	0.855082347422992	3.63444457723671	0.678868143177277	3.65091272639688	3.13390426795332	1.52112764507442	7.76401301467323	2.27975683482825	2.40044939785351	0.822174333113799	5.11259922396034	2.13770024147961	5.3514060708047	0.727351539469049	0.153318044330928	5.55642726949275	2.28584309828225	0.486006777043499	2.04831257391434	3.39664670006793	2.54803458698791	2.4659520078997	0	2.67115045479522	1.15456765570313	1.15109571365067	6.06359504923167	1.16371125652299	1.07908040987574	1.79464834247336	0.448223623883982	1.87961010615711	1.78100670844129	0.723816891059204	7.96634394177149	2.28414512094428	4.3807910830638	3.43629418691848	4.67823307219671	2.173504212382	5.59461274088588	1.38535979805276	3.23283939435013	2.79005238721944	3.74770533761177	0.0504571046820008	0.559859255954672	0.144641603313263	0	2.72939941137913	2.76250211378141	7.52315731744683	3.76437694345447	0.664750965579462	2.37325313857445	3.3179944226287	2.12239011505736	2.44676598030938	3.10835433418505	6.1458459635462	0.477986865112856	4.7765146238365	1.47631324542434	2.18440789348636	2.14547986580225	0.243486539252515	1.78785785473664	1.66605165748179	5.02573756141361	1.59948728850518	0.961548950717809	9.53820387313418	1.65969306945626	0	3.32642632307737	9.90457953179163	8.0958690523501	1.36136131604763	0.315132023326461
TCGA-WC-AA9E-01	838	0	1.59685453998298	0.475507458048466	3.03708750254946	1.87295047256239	4.40978261709947	6.15765535109939	7.63127820454681	1.16187478672113	0.511863701438314	4.07076626859858	2.28340918384026	5.77082640373146	2.10282707970271	4.46785135785564	5.51258530302636	0.438601054976552	0.796703232213194	3.62517812587662	6.14605071443634	1.29797668642011	0.453691613972794	4.47381742734335	1.12319338642096	5.81200551989562	1.53913696885003	1.2400724858956	4.03120814198441	3.56603211208512	2.90130483785884	1.48499137670716	8.57769657041068	1.76608795626401	5.50796014429004	0.449128382282016	0.697344416017626	5.77044744765058	5.70004791775238	6.13378050548711	3.26040706133828	0.17553763079477	0.759580268926534	5.21193305875667	2.33887106050347	0.351518766048034	1.04049480205829	1.66107141024078	1.77700554867534	3.39628062213509	3.74861257923249	1.5563229721438	5.34417302945614	8.08388668157774	2.21427963802046	2.47894411537361	7.29444338758041	1.45744983127024	2.19442120413763	3.69544601933991	1.40248916605453	0.207479469661813	7.01509497554846	3.8397278511	4.62487995017968	11.3211101480198	1.57613898076733	1.30912902839528	3.32738370526685	4.62950991649886	0.733404931679189	1.31200291515953	1.28208271974361	4.30752251589828	0.427002581680025	1.79910223042827	0.976552878512333	1.64176010544857	5.72886633460136	2.28241726735386	2.43343915718386	0.795948104333811	3.0773288059672	5.25381345541557	3.37879735955042	0.959091149947404	2.58718182185215	3.06001365119729	1.22027484659158	5.44794478283544	1.12678524085778	3.13836249125088	5.80305521527915	7.68122435377956	0.58589850610179	3.93857279659423	0.234116959442044	3.29602152281485	6.22226959381142	2.41187281546352	6.74119190430058	3.47416603996866	7.98485533128454	1.53913696885003	4.34596048319295	2.29683033071085	5.90279185295808	4.71723881916885	1.81827672197337	5.27962135189722	6.19287096037827	1.51918709987749	2.19624412162193	4.39640612937555	5.68349996494825	3.40189105100116	3.74584397563578	0.652364603549493	2.82950051122806	3.06680217931794	1.58667636582095	0.197437047334034	7.66279225863139	4.92971715710639	0.124444340069409	5.70145174659766	2.68264587971148	0.712338603462586	2.42375133777541	7.35065724299286	9.25746964023962	6.61500424163503	3.01305681893449	1.75662324867877	2.04568165273919	4.89494481186512	5.35473282971083	2.70383935997736	3.05114393250903	1.7534291089579	0.237063154583217	4.30489356811763	2.1933109534339	0.575842835072077	5.93069145440082	5.93354974190477	3.15430063038	2.96728003389508	2.57935926681334	5.18048088090297	1.11060846062948	1.235907768281	4.15939829739261	5.96546570242428	3.32196762418993	4.51411531501375	2.0089540147539	4.11393715107552	0.46421123664719	3.22937027162393	2.53454823064986	2.53830820802221	1.41975568397444	0.763172139466548	0.863813596412249	2.43565472766271	1.42640271001318	1.42286538694173	1.24253238909371	1.6558619486619	1.62397920232289	1.85104298484365	0.848659352215697	2.89454384347046	0.778267460708248	3.67497693732892	1.39906169099571	2.8464491869742	1.30450578501683	1.26006300290709	1.78221689183669	0.391550749577771	4.29525355807673	1.65563118060472	5.37234272301749	4.34252487865017	4.29145621645449	3.52155458680982	1.29862899219658	2.97159817990331	7.55915985726518	4.19419108887278	5.2530506042556	1.90429718573528	1.39633159364115	2.65425335930534	4.36977704494525	3.19283392337984	4.9116494027961	0.155231893613208	5.00136855844117	2.11971439906415	2.97250481574704	1.54336323847014	4.22466853731658	1.0300549285169	1.75676883169615	4.2153237027811	4.12061072629172	2.14407803022382	5.47320146900165	0.684054243215892	9.22403038306127	2.46860833914285	4.11868863090209	1.64009335488572	5.52261040448188	7.45745721881025	5.84485788658313	4.82748625199795	1.76028355061991	0.357187583091358	1.66133688622859	3.78689218858539	10.5662167604267	6.0877352303039	0.554773799465714	8.07147147993142	0.581251544697997	9.03306668895603	4.45403438102951	1.21324026167916	1.63299031304871	0.732228729655336	9.94970490072721	6.55758822560047	2.81912083643363	5.08797957298239	8.86040852472911	4.48909009570379	3.67667023228721	0.338709074716365	1.61995383181634	5.15267991930514	2.24002667764758	5.06222189558486	1.04510951869436	4.60351122148797	7.10718149826684	0.300025295722319	2.73401370764582	6.23285662004171	6.53849641550361	2.479076606875	6.2004531516789	1.6788958093495	0.477999087789504	4.11438618301529	1.39580699429999	10.1555240975417	1.9671999701274	1.89352569399392	3.93645137763893	2.20040108487626	1.51775592362246	1.61281012500047	2.80725825825159	2.11697950126095	0.893891192568265	7.18537301163877	1.37844226124786	6.00413887518148	1.48624841411196	1.05500402273249	1.53457163646802	0.98746603777289	0.85198381062601	0.991963124220699	2.6501425499727	6.67362567395134	2.92484974009353	1.60415674387268	4.87437599550361	3.35987941020756	0.759223257440538	2.13319162546538	1.4430904774284	5.82285988270756	4.42078891024084	2.74369785149897	1.07532040418816	2.06297097987548	3.94534925335114	0.545409265860636	2.22398716032348	1.53368145002101	3.3684079794774	2.16125307939688	1.78840257219826	1.71427717416999	2.22171223640635	2.47190381670828	1.17662787676092	4.05312524188692	1.24652848416903	6.94793494240037	2.51515154152583	2.82328346575889	2.72505814100612	3.45262930100482	1.71424463830888	4.92545213470384	0.941145458546348	3.02795906023919	0.905979678983169	0.643942425736094	0.608543383881558	3.01760180792207	1.5640835018543	2.4583405287024	5.60500266466594	1.96686675382267	2.78159052626667	2.92577160661677	7.20928959095043	9.78391970008096	2.56402202405857	0.556488765218994	5.53675200262595	2.92664355197145	2.82397919510809	2.15321062864327	1.70729463043583	0.748554661657598	4.5774209725021	5.14112620200829	4.24726068238712	1.20698510469686	2.11516545063055	3.3968065560131	2.50645799045962	0.22239308085403	5.25780870879298	2.78598256323017	1.48821574466604	1.25645335263391	4.53512231061217	0.330046511011846	5.34609704216944	2.86852597408356	5.17336852894113	1.64758298933944	6.17791320904133	0.469548127331428	6.63207826753962	1.15913830185634	2.70220471872837	2.20477520025375	4.55745971910303	0.499811810383308	5.51571245195603	4.69119801801565	2.99994211070007	4.45386388981133	0.127960671623826	3.95143952678282	1.54112226991861	3.90712910147267	4.44546981297091	2.76964375256084	2.59453923410528	3.27526456346511	3.47795832786722	2.1668940838934	4.82076664517752	6.13707925984805	0.881981155341846	0.694204207026511	4.58012618402617	4.49992240368606	2.42896134764826	2.20164797442167	1.54715859548302	0.753141618753093	3.01899676058025	3.84449713515403	3.58188628294785	5.01560639542216	1.59381698459409	1.50283823105501	2.43124826495197	2.23966138117463	0.673976960306176	3.99226176735902	2.89634625856012	7.91096046311404	3.03072292305458	1.21109382964242	1.57379476651154	1.33740625313849	1.21898632271691	0.647410025922728	0.966812575836412	6.12955050902583	2.33598853371946	1.51242563851999	1.2595810325733	4.5673708193811	2.81953065091247	5.34882090857464	0.98657338175958	3.19984428028529	2.29912095941981	1.33692203185654	0.825470601264164	0.685550355146416	1.77979592919747	4.04392276198587	2.51627970090989	0.907726039576439	4.51834755125384	1.14553986280248	3.04153562756323	0.921201854765947	1.75683115893673	4.22509288457902	4.26541889225489	1.75350783995554	4.76463596447086	0.157366113225636	2.05877018907219	6.04133849277257	1.12734471185995	2.55419343766255	1.79844624224864	2.27148394449638	0.776622001603394	2.13879121000728	0.845987115507557	2.80721497385104	3.93791589505502	2.82423119703588	2.03208214797568	0.0528880525641806	4.13701653198915	1.53059766927877	0.288403688161858	2.86831419218431	0.823685048909499	1.58083241040523	0.719780638616209	1.67826800814118	1.48983884273835	0.208495035513441	2.81422452419291	7.12109313028123	0.693647348393688	1.13522948778676	3.15534301280762	1.74239346535918	5.39204328467705	6.76608095761705	5.4588130945107	5.34405333719504	4.38018986055258	0.480406385491345	7.04490115941343	1.67452211846058	3.64595637850398	1.45927527448534	0.596812949288841	5.64490637797637	1.61962053715475	3.17740981035465	0.839779521463874	5.60717434628608	3.13656267823195	3.01276620372452	2.40366365915639	0.0125920624928425	4.66740565862414	0.918266386547083	2.09506327062904	6.42381798397359	0.719896527392628	2.45182512406468	2.1101898288796	1.43300803062291	1.35288166290167	2.85568418823684	6.28185178325208	0.507610369322862	3.18583658133393	4.35095897704242	8.23167048263993	0.553985519394608	8.01593126363937	5.07621274518481	6.41542066426223	0.845802823431082	1.58499039255566	5.48965275199878	1.31686922595933	3.03347145765636	0.551408226747945	3.89843281878107	4.65928467714415	1.04706648679955	0.841633029386587	5.11418501066106	4.35340798701574	8.25749250500693	7.9125648430129	3.51949409910245	2.39868856497313	0.544781412514404	1.49432087842044	3.69264925426167	4.37977204346007	0.532338805336003	4.33911243691414	3.83271991798563	3.06053217920911	5.56818445554115	1.66036688662945	4.23313185792588	2.95709330989264	0.616016510568249	2.69442603445093	3.15612685465433	4.02841886363568	1.12139542642615	4.73321223357735	0.38652701380441	9.12365016136217	6.63068780271346	6.55337340642748	1.51905522113609	4.17541521718645	6.69225561118257	1.26019852805752	1.54945429049323	2.79639653513819	5.41743905180208	2.76953754672169	1.55470229829944	2.19206725304786	7.04652161804423	1.07689356459598	2.56271378025834	4.63350212271235	5.90287697049091	2.70186240155842	4.76517190536857	2.19198958482992	1.66772048993042	8.978587488778	6.59431639192453	4.51361264943196	1.63277493130884	0.0999365678043407	5.95203553704901	1.42091351580785	6.20684655745731	4.00446274007433	5.48057049896489	3.24774648182402	0.249474346398028	7.0683591101585	1.51377369830221	1.39617538494158	3.38881167718602	7.35603637898237	0.810548561718004	1.6665634622995	1.5582691036934	3.4184733307375	1.91499611940857	3.16614628751888	1.22772875558976	1.12458025371017	2.65544708914002	2.31970492100223	4.12152605778445	3.73470095048311	3.68784902672417	2.42291973231445	0.499914548168429	3.51659135327929	3.40601563315339	6.35235881942442	1.62735142581745	4.3484101952334	0.813404835969	0.0788128906623818	3.85801581838069	5.98228288662476	3.31830628322738	2.59843738591514	3.17821841533058	5.6787068893016	3.24266012112563	4.17535533197447	0.0739367133633133	2.49053727153727	1.46664695614631	3.12018304092604	2.14153775200411	3.23938597322846	1.93101430842239	1.53713252753142	4.91313116193498	6.23350751604125	3.49735816322171	4.23156834594368	4.26006932769731	3.63522155192303	5.47186961968975	6.50736493845852	0.426387680502864	3.31882484087682	2.70478920626291	5.31815014438304	2.77891313772252	4.14428951831243	0.937328345374635	2.54768573466899	1.37305235894811	1.1344851357992	4.06505007590219	0.909034500973564	2.89111136610504	0.971976679093421	4.90354351064509	0.931182810849316	6.44894834659791	4.1747962834263	0.307350879878845	2.74906137234893	3.5392084513737	2.4388184611175	2.76079045902171	1.83266807516257	0.332215944450221	0.14701604624124	1.07507322309522	1.01257582439012	1.10223483393837	2.79534700091394	4.17885962036073	2.01414244404764	1.31414428100738	5.16332563069662	2.95262189017036	2.08234050781872	1.5576365312807	0.743095347099146	1.14755222914113	3.23083904876909	1.98164079897	4.35216881449832	0.174807658229956	3.01206551962155	2.24841521378766	2.6555112032613	1.73928905805617	1.3221012079057	2.73516145844458	1.93374484498257	3.83048960109133	4.61351220469193	1.54565262149702	0.43640759902171	2.77519743808667	1.9649981364164	5.03840940304905	0.485213910891499	4.27676091220237	2.37083189572259	1.72451712731775	4.53484538164769	2.56162820920209	3.18629976438634	0.835733965441543	2.52360009288272	5.3894053943421	3.36973740848382	5.05092826115649	2.0908219346522	3.79353282276095	6.82924704292121	0.741752067132496	4.09248231568978	0.335098806147882	2.71950677825946	1.38425375960806	0.196403843939288	3.41805511916243	1.61910823989554	1.74163481465653	2.79479741522857	3.23736853135794	4.97971030486388	2.11782733905217	5.38037759632668	5.48931300064243	1.13250577543987	4.55843602029665	0.347517921299849	2.81538216855748	5.69475847767796	0.243070798995552	3.4652339956995	3.09485609274092	2.34247737489893	4.08563115354657	1.75502129256641	3.584168800161	0.797291609032066	1.13327351094464	4.05888012765645	3.68480078789206	2.66205370100479	4.87764659483678	2.32316914429256	3.35958484213765	4.0838813643781	1.44508412668468	6.24719648933205	1.79568965847779	3.55553028665237	2.87977437107285	2.27494355559788	2.72650820896474	4.22690614095298	4.29994575679314	1.13722545027229	3.88881726882087	4.0267867829479	0.538666982351342	2.24465359147931	1.57446728363311	1.87578281480027	0.455536229068971	1.13842065506667	4.13306369065479	2.3275258422634	3.38472926115952	2.90207164928264	1.66777407139614	2.25652581537043	2.36149382829075	1.92510163109004	4.41276188287791	5.22799400270661	1.32157834321784	6.02023104276762	1.29535275386135	4.72624650196463	4.55636503535638	1.13761106609918	5.33303080344657	1.59948109943836	2.33062494029539	2.47418940763479	2.80493638177069	2.87982396050438	2.40329499419951	4.43575992399075	1.89452250192256	5.51704604072151	4.00469104248165	1.14419977020963	2.20590731185851	3.5822862251299	2.82155818328951	5.65887839648619	0.70775049803348	1.12468148583294	0.616685065986281	4.50745850065931	1.76698816574215	0.218596069448953	1.14484191731494	3.52035309808732	5.78512992232877	3.03162139368914	5.20700572745052	0.205531270306306	0.328479536840877	7.11041544739509	1.95079013846247	0.541328283114388	2.52552118493959	3.97842446544086	1.91681673642484	0.982952480680028	6.17710774263494	0.554572447834808	3.12415887312078	7.02489032279717	1.27364956031981	5.87021427687216	2.47837881962487	3.83796241043905	5.45183059572224	1.32143749516678	0.889294333490712	4.87266232299832	0.770883074742765	7.37147696817783	4.58754021613179	6.54620565933702	0.994521218758813	2.32230833918614	2.49808948093226	4.11056536688029	5.63586232822048	5.46478717990042	1.68246093354512	0.915993193725393	2.66793866302933	4.88208933946146	1.24882626024651	6.13427187684121	0.793665948356492	6.2974109962389	7.52453544669347	8.23689150476597	4.54572748809542	4.19898911114075	0.953780009540661	2.95102000423326	4.09769590638175	3.96699886871946	2.4003532090753	5.3597144257687	1.58318063420736	2.4701507932783	5.33471735693822	4.04942602292225	3.65799091924462	1.2161114954608	3.54685866209063	4.50168689799965	1.30283373728941	1.92785057491788	3.93078274626594	3.89711842070126	3.57125449595878	5.2663874023132	4.51252399293447	3.95211640019073	4.77959434898343	3.3221212588213	2.07234765892301	3.85757101249497	4.21255844467236	0.368324271450836	3.86856528465319	3.61429169638923	4.87136168421845	3.36320192158145	3.07314019015226	3.40767823863618	1.76426971212818	3.59266871667871	1.83149665991803	4.17404601936225	1.02218455692453	4.49004892048304	3.2029440799323	3.21424948115333	9.02504291785741	4.84774842101104	1.59678251864068	5.57717954505336	6.79931400488554	2.59604922260157	0.742726472834915	4.56643708185186	1.33359490048245	4.91032924562172	0.129744513204871	2.00018068623863	1.90375828069242	1.12461135191553	4.63065242333352	3.80730545737966	1.37039420046075	4.25913536799035	0.759992567334115	3.14379191713704	8.83224635268106	0.695636924586167	3.4923531439406	3.82026986210626	3.32582776231722	0.766150815316668	0.0810781050466224	3.17414176166995	3.52764839899734	1.21129260371365	5.80921531388161	4.24706619523707	5.7326789361785	3.63739462567988	5.10138618532384	2.06804957866114	1.54186815983532	0.0480686335440146	6.84348770674515	3.97682826636058	1.64658756736675	2.00099295375053	0	6.08545397557004	5.54448044040985	4.56826929061275	3.7612224998666	1.24277138205679	6.41582777823287	6.31156142224581	0.286788552175982	0.0197854922728932	3.99847986119641	3.57162463418578	3.09245643714049	1.86785496120959	2.29394015091183	4.00199224800758	3.25630871820707	0.398572558920881	2.99002942410671	2.47369782796414	5.29549198384624	5.45705971541852	1.04116797135604	0.420636108919508	0.696977805139108	0	0.845197688653876	2.73313021734467	7.11254584786256	0	0.627788447530497
TCGA-VD-A8K9-01	1424	0	3.35805355304913	0.475790281756898	2.76837405978716	1.97758546769209	3.93153462011753	6.47080136747222	6.76824123731192	0.914950593661723	0.791074805263068	3.37616686534823	2.29509233200633	6.91402508623091	2.04567291690618	4.56750650798084	5.52814369770021	0.341021579627308	0.474100089180537	2.96072409537379	6.40720198095048	0.936611934926172	0.611234147792537	4.66942821440218	2.04596152083374	6.48715814906328	1.61034619471027	0.855442884010131	6.04862462503856	2.75146393540597	4.06452333987754	0.727202957313296	8.16303573966792	0.784315017288339	5.94664010409577	0.34243948455801	0.425446306486402	5.31022813288057	4.26547740376463	6.87546062996353	5.15287457865255	3.34162573994246	0.151297601798549	4.68824863035979	4.31438982974132	0.996110883383001	0.76075261203983	1.50714309250371	1.11191869762129	3.81572911688085	4.65116021221679	2.07247354649239	5.20403582953901	8.4160252099536	2.64356554401086	2.17579443248099	6.70227798267346	1.55660353388021	1.3878439103561	3.16333464859439	1.73614331224153	0.389622095658478	7.88538706052784	3.99330752824243	5.49127911013525	11.0074323984081	0.478330200058682	2.62250192867321	3.65410668071996	4.63590991075955	0.841060290377983	1.33610853977144	0.279716963760531	3.74212804767984	1.2940684125933	1.30198674677804	1.0063231608694	2.12826799193013	4.3980363201274	2.33920809235091	4.25147369998235	1.52073853809901	6.63479827455152	4.23925443707337	3.97618122501905	0.175334762826793	1.85627900437609	2.13977070722328	1.55621259636711	3.84659059556203	0.486272101842369	3.68464596279411	6.081054946635	8.0029741813673	0.435453326626044	3.33396879200025	2.10628298464607	2.42450399532883	6.05020542261683	2.99936597656918	6.97788664381901	2.56953216540737	8.77501859686843	2.14528094485461	4.68544907775562	1.67783970269396	7.52946022767674	5.19963347987504	1.28661091279459	3.59243790087534	6.08690071717019	0.389719553144209	2.97042280568944	4.68684057094656	0.968946417410586	3.86863935944884	3.71316130288886	1.03066519426225	2.63135903120062	2.47321959108801	1.37689712129119	0.740113119577292	8.7354209711808	5.17320180553195	0.108699503192727	3.87889108006424	2.81225587328517	1.03575480197697	4.23482547666391	8.25344002266151	8.82800411204184	6.04259881475939	4.56565627152688	2.00897372893959	1.16083566287394	4.97223036618442	6.66231233034276	1.30793090362163	2.41894793968827	1.23430265274318	0.706484668470208	4.04448067846416	2.54737653264862	1.20691823495285	6.1756509411528	9.11046556149126	3.71171404749679	2.72247280075007	1.80841305988107	5.75134079548327	1.36936820673707	1.26409019241357	2.20807333336763	6.0487967953524	2.71720920207952	3.78719840462074	1.75737021988888	3.6913543751553	0.901824352723169	1.79168281640058	2.2988902424045	3.25295390477476	1.84826177707856	1.03681135712628	0.457618559815737	2.30288051785309	0.567330877040995	0.390577335466786	1.8242631779647	2.83718113623277	2.36703943134908	5.34968267239046	1.83927394295003	3.64431893212394	1.05714385107662	4.42559089231777	2.96478970574187	2.8856854417567	3.46751556222995	1.56123178685706	1.3421991478711	0.276963255128131	4.99878717567634	5.82523357399953	6.61902411137367	3.33644036168566	4.90884988713184	3.69733680889859	0.556196701559691	2.88117417625492	8.22426413396913	3.64383772316001	5.78740712727617	3.20294141650026	2.40703480649381	0.674179859149121	4.03123196628433	5.41788659920821	4.18130693132889	1.55293623454444	5.12857056190426	0.957219486672107	3.03389586369848	1.49210596257872	4.60068544387707	1.08223796399331	1.1593559907519	2.55692768151229	4.69505508808291	2.70449619525063	8.56067139787559	0.498735123228913	9.269861635058	0.998206842438924	2.93728770027824	0.906915217393778	5.03637672971613	6.91442699212965	6.87137671723477	2.28260141338456	3.31194931121488	0.655192711185122	0.977263582023538	2.91997918921177	10.4255694514146	5.68222353623757	0.793461281925794	7.8216521846735	2.28306182386453	9.52157590388514	5.60951770394431	0.798568588840318	0.748337138718709	0.151743630265516	10.1709665717834	7.8934222813542	2.76412615831194	4.23476954003063	9.88570811615822	5.72006801124851	2.92083749571622	1.53956233697216	2.36055643578222	4.30639786885457	4.02382841251569	5.65656387016982	2.67817266482572	4.42295080511016	8.06062244422585	2.50232525461894	1.36993544035443	4.98591432603896	3.92649193890127	1.94737478338561	5.02236648130934	1.56088953446353	0.228616160368761	4.53303750342414	1.0133436234109	10.352882086523	1.27318344969141	0.557538901289653	4.24987307998524	1.8387944834476	1.35126308655782	2.54985987476762	3.5363911476982	3.02587360482613	1.49684987961015	8.55366884030428	1.24862226955229	4.95153184640413	0.43196039590007	2.00593312942974	0.504451275753245	0.395988898935969	1.35520970097692	0.862435600448478	4.67636727848797	6.14818450537871	2.76279590740217	3.52646574866093	4.53543029275168	1.19662026244432	0.471711574725591	3.01628646132379	1.42042041892185	7.18443205509854	4.32470117329922	2.15375119347392	0.51883512793218	1.36485870182069	3.58977666769341	0.249802102305846	5.567460265766	0.627802639178711	3.41176423608816	1.48603108678076	2.03976237373777	1.98748059053557	1.55592656117173	2.79679043274678	0.693291930977776	3.75565459821997	1.52163674414786	7.23867127888487	2.3830265677005	0.801784529910587	2.34211976651919	6.81942805491961	0.172987571652238	6.54758138948012	1.12903567659389	1.24270980857438	4.15914556944886	0.150505477013874	0.442487173870129	4.21313961202967	1.07175717853782	2.22870327027574	5.71997467917442	2.80543733701218	3.43469707507058	1.50747194774471	5.94293270898922	9.51167221633576	2.21087321443993	0.897510891017209	5.47691951941701	1.14914293049809	1.59240154102981	1.52969453342503	1.34825055197736	1.45216472304672	3.85280787821501	5.49632876052333	4.82352723337934	2.86496778689846	1.64658111630354	3.33055280706702	2.37038945733741	1.66084147403306	5.62236463798726	2.80455502729668	3.00948512830362	1.16532477520053	5.58341859233373	0.355415065206018	5.19694454615697	2.21912576183322	4.53380440017417	1.98358102542002	0.283815121504311	4.06016241412019	6.2772250873792	3.84361810062005	5.00617682165284	1.34370230102246	4.14223533655304	0.897753894894062	4.53064698080124	4.53151932878435	3.40966111913137	6.38594814032806	0.0625522865906855	5.00049989738227	0.132196381626477	6.20399845183219	4.24866310035572	2.88857630055209	3.05790943536701	2.37980613854297	5.37496190613289	3.5293812010278	1.8495657855501	6.58785280823334	0.343092583867097	0.670481339268544	5.45588183198524	5.6119888300698	2.60103824069507	1.9841678723856	0.316582077068217	0.362674558782289	3.18489660143322	4.21728113210193	2.49746163794424	4.15274480867264	0.577105966613925	1.32906904559702	2.75781523085706	0.671640302319101	0.597182835438536	2.70169542595553	2.10427962190655	8.11148469238268	1.40067891334658	1.41831464323196	5.4227409498511	1.08935441654175	0.0479000431996081	0.706457791575419	0.100792580790671	4.93035887611242	1.00172803468844	0.26844146030938	0.963479894743508	3.79004008059507	1.96907568889467	5.60658495075355	0.714427005530372	3.33911842447479	2.2521858292898	0.0964857975492567	0.923875879866855	1.49084478111529	1.65994008098703	5.55474569786751	4.61307720313193	0.365566456824981	4.98765193827605	0.771298664591163	1.85981573203789	0.866765817719769	1.09037990493947	4.18104369650317	2.60789840178034	2.60302214092945	5.3552425488122	0.0566460068064035	1.53670445326382	7.70996949672415	0.292888210305164	2.23227823841997	3.90258205176019	4.25718566263319	0.533515008399845	1.89894818502347	0.548225211225431	1.45915302044206	4.56508775608895	1.58413511835877	2.13120982977255	0.912451590870956	2.05657208386512	0.61886484669869	0.551838259407031	3.80711788840116	0.277136133588754	1.44883436368352	0.425732241574262	1.27720458868588	0.117336372024582	1.23303765000471	2.68469308523502	8.70251106418028	0.528505108400539	1.33595767340684	4.3670823579586	1.736599680304	4.62160532047321	6.45430587467991	6.19391029065285	5.53191133916931	4.63417271149784	0.0345379047326443	8.71952230256425	1.7988982508889	4.18165280135671	0.854010812355761	0.290834976789997	5.58396970523817	6.0297817174021	2.70372221839355	0	3.40250976747123	4.0431686197607	5.12766546764288	3.19734991628203	0.0454191772804704	2.53036619469724	1.67843749181233	1.95445876393314	6.57007290739726	0.0247377590151028	2.8613706267354	1.68437037789129	0.251989884905421	0.316691198062877	2.51438514134569	6.19088721627163	0.769525148478648	2.67088655213067	3.95195886435108	8.05650495396822	0.186039024253951	9.65861762993586	6.88258925295055	6.44626880378237	3.74145404253711	2.49679364819997	5.26486066316663	2.46151834427575	3.19372932911572	0.398265864034028	3.6310658565625	6.76175066958613	0.999733581762879	0	5.9378182283492	5.23886021509712	5.71370048820006	7.86711623428541	3.8529356851832	2.60210003437366	0.625263194042589	1.23631626970586	2.50225701373501	5.59496529445994	2.27868777826091	3.41348224754692	3.09550555579653	3.03531897622584	4.54895627123519	0.519228473089924	3.94486594030777	2.72732539709058	0.0395046866372962	3.17456093906533	1.97407110145339	4.72910896335411	0.909124695962205	4.19613960316346	1.35093338424261	6.41727667185279	4.96508007764164	5.30049167472866	0.916544822110271	4.4050250214571	6.60091197146423	0.40080392928205	2.61714940919139	0.734210851915423	4.98247798996105	2.71427959234659	4.13522209871225	1.40512702760224	7.26942126750714	0.200666429391149	2.6593441678138	3.06051281126657	6.25530168792949	2.46829735615505	4.88570954969059	1.27923771168914	1.60153060889588	8.80188163356189	6.40573220877857	4.59728981099869	2.28803041142906	0.814898022896046	5.7870426919603	0.974912878874002	6.12331752233242	4.13979935184648	5.65813948904455	2.05281094651058	0.135388255076754	7.19772093380904	0.900285343874838	0.939870699763768	3.8911907096349	7.36667890928454	0.0826179323895904	1.30128444394054	1.31773530719699	3.85360948002044	1.35778732065608	4.01361590088033	0.126899675941776	0.691722730256967	3.72213482236774	2.294044879194	3.88748237917036	3.31473958837311	4.91450712069252	3.10170099977599	0.482006474015105	4.8376052282839	1.91377522614272	6.85665086403876	1.32064121421221	3.79344230365688	0.797173554350359	0	1.04189828521161	6.26198280893609	3.30680613764502	3.5594685634793	4.94319464021737	5.15684678177168	3.16174679108793	4.11157722908622	0.076988993871971	3.4883016223859	1.47821182864131	3.64506754491111	3.38953019327502	2.54424079481523	4.57588409103757	2.28896002734179	4.51225154235349	5.55971541972514	1.84987159231457	5.30220497627863	5.20888202325846	3.52334239880145	1.67318190783019	6.01790788172729	0.399023835686633	3.88436738393269	3.13919949654321	1.6291747416043	5.02220533422256	3.89450833872103	0.3023405778749	5.30878824364858	1.26241030525713	0.525026488809479	3.92976259793039	1.73819453530258	2.6532107009111	3.52188494646217	4.88915031148392	0.497388158880449	6.38625000008043	5.05270367406468	0.114366638456279	2.79884642222416	4.4521974131406	2.16341113742481	4.30574439837943	4.00255131297588	4.1886074386753	0.123613016370566	0.386995423098541	1.10485124110133	0.981825771430433	4.01454365237196	3.90306237912004	2.04970708218296	1.87567785216979	5.50699221522834	3.34359386821349	3.07246411388084	1.214366685235	0.507308544479278	0.790643023467643	2.61155626057681	6.33574245437757	4.97627839138543	0.546334826388881	5.0864088646451	1.72857142589049	2.56077315015151	1.51101102069407	0.237507673604949	5.14460522408939	1.56086850774072	4.31590020251472	2.99032029798701	1.20950389806214	2.9779660251706	4.00360943214874	5.38465874707629	4.84020035239468	0.494393080112681	5.53810882969248	2.43151144403519	1.11661760543518	5.05358230819798	4.07613833323463	1.79630785700858	1.97142436287445	0.143536832040609	6.34945392163002	2.16204048712221	4.41818320005795	0.958967882750531	4.50371890306854	5.63603524261966	0.0222913455013726	1.7537606914378	1.59304679210375	0.504978085583996	2.32276692241574	0.444720703147623	3.2596610206688	1.80630590757413	1.64988075261042	3.08398804492389	4.5572109445602	2.58783517048209	1.643014795551	4.86698658755444	0.782332653685388	1.75529994711732	3.45316749718021	1.90242866054337	0.812162372018946	7.01449254781076	1.51332397960549	3.32545808707439	7.84684617396879	3.86773736350676	6.73364854447082	1.44918946130325	5.41674923292423	2.17845172966511	0.825571303165351	4.01678957152138	4.22819069295191	4.54854882994685	1.80858975260273	9.09783172398891	3.30820227255181	3.81189226886111	1.19491220412592	5.31747556635679	1.62318045883412	3.65280884244767	2.61209720289765	5.19856762234915	2.25971118043225	5.43883010219909	4.38920540442978	2.83218418648439	4.09557256198834	4.11683798020051	1.91392263016475	3.27288780021532	2.11524070702449	3.33148782145764	0.720764652531588	1.31952545078458	3.98769831871862	3.9460149486195	3.80594967121857	1.6905632573857	0.699960130995696	2.39964580596455	3.31283388467134	6.30434109897177	4.75426861356367	5.07575766035193	3.77954654964788	6.60805680519533	5.35537188870427	1.41334982169379	4.89061206294339	2.08780633150498	4.88710214812683	0.942723551952495	2.74951496009714	3.1752815499754	2.43030615041729	2.62817259979968	1.84636373336432	3.94272467779479	2.52710387452869	5.79160989192858	4.90505094881735	0.940826987164818	2.87332224424088	3.71499827066233	4.16325396861237	5.7806035431893	1.2404920217795	2.47233777537027	2.2002227800975	7.2699102448933	1.32218025594228	3.40434974683988	5.04399972881145	2.60984028286535	6.59697210352225	3.27232155413716	0.265953029284749	0.932441681124872	0.363472427301945	7.7434119647365	3.11190618187318	1.69184098414658	1.95950644057715	4.17167681190751	2.47661110061281	0.070472960559782	6.58484693020825	1.04366086909977	2.29843573629479	6.53289931275904	3.94940886677746	6.52407370839212	2.27014825987251	3.81031353311229	4.78083500173823	5.04492956586887	1.01797747740269	5.95324940560601	0.301882944540917	8.48675097081826	1.23035244079175	6.00849674928412	1.00523325071078	0.861826607293168	3.24185131636928	2.69978969309681	5.79356767630382	2.06479043890455	0.678878596907317	0.914337577751122	2.36662715900325	5.53244819247625	1.80963093515054	7.515465676972	4.15023714619481	7.35755376400121	8.81472825004359	7.82752944056538	4.17337772415607	4.57440007024813	2.5540222217015	3.71813362668455	5.30710752626894	5.06446039455984	3.39122990792993	6.03273981731111	0.585420627919394	3.95349526952942	6.32383245726387	4.70071713282148	1.80797432354319	0.529415386051002	3.57761855639434	4.69889187512071	2.85997888795208	2.5137582889136	0.0324020069487168	2.50904540592508	3.75357351714746	5.06373330643482	5.20688347083573	2.43281806967221	3.41407259979251	0.669779583283131	1.53419909028654	3.20899412560327	5.6296390109242	2.20064653181452	4.52925000098467	3.30864832536283	5.21458334781581	1.32574675556703	1.82153308120537	6.16189392866872	1.36193170591349	3.92403335666749	2.99558781033569	5.099825385714	1.9900410456611	6.19166134307811	5.41716627005752	3.82438294737344	8.84071090043655	2.73918189029144	3.47492529544443	0.417112261257926	7.57013880434985	2.59738648032828	5.32170987075881	4.5218409866134	0.0785174227475299	3.65955470625692	1.83589861470548	0.0549921768480313	4.06590658108125	4.26567467508457	4.89526965615064	3.94193074086547	0.0182246498299116	5.71524873492839	0.384972062918726	3.10572249103361	9.36101953901293	2.35853157860477	3.39526547570543	3.61203514171907	1.68998567527372	3.71165899011353	0.0568229958679022	5.08181212473895	7.39316904844292	3.17495172066478	6.41217841372396	4.85968684370645	5.73512191470679	0.254955578464772	7.63680730201748	1.82041794484308	4.37110298259392	3.46218061083617	4.21601166696944	0.795239386737373	1.24236958295165	0.550591116730427	0.0400749921276853	4.93261067829263	5.00169642310572	5.95082624399304	2.67917514488349	2.40997902848553	3.44177374229554	5.6073936429727	3.09495352239738	2.46460553976846	2.84018766035272	7.39274158146218	0.965329493975828	5.79282048160639	3.957753980785	0.940069828196181	2.68571279676893	0.503136106452402	3.94178898748379	0.119871032659726	7.59299215544881	6.06795057304809	0.795069282605776	7.84211710457845	5.51687779471153	0.140382629078982	2.60129407440727	8.84394648268584	9.35017852832592	5.29823380167657	0.130559173165734
TCGA-VD-AA8M-01	6	0	1.50829629376955	0.375656703225064	1.72781810124659	1.12131651139763	4.97167045955032	6.58447340431825	5.94102412382938	0.738950501767378	0.970437126434591	4.10311824243398	3.19197900773693	5.04361485361568	2.0727825590406	4.90335744072638	5.21805072507397	0.0760598595369837	1.03039964737615	2.13022944414832	6.76874011854571	0.78179033831255	0.604283251393518	4.27358750050182	1.57422166710555	5.93824508905253	1.58343339571549	0.977120384667397	5.3908519998109	2.34751797799308	3.66628394664655	0.512838631454221	7.86730839651917	0.253802822900331	6.32426354983644	0.163789946950767	0.607198201225668	5.28785087162586	3.81777979677825	6.12454464709603	3.19396661231955	0.0955227582875881	0.323552577896196	4.99010124018288	3.16232493807952	2.90604935536203	1.80419691243464	1.16431516966653	2.60347015459451	3.7711238964253	3.77708721293034	2.50013739361869	4.77573589592453	8.61989935396569	1.40109905067842	2.00278855751855	6.87048432267597	1.42725162311443	1.75337305329217	3.85130429803688	1.81001074469933	0.38088268516102	6.89509051599743	3.27756466853941	3.88492510314156	11.177884165452	0.943297917625756	1.97531872421367	4.30813221385664	5.6642086112239	0.736399052014083	1.00853852043195	0.396673111080498	4.98150015435249	1.11607192908927	1.28058579641875	0.441381488699327	1.40513955656465	4.30888578531019	1.83231484634598	2.17771627905872	0.969953161103797	5.18915839383039	3.66646347918136	3.41722751539958	0.757182446377289	2.42689242534267	2.36456626931359	0.664844060541702	2.90768385975336	0.545494474656991	2.19670806697748	5.54306338128142	7.56531156342051	1.05701072479674	3.96372102565148	0.704612521549002	3.01986716560596	6.88068919810533	3.28980628956978	5.70427025507783	3.59184215371383	7.2985694272705	0.921194693429462	4.2009099798534	1.24742324137241	6.70629708337823	4.01744003863304	1.35289860765621	2.87151920273525	5.52480182722933	0.515304924124144	0.943764430795644	4.68722981425792	0.798509200197415	3.18288612678014	2.06926393043024	0.78740362704505	2.49581001090248	1.4221129505413	1.84954777134995	0.280800874362292	7.21111053800008	4.27094001452218	0.0406779632600378	3.66114645093221	3.27685945261427	1.5527341345081	1.97359548017221	7.43879933627952	8.88098880948411	4.31169201361211	4.24962433946033	1.59373190593688	0.739047314331658	4.23107368701003	6.73490873903909	2.24815893353884	1.3663216546549	1.34683381196249	0.365815135874129	3.46715555467748	2.53132206704819	0.525740962045637	5.59046638990677	8.19044103105803	4.82196628598185	1.47240978583928	0.792987666203657	5.18900337244633	0.760218646670368	0.445286836755327	1.85148201195032	4.26708853822794	4.49469464953204	4.4397228595742	1.49933567266088	3.5398449364061	0.674738678023593	2.32852974406671	1.87695811050168	3.14013207885161	1.79667125736358	0.781271994999503	0.390777946825173	2.9295510965902	0.439432183899378	0.408260669796966	2.57635935694157	2.69370461379247	2.12499274665037	2.93016714750307	1.96202144977308	2.77418382109819	1.03149965377861	3.47325180756838	1.87017451791522	2.37086899189327	2.28587504940673	1.14433096373361	1.99302287363623	0.346658763044225	4.95981002348242	4.9456044260277	5.99978312860202	2.52238976070262	5.21471544317829	2.18793588278517	0.443094403806757	1.99414051330495	7.24107745817504	3.58335781262956	5.44875594772211	2.15019180742919	1.34067221158656	1.20878255146267	2.83095540502248	4.44705412398751	3.50127480232392	0.132461501417827	6.76448416681116	0.547601938337256	2.12748834266931	1.31852972258044	3.15336613879941	0.81238756997428	1.24776956765666	3.45472272365354	5.00069142622224	2.78939247891273	5.10016401072834	0.934908061361725	9.12514169642053	1.56300579719903	1.28112254072	2.00857688428336	4.69235577577524	6.09929373134034	6.59290637053026	3.03587635927419	2.16062142388314	0.48164830840662	0.254929463890871	3.51057714929486	10.4244896514648	4.94982297637682	1.96095053107472	7.92153927816359	2.73764501565703	8.83205706030062	4.40946833040746	0.969651005483196	0.402778923189577	0.577397308959161	10.095265143361	6.81438763685259	3.24551878469771	3.67603378650903	9.58634179400675	3.96363133217649	3.56070028292489	0.492134888062935	1.82007191813237	3.39337624709601	1.13324522973825	4.40922391330275	0.746744263363958	4.87143906561396	6.34795030539511	1.23931982472151	1.448442175169	6.17369792095498	5.24798977578075	2.38172026848862	5.39889722926675	2.11129144158309	0.293076382241638	4.31767236593819	1.41499439812067	10.2867471823082	0.997613035143616	0.740212790641772	4.02376721415466	1.02186344747068	1.40248752884323	1.99227173919624	2.76829338310557	2.65224072823815	2.40273609081918	7.25328400313784	0.943641722222791	6.14972862850608	0.847492997393521	1.06275931405867	0.963050649331246	1.65169006808404	0.101661518113179	1.66105772458746	4.36451570385128	5.80127171797124	0.95724690525471	2.24431199707408	3.84413955829881	1.20883685221069	0.305156663981568	3.8196702269724	1.05117299954782	3.77190353288073	4.68215413579955	1.99611030474712	0.586969143692732	5.63798113090637	2.063224385536	0.436256096576452	6.0614917340097	0.546934749862914	2.43418224085208	1.35665936886136	1.90753600915972	2.71679603513258	1.98340116684765	2.86098662744864	0.369898822555958	3.77145988899697	1.20616182860687	5.65816348734615	3.32735740335699	0.756852247133131	2.40737151557179	4.83005499229633	0.445805826965487	3.5039427386012	0.907792248260975	0	3.26918982899528	0.209470584286468	0.414816497539553	2.52693241688589	0.892827906910542	2.36611207259523	5.31748171675008	2.2528827758239	1.6250955783036	0.62567550948439	7.72711245522079	8.35447111451705	2.08236265087729	0.245468159472208	4.93510421639951	2.02276123780578	3.44244831773858	2.65005889030904	6.04896175446678	0.990540683959102	5.07533709252107	5.01670445446918	3.73657890007593	2.23195212743291	1.99522797675064	1.99900816697547	1.69008627702347	0.0335305965846877	4.12963087060958	3.42552899395393	1.72886655222391	0.653725200739923	4.75926238045967	0.321931095689927	4.34508477979866	3.24111285755559	2.67117808816194	0.833204315333832	4.54070616343064	0.210386744667208	5.70033595134303	3.11164966855977	5.29488978183607	1.16111115842669	3.72858557417947	1.25663510644675	3.87378662733261	4.36394129026573	2.3181114505792	5.39778995838559	0.204284102521097	2.64021716678739	0.524403241008212	5.00449375177368	1.41776827928475	2.73298656921626	1.99105539186942	2.00675042234602	3.90416614008609	1.70910620603721	2.33967729660792	5.05741171315251	0.673190412415965	0.435425909162417	4.11857235994315	5.18127949670846	2.24198902053388	1.23012737136214	0.763342816408096	0.995767349831227	2.30464420751387	4.49047129474926	2.56811190087364	2.8279421564323	0.551873884653571	1.62307554993226	0.733903805150666	1.15415413433029	1.70125006317768	2.2087416685164	1.96849225397289	6.95683495860463	2.86177595872398	0.985849330867617	0.988947483248769	1.62527002172631	0.454279616071376	0.823413752039361	0.387921642260058	6.32715865033699	1.41731137746077	0.635592818956493	1.24151561692631	2.45828618880368	2.32044164202825	2.18357385163661	0.939260810763704	3.17403371145947	2.22178553739414	0.653434564592408	0.643870962896305	1.50565774291954	3.03023436213618	5.21909803001595	5.33136592546186	1.74066985923696	3.08804862622501	0.503283494361081	3.04532064404804	0.714914289487772	0.904607331068535	3.04832826963153	2.35351667274241	4.96390178267054	5.18273241595594	0	2.15345548063999	7.78323203429744	2.19536334818211	1.8194155875787	3.27501330711353	5.08618039444404	0.768315447885069	0.975077726030013	0.928989454559311	0.258446923839255	2.86019964569134	4.43995285874262	1.45370825784361	0.0226218186337887	2.74951817804377	1.42813006019879	0.318764087012926	2.63279051616398	1.74955057164005	0.985169884122418	0.630055472966346	1.618898291038	0.740596209565996	1.15955814716337	1.2004296492629	7.83908723378953	0.62192732927635	1.18507300337633	2.83031374483125	1.4016834335984	3.29690270190606	6.38962738165707	5.48165608320767	4.9784061599158	2.90749063194662	0.305800596803454	8.24164334367955	1.91215508702332	2.76144315258702	1.01261157829379	0.206360157951004	5.56043953237417	4.27198137120743	2.69456800215059	0.206991978980836	5.94606081504045	1.7897592941701	3.21903652235135	0.854532158124671	0.0317650406282511	2.53376864979162	0.913988401957209	1.69359222161021	7.35195246801512	0.144482245732815	1.0531314992855	1.28332383350794	1.25992806744313	0.645097250711555	2.47030700470338	5.3190886032723	1.03237383590952	3.29171611685556	4.94677015480084	7.60827700289707	0.332396077334658	8.67188564480311	3.65888553522239	5.05968277167656	2.35965863033924	1.00841087261037	3.83222571532013	0.903818348890488	2.43075628017781	0.217922919651728	2.38909675801321	5.59901928445038	1.25169970507777	0.129991995748446	4.4461490164579	2.71159093628423	6.6563952582282	6.38006826955372	3.35244187691444	1.41941430200173	0.0613952343343736	1.36671723126951	2.16118631377039	3.55350058787534	0.474640900488706	0.682530779913949	4.0833061403454	3.19458289331878	5.51345442509378	1.61254405894914	3.47243708128702	2.0991672583808	0.306506537960167	3.24545519864208	1.80568743991052	3.14330002255523	0.596850152030537	3.66450445787289	0.453740596967637	6.03096590593341	3.19971898140797	4.73190169425371	1.37142281075165	2.12616871283675	5.30183270836384	0.524916600140957	1.87661006185096	0.849730464943639	4.12953278766395	2.64469386381747	2.89348686355032	1.32816090426603	5.31944416163711	1.32172841207533	0.575474213289923	2.7233427417419	5.37863126487662	3.02628661637991	2.70421043006741	2.41283869015027	1.47145750137987	7.34721208558565	5.03369301353866	3.10440292161178	1.14366900002476	0.364273665441567	3.74858359926883	2.82304516144263	4.63148557388497	4.08759776935909	5.91296715585531	2.97268291348257	0.223775920600249	4.72582457523403	2.20544475186868	1.03231105920651	2.12690184273492	5.20587494686743	0.467689116384269	1.18395711993015	1.83923805957207	2.1107343938989	1.6824658777365	1.5862468892081	0.0114954313072779	0.589467632272977	3.63979477407137	2.26775211120112	3.66932956358651	3.95918127453454	2.92304646681969	2.69142607040542	0.587030707856294	4.31383935370799	2.33300832660284	6.40192838074438	0.782072344256659	2.73727898562292	0.876194729156296	0	4.16906153056204	5.61806241986737	1.47190641720885	3.00030419624418	4.68036205548085	3.74928003060408	1.53362065620571	2.61654613849352	0.0932483472667468	2.12594232211357	1.64750378608866	2.02924189940108	2.97813466171213	2.93914512993338	3.07460202382395	1.22207251977127	3.22756226790332	6.83588113626301	2.00978751046869	4.48515243139543	2.91568437780628	2.65802360591335	1.45316196472808	5.83675909034931	0.473117948573382	1.86031209794338	1.53742628898297	1.28876488130151	4.0926556730851	2.8287308854036	0.301420834490474	4.52162242348066	1.22141930456405	0.291872623851583	2.19898062758541	2.04623574588878	1.82076633888918	0.759109547479799	3.28593747039535	0.801466867280071	5.32648018280498	4.20605943322511	1.05097247728147	0.84178823285437	4.21630119713427	4.29684794675189	2.14159497055769	1.74155629589798	4.56601201288024	0.140334459791135	0.52329286206492	1.14243565814719	2.38606844332141	4.2063626900378	2.56655897680647	2.68104709878547	2.27824440903827	2.94312110729876	1.88244937289235	1.67624619200634	0.978611314954806	1.7133931690196	0.522182531970353	2.24314107250971	6.16287486527907	3.51268453136537	0	4.67773711593665	1.58557070890851	1.31699025385189	6.24134064399785	0.0797918411344493	6.99345812241899	0.968912660463572	2.69944924551349	2.50895517816214	1.30723906794951	0.482894324694298	3.12243484501509	4.1742969498106	3.49701830512916	2.3477691071478	3.2064241152262	3.34495557920149	0.768593494476146	7.03368508568452	4.09349763999383	3.4020495080853	2.64307392160183	0.302890224630021	6.14707810469312	0.876672135369606	5.22257661082	1.42565157967533	3.36284268291614	6.26917119858176	0.0271077401080306	3.8934544393292	1.27411850301867	0.694197876241708	2.81417057655784	2.34638366756923	2.85055582028128	0.970872129551536	1.29338284506402	4.54844155697835	3.77475860067858	1.72281354096359	3.27261015392694	2.24586678504156	3.94156083855703	1.28802479884059	1.86109862125207	0.39217572942786	1.0185729330695	4.51239694001714	1.21855862537072	2.21018560095532	2.00425076400068	3.29228260817872	2.78308592735234	0.155110368450196	4.93991531429128	1.99761252936413	0.67423790249919	2.07324612520595	3.09163383250205	4.3745429197691	5.17910732580426	7.19640245895775	4.50613157049595	2.52008551752689	1.33022622643374	4.87825351973029	0.76847823402473	3.42836137878847	2.95859196780169	1.46270361010611	3.46187688060217	2.59994948915034	2.49684195622592	2.80770112732445	2.21767741713482	4.99049021963262	1.9753594492238	1.89885688730606	4.3857437022832	4.02107546742459	4.34937235516241	1.01219606325004	2.20407402816345	1.36013781043418	1.75965909101953	2.87816011800351	1.31058268241027	0.847674748845542	0.140621357462872	2.49107139271677	2.63659283740431	4.851839972056	1.46693454902186	4.17676796048991	1.13227083384739	1.24240495064195	1.86594770774381	2.51782973290692	3.55090189561546	0.684975518348923	2.63403280847843	4.4178363161138	4.1086574294972	3.27100891369938	2.370681269892	3.88511258901957	0.480960964083494	4.13827712546086	3.25602846661213	1.34294551727111	1.6689323974647	4.06989288669296	2.01469878491179	7.90570770199174	0.578038383680347	3.35985692621559	3.91003992525566	4.42964943701623	1.96377890734601	1.10705843581382	3.11209340612816	1.07294406978221	5.69515561542531	2.46517599585033	0.0389949456803556	1.28430920387735	0.17614900040993	6.36032985935738	1.83127045223392	3.58077019532868	4.14004076250325	2.57533726295341	1.57783532373618	0	3.99480959582645	0.896830990660757	2.77687862314495	5.27746669703287	1.34814741899135	4.70007344906382	0.793892554048909	3.80304513791444	2.98423296158301	2.03241439243933	1.12253954082744	3.36385202547835	0.813912092220315	6.99422217392701	4.19924752146903	3.21225570923908	0.762459804272528	1.27287242657637	2.03812218220883	3.48625356365166	4.29068463762427	0.343915447925386	1.53758134704978	0.101181036573567	2.97095909235717	4.18290519054702	3.2154760770838	6.11768839429019	0.466241619054981	5.75292276384401	5.04132666382848	8.57126420571528	3.20619809515189	4.313086914354	0.346595000481205	3.2105983330469	2.66485529887222	3.76076704424565	2.28940719896581	5.32897788391179	0.502958264117479	1.98840548122639	4.3612763838983	3.76160654577461	2.46514777886436	1.14540812698325	3.10155948464037	2.4251445201305	0.581849945356779	3.35673626427766	0.090253361279059	3.71728159833563	1.88140972720598	3.41015492089316	5.94780265939577	3.38301218575728	1.63458444033315	2.98911756665289	3.46863805236571	2.58075693207781	3.61654237460965	5.04713045740749	1.36581177714508	3.34984194500336	3.33621010852262	2.82816055747883	2.11066858929122	4.28401952861848	1.31714427466881	1.80452322599779	1.48909279389455	4.18538847429154	0.618301155362306	4.17815769004318	3.87396375826606	1.94613494707039	8.52176687983603	5.90333936270654	3.74127281624558	1.59415247061952	4.43998742192241	0.43180735617699	5.16949132625779	1.47354432107231	3.58671311039894	5.80873950230515	2.4257460964932	1.02942108076923	1.20780478834727	3.68570023981374	2.69244505311586	3.84404010403929	0.128175512301223	2.78352391569833	2.48112918753482	1.57693275779975	8.33240003038049	2.15056714997628	0.921650357858269	1.96771163757231	3.1950276814537	2.06150491085843	1.73944374587115	2.78665490484957	7.98926903030469	1.39845709080418	6.26620897235617	4.94646185009125	1.89049611119161	1.8167078278178	6.25773725317566	2.98209679507018	1.79927011877621	0.920399792712356	7.00733007488883	3.58208626789781	5.06401495640638	0.586841973202283	0	4.55313990405157	3.17138122794438	7.74569986712443	3.23233810954657	1.38371977328628	7.17623300038281	2.18134971239155	3.50233442105893	0.524403241008212	4.2294717949587	5.54952563329399	3.18931505923355	5.14330565588525	1.28599397237378	2.19286042918792	1.56367311234234	0.822910967985273	2.77784491253128	3.46279703896305	3.32436923248877	4.83992382191077	3.19714952635051	1.179900175127	5.46564345531865	4.52180079357944	2.26807502253432	10.9226721063924	0.10923522839635	2.05173855888545	0.547454369949128
TCGA-VD-AA8S-01	427	0	2.80794053737234	0.42187325104735	3.9365832922126	2.28103408665257	5.12567341631829	5.68120354769076	6.20707134334188	0.479429461402168	1.56609033729203	4.26846882860123	3.35321995548861	6.13377310898758	2.41016713484741	4.53897450667924	6.20339420763829	0.182993134796652	2.04720437352713	3.19475370313954	6.9575443615244	0.89917725496195	0.736539243643396	4.8847981457435	1.95806758675187	5.49854927026339	1.96910590461815	1.24503253875655	4.97037098843797	3.84603591364834	3.38624382552513	0.326411135565115	7.91258280580029	0.260993593399616	6.21598546666814	0.174684319898805	1.3088576881645	5.26777547826879	3.98884008051457	6.38449418929893	3.89286698817986	0.434858453387389	1.57544933179858	5.31454427342244	3.95334347213148	1.38386738554473	1.80209558610305	1.46387927346483	1.91019730737767	3.55316018338804	5.89751054251189	3.76570976860026	4.08426925582858	8.16675058813974	2.41452443980561	2.39415822596337	7.05069758419835	2.17129138788194	1.22281939587944	4.67978746636755	2.00214477449826	0.236232619012014	7.79272653455439	3.17580959901967	4.57225183198793	10.3413409076845	0.864185272845168	1.16205402600265	3.98634994937774	4.51831229714601	1.94568410556854	0.855252618684775	0.463288788502359	5.38288682169029	0.850151084624984	2.07689014505516	1.3907430646814	1.28765018304849	4.92850108354002	2.67663345246286	4.55848071588889	0.981975660625343	4.97769206320873	4.35319976746396	3.32170676849192	1.2939224993291	2.95325313112961	3.00132901148598	0.956140683232983	2.47134746187492	0.420329325754738	3.91306556174041	5.99335100967896	7.28926180960382	1.01253220342768	4.24722117930664	1.34178654481223	2.78350421955641	6.85173655049583	4.76515705028401	6.86885588295996	2.25225154192622	8.29418971382352	2.23499327355218	4.8553638623554	1.58431025514407	7.61620034948811	4.58263126686054	1.84050996333955	3.30249862715286	6.16683432585116	0.330426687147201	2.10295839566015	4.51956391972544	1.15464542077609	3.75534909072632	4.3774618194702	0.689587939048699	3.98738362998504	1.83819342185517	1.39737255295879	0.316587174198649	7.64012416421411	5.89187117344488	0	4.79441170722327	3.51499834453646	4.54592143134555	3.07661296431766	8.22276351334583	7.77243862881322	4.69104834602266	5.11458857657744	2.43102302684062	0.989103684528265	5.72307876648533	6.98784608959696	2.41903210644196	3.22239762533417	1.70524763581345	0.789388138333161	3.95417024856364	2.64046568421631	0.594503643774054	7.63650862029908	9.03378363022096	4.29009849256257	1.81176282822053	2.98158965705912	3.53878893735687	1.40519239490471	1.13567473282379	2.33138276649772	4.65604781831176	2.81570514262778	5.46977952801569	2.47334481562832	2.63280144872308	0.487789057161851	2.04365771979784	2.61832418090969	2.83405948978406	1.96217326251942	0.137971274570148	0.400824254275713	5.14631267170801	2.61311127709421	0.433158271752547	3.16384616097013	3.32592559744331	1.20601049973589	3.96612679751108	2.44289785953208	2.71106357547691	0.473872717602936	4.46388986420714	2.23035090355135	3.25979372183233	1.81368434145119	2.04585810524046	3.41937843332939	0.229595059295484	4.44693969364923	2.22780082755605	8.6973432732841	4.17581438841982	5.79400925499354	4.72247094274126	1.59491729731227	1.85869599667589	8.04284512329921	4.39495719915274	6.23736753699939	1.72424032222501	1.28441107991795	1.32413546000618	4.49056242920657	4.74884117853757	5.43269655902817	0.814990198974587	5.60471511317384	1.79226191418444	2.85207116987044	2.34974260510828	3.61255066401952	1.47557209946249	1.42992174297541	3.59219149714378	5.16461011316541	2.27299153068161	6.16555483776784	0.489471312892884	10.5579863086511	2.49517605714498	2.17209894682082	1.41928376811461	6.12414323649045	6.3803879868922	6.90082938193357	2.99857734248169	1.6092731955537	0.327225512888633	0.419667892345751	3.9463022917384	9.3086878289019	5.63219666070488	2.4430432539326	9.3958256439383	1.26918938007248	8.92381919570251	4.7520093954465	0.518709661794389	0.259456055477312	0.732248443649224	9.99215943872856	6.53236060113285	3.41268791645439	4.96230886222721	8.30758016414464	4.36887169430747	3.94927158212048	2.80644883119363	1.62190792358927	4.93029973254145	0.685699253191204	4.13042435543579	0.720628259952698	5.66781777514356	7.35171577429317	1.02038556498073	2.15889376640443	6.71958732759881	4.20599611641385	3.00061085201103	5.31878283972794	2.47692807126789	0.896297117549593	4.34988963138345	4.45281350922247	9.47737720704063	1.8067558731623	1.58472636030811	4.56637619140392	1.59045638934405	1.4689231639376	2.17216616964885	3.82014934217754	2.54017361501109	0.838794886760565	8.47205676693074	1.36834874733087	6.87654027506215	2.31576763712212	1.15989328978905	1.16502370484542	2.27522194536262	0.108577874813939	2.41459290036983	3.98589748111595	7.18740453388452	1.03809478304218	3.6770368510547	4.10675366455327	2.45765995097763	0.613152259105274	3.07938374363488	1.98750933181061	6.1388085313679	4.62394058627294	2.56473958973982	0.787174327734635	3.59564806599874	2.42289202181088	0.529840731925014	5.97488214226407	1.83514027995699	3.19201847410669	1.92779824854267	1.92753431267925	2.89478168335728	2.57574483230106	3.56919455071103	0.342786149766066	5.27172782451705	2.46196879192879	6.1250085807869	2.79203759345241	2.67816590264917	2.72474150130336	4.48478391177318	0.635783825206172	3.10637612780388	2.67968434251502	0	4.52031789295416	0.363788513792769	0.849982131112617	4.68971457452678	1.19172497634307	2.69657144338858	4.48632887356963	2.37232447262259	1.34084309012612	0.477942738316762	7.41358308208833	8.75872324013296	2.88736832037921	1.10254727975623	5.93953008545155	3.27807219874034	4.42970165305612	2.51346194193199	2.49897764952678	1.33819333686518	4.11020954371467	6.31741822172215	3.81387249489396	2.18278540236361	2.34833072994675	1.75737576737095	2.37557107948067	0.264712245928969	4.76831032346541	4.20068638946044	1.32261350073126	1.41577705157454	3.61502779084158	1.27948199324054	4.61641886672249	3.91287209562189	2.71270384097129	1.76288496904804	1.96285437185359	2.61729448579885	5.25411553432754	1.92017284825207	7.22649407966579	3.05492052314394	4.05380991839065	0.974433056183866	4.19491992390817	4.20327869321727	2.33559444364028	6.26179198860529	0.178028867467265	2.71874256789824	0.74214370242525	5.78526020499465	3.72918511643212	5.08111845066701	2.09963353304549	2.64744461105471	3.28777265293502	2.29188994700101	3.77425889702343	5.18414181126895	0.844576633739781	0.388037736156036	4.79855759880792	5.88397411601532	1.60991330958922	1.98067354451807	0.759873465327733	1.7254323016506	1.6953373265798	5.10615314377186	3.03542913275246	3.81129016853312	0.74595047763116	2.1489477669626	1.21319981598695	1.80058270504564	0.462939761451256	2.3865165845877	0.753548316285318	7.3323400532036	4.40688356100923	1.52096427314382	1.74256808399131	1.54563433665496	0.894150332180453	0.28228084773131	1.21486088949235	7.41389021337012	2.39665190559622	0.894819237523299	1.32599997647475	3.49523977211136	2.50008180024227	5.37359914634196	1.19550508918433	2.61340435068031	2.78536159757876	1.2673236478731	0.986082564159044	1.60157767344445	0.501749026975096	6.00264649448456	6.07891463330252	1.95732105913597	3.28774694841678	0.764099739455786	4.23959356512861	0.784001192532061	1.7958222112517	3.28918097401171	2.04821665193205	5.49199287067801	6.16521815330183	0.747527730638474	2.58803601212106	8.57893003576971	2.6896587829392	2.27992260584321	3.81946688693043	3.43749568877194	0.998310841920888	2.56450645662123	1.12737641092342	0.309197961646131	3.81902332227856	2.81072647355736	2.66279818197127	0	4.04864947113725	1.01669099571108	0.163923234364098	2.23371691400431	1.17002887174597	1.82230675933622	1.06855731648386	2.55429119605635	2.58498894988779	3.82529107882441	1.04263593333523	9.49329467015525	1.53024107808632	1.79266298019861	4.26785336576108	2.7457983786785	6.02257465847314	6.42345446768805	5.37284556292569	6.35064575216542	4.17285470315309	0.496480041215208	8.33243404617868	2.68993313601597	4.150514185474	1.72506665069387	0.541921274294563	7.64719864600527	3.74407603865398	4.3474084141641	0.287157480200165	6.70854731293118	2.10658551043075	4.32346014461094	2.05640283336917	0	4.66124680320346	0.92722799553256	3.23949763969214	7.89694265744829	0.0944577615906447	1.28419547328748	1.28130833596642	1.96923044567645	1.20661009412416	3.78896754101525	6.4479203251618	0.96075826683505	4.22280996959622	5.63836611265226	8.02423821941851	0.558969068887919	9.72909233833064	3.91508678405349	6.13448382151079	1.15371715067579	1.081547562366	4.45909713692503	0.216832167087216	2.31954568203834	0.177510528063835	2.40795282009858	2.10405211887427	1.80345851047845	0.305144987419634	5.85763794116094	2.99089025524802	6.78748992877454	7.02113433650209	3.71070285893894	1.63841772541939	0.551342859223048	1.88929635857597	3.02961296039745	3.9892280374385	0.541022920991976	1.48059705885325	4.50263038938223	2.76993017315754	6.60527148829245	2.46453444560494	5.07886042313251	2.41362901210274	0.325878781285771	4.06842059572813	3.44048849500037	2.48581759002681	1.11686974465501	3.97475414247374	0.312444803065697	4.44182140565821	4.58432998075748	4.45440359988832	1.83242625238519	2.33308821086568	5.62717402306208	0.467631110826326	1.74229342738611	1.00991611116068	4.59239783323091	2.62004136757592	3.94829713943469	2.4001627254398	6.63012439583272	0.907480018087427	0.677851877341358	4.00174730750725	4.98263542254012	2.98934504003305	3.30587132317292	3.07043089064983	1.94003854699931	5.98013637799512	5.03067419798741	3.41923548916036	1.06688275589554	0.0635069873688792	4.46136419078918	1.45146592697974	4.36944065868978	0.98275684836363	7.08026325574042	4.5778076556937	0.823643232735779	7.71407994173415	2.41596683650712	1.68644046499769	3.24563606167375	5.88607063247654	0.980826989160238	1.67455646647016	2.52735939620753	2.12124886650875	1.71941872189883	2.15913765584634	0.163380349145346	1.15577319105913	4.1251791071438	2.50017538969399	2.76860844124446	3.89479060643981	3.15238398678537	3.01372147497057	0.78258033606421	4.9812845944332	1.83931546979018	6.89653585043902	1.29128587083821	2.80657091346219	1.46222040523229	0	3.82886409192356	4.59496111566726	1.86683836321421	3.15055382779985	4.22560656351429	4.37329462769037	2.29260832097178	3.04643343505827	0.0339739168573806	2.27313181613853	1.75484304509798	1.73928905805617	2.47297456640937	3.96811287627241	1.04984053566566	1.83914088774197	2.83298679803821	8.79757431311303	3.8635668293235	5.1183040704762	4.42175650964944	2.75192126615741	2.39072930966099	6.86249478559082	0.60349840304556	1.64210034289015	1.74346326534525	2.10074155103697	3.5702831901446	3.05894608678592	0.471939703202074	3.92827556161193	1.03036009365768	0.277824346390294	2.70251703445113	2.566930078051	0.312229162873715	0.878841223193111	3.64514480639507	2.41538009866899	5.51238840621124	3.85901936178985	1.16175420676197	0.976860409233399	5.46614222516863	2.97692575564833	2.41899460968062	1.70549891375437	6.61985461428929	0.0817947545760177	0.341977665837311	1.65612289187332	3.34879556103321	4.36689498161831	4.33527672123486	2.05122591049838	2.9874907773821	3.5008504819365	3.05718406389116	2.22091310684627	2.07259187765203	0.202228254515777	0.535027625556146	2.12549968346626	6.21861593022432	3.67906566982056	0.248073780119643	3.13378149168418	2.96440750461177	1.65609130652164	3.17488047401973	0.15265928387463	5.46756479541016	1.47727632176348	3.30243764979191	2.88600769346744	1.30011962350114	1.29365358017877	3.42468497778212	2.5345372746045	4.25435972210722	1.44600684710219	3.50687609623579	2.00477893826416	1.13647687775686	5.1488454581956	4.54767253386198	2.52093385878798	2.63813687404468	0.155344729242188	6.14473470874045	0.863783709119025	5.01027274794521	2.35143667310542	2.43430502774783	5.47375801846757	0	2.68053703177806	0.774737814769995	0.33216277115701	3.3215310105708	0.215471231176381	2.37479884623534	0.86995255795831	2.43869472724514	4.98158509072891	3.04102652668765	3.18154419914752	3.73269792777196	2.47378015911052	1.28133741995722	1.13877450268227	2.94273255866629	0.266695044697205	0.708121976602269	5.85138900973337	0.296044553973446	2.67978453937295	5.26597803023694	2.74338893946073	5.54822976192327	0.42064915060913	4.19471667505206	2.67955306284176	0.870313580686688	2.58104773102398	3.29817147046857	5.11137149116216	3.32196502740767	4.49414291910535	2.9061842716007	6.78856696002386	2.97192607607088	5.23037941909412	1.19779243718804	4.01145091173575	3.24550980980231	2.91435288718718	4.12647734018184	3.28741348681005	3.49158633338505	3.05342017919338	2.42576838222707	5.11890910473821	1.35805918111066	1.96265377414165	5.1029730042414	6.26106099784952	2.68062006776575	0.787324049350231	0.719630486176183	1.10856192454545	2.03361117837036	1.65139709274866	1.28457927810121	0.787736602054237	2.80571446988827	3.15883771446119	2.6091280194079	4.76150017210353	2.91055480808112	5.32959544548431	2.13055466604599	1.11977580910805	4.32531948840733	2.47550569411696	4.08465874360776	1.39853698915898	2.01296263456189	4.31803188996487	3.22025332902008	3.93651922092617	2.66639780468106	3.50738872603395	3.08473186714306	4.36462145508084	3.29449606524716	1.40338716927113	1.85238164001956	4.04909401321021	1.77621055401913	6.79288007365661	0.473813921313693	2.47242486338854	1.04944815418663	5.7111259260046	1.74489991074678	2.23471804576057	3.88059247675553	2.45171805998683	5.40170861955028	2.82229778443711	0.140994684008252	1.52269909188972	0.252384532720927	4.02220000673877	2.73768914066509	0.962788125878363	4.92219356598389	2.0384495268747	1.50429342921979	0.0614638505369461	4.3718710642775	1.58472636030811	4.49483670835775	6.25138090948885	3.58037224475179	5.21699063489337	3.71800426481974	2.09356828876394	2.90332408057709	2.03822931498065	0.797797092617014	4.42359699446624	0.312192677454967	7.70728803100387	2.85083681992006	5.00960202228892	1.59630260254301	0.374843406181498	4.15373238897998	2.61255255117693	4.41628511629627	2.06326373882538	3.95071568544593	0.256353710428016	2.60734238794681	3.89710486396729	7.76999515987202	5.72724004981985	0.689456528732736	4.32847459644734	5.27211951486194	9.59149298747467	4.34185128861458	3.78978245173042	0.747071626507422	3.42439112172505	2.77946691558949	3.37085197797851	1.67228231005547	5.41060873554198	0.946734228296006	1.77940808021633	4.25792936459862	3.44832177516406	3.03526283891389	0.792740181979636	3.87084307247275	3.42046353794201	0.88827722575139	3.67645698652203	2.68716507833469	5.59708268319911	0.883836539756387	3.47351678680576	6.75607056122152	7.32307728467855	1.7274574112578	2.17708349792202	3.76619865761835	1.99681317623457	3.51170964895644	0.147741721352337	1.85980539754619	4.4854242509268	5.96782292980132	2.07579650214182	2.83086720380536	6.3119388153584	1.09316260279027	1.85538180407962	1.47815900886466	3.61366719387889	1.65898650172434	4.49802806246156	3.60614607806572	2.17524226191685	8.54949436734537	4.89244397233559	2.54059198275884	1.78795728937241	5.04490815182359	4.67544730823713	5.07340467042132	3.47224080252537	3.13831202609674	3.59104504691911	2.58024439490672	1.16441172082189	2.17771978664832	4.71520314927475	3.05254944508034	5.1460873831694	0.376755127476741	3.71153895773453	1.46075252241314	4.31038302269975	4.81251208746131	2.6251278495885	2.16070725235876	5.32519498292501	1.32737867488402	0.416505884186653	0.767258839574628	1.53520245451533	8.0529836827193	1.48877103118971	7.05077484332523	6.32370656257571	6.74421088922278	2.67035724215766	5.3394335204282	4.52819184267236	5.70113287753991	0.88013059309831	7.00660659476943	3.22040239740399	3.18534422687451	0.641800975164121	0.489617842863368	3.85114035803111	3.73046497438166	7.5841289533009	6.22813488337634	0.328570299199969	3.0863469519452	4.47011642449478	2.70427174928778	1.98082486926445	5.41936764558432	5.8684993548861	5.24859403642508	4.42175247091726	1.66196024344263	0.362529474962882	2.19262690888732	1.37336924940601	3.00918196597643	2.09647405802657	5.56909883022645	2.26519562653872	0.737859441887817	2.02429166198427	4.63749258632012	0.0472867920799497	1.36838898075192	7.76646530273111	0.0240959802859489	0	0.245236794184999
TCGA-VD-A8KG-01	19	0	1.65105628482747	0.447339141744299	4.22996623452076	1.96554346144872	5.31359487209876	7.73369192429583	6.6175676698873	0.914484235472223	1.31518536420328	4.97367096567717	2.80012832405716	6.15042421447381	2.94171857499767	4.63570622326192	5.78259963597406	1.20824942180227	0.65665946252816	3.08462439127209	7.03732950380332	0.863786008163563	2.2558345537958	5.12641745379608	2.04821700075081	6.41547289078394	1.16178386907694	0.596650009056785	6.25120156074292	3.11555068201997	2.5059483315949	1.38142458909903	8.26870900875385	0.164217067074719	5.77616848668338	0.638850389063472	0.807257804802697	5.78209634913433	4.1940831111826	6.79624861407348	5.05952098073216	0.277838150137229	0.122522909278786	4.79693305654467	3.92315678860012	0.70296794428435	0.64579239474237	0.823061674815963	1.51220817308268	4.68798559839947	5.39083824582906	2.62350520655929	4.7880754113198	9.70178762665154	2.57271823211842	1.94107099454182	7.2001580685339	2.61403297305337	1.22160985621958	3.71642028620024	1.5934340911195	0.103753666399354	7.53742653748679	4.04147342349375	4.95479885875947	10.4705897369122	0.791258385944024	1.49540096608758	3.41222777639101	5.5804711396903	1.84610132304078	0.988733614887986	0.588017776758333	5.56541469507221	1.30309393492836	1.46715790284388	1.25581250286877	1.54012152754614	5.15581600758056	2.47875674333979	3.44662717982861	1.63030015462826	6.31258839766259	3.88106157597199	3.45772324354181	1.41408789348736	3.29016087856838	1.97315056808212	0.830195197097799	3.65454094355767	0.749996885632628	2.81825667643141	5.7054062379883	8.1430331489588	0.474140075451271	4.03409771665536	1.95399227095706	2.61512410309539	7.00350779282879	2.71010352194845	7.09182780947226	2.96176536841851	8.57355744225458	2.16739582528501	5.46695855599775	2.00596437892786	7.39701912191428	6.05463513853539	3.264977579021	2.45524304008675	6.65955641875386	0.459805516736795	2.07719958067955	4.06770926679237	0.750888842423466	4.74350042685162	4.09485930110127	0.529057602659405	3.33949915378799	2.23878869352032	1.39232346834531	0.719349236817524	7.70644490551818	5.0498359190085	0.129745752701117	5.32249099679798	3.19928883141264	1.84003615307168	2.14215232402192	8.24290494099606	8.3550550382427	5.41714027207554	5.54802841989295	2.0598069144568	1.19999767023503	6.10886459998627	6.99335508599645	2.8188186642239	4.66385465341299	1.89178350883412	0.597992190897573	4.18250320945358	1.75381673204424	1.4494108246671	7.06002035450785	7.88278731165294	4.75080746061642	1.44835336296528	0.939537955584842	4.78099296006308	3.59929874809342	0.305767216487431	2.10692749253443	4.88752283375466	3.14656594689994	5.17930840585925	1.9161177413502	3.5848446758149	0.713119853441849	1.96016878835119	1.65457622883215	3.62842483371485	2.17168881972665	0.225165458607603	0.266024776505832	2.95315682325459	1.30135117740862	1.52072848226415	1.61404263477692	2.83359063945633	1.75301869685378	4.1162491301657	2.17679221050602	3.43779634064294	1.41390435844804	5.15619636323038	1.94058925257829	3.25906092647816	1.7388642293834	2.07239911293539	2.69623134843197	0.264546519320335	4.32143100081641	8.25979974656711	8.00923854498695	2.96840359396827	6.12441912780607	3.09312912860291	0.397123886754217	1.61582729379656	8.50334674732574	3.63537712885129	6.2400780591332	1.93793603946147	1.85923728410598	2.48666443767268	4.7059392081932	4.90678527502629	3.96937800186113	0.150800495566208	5.28850585132816	1.16090083167772	3.42487829624407	1.96244833613802	4.18708122694587	1.88457096177871	1.56621408850419	4.12985668330256	4.81209976057799	2.99479004911433	7.54634196392215	0.64645485397344	10.0690281085664	3.40746465424759	1.82083535421976	0.924953769187439	5.72269798462739	6.10581592175882	6.66147314036918	2.55392984999036	1.28542589366354	0.587884459657124	1.86662593781011	4.25407697458388	9.04453455669921	6.17773405607266	0.368116824488163	9.48295494080913	3.01113259362915	9.09284301306897	4.8838265518229	0.475920055003349	1.42595766283427	1.97053490129697	11.6711841081169	6.73203443036097	3.42210218322428	4.96886628022587	9.5825068912373	4.93293754272337	4.77966368146875	2.31641397751802	3.84854783070633	4.54858643524872	2.80637087461098	5.27207583302828	3.85371825590392	4.68732388896837	8.13518802637909	1.11540019764421	2.36170745058014	7.44377487873812	7.39874369193819	1.98134853505727	5.44859110836358	2.26697598971335	0.637751471808173	4.44389171470218	1.60530942188256	9.07843798356602	2.37840369453002	2.52633678741953	5.34927999016729	1.09780898504184	1.09904199503084	2.1910335444514	2.80727000665052	2.53762085437386	1.47065503500225	8.60626343480129	1.5769259876304	7.54428599417944	0.766867520234918	1.94777349006227	2.0354018583576	3.0573866708925	0.599127421574935	0.791429023329972	5.34776237598272	7.41550770741476	1.18526841631755	2.94589082115536	4.04746771800834	1.54379824853749	0.859062869349273	2.30960491509211	1.80080383781654	6.39039925300855	5.29561356949129	3.03724233882075	0.757335739675897	3.29218820840403	4.20393719726591	1.45564732334078	4.36575831632163	1.2889060031681	4.17554376237988	3.01865464659124	2.56484541389076	1.39815770624732	3.07176970430871	4.16608794503133	0.676823433860574	5.4075380052203	2.34733257921583	6.84101452505875	2.43691338041466	1.12801948734063	3.40725185414159	5.33414203990638	1.42101265373877	6.84546119675501	1.35732903822406	0.088738651336594	3.50024372910951	0.0880914070377594	0.865633651252717	4.85086841645621	1.49184027231676	3.77269541493788	5.41971112823348	1.87519185822154	2.44214783745164	1.54308702065662	7.14891682298562	9.38272344483003	3.27485039927589	0.0615616883070419	5.37148010464603	3.27256477009806	3.06884378613664	2.59097034046935	5.92148108108038	1.63233709090897	5.38955166889179	6.20822928511754	3.38500893537973	2.2773361324065	2.36792147741008	3.30199420691045	2.97169841406608	1.18692645745653	5.17971127798935	4.46482376651233	2.23378960759988	1.30549372558295	4.77296772191782	0.14760406522239	4.57703237233303	2.82288511463636	3.76433553824337	1.17383868911694	0.246999273439288	1.27907959014303	6.07932797222099	1.3094323333492	6.0932476795209	1.97958748832299	3.83931567137387	1.60350125159816	3.74598806975379	3.91353379559467	2.30748419174511	7.11263550189957	0.119687603549117	3.60267897331705	1.26374055243619	6.70454831749731	3.75501039317352	3.92265646877107	2.52674116125536	2.05555038308543	4.67592316977565	2.00158717318599	2.18548314968994	5.65563404253783	1.78772038968959	1.00358784563544	5.29375340093217	6.18440467984242	2.06160099020904	1.17973141864299	1.51686638856024	1.63997948484142	3.42211268135935	3.84453328967752	2.93865822828013	5.24073791568727	1.22514410642382	2.1449303206747	1.91396512567033	2.68523084521842	0.781211218462931	3.12663790602933	2.21108292431627	8.11281322976996	2.83709614134542	1.49304061873053	1.26034427867712	1.68353567186131	1.26682371303368	0.247095795441706	1.11461289520988	7.73575502594761	1.80417171300112	1.31225275008966	2.23524209802946	3.42926391705117	3.2372153920673	6.73043481237642	1.36941567085509	1.81751684203773	3.21673887504947	2.22017577021796	1.03041024193803	1.69735438083802	1.00617233248515	5.4067444746156	4.55634234835326	0.553731083355138	4.11727779748305	2.20342420071777	4.68265250856893	1.43544564552146	1.9830264198676	3.07819291619869	3.3237251502939	3.16214299262773	5.5408050259308	2.56523450692554	3.59514676178022	6.7693208265904	0.511298610071133	3.14579172515864	3.83109590754853	4.94187347793111	1.08961339912904	1.44316741127395	1.49295399751569	1.16674436284	3.4793133533811	3.331862259378	1.21075167470488	0	3.12406951866463	0.347287274791455	0.513945362917784	2.87135044632033	1.0310909559973	1.81962445241742	0.39582826703299	2.59553946486588	4.24469377373947	1.72618512856183	1.33006269320259	7.21993807528542	1.55316682019988	1.05052816547746	4.13654660128476	1.98427398267784	5.85145422685419	6.83854844152553	5.40416571819137	5.39821866915486	3.38523788260243	0.9841051506048	8.75459860027351	3.03009537367261	4.05198803059053	2.30634332706112	0.388031452110225	7.27476111261149	4.75002598733909	3.50172574484347	0.262361472128486	5.41108180184818	2.63739972675312	4.12296255380972	2.35085759295694	0	3.17394291745187	1.10965140950157	2.12292612061127	8.38273165733606	0.181028998472393	1.54837743599305	1.13042946264718	1.6573683597132	1.96032339128172	1.97229967284333	5.59791667566465	0.661121589858895	4.4204109864644	6.02062331726937	8.41452584355039	0.861378805960047	8.68383748909711	5.48513922558768	5.5347504667939	2.99226358042546	1.88492334534617	4.97934904989283	1.86536577441632	3.79565475227328	0.531600346758697	2.98385131834354	5.25734258096177	1.58145248537386	0.846242966345694	5.24329701202196	3.6364610575027	6.77087396440958	7.51319936630212	3.70403641982106	1.91975766934273	0.610948520631424	2.09467658205513	2.64741790090584	4.36383969333096	0.83724161885604	2.31166498816309	4.48084867499601	2.9609320024834	6.87271058172214	2.28378549488193	4.69603722689079	2.2106413451566	0.837425312212696	4.23099762967789	2.86660358583254	3.74663524045151	1.13350039823241	3.99038674409028	0.549221927548073	6.81962092730775	4.78260304304703	4.2149974651491	2.45334531469914	3.09293925778329	6.0246066912781	1.01436814861818	2.48876280628221	0.528364276026452	3.97581908516352	3.36371342289291	3.61654355082442	2.49726950119764	4.6659674377394	1.26898645266509	2.55175839464259	4.17280910976945	5.63145792636199	3.69394743129187	3.83721767643855	1.69271017425165	1.75102017530454	10.0478859665114	5.56844441820725	3.97363974344119	1.4852423565111	0.180627448887077	4.66021215564467	0.942190779863101	4.85907951243341	4.17327697338692	6.1987897736813	4.90379799229737	0.438217680417928	7.21707073108575	3.95626300253789	1.95979500347248	3.86540418133283	6.3859772941109	1.05654607329738	2.36023475127183	3.78282474757487	2.6953085929038	3.04464084283048	2.57934261116174	0.161511855699585	1.21141035975888	2.90896773461156	3.15634645472712	3.2127945186578	3.01922722348798	3.75574111131491	2.6422808303163	0.259521618582616	4.73928646538163	0.449700289223314	6.90917665731648	1.42558229921126	3.50293647768766	1.66340246264854	0	1.81768423822577	5.01344707346305	2.10458390984639	3.41877999615543	4.17272911789556	4.20376340018573	1.80963793146328	2.75991810843352	0	2.26876044533459	1.68294628242602	1.72962019978095	2.6006648703186	3.91729807791605	1.01647991743719	1.37230134583633	3.35181699210727	8.47634725626057	4.44841072147212	5.01003502973263	4.8381399596207	2.85068882693227	2.38003896147256	6.74864102196411	0.752026635176035	2.27499035506399	2.16259418813388	2.32065392120221	3.51074170164884	3.39767908187497	0.620148609242856	3.62468698011961	1.08461401738616	0.618367317578722	2.43536563158356	0.978079696787649	2.0273756063984	0.157872083853479	3.66418243725318	1.96612845910028	6.13472530190468	4.1006059965905	1.93455084656608	0.760500472160227	4.69161232739381	3.37994167931825	2.45923592345612	3.15268965289632	5.2917711407816	0.0938757362592408	0.260861995909029	1.91407997212525	1.16744977939636	4.56132735855847	4.92610476941322	2.81156885097976	3.10894942468584	4.02700538537576	3.14557116459475	2.04817514189716	1.5537482830338	0.271215531718181	0.487635653356107	2.1186640486805	3.99243581134806	4.63095872467611	0.0467725590730246	4.33268502217267	2.91436130730777	1.95557393811804	5.33176181695207	0.697335162908491	6.5504729935941	1.15387601019488	3.11168238196852	2.32083527240758	2.19164223676086	0.840475722065759	3.96181129235329	0.471889461860815	4.21215763735304	0.677052461305916	4.58501479746852	1.98454888506988	1.21366207377708	6.71740362168138	4.62556215552427	2.53551825780027	2.85263891600171	0.649895188329381	7.40194185879642	1.16428298451211	4.54916148930433	3.27827950291607	3.75616719270989	5.49785886084349	0.579999084461957	3.04916634729496	0.404333123224498	0.179665439042515	4.08363122116175	0.416400166283336	2.05016035564729	1.08168389686171	2.58755869754863	3.91087078566697	3.49214801716938	0.40191035066725	2.47010054167427	6.77444709688203	0.8557745523217	2.04618125435887	1.86101561958635	1.57644522438281	0.354146549943493	6.25367468207309	1.45199915216277	3.09224076450896	8.0220975598386	4.34705259324649	5.72542543018695	3.44344261514988	4.34428099259152	2.14792923553331	1.52940818927133	3.34899068313894	3.25315561951117	4.16455219121344	2.72345742729848	5.42279072597533	4.56462875866102	7.16271558397508	2.57137731956346	5.0458199339297	1.97980951982532	3.88600964510587	2.70049032255655	3.55999831948686	5.18020595615927	3.17484500913145	2.65985424813332	1.87853427716737	2.94868400562686	6.21393299033828	0.425698409236323	1.83532787960195	2.98492524138568	5.24774450736066	5.06811056136107	1.55686295588336	1.05431713405582	2.76421131547967	2.48304338212126	2.42565319080933	1.74050148693556	1.10078662090989	4.85006979172278	5.33572512829589	3.18108457660218	6.52868961126384	1.96309971452854	4.61714917404728	2.62461586706794	0.0888256765516478	4.87831974103059	1.93416696660921	4.30746932811135	0.333066794300154	2.38331389994188	4.20173029897355	3.06937461911786	3.61472750966061	3.11803905450115	4.82061808769691	3.2563988522194	4.9974712654396	4.06997878839548	0.348708441394591	1.41381068702498	4.10949930555779	1.8887362362876	7.37997525071747	0.126241705529885	2.49130771865324	0.929152056637085	6.0444450499662	2.71042603542709	2.68796119555697	3.27205440231175	1.42558337335237	4.91612882702037	3.16981102403192	0.0680477207556304	0.496975932244257	2.16707141576945	7.6234264847767	3.60306488273527	2.75152949147769	3.86233335232023	3.09491046504169	1.6158927223032	0.379604660951239	5.13326553635827	1.05024326036686	3.70330561332383	4.73155473116707	4.95447923702493	5.7771182567631	1.81533892225103	3.28044964892891	3.99909262020562	1.54283798328265	1.10913720021739	4.35941363897421	1.87508763917339	7.80931153792387	2.5567643908251	6.06019765657679	1.73909545887568	3.42122410726881	4.21440927428004	1.4792890336726	4.73422457642082	2.33159200893037	1.05128508492068	0.423868993290242	2.60127339065342	3.98533192388461	3.07742571733741	6.43834974641022	0.598633232019955	6.4734632103707	8.07366655324037	9.91823758602349	3.96172518377636	3.53092097235659	0.759562458797715	4.12704964601744	2.86720775860324	3.7336645409331	2.01905709380997	5.87858974531244	1.9108051785279	1.56124987508168	4.45457205339376	3.80051892637608	3.56587252886549	0.235976737806536	4.07853981583738	3.383128620064	1.59173829147763	3.76675415682973	3.07713855360326	4.19940929890427	2.1239267055153	2.95274134035751	5.43974911855883	3.6274831065502	1.84889110030887	2.75000100322734	1.78786453963292	3.42966577146773	4.68775442646852	0.764147564875943	2.23310239943244	3.15583308527148	3.39015409485967	3.9134370971685	4.23241056563833	5.4429839570733	1.26790788450384	2.01483837208735	2.19847592339049	4.11198694825719	0.994702809633483	4.23159599268046	0.606228721895297	2.25743461165616	8.66882968580441	5.95602179305825	3.1012668303334	1.39601148464991	5.40527764031188	1.02067429401055	5.89216561756489	0.973697669335845	2.09044088260759	5.74875612880207	0.224657857586291	1.68671162144427	1.3329078207631	0.991001388830147	3.28259652091958	4.57388587508427	0.888831293220375	4.22607688980434	1.5992411336082	3.61938366337022	8.83308172800395	1.21173180352092	2.93945152280712	5.25798818064539	1.46895339184263	1.81127002568031	0.397741639176086	3.79934949621718	8.32220173015116	1.5767426974016	3.72058492328252	5.17397288969708	6.27043325787859	1.11249196936114	5.84813490776134	3.41778056394958	7.44293022962644	0.922075728038188	5.05515616704127	3.12313874502179	1.53996227706102	0.302699351682843	0.497009155962614	4.76628560100229	3.91867722493108	8.10161068463749	5.00048637673863	0.743130427914509	6.03864578390802	3.50014300384043	1.48642966684642	1.98811894852795	5.17499437112071	4.72842775848333	2.3880795739738	3.86762469789316	2.23293637730029	0.0850078053822026	0.553815998632936	0.209432029181273	2.36650211147259	1.54223130083836	6.58795419112471	5.21538195173886	0.602819717534856	5.26419110365914	1.55891413008238	0.0313170740590724	3.9741080060473	2.21483105554641	3.99472181453414	0.0827620941648192	0
TCGA-VD-A8KN-01	68	0	5.4202890327115	5.89037348596632	7.56513712161623	4.59540041961404	5.78743298692952	8.65114858535317	9.78829027238179	2.07035257304955	2.47485756272851	5.63830586645833	4.73221166424046	8.00073299588857	4.5603432292227	5.45164797618002	6.8131821881406	5.16400181665555	3.09672586333034	4.61233834304913	7.55652981200422	2.92866385435375	3.11903257197643	5.37263421043758	2.4031477200295	6.72123046114599	3.5852413948035	5.72870610109248	6.97635905283145	4.75366229426691	1.57223630697782	2.1828092336966	8.65570888007324	2.11298730888924	6.83156313715335	2.59190437174868	2.22637134395023	6.36828032698377	5.64264150641783	7.23305974492279	5.10753388436403	2.12770260665478	1.29899725043658	5.88340160968534	6.00315919652318	2.86167056748297	2.53764570119332	1.68540467134312	3.65709689178314	4.27443760713222	7.11359007610065	4.48490762116331	6.13071819662073	9.72843891498752	3.35762308198869	0.356120591665124	7.55182513344698	3.9538053335959	3.12353807626739	4.93095017850727	2.64376708617745	1.78969503520911	8.79291032413757	5.1286551018766	5.70853269086866	9.60942754001865	1.66094960336208	5.85843238855534	5.6882620604922	6.14015327061867	3.98243235411776	1.86360151801007	1.86577196486737	3.16919224690646	3.0605529302876	2.98098494918239	2.14681518688786	5.49871807185631	6.14634301982591	3.88301859023979	3.73920112057723	2.77032311568613	4.88014282099014	5.71542474793995	4.30028775772525	2.4877541286215	4.98155266936886	3.53227581014062	1.21319670473289	5.14907519547908	1.41763975651938	6.27606688248005	3.56697828498635	8.76635696753209	1.50847378358645	5.917004421405	1.87525281304328	4.24567591238	7.59836073858423	4.75653710870034	7.94022372876276	3.78869719366874	8.78444083746593	2.76870455415705	5.54224257012335	4.85683085809329	8.13265549372634	3.08906470095506	4.41070607440306	5.15709182613408	7.27736086991679	1.93755569571387	3.96999679975607	5.5871537322689	3.44667957890995	7.12932629714699	4.43997279913971	1.80031059068543	5.00094826028297	3.9575924164709	2.51255736617359	1.68072267474218	8.2459443436087	5.08827815784538	4.50450916713285	5.87550191452908	3.82777228866886	3.81911327267836	2.35508478778667	8.60413768789398	10.9752991524104	7.95105386529196	6.10101127658791	2.71805842280859	2.12294069400106	6.77396732327462	7.24817142218314	5.58077381255775	4.80464165130546	4.0628133556737	1.40835589800326	4.5463185013098	1.20578285120542	1.97101374044372	7.43779534212439	10.9640187888062	2.4850442046264	3.5164060341347	3.33855035092998	6.42046859086783	3.97588876976821	1.78539821853548	4.6277953332983	6.44093476203808	5.30181405587258	5.83575761926839	2.93435306866611	5.61076737688499	1.87087561443279	4.78893518550744	0.37336434899384	4.02716997910885	2.68176947883867	1.50067613036218	1.27938392897401	5.62661026405655	3.01422744453404	3.72349958560188	4.24007080628553	3.90079726719653	3.86015533789161	5.19587512505077	3.49842704430631	3.39343651997691	3.64902561534931	5.63832498331159	3.23950649931507	4.3953356789496	3.22299353924549	3.60947958534827	3.41917722860632	1.31193434824061	1.31050008800777	5.91291376007205	4.29405385134776	4.53949384975971	5.90910391473776	2.30738130894555	2.1332633166202	3.65386600385797	8.69378139057078	1.50066593371153	6.57092235259497	3.47316347033956	2.75719823736378	3.43441365874485	5.62823496238053	2.92087026284253	5.3141450787821	1.73132011728916	4.77541933529482	2.02098855894662	4.6002007575383	4.64502718278908	4.7691962387738	2.92614899549832	2.87330609936767	4.3113621522775	3.38333933950005	4.10285294082363	3.5565998555391	2.12380489773071	7.77648962051326	5.77751676867244	0.670852388497073	3.18248954330557	7.16116615445943	7.45939637054378	5.12006614363586	5.51536616661795	2.77435421251314	2.16397203894554	3.3722300126905	4.25641666698582	8.42011560143766	7.10873143730535	4.33552827510695	11.134714445395	3.43365947881918	11.7826604215335	5.93663369923949	2.54123702825164	4.08879120624084	2.55501533523565	11.7214576812303	7.94584586209948	5.74943960446152	6.81359523187191	11.4168049151989	6.0400437431593	5.2835573495089	1.5486240395704	5.47076298022124	5.69001417981505	3.39961928526971	6.34651727895554	2.31970318709727	3.96640554848432	8.04674750778762	2.57247450046918	4.0215845499661	8.90211036997771	7.17007126727477	3.36861345705844	6.94841395779287	3.96123065437938	1.33227140760747	5.58624562797273	3.68469308523502	8.80236029358781	3.64013154099793	3.19428739500114	7.00986220056693	3.11001221614296	3.63530979164312	3.60333911252867	3.9905591992046	4.07230392156959	2.39704829249669	8.68750446162551	3.20096881367156	9.1465200547622	2.07041989896241	1.97225297853721	4.15363755223666	3.16003662182427	1.57500390955432	2.09576174907125	5.77526208260555	9.57908244725387	0.265899036548137	4.40226853508786	6.32539954767287	2.71973434182021	2.1056033266564	1.45364294535019	4.10513746877587	6.81209642245735	6.11469330201618	4.28270074166154	3.26348127152094	4.97653273461204	0.953543506094542	2.61533318923119	6.41740529448169	3.43679481217509	5.63064194038765	4.73550755531324	2.89675931791702	3.26085037670666	4.4584167848672	5.33973137641544	1.14235527141981	6.92145180313253	2.59466128555266	7.09852693725623	1.6975959177064	2.25913386111524	6.35884685794694	6.47274103319214	3.5362593401046	7.05723038523766	2.43999592965506	1.93715189440868	1.6376682032421	0.61597405662615	1.90432840367843	5.08127101939884	3.0831616175518	4.28399657129212	6.42417519276002	3.95069422584313	3.81915926787478	5.11372174942617	8.01631690786537	10.7025198949086	5.1537121252423	1.81780741959166	6.48109966586745	4.85163661924052	5.67690995510112	2.58705001214657	5.44686726050736	2.2173622591907	5.76912507869656	6.52997114137576	2.51133950161718	2.48815429010585	3.88608282964131	4.08043680837062	4.75490727229338	1.16959538812459	5.80591949950768	1.05320936686424	3.36351032993937	3.17782341612956	6.27328294353034	0.646002891730088	5.80087479810211	3.21636018275063	4.57106757040792	2.276199758526	0.252733666054938	3.65277672563975	7.96014213898982	3.55637055376266	3.24268100225581	3.83938219245242	5.52247074057546	3.09315347354347	5.20539876924256	5.68883468335916	3.43427673430279	4.72368851830598	1.56474495428448	4.79153331726556	3.52225415631857	6.07784136250759	4.22248619346654	4.84467639244229	3.60573966122911	0.995049202516341	5.84040859674004	3.46952655981885	3.3818543839635	7.29646933800609	3.30013104787551	2.22167512056185	5.51239251508704	6.35142833351275	3.38954891562546	2.89078402791155	4.37659392311544	2.77297806434808	3.93073544550258	5.99457881913702	5.14355872483219	4.27208143333728	3.48272826856081	3.49439896874381	2.89269973933507	4.58621890153537	3.47219920359682	4.23315103630926	2.94946246962104	8.79198040118651	5.42099803940396	3.47480332236048	3.78047283930481	2.77905796012672	2.96361209821039	1.26856374524058	2.40640442163354	8.9967223198099	2.46727165388338	3.94559740353048	3.44612902887532	5.54680990159335	5.02294610684539	7.22697952521659	2.55730690553746	0.349137417966655	4.68872867995218	3.59814959492435	2.845466566187	1.78063052235611	4.66550760899893	6.32866595252528	3.54685248996688	2.18763062750266	4.80098063682755	2.48846025131786	3.90883211793177	2.82771274894157	4.19707669328588	5.08533924441031	5.99645947835212	6.10987702867178	6.00287036003945	3.05311307464531	4.95813321442499	3.55374754590892	1.93054168538889	5.52440474555073	4.02817571663514	4.37183273958585	2.48416958908837	2.38028865002369	3.0374145548792	3.66027719945207	2.4419808474128	5.31753236605071	2.47026743274204	2.6931410037515	4.08749339211596	0.780368897643041	3.46747643532564	4.67662171882468	2.24489619007591	3.08497093822928	1.81555657533828	3.84796885387864	2.83349652726643	3.99719032228428	4.08383031826444	9.35180321418362	2.92377557544486	2.29111373649815	4.80207272877638	2.85040499790485	8.21377448563981	4.70046801688166	7.23258113777923	7.4914779468475	4.78861681036286	3.31172993556601	9.71647224694772	4.16804346250296	4.53919355947334	3.72177292720946	2.0506051289658	8.2823267425116	6.29858115717348	1.6175632034378	2.40442822951902	7.12962716171194	3.66322391528421	5.77263683055554	2.68508616105388	0.902358191589018	4.15540114374745	3.82127958690574	3.42393362445784	6.32963132123896	1.51122816053079	4.05888272452959	2.38989193215717	3.3583847271023	3.47107948187521	3.98037176143565	5.49676719311934	1.71623852204319	5.41339944896161	7.43888082295838	8.32634633875038	2.24350274716147	10.3245057352918	7.26662821027862	7.04308526372778	0.476125946233239	3.04126962066989	5.72639311169256	3.79654376617711	4.82202290111149	1.83350624235729	4.52766778888695	4.71272562816169	3.32292710377539	2.59559221500861	6.57940917227032	4.7226337826632	7.91160710265448	7.94847061129044	5.12825792717093	2.9875506236529	1.61144105992656	3.15631684222354	4.66800619692149	5.18524930445009	2.59705031493119	2.75901347518345	1.52449852560423	4.76915020997976	8.05743294240966	3.264852107976	5.36504018184314	1.03755371855256	2.34214025244751	4.24201402851784	4.26328084518718	5.33067312270916	3.018479108133	5.83995530574161	1.54346371319483	7.54194223216723	3.46769814042061	6.2147451629681	3.64677210163866	4.94360913069182	7.12897074272451	4.02521665163909	3.42302747537943	5.24521916034033	3.36357088238267	4.08445550873704	1.44110203923564	4.06426636773991	7.4325786458432	2.64919764926455	3.07106517523868	4.795158078467	6.5252226082533	4.59730411513025	4.88418175529272	4.2495515292418	2.67252966485271	9.43267217550552	6.59637092042551	4.75699283434619	2.42715344948311	1.55823089262759	6.26156391110039	2.22792217136498	7.11845317248449	4.93669211265636	5.55112314504214	6.60226994508704	0.933408191867971	4.77569850219694	3.40264892165403	3.35160656414273	4.38643574180571	7.09775510104809	2.91949740676635	4.43904261857821	3.46029435456918	3.8175506093363	3.82392255482502	4.34391232199834	0.760467173799452	2.59501114099048	4.87907003674121	4.70308851462837	4.91778355440151	2.06311115254009	5.31767598332629	2.33983888874668	0.87361990757627	4.3819394972251	3.00205833879743	3.20846107413611	3.73386190641511	4.60110874215246	2.84574755529962	0.072508806763218	4.84946640441016	6.64322732623658	3.56117825416084	4.6160018024426	4.86847095724159	5.80454950342007	3.69916070159533	4.84569928927721	4.0011437839824	3.76201175760895	3.37725912561359	1.29321154943624	4.42555329709891	5.02000118480677	4.60653520671235	3.5573451410834	4.94747213258898	8.71194395818573	6.14360566015987	5.29982490196059	4.93133179463691	4.17019508073222	3.70257332831924	8.73496968828412	2.12666631705512	4.40201402394571	3.23046050468685	4.09609483355808	4.32386505481312	4.76109641264516	2.76459520359097	6.26710820709034	2.93481557740432	2.86305532215803	4.62203131400043	2.22574536426876	4.16525514218347	3.86942629274291	5.43960452201713	3.67832210083776	6.70145756876874	4.49347313442676	3.72111341046498	2.7501519735852	5.10404725300459	4.74713224673201	3.67998783880296	3.633950766012	5.85122832815527	1.48653984914087	2.20911862154765	3.11058407440239	2.87725993347231	5.22468821435829	4.40111707724116	4.08746708446481	4.26862527303821	5.59124975150072	4.1832689425005	3.25795153400551	2.58304629149784	2.56650978168069	2.89521070476962	3.55772621566098	4.09890796467155	5.38700609708569	0.935240894170317	6.890590176791	3.20517712494007	3.30131224992738	6.487262197119	3.22589725867965	6.59413810533991	3.26504361203035	4.4160688828979	2.0709587365507	4.22956946596962	2.27706618698234	4.87306311689459	4.15613607950093	5.90618542632147	2.35265486644596	5.38142251248453	0.649427379147903	3.61526561628295	6.29705546954215	5.17271511886162	3.84374772909089	4.13075216879144	2.80965027781477	8.07233039997869	2.81007163660452	5.94911700450775	4.23818917885021	5.30804081200363	7.6123141600676	1.77701523076154	4.18496656197889	2.32181584884675	1.56181733906325	4.04579416554021	5.85877624810138	4.27812008656871	3.1377535145823	3.80236695039957	4.50358216825665	5.19980777515684	2.329629383971	3.91719303692495	6.09519698334544	3.92139443567463	3.80170913481947	6.56439188812723	2.19949866137905	2.2483280714653	6.60206085792343	2.09557441853877	4.27792450980598	5.78062716310992	3.34847520903062	3.51280587139569	5.49569740084602	2.36003018442486	0.1034511101496	3.24461782223801	5.26405032151632	5.14658028343893	3.61146513951143	0.910087679108992	8.14142768164781	4.60348807699524	1.61872307542696	3.50341870545241	5.31026522068947	2.48461946495346	4.73677803161906	1.64604096784351	4.80174689492815	6.59065830344357	5.26287209351145	4.67638476917137	3.90720410726371	4.27021046780818	5.93752660093749	0.0803006630010692	3.31858481784007	6.46956725911227	1.85525062499236	3.16640518397626	3.20563648675048	0.0766860795416902	3.19782105327034	4.21556755606415	3.83660081024076	2.38216616463754	2.42274996349283	0.33234863993983	5.16608593595048	4.53080613940567	5.35231008448748	3.38680336057969	6.50228079019296	1.28122701639089	1.58600951729979	2.19543233054266	3.37047943451931	5.71387311688654	2.42044736846048	3.19810844046681	4.92029139440388	1.60349270592349	4.13500205114955	4.7804339932975	4.21354792294014	3.03127802548195	6.3435359179809	4.952865625139	3.90403122771827	2.87976339452559	5.25599237422249	3.96453356085554	8.07352517455541	1.61040336742258	4.76644304001487	0.156235056774764	8.20024930746789	4.27475738600286	1.23367335743694	0.358267854132988	2.7323901246272	7.22259303216717	4.29232236910554	0.837831292483495	0.843718186882751	2.87354175720957	7.15500438185968	3.39858541854203	1.75806007767621	4.28002464358295	4.3600418466388	4.51087396281961	5.75171569946247	6.31725540118799	1.23734466656369	4.99294377280813	5.93394954975147	4.0665464738395	6.72814364671926	1.0270754727448	5.96635432510967	5.39213054731841	3.98721807251972	2.16413846431847	5.34087199507764	1.62736356709723	7.04981588428739	5.74358336357311	4.64957407438899	2.7633733287337	2.32075874959947	2.19979921790707	2.65172886678223	6.17337372624373	0.90046852571604	2.01849246120035	1.96420971088702	3.13300531046132	5.50266602878314	5.34806630991888	7.96559152772817	6.00893165674913	7.79815357925258	7.58568216590772	9.71891554619402	5.09687662189463	5.96099050569997	2.24190514913019	4.8507809243527	5.01480294107178	5.88792926626205	3.65962662937805	6.84315224637916	2.16336057473649	3.77683462810797	6.16312432366246	5.35021610632075	5.79852649448889	4.23991734275037	1.56035105600453	4.41312014640349	3.33691246570719	4.87496610632214	2.2111629986487	4.89410715194645	3.01652056666792	5.05598256928577	5.22746692541488	6.08123564875524	4.06630450200819	3.13827958327975	3.03188724499693	4.79093308117374	5.73991451265661	1.66281207894246	3.72047876482778	0.420113589883187	4.58784500925428	4.42307791412405	4.37530569699143	7.03702963240118	2.56837364003083	3.76591022253068	3.38414681233828	6.04613828843216	2.2226324040006	5.35957879836535	0.910533049700625	3.6469540786153	6.89036035214297	4.19394438345692	1.40155401591959	2.52317375614147	7.23486627838802	4.34326141330333	4.41326166645745	4.15464477275113	0.317633789547418	4.91664717810988	0.437406945881066	3.57056129324379	5.2956605847578	5.24025936847575	4.84779351229224	5.29643611553159	2.81324946332417	5.74456128027232	2.03468726147483	4.54410017925641	7.57416131631033	1.86519510863801	4.85699614405622	1.27332968498596	4.24861376931406	3.18749159461364	0.213131491303609	4.38030970945695	8.20075347021689	2.38243374686649	5.97350221981523	5.35320612036931	2.36107098185217	5.73334240850024	7.92657768573486	3.98654291078066	0.787787327193637	0.113221663627315	6.12630799983997	3.15732057751319	3.10431250285832	2.98869322931909	0.456368386489608	5.65098048775616	5.67899555411227	5.78505274130476	3.17950866170158	2.4806479800942	3.81629659610623	5.95578612172919	2.0962773730806	0.668522913834116	6.76659383669648	5.00387563925909	0.498459315518084	4.42582114165854	5.18148027425931	0.588862407951104	0.502509030619022	0.710205817010711	5.58774631853088	5.09548141930257	7.17280051085577	4.30164178323097	1.3565647227223	0.742697503719787	2.53716931312123	0.139142543166494	1.57250311985115	2.49668961431287	7.33903491714435	0.447027613997852	0.392648023120023
TCGA-VD-A8KO-01	795	0	1.14858534330258	0.399963906943116	1.40912640648129	1.30764418469492	3.85355259395302	5.34534030734575	5.59609759965739	0.880556548631843	0.497962912610571	4.6383959451727	1.14171593945743	4.00880776292807	1.08453782656111	4.50373416568538	4.67783857540659	3.55786097678761	0.653204967416538	1.48607022871727	5.62737804310496	0.671437227144447	0.567628774991334	3.89528226057414	1.89906500672687	4.56629459417433	0.88356607885007	0.706306334449134	4.57061047183792	1.97644795851863	3.44862718303547	0.527582046074364	7.07292791094931	0.214983326517243	5.17491170476475	0.0777139243892546	0.240396522443111	3.44764200729379	2.87856939252724	6.18914079657772	3.05175874090606	0.0418182771067041	0.27759918387106	3.89412219239935	3.53958069893295	0.688380374556433	1.15280580201704	1.07335616600527	1.25326259405159	4.13218280315955	2.08720483036137	1.81986924766061	4.5121661934214	7.38159313100897	1.2764019717127	1.71712692919661	6.34822338820071	1.0148437268251	1.44727925406499	3.04143592453359	1.65496476802526	0.0460764012761506	5.88662915685677	3.24079179000891	4.20074052505063	11.5845895684546	0.428708421122814	1.08121280652939	3.72734543962311	4.24589567989704	0.421007373738114	1.18870475115161	1.19306583269067	4.69601885968139	0.868906313211761	0.995761634430977	0.372651830131129	3.23764631299767	4.28091549626432	2.14071322595259	1.33886934948105	1.02136530223167	5.74424507089741	4.17870030178296	3.15336857104619	0.241332436376922	2.25689139475663	2.22278570822339	0.195479009885325	2.93481633209136	0.330067742927089	1.893066262882	5.55561525560418	7.1268015095324	0.954900322688824	2.97855662443986	0.625629037541851	3.11069314110754	6.66654642021243	3.67438381425193	5.91519771616345	3.5382985222624	7.11058979518103	0.782358489119982	4.30832810748576	0.974857387348117	6.74206955651164	3.94363444638673	0.908835268378878	3.04017721656775	5.56021695535049	1.03980728425846	0.716295161156963	3.55613385648576	1.58593503020938	1.14000704927223	1.9694758116882	0.769597674573305	3.73838847160104	1.09923257957657	1.19277175903866	0.22558268843849	7.29036081270132	4.32210481420603	0.0146964714351083	3.42064071663737	2.21894107957454	1.27142029735243	1.85533914228099	6.91708798828537	7.97156884400074	3.99436701510123	4.51049992979711	1.37309468929371	0.743081469686105	5.14870190464945	5.81381735431949	1.67153614154959	1.43033398653335	0.91449617563245	0.253269372369099	3.87496905626986	4.19370630820325	0.186174202893208	5.78754477888541	5.68698619944471	3.53453976462211	1.30897240260059	0.669227640003821	4.63849152093845	0.593491459909836	0.33219016023167	2.54227513910052	5.335560073539	2.59162053999115	3.20847839828418	1.28969815503497	3.86598807808353	2.45625918793188	1.06251135277431	2.77919541235756	3.43223534001213	1.69391242706609	0.195892191649498	0.48379710431732	3.4711315207211	0.444893682547387	0.10294525788557	1.35297768054603	2.43515570726012	1.45732847319816	2.44837715248452	0.781505003960675	2.10668834804876	0.871025810718738	3.66071645365227	1.57907875033415	1.88599325126099	0.754440389783942	1.21163899087423	1.75937914656098	0.142532247005715	4.19844543435649	4.41877959144861	4.67973568020143	2.89334085172898	3.98310670492108	2.84762135621987	0.520481790685215	1.95676072398609	7.10658283052512	3.74319287310292	3.5184268698468	2.52561389026401	1.27607853615047	0.493208310822479	3.43965691085216	4.05810431895379	3.5643708514119	0.848393673276975	7.41195495622806	0.423213699910892	2.49668935869212	0.827228577381411	3.21190028370557	1.03970272479097	1.29834335141496	2.01823427999249	4.20986428023203	3.13190419588278	6.4919952749348	1.25374365447095	9.51495228130515	0.974283335872711	2.84875632565875	1.33951027054346	4.55014649937809	6.56801294575124	7.27149477618377	1.32377068198709	0.872330613854197	0.328179635787236	0.232443783697698	3.84643013085652	10.8647340170547	5.72861223788539	0.239263114857039	7.88601110883297	2.06203223163878	8.6932423058583	4.57621917643266	0.246147679334258	0.260229968073085	0.379171560761321	8.49113758263614	6.80198377826659	0.943098784064021	4.13958654963568	9.50123630167131	4.86271818340779	2.88165287412973	0.186659904526632	1.03846146722881	3.86674975753698	5.24259755213402	5.24871660365556	1.56953532485499	4.59380133145374	5.60588808181417	1.02276833835037	1.26529646049552	5.04373994931684	1.44392379736212	1.37190339558928	3.84224473049945	1.15481972891931	0.312601633174675	5.23466110873604	1.20796279879613	11.0085049568275	0.654848125622402	0.443666267494805	3.6024901369442	1.67663435504646	1.06463525504349	1.2264585895006	1.87528741850565	3.10457585895241	1.55575972200905	6.86637144105997	0.982989560232959	4.75370828508427	0.729153002081369	1.41684406458812	0.380909053963923	0.598141732278744	0.304813800772228	0.587928036220449	3.08439376728649	5.9942950489604	2.63290518760779	1.60065749706438	5.09924385896815	0.769229251625172	0.1500894893373	2.27389717628554	1.07762105856691	5.658150916857	5.67562288159629	1.62946853389951	0.433542672484484	5.22057257658848	3.70456989622022	0.880461728567209	4.33480136477737	0.234180004629646	1.08503775542493	1.54736147802531	1.50581371299942	2.83511622177226	1.70527329648287	2.39412885965896	0.14357797258257	3.24808103839946	0.600311149507633	6.15683970478972	3.42580073620393	0.945725675755997	1.37547599780992	5.33763367540632	0.289521463762104	3.07935267918067	0.762365740898607	0	4.40415788231506	0.163356774411886	0.264564774198623	2.5359175790488	0.65319001435552	2.41365825491674	4.56639263207814	1.22775031595711	2.75055698503262	1.00628653256865	4.94558944465897	7.94073995514672	1.44405212086783	0.0927597654598282	3.46235732098611	1.09968368646918	1.94186315158631	1.81317248917119	0.717763577033816	0.859165468818619	4.94071834664298	4.45307502340818	5.54330594494646	1.15365619584945	1.41216963871478	2.32642114553434	1.84831506587658	0.353687786765312	4.86487154059596	3.00609816941349	3.91234040906911	0.961436784462724	6.1157147570228	0.0424158972776509	4.62872344405774	3.20945071418698	3.57739015422625	1.53302304621579	4.46475712591795	0.153705608363782	5.77942231649542	2.94473215762347	4.4796250750396	1.18055463616841	3.1799966440227	0.853339800213383	4.68184614863744	4.7427801848634	2.82151144816459	6.56725854719216	0.419343534682484	3.78546685416768	0.0445878227005733	5.03008795586869	1.87879752346429	2.38143289552712	2.67915847637712	2.80969904487023	5.3891038498857	2.77431604489821	0.955047230854207	5.13164504117445	0.399808419112163	0.480909692083834	4.77540300499235	4.41310592591761	2.90558061102844	2.29103915822432	0.2798058551226	0.80561645801585	3.08998450385719	3.96526343545161	1.56819461168713	3.2670635115544	0.685071983468361	1.89671398791125	2.46530401042906	0.601360212880585	0.338936648166668	3.48722263722773	1.38621664336964	7.84770946601955	1.9018967780219	0.94223748129623	1.55540340672887	0.757618555496388	0.122129142776186	0.624850854286164	0.161368412156713	5.01554306324116	0.634332769940169	0.162108438126427	1.10448226401291	3.16919818098706	1.94883517296786	1.55636417693573	0.287644746267289	3.8800771732401	1.80276645797321	0.148732275752469	0.650472406764875	1.05709115672639	0.701262929170394	4.20247179223917	4.05675258428604	0.116164202818316	3.90780016849246	0.96554227939516	2.78371583423934	0.843913114089696	0.696036469943747	3.87418120595172	1.22693757529929	3.50066950254745	3.7767093717322	0	1.95030491188995	5.08888701159114	0.381747950722288	2.25094096345685	3.13287242504364	4.58007370976598	0.529871508668854	0.763172819494427	0.729361079940478	0.149258064601795	4.66442708845385	3.34581646154079	2.60784751968202	0.071660427878435	1.73287958329616	0.732376187274917	0.420100974643474	4.51392273143583	0.715193065313922	1.14482560614001	0.331518118288152	1.64221497004354	2.84962963407024	0.52785194231808	1.8171750315579	6.6710314780462	0.144372473229745	1.12884437097497	1.42697693473063	1.33210237583697	4.53619840610903	5.55314236216814	6.82748879253771	5.69686267499667	4.93843871133588	0	5.5533187211022	1.63189027297546	3.76410513369884	0.743302544272584	0.251666745681893	5.78375836294938	3.88720160284669	3.67339586435398	0.0775683139145574	4.0921203121143	2.41042278988756	4.09510581692854	1.17801343731533	0.0171465913102337	2.01041249543635	0.822831449108251	0.590717459161645	7.9337720808407	0	1.13332020660691	2.33434544730952	0.477564394054058	0.197639850428627	1.93760013708755	5.78422625310758	1.12276745986521	2.47736699820212	3.89935160533578	8.42084616278374	0.177557982229575	9.22064749279075	3.89414451020181	6.13122419623131	3.60542558729809	2.31315963584584	4.65398118993728	0.267097679599246	3.7789223866125	0.361328186084998	3.9585104924216	1.68104664887199	1.15059736811562	0	5.53782502042383	3.74291811991584	5.19417256772642	7.33340226488925	4.85294317352161	2.76369923490384	0.224173544427772	1.27614287165258	3.36688407388775	4.07662579001787	2.17592501913764	2.65832392287856	5.09246836162774	2.1101828116699	4.28095779808445	0.819790705198301	2.69691323816286	2.62876776376286	0.0514722968058163	2.55074875514153	1.88007893695005	4.48019466614078	0.896449650740977	5.07310213391349	0.121967172805678	3.89761799432866	4.76934225143643	6.13376653428949	0.800132383882796	4.10111468043093	6.41658339761939	0.315470820332585	1.57503247880373	0.487133247176155	5.49660679081816	4.24685420477023	3.74863941201314	1.77336300329855	6.15242722851986	0.0687564825405223	0.33713858108456	2.42893830744882	5.87328070035998	1.27865685686009	3.97589977229284	3.6809589130619	1.31896811270455	3.00807628132411	6.02801941779039	3.50746484363974	2.06706834037946	0.0740595020700941	4.30041223472714	1.33911856703546	5.00893770554213	4.57881435828705	5.34963066264237	2.18004312508214	0	5.97823888242203	1.41171367136797	0.892859607106709	1.03127237845635	6.89345079883971	0.0723239345749155	1.80016850754255	1.44354406261253	3.57472036540186	1.17619764852969	3.66496062552858	0.036719041401554	0.51309401307262	1.35547415416471	2.61544407735031	3.41044558495241	2.53059017877347	4.37737366502514	4.43650501170112	0.558973965293113	4.46420885753572	1.57044010031781	5.97066433419929	1.1184341514145	3.83610086428473	0.844671833457325	0	3.83507315864155	6.48638519252021	2.78132907560283	4.72680234104972	5.40261099664848	5.09216725929274	3.28175936863523	4.01056771476937	0.162893575147349	2.96766202816203	1.74834443867803	3.19066337060722	1.94693929673942	2.30805530559213	3.02677704684664	1.67038443747072	4.50717684421718	5.78131826823545	1.82068792693333	4.02298116095249	2.58480090982732	3.56213372183296	1.53230249490202	5.93684496560746	0.502709227648041	4.16305023560287	2.58671311039894	1.69794903143252	4.70078093065318	4.4232695652729	0.368685555851188	4.70669851644559	1.92577464434593	0.761074684096934	3.87258845447823	0.957882290814722	1.32673464102834	3.91575511652026	5.20328495864343	0.583718938870517	5.79778082693779	5.59267080939919	0.855639422634764	2.47622846599546	5.37839786781393	3.7324786953081	4.20395989894204	2.87524789742732	6.07267393204009	0.38653606343401	1.45647605227598	1.07488900798168	1.12731037042186	5.18971190569099	2.39684723631829	5.08734954280873	1.95391072158087	4.97571042547841	3.81963344396249	3.15778637751481	0.162394777121244	2.46357171577868	0.899045898128461	3.55689286733036	4.35477443179459	4.75724998364207	0.0179914406603854	3.65266086978416	1.45463284975033	2.5188712251167	1.41162528052269	0.192220177755918	4.62723269272512	1.37829686766255	4.15862140138651	3.82722963443527	1.02414376465068	1.50002543963262	1.79627296575845	1.22887470444792	4.76739208094801	0.359651040869776	4.74775581455857	3.09222435515364	1.91279815023269	4.189918627435	4.79283037041388	1.91599579335598	1.89931757231271	0.0325404983295737	6.54111582533546	1.06807641480719	1.002434656435	0.866583369851917	5.76343016578116	6.05576375975625	0	4.55420142069434	2.27835979925575	0.474685024570343	2.2616108457412	0.3346362328962	3.86429610726145	0.357530497745364	1.28609927905621	4.49458457631929	4.91160099120003	3.79139630619626	2.15206624603822	1.18576698006413	0.683040097710644	1.83006584643199	2.86375592210134	0.37803922976125	0.0202391729333675	5.36253020434572	3.12352367444981	3.320913667981	1.40273963749687	0.907750493312057	6.21075315505812	0.383827692047486	2.61906150895662	3.41220528050513	1.31795348230332	3.75702324650746	4.10399775443213	3.91904636446006	4.67857676003249	9.36863217348031	4.884083069292	2.98419558579222	0.973758421072782	2.47108130326652	1.05331573274702	4.92287478554679	4.74544764258698	3.70291902202079	2.69236849813382	5.24521763885959	4.17940515320601	1.87248483519369	3.84414960380239	3.20200044730928	3.94838966035348	1.93905690530961	1.5259105072768	4.22154845555294	1.49240544660075	4.11222388139353	0.606631448037336	4.61722206688485	3.79967483591221	3.65597571654912	0.542838775517401	1.44239948067918	0.051937193357322	1.8017993436311	4.18944110677805	0.942099700211175	3.28580937132759	5.53786383789753	2.97328247623115	0.101047769743251	4.92451609728892	3.03639009399859	5.22939296117093	0.224192564380617	2.83461717668805	2.07803421297822	4.09675773642059	1.32471557247362	2.1456820196473	3.69903851395296	0.386197325790476	5.51194426256488	4.57135462468494	0.720621781422136	4.19082263757734	5.44491317057777	4.32413157067966	5.31002849682545	1.00214009269712	1.36296187818171	6.01374027563731	6.38391195650232	1.46259106871567	2.22700229091454	3.39451702295307	1.72760640283664	7.02633420606181	5.44399014787255	0.141432529334523	0.0456194943893539	2.21812087912711	3.86169339298116	2.1102613356419	4.26729308129071	3.02330166685893	3.84612118604226	1.90273504084141	0	5.66306106264221	0.548860147653053	2.0666296476654	7.41792253873527	2.9937027987737	5.78683260999511	1.09139180067114	2.1013945902327	5.25922728439606	1.79482756056604	0.205742446091828	4.03841949995926	0.327469621497565	6.64798014878836	1.46540197309743	6.27151195731421	0.891303299948622	2.81588647644715	4.79177136258984	4.40777421215738	5.52567646299054	0.435521921343928	0.9843231335292	1.78999293899489	1.98585195331284	5.5591512896492	3.00463046497051	7.48807952543248	0.283262188460846	2.97339784004569	2.61994561773254	5.80218054805878	3.70123187313013	4.61261317479534	1.43003900345555	2.60587498823694	4.58770522040273	5.34569335774722	3.60326076647797	5.5815805294759	0.427219972236234	3.26565592421811	6.00430430033811	5.06995258891832	3.1150357406848	0.158353832656613	5.25766013747022	4.58293950660361	0.80489711538077	3.3262448103375	2.11713613940887	2.17005002959471	2.0829249706466	5.29667177666122	6.44592298179253	3.53360944395177	3.49702980539586	1.95964850381699	1.34658705832759	5.09933771018742	5.16672468268349	1.4205503110637	3.29568321030871	3.508317086563	4.34185840314095	1.98782253820628	0.733994538200138	4.81920679470394	3.74606871316532	3.94272843059612	2.36272964866127	5.73020871312242	3.24339626518007	3.74428920981458	5.40970490030468	4.96714093408868	9.72773517204103	4.9123830470191	3.73493068106393	2.58390702374811	6.50425649501108	2.44978162464933	6.01237245721018	0.304420155000467	2.4818194476595	6.36797643018293	4.32335349454751	0.267045887720193	3.2362080311544	1.8844080236479	4.47174608758501	1.94238350737403	5.66293606361702	5.04511484964021	2.23215418982013	1.53503170779505	4.2153602057364	0.516828073314448	3.82797954091021	3.88769487491851	4.49419925392501	1.40766872250005	2.47568674524791	4.08372481723909	6.95145374811951	3.01847269861677	4.79885046492696	4.00027318450703	0.42216011044303	0	5.88215416189449	0.874950687830566	1.3319115466841	4.61245394389692	4.00683926965909	2.933597186528	1.43126190651102	0.363773041855376	0.600223217278585	2.20087185425809	4.42434301338611	4.24265432922576	2.65080889603799	0.504535582322125	3.82948833358906	5.99620613815057	1.39338983960568	6.69858382948991	1.44626523016083	6.98612191218616	3.59295808121378	6.13899954392851	0.196808327554503	3.10739712525338	3.41173048128393	0.134872759195858	0.896136273672985	2.83212016896175	7.05448385094756	2.07149359737061	1.18335756336108	0.884737397559714	0.698542992534604	6.68870070941681	3.69483117375655	11.4845414758438	0.225240620717272	2.78877799003677	0.0867345615229688
TCGA-VD-AA8T-01	49	0	2.63469594936618	6.42678537301092	4.81912860457344	2.79676531122879	5.51421222850031	7.09379888728701	6.39621327395616	1.63425636795113	1.98507375209143	4.87613184907496	3.05428170423423	7.36926754971972	4.20988377042719	5.24581773850151	5.92714173253449	0.651813301999604	1.98952197934702	4.40998554340157	6.70294007120528	2.16554603472068	2.74139924555954	4.69025113694514	2.34813693528051	6.8616688307455	2.73277866638433	0.730920577637814	6.12921335370254	4.12938606291057	1.9990756577741	1.09022202855776	8.06326509804811	0.363097047719291	5.89752385341898	0.626307267175822	0.923966900664527	5.9254822810646	4.3190275280274	7.44776348873837	5.11613058255957	1.91324674509271	1.8041031352647	4.79450632439239	5.38105178890274	2.00322694325086	2.47454506871733	1.96722911828067	3.17900761155678	3.58188989737968	7.25582926764537	3.04964453250292	5.73152594957322	9.61096668246195	3.51976078310579	0.494234641309526	7.84379859754698	1.64388019602047	3.27455002232921	3.74692648003614	2.7667185434501	0.358378481362182	7.35935512584566	3.84595464938275	4.99451546221498	10.0234757656893	1.46438335887399	4.74096424768415	5.04351030727938	5.975854844789	2.66957651810732	1.30805443161102	2.62454217714862	2.83183144705487	2.58438362343969	2.09012512591328	1.15051808476747	5.74395759661979	5.68264632912651	3.28808786535524	3.30721297919571	1.48008102449008	5.24313893936581	5.44026489436672	4.12806404310556	0.394468045219744	2.38127783431641	3.31736138135231	0.950018850355904	4.59932017438115	0.758279466075607	7.49905338278412	4.33289192817297	8.32385595999086	1.86035024229946	4.47234089503186	0.842749912716726	3.89870464711885	7.07326969384047	4.3210477823898	6.38511278084202	4.0323521465148	8.37545827355995	1.69433375909876	5.43241027716944	2.57334228844455	8.22834829523396	3.75058399604495	1.43188713991707	5.15379398899476	7.065522767644	0.350764262396145	2.71497146401587	5.59421172215297	4.85697523543244	3.3219065985711	3.72910787542387	1.8906000012827	4.91089668240059	2.12324405205104	3.03381782745554	0.444013837115755	7.57034072788048	5.93362079023695	0.0866326012763378	4.21678310106893	4.224787367132	2.52967204772056	4.17939002441924	8.01324561595756	10.1917661963321	4.99285361250909	6.29345417545374	1.49076726818503	2.44513366771389	5.52496727178842	6.02584451068252	1.85844735797282	3.36935941174371	2.21736163873315	0.335835368638815	4.70254008417451	1.94884414160776	0.751812805129992	6.751004370128	10.8424768487069	3.21257136204632	3.61690577934662	2.49024844033364	6.95074017699387	1.92651527962303	1.99792716220028	2.11197977291435	6.4131011857245	5.12021257486743	4.07606562819709	1.54508123421366	4.38114629611757	1.15472771757957	4.05292186165708	0.627509254485264	3.85152418830379	2.97260700867374	0.961018269579305	1.21452770873728	4.51956517772369	0.908906266874547	0.461756418145655	3.39184798962686	3.40520056560927	2.57889790658124	3.69170388376427	4.45782342920661	2.31595192144659	1.68283484638351	4.50904021037836	3.08410169271205	2.39341263079916	2.66180317551227	2.68679721562332	4.05355103070878	0.811217817385358	2.28824012934668	3.01772205417548	3.78785973486685	2.37535950032026	5.44637203791667	0.616564440238883	2.28542352620089	3.39933682329465	7.83962393546809	3.07920963751336	6.23940816208871	3.41858869207378	1.46086415911921	3.39273986447193	4.79527083218878	3.26889291087902	3.11324625206092	1.49286173251361	5.29191366288018	1.32788852276664	2.994074239868	2.33548611430738	4.92751629805474	1.47484510579089	3.43744082436354	3.65321826908903	3.43455951035202	4.24338651536414	6.25283835628536	2.66574385082129	7.9234938834897	2.16118373339431	1.82858974617458	3.44386864656362	7.21114266891326	6.91087414267718	6.14866428556499	4.59623866528677	3.46763293657638	2.77921705883946	2.2040461620536	2.94695725755051	9.19680815841392	6.59252789951214	4.40659585159624	8.43524561902685	1.06905593647796	10.6385870541736	5.47515169686439	2.91829692198888	0.457729073671536	1.31044482854915	10.7833502425092	8.31461768275537	4.26385545636407	4.97812514095577	9.4105499305304	5.58980542518474	5.04516772106938	1.44910914925211	6.28961299153967	5.43889961413125	3.05577143708446	5.90794265794775	2.35357228279184	3.90191916890299	6.92251899310952	1.39185678603159	2.11394981585808	6.24163238086254	4.40654823457588	2.70907465649255	6.53723331284095	2.82641140568319	1.3378378039915	4.44903173899783	2.81852644971239	9.31394190394761	1.74317800544607	1.35306296144796	4.74166814069492	2.80519441505288	1.48761548638449	3.3555065731282	4.20357235581654	3.51869123366575	1.05717435745234	8.23477432921084	1.35411246379921	6.43824593660952	2.38697755019905	1.32354819703227	0.903347143514047	1.96455315218601	1.16624496613589	2.02904148677333	4.30563934872577	6.94462890788276	0.906364897184181	3.20968074764111	5.65082658448118	2.3347433105205	2.59768395713295	1.23911631884184	1.34682133348151	6.05604978854291	6.12824926482195	2.71260810547788	0.706275033095472	3.31218390454948	0.453981695469765	0.774124896413655	6.68225584704341	1.73426652966805	2.53420880360757	1.96554974109202	2.05862024357691	3.86875194585455	2.49320231483369	3.05666901245093	1.15776940375809	4.05692942158654	1.54710824065181	7.16693633069317	2.62172908836522	3.24293688586761	2.49218827559852	6.74476523218809	0.911911736633178	5.36594549050434	1.75284448249006	0.196647831754999	1.50116191725224	0.94407648057743	0.773726828131017	4.73597105422561	1.19064267093018	2.70454842815825	5.50805969124622	4.22329974571943	3.50825876455453	1.22266794977713	6.56905203123358	8.57262823202969	2.05327854033978	3.68273059197009	6.51460707576486	1.96534139010006	4.70465565462099	3.60709472831	3.68074517529649	1.4938768353855	4.16885460563279	5.05903420070774	2.98783090399526	2.00508446476238	2.8166977941762	3.06558695904417	2.65905274287555	0.505712004130362	5.62860359908934	1.59046980325662	1.64679536832935	1.59828230038642	6.19969020666439	0.259732268100379	4.83254828276421	3.57231853911463	4.56034628656441	1.96030485463422	1.26840145495743	3.3765880890855	6.4026278788559	2.54221173417839	3.32481837840275	4.18060778217758	5.09908602364408	1.90408904884933	4.55085511809537	5.68856924063618	3.06508662131636	5.07044815086499	1.38340514844976	4.30351848255797	0.997160508384935	6.08220270222311	3.54976896086898	3.70196927354055	3.80961920596188	3.29405561635505	5.22278988059044	3.93553706664405	1.65712410949034	6.81489772561046	1.31956360091189	0.873238603965626	5.74841668481313	5.02034751386584	3.99785329647539	0.704670327096019	1.45334531469914	2.87359156133305	3.2174694392288	5.72346845847614	4.162272886941	4.34240184924781	1.28194982824354	2.0265221146311	2.90210484540627	1.7185830142019	1.91121181799059	3.77518753304709	3.54491066387571	8.26233825025327	4.67633850303131	1.59769563566	0.608759480663787	3.34655287820323	0.601489628210197	1.59802497886235	1.42280942521066	6.85056817141534	1.444187855625	1.03967395206433	1.88412039488999	3.53749487441412	2.6180678247497	7.25950506990436	1.73723636261456	1.45667475025585	2.78832029294703	0.831451583366994	0.955400969581144	2.63140257151838	3.04716580147909	5.24910434841391	3.5761544638373	1.33369736183412	4.65414507069674	0.199391425745063	3.47053296063523	1.10287376372695	1.45121744318867	4.50114484357173	2.19509085136025	5.77909631776229	6.44760861876459	1.34704025843773	2.71310960090023	3.65683154941565	1.94656880513687	2.05713761105666	2.86399433395721	3.84242477072831	1.38536532059255	2.35375857495274	1.03300920809956	1.05769286716835	3.04145887962023	2.15804483890758	0.71685607565968	0.62169538141945	2.82816218266501	2.44101649350297	0.740204931215195	5.5577825718453	1.96682615743005	1.56543778823979	1.62761851037241	1.98957320413254	4.61441892035571	1.64904976573291	2.11259538761918	10.0183629423603	1.18419268255539	2.50662732901349	3.79904688517256	2.25170212853304	7.04465312544435	3.84577304231902	6.92360916232717	6.13687446175473	3.86716307232711	0.80115931844995	10.4719596614274	2.14157633390658	4.21825885173214	1.17151493675074	0.518019705171349	6.58969803100127	4.09765545880728	1.74081058613574	0.322405259488214	8.7344691510127	3.29870977663443	4.73176433074084	3.81229900671251	0.032218991172828	3.15319084408466	0.558481597541437	4.13959964606277	5.40566091005509	0.269229243872401	1.75791377176865	2.71681490778975	0.404279163284098	0.777471898837537	2.88588571082614	6.79598897567436	1.44592847588075	3.41070797363259	4.83080850138602	7.37868848127608	0.361199365067859	9.45689381032835	5.85990074036009	7.04089571746357	0.685024604197103	3.31437532713808	5.71918042801747	0.606419106922362	4.2084204942362	0.658965486654664	4.38256419941874	2.90501618323541	1.41503605658308	0.413147015967509	6.5550843476728	4.85591696292118	8.09905003477273	7.29990950140639	4.54983548379618	2.79986171764142	0.509326545805889	1.7508251433852	3.58337345913478	4.73945227914359	2.30382428403891	4.35508394183655	3.60678213347006	4.65920874019177	5.94139087701873	1.94401956521017	4.36378854182149	2.66742053319641	0.440170646119152	3.48895196729239	4.7400246492613	5.25549015838158	1.12117193317248	5.45114680742028	0.359834413767559	5.28533230194688	4.2088067373931	4.95196678816215	1.53815521508945	4.85518891885001	7.5860981759524	0.695968432140551	3.41567403818812	4.86007734888482	3.19550083715687	4.57621494298712	0.651231934974653	2.27634687961819	7.67863605198844	0.600582715866623	4.04563692471627	3.91607339781768	5.52882383091174	5.23447794478914	5.17474675725268	4.50670602532433	0.471764527048669	9.64662764827047	6.94177302762146	4.71270362089698	2.56080835984149	0.950415931197387	6.07315356102487	4.48074012487753	4.77647514470701	4.9850025964155	5.70889599142206	3.04782731761709	4.17316901832596	5.10912817149916	4.64876971144855	1.59649105782028	4.77790202371146	6.26465615020378	0.662331940749104	2.65822473834434	2.6771979082446	3.89294953708304	1.30805210099214	4.22821532545714	3.5127022274221	1.16425530470502	5.66271849962193	3.24066862394195	2.90630936097753	3.42001409361859	5.05029489923907	1.83963514612069	0.573629787198753	4.39528357530616	2.58652457437824	3.86751004665776	1.45428014256446	3.96039401372641	1.33484569034652	0	5.38918234012684	6.58554321886392	3.48272955909249	5.33262559385684	5.84990396040832	5.63642509434732	3.74417509179769	4.87849043081144	6.00654331506899	3.41117388761583	1.90109279238248	0.644729667581363	3.63957832221278	3.05882351466012	4.94025979426355	4.52192136932217	5.10570237959285	8.30417971688737	3.10147308971707	3.99172772012403	4.01058293145219	3.94896708109263	3.33917901148821	7.31416719872363	0.90008242544392	5.0123599413704	3.17333486595863	2.32259706172591	4.18027837267924	4.99267825951099	0.740262019043028	6.24036757066827	4.24275873227366	1.03552186183829	4.37062254945148	3.74352466210095	1.42713198987615	2.52654136717286	5.02766232082978	1.10130314219246	6.67185522335586	5.43659828717214	6.29147352986989	1.95257921368066	5.88685372513965	5.34336375901776	4.29462883531251	3.28460725987527	6.64515086029176	2.89302256464561	0.172140177193429	1.40312262737566	3.49871424292757	5.50841914440491	3.64876338515922	3.33304168383112	2.68255419611856	5.67156144651505	4.35852778090937	3.56329360555576	1.42646604694356	2.18140346523695	2.11610920135794	5.12908762158522	6.39453043323295	5.29621326656175	0.912089001594918	3.19673056799585	2.64383033644795	3.13387649217508	3.06156418358801	0.664086568185574	5.34131261708858	2.57973481277493	4.81958490938931	0.957008368425241	1.66876133964851	1.95563530906602	2.72630918080908	5.53844969962531	6.1275181401439	2.76371750386581	5.37817379885548	0.0632086991537094	2.36174057183461	4.79280434709074	4.56957554644876	2.79449925431296	2.56914957806798	0.389831648641866	7.08863349508241	0.974008012608023	7.10843036490291	1.94919200707351	6.30132699420033	7.55892269910687	0.187182443865105	5.5373811848299	2.71371516793971	2.58340234454477	3.6727489219805	4.88938933418895	4.94433139112984	1.77328070590515	1.95177203624276	5.81204121395734	4.51601388590605	0.719894600368904	2.71876010019542	2.34766140473761	1.63279912265361	1.74003641826398	4.18509505210272	3.18780907035737	0.227479864021915	5.92058295362355	3.32825872494315	4.04719285438096	3.48772043386737	1.11846604686553	2.84728500138373	1.82367396325831	4.05310786008178	0.199568828244209	1.74032791337908	4.46745426294216	5.21899771075013	2.63362510669909	0.297301544443702	6.82380412258703	4.45168061205455	0.354990320291249	2.38774191533486	3.89479351612871	2.45017186527815	4.92180619298999	0.731088594196562	4.03577608843734	0.4493522908326	5.87792482088461	3.73986861992303	4.14843794031343	4.73201733007542	3.3535598624591	0.409689410745317	3.70437069574664	2.43186441376491	0.963824693265064	1.50230768544617	1.30960346002037	0.166798855390931	2.90289881571075	4.74106297522549	4.63804950236034	1.14712692061271	2.82699360761308	0.0394132871213768	4.44210549442998	4.74663040387358	5.75037764909843	3.83993037060417	5.71725280480525	3.53923823471327	1.24885600647968	1.30035453731103	3.04035258992181	6.15686518176231	0.729055349175996	4.18653779720502	4.64378289900505	0.987868658561183	2.48580806048458	3.22429871334372	4.30589320562944	1.66740668054622	5.9189116442465	4.89014119422556	3.05245154372073	4.35262082977905	5.38692748835284	4.90597756169246	5.6120728978872	1.80939880294952	3.88666719694032	1.0480038567687	8.4059391933424	2.59009320817048	0.104238996120169	0.675992836731559	3.86349249361501	7.77374649471793	5.27442232454912	0.65819813561831	1.16217200229759	0.591871922985286	4.22531966629762	2.90756061993258	2.68763541165571	2.98504077127978	4.37739310111371	2.57214994605962	0.11434123613117	6.09628188566442	2.58417625816802	3.09713493216146	7.47575369339491	2.5604026627842	5.88626187215284	2.99826989301967	5.91367715583832	5.09763397057209	4.04522714449523	2.54715489298177	5.31809047593403	3.63895193362747	6.14782726144324	6.34249341114553	3.63545955460365	0.695084717922392	2.82898611941924	2.82657512923704	2.35981940527371	6.0166115330008	2.03305538684509	2.15443285297945	1.21212914855562	4.7371275275962	6.12087029502508	4.97931795029953	8.00981238520844	1.00777174656381	3.51449093686868	4.72047110360616	8.4898258884409	3.88558510157467	7.15103075006628	1.53580563097004	2.4488124314261	5.12488682296977	5.33985000288462	4.00219303217846	7.78089732124929	0.811594003737729	4.36163713556591	6.56290301202362	5.91689147904358	4.37551075060919	3.32181729165332	1.51732962001633	5.63523200164529	5.30897931720215	3.26418179369097	1.66472266279216	3.73835496161776	2.19454727912938	5.46015540764958	5.69059225333258	4.4462780686859	4.86265967189599	4.59587061310739	2.98257929637384	5.32295204490714	5.86902152496021	1.8704921643468	3.94142656121225	0.664475558604774	3.68935955115734	3.74042571298857	1.90925083656506	7.69718026461228	3.41487631418838	4.47066050077709	4.08554277972182	4.91587890092429	3.90333719332894	4.58720775021282	0.515374670211496	5.10180090916923	9.00604438533376	5.1320565067638	0.636097068993559	2.17527484233382	7.09946879707453	4.46657296086646	6.55438762773041	1.77332544250649	3.53233316929834	5.05682756941577	0.445739414263512	1.67324976217204	3.34108427921722	5.46896967816684	4.94212504240645	4.9003292284788	5.15216556782486	4.97779599541163	5.76757561731685	3.47963930139197	4.89069717260214	2.15957332389774	2.94194538479193	0.379514613436261	4.08313250696885	4.91812238414395	2.18975435918877	3.1472752717853	7.01586549320772	1.59429629472294	4.62722101736044	2.61679641473441	3.5609020036544	2.24484870849247	8.12808198878882	3.36372057057128	0.0902967950029712	0.132259632034959	6.24508355206801	4.91261106679971	3.51005298824241	1.03474676605422	0.115746408077154	5.29441342698864	3.90258301643322	4.31816135454354	2.68129835354501	0.418714782931159	2.72893466646745	7.25565368092854	3.86356286484907	1.37501606992724	3.98533556747485	6.78769625883524	2.82509585843795	6.76425989103899	6.66502175923468	1.33903816058372	3.34630536724849	0.238561879429289	2.71040774028245	3.99118803188365	5.34005802094983	0.994594639831412	3.74767526539972	10.5873293582094	3.348565430296	0.234869396894864	1.78280231660917	4.33790372400579	0.440922971867217	0.232347258863978	0.303443987505879
TCGA-WC-AA9A-01	453	1	4.14152843333907	1.29870523171355	5.16265154430994	3.38669273994237	4.80060123760438	7.22357507520741	6.54026166335404	2.33498723707781	1.259162190104	4.11213211613364	2.44194845600967	6.79869341314398	2.81608294691542	5.06279220544246	5.88447704015667	0.447340517227163	2.00144521699128	4.52045870833256	6.94438293385881	1.42792471042208	2.42736641877826	4.37492609711631	1.95452762681429	6.73437633949798	2.31592497567983	2.46713416009648	7.4169562469906	4.27148095643038	2.49774340925604	2.24806722030395	8.71617263236919	2.01560032992521	5.65677407120087	1.52264486329433	0.484084083919317	5.72964140674039	4.44066788204293	6.62411829929907	4.45751155710878	1.33980269596052	0.642803307700972	5.38786603129766	5.62435565465161	1.64120519836759	1.30158296442101	2.10759414130196	3.1925549517715	3.36616370144286	5.64983443320566	3.47935086702113	6.27257324235213	10.2412681773294	2.12174021457158	0.587046842803202	7.58211412504724	0.76902506772435	4.02194337630544	2.75397585838812	2.19045715064221	1.26047194893944	6.77832818263598	4.7587839242949	4.62927617665889	10.6425120540575	1.48977360454902	3.24742111455067	4.27296750169777	6.24006164474162	2.45750183874767	1.05423515785209	2.14489998360086	2.39666779604007	2.41541552601684	1.86704442948014	1.23826531665434	2.98346920928922	5.54434936983609	2.23817572436264	2.28399227600985	0.282689237721704	4.89504227283108	4.99716502568201	3.52055173952472	0.497902740240597	1.80520906995828	2.86322326718157	0.943206832813562	5.31969632370304	0.712312627887109	4.31368048164892	4.29021942751935	8.8483594132769	3.32231944496772	3.63544910652948	0.820089323583201	3.73208355862513	7.71092212011908	1.5556630446064	7.386962655947	4.92166958827181	8.58908743976501	2.11665386563479	4.71368701789556	2.03065848556776	7.48323697120581	3.71391462165922	1.64055013337338	4.95814249674031	6.77211791186311	0.997147498490317	3.47692340662824	5.40116692224594	2.81703132417067	3.7677321212298	4.84361458340622	0.560920927279354	4.16723507503392	3.33384703391374	2.2706978698371	0.123742467254899	7.48971231263717	5.87720043790951	0.00952178584359088	4.48258049504981	3.61098347143553	2.20843516556252	2.24092425429024	8.39212719776719	9.5465267958306	4.56544485625942	5.17558727353085	0.660937558977152	2.11790578042406	5.10700359848274	5.74452576063202	0.184263915214389	2.39369707853823	2.45410744252717	0.156480107972781	4.53195717590994	1.49386710280807	0.370388173901354	6.99282620084898	11.277232179078	2.56176553851764	3.80405975609769	2.09639545473835	6.05214001495366	1.58975198372284	1.29899431881542	4.70835611086584	6.34551524663488	4.70986351896278	3.36576685339233	1.28810987152299	4.15894690874293	0.66915760022149	3.79153383819536	0.416200275580017	3.67826913509305	3.70211005753242	1.57647860245938	1.68301637488162	5.62038201417601	0.114300759414072	0.377365557322222	2.14032549331952	3.03139943118627	1.43327569684867	5.04183084129354	3.10586493904669	2.95269289061576	1.65281824794892	3.91439517866002	2.23463957476697	1.34473704768117	2.12262368954877	2.30082395741817	3.75539930094571	0.165459078631177	1.98031636979786	5.25777741204526	2.68234721246677	2.26115015830851	5.33258871843013	1.38260307006149	1.15400762340338	3.57917894105248	7.22347854209809	2.03820648407338	5.33215222794364	2.93890527426886	2.1727159988049	1.39384779114359	4.00803413811972	1.6931024106016	3.2110266826826	0.98936691337836	3.31792223378202	1.78043105355708	3.63155017971512	1.4608059833221	5.05790597053174	0.795225752541465	1.52439621978903	2.80137183630991	2.61722888570386	3.15555544655277	2.48702861724226	2.13626030319396	7.71300082816733	0.371381769638851	1.24196828187692	3.16344124875716	5.41276357620401	7.06405722072316	4.73879755493128	4.49956401592138	2.78338457019283	1.9010615043458	2.31569519186971	3.8722939277103	9.69744666476101	6.05755467966856	2.67411123479283	6.82037301099824	1.86420595835569	9.82180187911876	5.16621129723607	1.28911913596897	0.132089409068339	0.206872111771839	9.28452107353236	7.7839293555148	4.8625168541736	4.83177187197572	9.09294288255483	4.12545769351027	3.8741339802812	0.669692701369105	4.51652138864427	4.647288602979	3.29340359341114	5.95277245914117	4.18654096648493	3.03234015548995	7.29535752978258	2.09792593039828	2.6697921435445	3.96761315477005	6.2935562538115	1.75078570515506	6.57927957743504	2.17033851475329	1.79959837731785	5.10187863036317	0.876831078546422	9.569736960768	0.8155096043997	0.262547053277437	2.7334074915573	2.60211452849959	0.87843186883481	2.00445321170819	2.96160406753138	2.31023656862283	2.00245337972519	7.36884341476417	0.395925086901412	3.6965881344671	1.29120216423818	1.0023014260079	0.212603577161787	0.597269618091557	2.4762523188155	2.1096728030556	3.87571421649245	3.43145127012484	0.890995571171975	1.88543731159403	4.0131790528606	2.17444125500757	0.576176817226435	0.972354380469905	0.484414318334233	5.6508486947302	4.61096339844208	1.53403918467898	0.166168466688578	5.70134444809553	1.27328313005153	0.187306745633335	6.38946855234935	2.51103278676687	1.046306651657	1.18515865841075	1.13085906266984	3.52282285600255	0.924362246004221	1.5034790043937	2.50077962228851	2.65555264694495	0.751042377266852	7.26585410855163	2.21908579066448	2.90667975436737	0.98526528099576	3.39767661785572	0.100121004289338	5.45684753742895	0.640773795639363	1.18981633747115	0.446156164267898	0.283451264437292	0.139133765792903	3.43528908076268	0.315790413157831	0.689145891209842	5.27052669984782	3.67935060301697	2.93374031349008	0.384938476396268	8.28799581242755	8.74269208272329	1.23820783145496	1.14852547282303	6.75483807565337	1.5269546950161	3.56806494821371	2.2641256322861	0.95191650385107	0.824797989577445	5.4958543874654	5.23207319936652	1.37975679743059	1.45555527140298	1.33289178499569	2.5314343635634	1.36563375331493	0.371857128143787	5.25677668948081	0.305221467182608	1.34828115045612	0.179808858031361	4.97575306506465	0.667705504927133	4.01442224818577	3.28438309433858	4.14792532923645	3.13604665006606	0.351572926740423	1.22964636762456	6.51242585976173	3.80715293061215	2.13092230585787	1.1647727648794	4.56803149655233	0.449106295978584	4.51396945899383	5.41656549572353	2.27758133121641	3.19563390392715	1.33942076397806	3.95199055933426	0.0432744754182695	5.50865524434859	2.14826285936006	1.95917589467397	2.9518003789896	1.5749370843549	5.98333544720703	2.89247146484892	1.99649504637647	6.72807968664327	0.295341585491511	0.263323637195017	5.12077534638481	4.48784517768478	3.00412165728864	2.19260260798202	0.142499702902943	2.69399781804927	2.68229327048102	4.6022739542749	3.64697941536119	5.77960038944609	0.61523265272064	0.622204792677593	2.62517742435907	0.480540293767687	1.6848636107291	3.78347132220911	1.82505982425867	8.05034932269405	2.40725838138462	0.376273155365826	0.669184455254987	2.12109167937228	0.0406346227263685	1.17201507394819	0.16666763281067	4.53403544835475	1.91373310794147	0.0274762221405992	0.398296076703689	2.65540014663733	0.711269520256726	6.87852795042646	1.72343318025509	2.89661964269131	0.713073034375184	0.0167891508504944	0.181389470606128	2.82204687261399	1.59647817685096	3.74708658302782	1.55600604833963	0.586510835503813	4.73679155858017	0.387476253371861	0.372835229309798	0.283403731053355	0.432760194740805	4.08024577139405	2.07517388089552	3.63286262300371	6.19057100983073	0.307074423974964	0.89270770400545	1.21112062523656	1.48607949902037	0.616733708617356	1.73529340751323	3.70739447422506	0.204980291270154	2.1866054598188	0.194234971218566	1.83618955420798	1.59654735107732	4.73411236988116	2.45026373337706	0.192471186643258	1.90094638943189	0.896735839476452	0.592145369516461	3.05471479147803	1.43680360521053	0.334690230298384	0.576225974110654	0.850502134123327	3.41186305585392	0.576695396037432	1.87158977491477	7.16012151674253	0.048284042151076	2.84462086021265	3.39825267315918	2.88414521294681	7.76847151162567	2.88428864122657	6.54744335106838	5.95326640322922	4.5222949645341	0.0292786846420755	10.3074729256348	0.6562291783693	3.057375579372	0.24913898996811	0.11392776573335	5.03692526692643	6.15454290770953	0.796948625974665	0.0255421324417588	6.77545620949144	2.86296747535598	3.51800252758904	2.45937863141002	0.0493458526242243	1.64962327603528	0.708194918599706	2.86322068966069	5.17700565687918	0	0.658984491600482	2.52890157572044	0.127343945790627	0.123029535500414	2.63148708720777	3.539065731006	0.631407740388632	2.06948083102306	3.22890286448692	3.8710018308481	0.117297907811715	8.97199784513828	5.04176996388094	5.79262425283016	2.28182671470357	2.04248149977391	5.46949139470477	0.336935966909843	3.48557624141923	0.0986815799979385	3.54080223679953	7.23691350248474	0.53424282462148	0	5.29822280224731	4.59457243503211	6.70654989148411	7.08298247600979	4.30464610562036	2.42298187723663	0.254934904466083	0.677171562864281	3.74178946685587	4.4540495202023	1.29368006240767	4.17051878868799	0.0648087839821508	2.16331451928078	3.74145296387653	0.469762951329297	5.34529310913725	2.16434413569161	0.0662356609264097	2.60664357545741	3.19335148740736	3.35686680809889	0.354535548989691	4.89836461181884	0.118466073444777	6.94126127962941	3.08368754971038	7.38449712491164	0.400099480404685	3.7125286511984	6.83602383700617	0.0945680069351278	1.99788851410201	3.05067407919244	3.8336440681611	3.09492515534276	0.414629375264868	0.398615132036742	6.02739914018289	0.088327655886924	3.63306729375358	3.74423107534902	4.81438891870866	4.15444711155552	4.86669091482255	2.54001833920554	0.885647688118013	9.02688911867362	6.80175232609535	4.18979293782026	1.39554215541066	0.17810792846656	5.18453183152636	3.87312711543798	4.29053351608517	1.29265631763504	2.6549535440093	1.98460867122794	0.222196077791233	4.72960606163481	2.78256540754838	0.377813967031163	4.75872743681468	6.04883972576183	0.0237861238384259	0.48408934433536	1.1294254657425	3.42967661637027	0.278038884530896	2.89076671562436	1.69084391814015	0.277961663994444	4.7978648504759	1.12305098329191	4.04235892168785	2.08169480306482	3.77888770296933	1.98586288011662	0.897007871503079	3.03250608126081	3.70262319310005	5.0322322317812	0.253231849140211	3.53817558196795	0.192024693908081	0.0468643594385758	5.47246470115488	6.34950133776054	2.96159980790649	3.75724304868155	4.88907241365579	5.2826503371219	3.0712778574155	4.40969980953884	2.98103848793083	3.22495294093049	0.407044218008916	0.612912292646784	2.01365234357141	1.45792623373743	5.2969587760763	2.58069471374616	4.75271915927188	8.63420916655562	0.382175518400529	3.89664967110007	3.58038551153969	2.61995500525307	2.90689675109423	6.17536171984885	0.224661561547948	3.68613294329217	2.76266623742001	2.0970153935378	4.16420702470075	3.47137867960854	0.0508418303859044	6.11726262643536	2.35567175757701	0.100158462125161	3.6692649266357	1.62860144120548	1.6196149033438	3.50681137011771	4.47438996453715	0.0367529643196371	6.30478498913604	4.40341293905877	5.62204889012337	2.68138202044038	2.71427343698	3.04687813667074	2.75332897746057	2.92477925592956	0.156010163344701	1.60141460486687	2.54010342051068	0.283378007845882	1.21167138254331	2.61634169833284	2.98269209406326	2.31093510960847	0.413325339182241	4.84331709657608	3.21198856444898	2.01237379818657	0.254152580953625	2.00500934718663	1.38296267758726	2.94264680496447	2.9143720237538	4.56273331500878	2.47113828563319	2.52341567190895	2.83956964444609	1.98431445568162	4.00656463300859	0.0282174028990898	5.29310337548302	0.735566193987263	3.92210458409293	1.32808620559708	0.344353010874962	2.18510980394014	1.52491118570187	4.74163039269715	5.06393171795798	2.36844346172119	4.20977540160405	0.488029881606076	0.811781813574585	5.08139331843511	3.35574461876711	1.88393668891037	0.950358892082312	0.253129805230415	5.48223875116425	1.41637497876899	6.51556817649948	0.615869657916478	5.4789329876038	6.96360474669888	0.0188847654507066	4.37463472470165	2.68579284478911	1.9678082695927	1.59334038385567	3.23537139626828	3.6516682577068	0.303164209477437	0.331654661102741	3.27491762148204	3.74962543882446	0.379252977992897	1.15164908478698	2.95383959484547	6.78854477476415	0.441205006191386	1.92216967940553	2.19303207406175	0.622059505997904	5.47470015622406	0.821380091907105	2.91620107292217	0.598819001612981	1.34649515308405	3.419384771092	0.407801181470849	1.96784920716093	0.289512256810031	0.266990617020697	3.70859338525337	4.20243182716116	1.4453368476145	1.00280835613387	7.3237087239506	4.96078413579779	0.917505692809783	1.03704479223162	4.81890934297797	2.18063451356193	3.3720108362526	1.33468668392084	5.31085740564665	1.56552065249998	5.13242549157989	5.48205057998417	3.60655711798947	3.87748022241241	3.23957034809209	0.0855721272299822	2.46065162265292	5.25696270363678	1.7856991029712	1.09411443234933	0.720357975460934	1.21963382591737	2.98443568558794	3.32125838470061	3.87211954740743	0.288758503920448	2.18101220053958	0.161608078716666	3.2182921802142	3.98331743193194	5.78881880405285	3.1146355478138	4.98638908986206	0.625733947931182	2.15424845097058	0.259851558247701	2.70404549721029	4.88587204812803	0.393307678483655	2.96113710072701	3.84146899305105	1.32718779482707	2.76902354385526	1.13739269428306	3.72623178566729	0.185778649212904	4.92071632708735	4.15077005426251	2.3364165096213	0.963127909610926	3.93812297366741	4.3764049996824	5.75399596181183	0.783017639484545	3.07240425823569	0.112336200800786	7.09275291323588	0.375206176398937	2.09182641343894	0.460670859671135	2.04641282914801	7.07487145838172	2.98230602657494	1.13061792257892	0.9523125408934	3.71889640653843	6.41765558622821	2.47824729966082	1.83604085912598	0.967183071308104	4.29747097585185	5.87274825195101	0.39027432972176	5.90336081526499	2.65615676525013	1.07947710365532	5.76835135007515	1.55508628083271	5.38972132879157	1.3386411949826	4.38011919352693	5.7668484856407	3.95599994743366	1.07516566419548	4.62389787337742	0.587290669823372	3.30697466064058	5.21832667050705	2.48602645148111	0.476754743858899	4.21477604759115	2.66085379297327	3.04570471508417	5.50179547548826	0.151901149011721	1.29724718599815	0.160610194817635	3.8052047354243	5.81206355439555	0.855524293317541	6.40401819216076	1.39028137452995	3.0924378313607	6.8009697686609	8.37875739801726	3.5619944731006	4.56533091068801	2.80562429921069	4.2421840408198	3.97856815574501	4.36157608082774	2.8607195149345	6.80639237496219	0.290294991972958	3.77646830154803	5.6925728216982	4.48039956048955	1.52389561910519	1.56109049535243	0.207629395220165	4.83656344653344	1.78664988697476	1.20832996573069	0.785708643203655	4.28721295905076	1.71799154726444	4.65256336012117	2.49913434342827	0.974944734156003	2.84716952419256	3.46396765801765	0.896075497149963	3.38953748951401	4.24123156120736	0.218169744641911	3.60670397417592	0.217106483969911	2.55286690414556	1.25432373913621	1.49722299617078	4.87048654202109	1.41306272186734	3.212722782396	0.957181961751056	4.07135509499712	2.2066097815747	5.86732223615498	2.58258755409649	3.65496934923118	6.99965168235557	3.66182597307971	0.668836389792379	2.71096023951682	6.59075454999662	3.56306048276387	2.90637940629135	2.32946836638468	0.120045637099208	6.07419884821913	0.377182622105074	0.199054904131846	2.02324931887669	4.70028656238449	4.45533971538699	4.02448635262258	5.65216091964136	6.96241020658725	0.295630877164472	0.964888824934724	7.68527721959106	0.546748103010434	3.81859598127435	0.139255334215132	6.013994127635	5.058475391126	0.230651986941488	2.18591981306791	5.11927150545598	1.24695952005702	5.76013203964156	2.70576319499633	1.95695694036439	1.08514520050724	7.18983839287573	2.87818268410073	0.0964070869455843	0.0632622337544103	4.84426662876515	1.18875221827046	0.775799663161176	0.180837592261594	0.440970796188371	5.48600636501052	2.13963484212148	2.12163380317571	0.573219195674595	0.143801678233093	0.578336011528965	5.69128262050049	0.283915728972817	0.0347227955105747	1.48654242339294	6.45952063673264	0.756962378858724	1.29182984538745	1.59720600977873	1.10702829646999	1.53238030185583	0.172173339898971	2.76193412740977	2.62489983047687	5.95575753176027	2.20599048811836	1.63203876220374	9.0856177172503	0	0.230146681974375	0.632111185887199	2.53524426695836	1.20874198060434	1.4169796819479	0.356727983429745
TCGA-VD-A8KB-01	1354	0	1.60988825876714	0.587694780691744	4.72799068215966	1.72623396586896	4.03684440595743	6.03299872073574	5.71357732644831	0.489456617972379	0.801208497552087	2.90681037953422	2.06661793818283	6.54089613458743	1.13985647571128	4.12389046215418	5.75440545462924	0.443131650810512	1.02155790088582	1.98215577002263	6.36365312170647	0.269327282586482	0.310573608890207	4.48920701267522	1.55112123733397	5.44526089029022	0.949838417984936	0.742919671610166	5.11763021966209	2.24966893390462	4.00912050154394	0.183995599903675	7.41990036268213	0.413900135243123	5.97150860697034	0.356141330591043	0.401697412197261	4.93094923261698	4.19194159262148	6.53295259640981	4.69119522576987	0.882180452064699	0.27671664125218	5.30573491504424	3.52348041011969	1.01290186718728	1.23784941461802	1.56226440797801	1.39198267869746	3.36943298090954	3.47038198017992	2.09849468213922	5.3185952293063	7.14571820871722	2.83370235176427	2.48406309363689	6.79174375759622	0.755751065328344	2.58190531885372	3.05882905486792	1.3773020268947	0.301702355319905	7.21960223202712	3.80864761579484	4.62374280908727	11.2337940118476	0.369349220652612	0.348403084614219	3.64921075795973	5.03937575212274	0.88073214520301	0.649319946462704	0.272551901134143	4.51783187407553	0.367374868095564	2.03912435301098	0.295024720452528	1.17811481421946	4.61242091602845	2.11321574153349	2.20512597141877	0.541899374726455	5.61166962272833	3.54675002885522	2.83347810889376	0.491355441017189	1.40204541380605	2.23745756191446	0.79419491693277	3.48889928227474	0.165284507463757	2.70817310703299	5.5010269786981	8.03969936946445	0.687799230818447	2.76991198269844	0.826140214198647	2.22529004785216	6.73835577235235	3.36793461316472	6.22010335501762	0.678028623612185	8.6460963976772	0.714379349590402	3.90780497443697	0.859224241506611	6.67812825928701	5.27630794163924	0.941407892854782	3.35891607867931	6.29496199320476	0.0657891475957313	3.03064347916451	4.01071002923973	0.937179320313458	3.04713438456932	3.08677170967127	0.729010872266244	2.60031281483905	3.06914446649495	1.26877271948953	0.0550860941257365	7.52481357817905	4.65541709191203	0.0368903777320315	4.45299795740337	3.14777362652736	1.51897568538062	2.52818346431216	8.09472642257449	6.62109903324559	3.9809429207865	3.9841080679574	1.20841425107336	0.463344771490123	5.09644403410009	6.27472123739962	0.76187270088367	3.80578771651903	0.607073085667909	0.128760835026995	3.08868250609521	3.03212288907194	0.431283518756189	6.30533929500452	8.96407281065922	3.32309173610792	2.2944593050405	2.79790634177623	3.27709788660927	1.04083703570336	0.263190328696617	1.38429465724354	5.16380825055323	2.91808907736653	4.35627764779529	1.53668804370844	3.21424963660272	0.175645057504188	4.56255016633847	1.39779201157394	2.41305838784732	1.37385920658327	0.390983371237602	0.270113386366003	3.01959197368948	1.00238208589822	0.0872809347919599	1.774703578503	3.65332949379144	0.632142276687308	2.87487111478121	1.3897892559856	1.75012881438572	0.496886173265618	3.58969278840272	1.09949383478806	2.03145730705378	2.66524608352473	0.982553961311007	2.02507700167764	0.115551281262659	4.11974128702669	5.54111613517185	6.41708928765972	3.35235331034017	5.07846637777316	4.89391646422223	0.659921910415379	2.83365459176364	8.21555047214497	5.04834518593554	5.46901723318135	1.77878343681497	1.04046253814208	0.834948854658004	3.89784448815946	4.11199111995175	4.25524313999138	0.465749464869754	5.27420275932688	1.22606517206096	3.866631080694	1.31598408186426	4.08495206563646	0.5649791216024	0.868083251263736	3.42425270513286	4.85695631784505	2.28402308326861	6.99175084510907	0.439294404979239	9.68709534116737	0.739728535473085	1.51553080443839	1.12116132135586	5.13297241917107	6.14862686885391	6.66700222672266	3.87041601449518	1.55286395384191	0.208579311213216	0.811865148926715	2.50248896865287	10.1890610130823	4.81284679173898	1.3260845653742	6.82035513919368	1.28267880107837	6.11936364782319	4.43550858670081	0.665055799634149	0.27303027470955	0.264261016597243	8.6159856233312	6.70021219829126	2.8066179288778	2.62317624389141	6.6825409936507	4.95228510293158	3.74578590378817	0.573772957755044	1.99785925644186	4.44338850691949	0.399598232412257	5.33726687059812	0.557743269764704	4.79321910297868	7.56919333525263	0.61511567308641	0.906184002165725	4.7593279027477	2.16226966389855	1.89482668616733	5.58419406099664	1.80097070022125	0.302350288285337	3.07072025104753	2.52407471164978	9.9993686828089	0.787902642950237	0.333683967858584	2.75527387895827	2.10281129411535	0.863774037236361	3.44311488447199	2.31319824496855	0.732912135632891	0.880253102485854	8.41410423590688	0.804246896893777	4.67298703503545	0.664801381387827	1.01283609255608	0.327437198710162	1.49927137284178	0.0923743533999735	1.15540988747446	4.22888486059093	4.75305946511381	1.84054581509646	2.14074463264142	3.96269985486602	1.0840315996253	0.384917926362096	2.73926485957932	0.441888503444872	6.09457157568167	3.90138536062605	1.36146743911123	0.750269136281615	1.60638489822408	3.66127873200778	0.306106352569814	5.56483846484709	1.02872755707331	0.642879720387735	1.18605994860546	1.62845959700383	1.98476687386437	1.27586048894397	2.01515283999277	0.24983534698701	2.52203188823438	1.2910429904035	6.72890414602594	3.00626803851448	0.832633971289683	1.14408357891846	4.55066306817007	0.189718182879049	2.29874686851797	1.05478805962054	0.217814625813429	3.69066739425943	0.190965109734774	0.190839732451257	3.50139328392534	0.559959567027806	1.45877412451454	4.24560518422463	2.73151367649254	1.89067509320727	0.370030999499682	7.01539163453799	8.22554246004706	1.2000874672225	0.224022610977025	5.9262089263236	0.838827716057777	2.32793162453004	0.881499473160715	2.05271045489304	0.484439995482042	4.25123356864776	5.96284211287665	3.39368884242304	2.16880471463966	2.009761000823	2.73881214360798	1.42432984378459	0.423030784215122	4.3068068665931	3.75361416277173	0.44661164498773	0.399977136849917	2.96616316741501	0.0621593403308383	4.32703412378146	0.930609731456003	3.33233027758263	1.20201392988227	4.59210656183288	0.827134903071518	3.37914807203433	1.60559057352556	4.80153325279795	2.0083452514978	4.59899755604183	0.965149118980088	4.31466825145631	3.95733796241814	2.38430184184356	5.47334046412794	0.0749574510938162	3.73613291887768	0.0561673618047071	5.97282290418943	1.345185150738	3.07740042187567	2.31631230891214	2.0999785129561	3.54092991150497	1.66534592362642	2.10849568622497	5.92582452863955	0.447316604799828	0.213555699169395	4.07539400256373	4.92633015644627	1.43688140791636	1.772283057001	0.0636654399804565	0.364329254657496	2.65920554275872	4.77172556356657	2.52588044751877	4.02686820958567	0.413166301071903	1.14353252201118	1.1569084915832	0.481727862531329	0.943335505316002	2.68458066201031	0.757697570164855	7.54265581963219	1.63745954708425	0.399586530171635	1.1012735548207	1.1718671641009	0.200348537483482	0.214087245044746	0.44280552117374	5.26988220095744	1.26116430309009	0.070577580441494	0.562775997518138	2.47727036282652	1.22653380757726	6.82940181865285	0.15267524715804	2.88262759532541	1.54597676833279	0.0854853270341754	0.508053249434501	1.07982181775187	0.93479659689526	4.73117346423834	6.07165413707636	0.786337824502235	3.74334154124499	1.69812288817516	3.02950076868568	0.40891463916568	0.36649981743454	3.84643614860508	0.929319488832462	4.14123739912024	4.52298413508441	0.61366884386431	1.67692721360658	8.91226902361282	1.20507027928443	1.17499373217187	2.73921538107308	1.48877617173309	0.327437198710162	1.13101387181096	0.368257770958574	1.34712702519899	4.15341299936579	2.81600981140012	1.81046942790512	0.0803216229244924	2.93216589147518	0.252704362932408	0.395673100465865	2.61368157225984	0.345443158604141	0.758018618733118	0.357835842778615	1.19349610712944	0.382722137740545	1.04119040492395	0.313946303198895	6.74408572893555	0.180300144671665	1.16157879973796	4.67706110101107	1.4412231760678	5.7544011785424	6.73830712747054	5.64114050311954	5.73618380234082	3.34864431616673	0	8.31825401584091	1.14781334422872	2.90911313380218	0.531507326658694	0.146827370850002	4.22583866171533	4.63452299052635	3.52364726072001	0	5.31277552040821	2.61904178287983	4.36051176947049	1.95734446362779	0.00725384539582897	2.49450316793641	0.562377448051523	2.32937220649262	6.95769641396635	0.054028960160051	0.566915956522467	1.54528490338769	0.37938230436695	0.264444191647376	2.72075585481141	5.17456341573336	0.57787021612666	2.57860667393575	3.68653974554447	8.27451047673509	0.151120918733736	8.49991244081653	2.63923494211345	5.45985387302232	1.20158430688024	1.62089884325216	5.10260942488826	0.269981062752861	1.65742369905504	0.127369556059964	2.61897086070902	4.8534497941421	0.792830453687765	0	5.07890225478175	3.47977767768273	6.3127989317302	7.15108759336259	3.73001274988994	1.4260414216448	0.759574474267603	0.992737039123245	2.94146111769526	4.84455789432122	0.672109475992141	1.18463957438468	2.75931224159339	2.18968953211594	4.34957334360533	0.876829193015719	4.08356059464741	2.95094910798273	0.0435217333816252	2.70468121517108	3.0749761535647	3.40116856095658	0.529980321177442	3.49444889312899	0.0265822968588188	2.55701544874925	4.44818801496845	4.69333640755319	0.681849700980958	3.20791033874797	5.74479563416001	0.17949576335565	1.56388588533014	2.93814876228597	4.2079428142408	1.90973086893806	3.93033521897499	0.562389660148183	6.47379551451819	0	2.72523639756748	3.40321563165357	5.50529613992571	2.64565093974085	3.8853976770961	0.419405672026697	1.05000777064357	8.41731245777758	5.53153554771444	3.26371591824598	1.45401739863793	0.0450585643452382	4.77141393236859	2.30486349529524	3.76517084429617	1.45947148893113	6.51260458040344	2.16163393917062	0.120134006611326	6.97912790807299	0.937710481358565	0.967186392052414	4.07405409542044	5.43350065033426	0.061220326370818	0.521578455631796	1.18785830846647	2.59069494674512	0.501483476298886	2.46949868828036	0.383284035540318	1.03752630858761	3.54792110822044	1.36139444524949	3.15537750303501	2.97636931851017	3.51552701987189	2.68084822335127	0.345172771559771	4.86748385350216	1.17528761876709	6.7925820887873	0.54678197775127	2.9912664125891	0.651791906702344	0	3.73306468779739	5.92108327864413	2.226430844138	2.04144766496705	2.6554580803346	4.16000127436819	2.11287057751656	2.82342695937843	0.215691392899011	1.7911293316643	0.857058091542638	2.55508873563521	1.77660094776918	2.70432221947043	1.71616870798295	1.76025033242784	3.5166959787449	8.86787052489315	0.840674310142015	5.05273583924957	3.32589682309493	2.49432241466428	1.48572770076019	5.80564457262874	0.233584645206431	2.45576803398077	1.82646998220723	2.71482577656403	1.87347068985086	3.07826585574124	0.0497340805049916	4.41745761799161	0.743657571740679	0.108502390484222	2.62586685152085	0.927567307302941	0.125446279966103	0.393495060519421	3.41783955588277	0.944948452181349	5.75532932665003	3.9115266930167	1.01174250749134	2.2861983668082	4.52803677260013	1.6588110621884	2.14701943383354	2.3042429209357	6.82754341306038	0.151899590790132	0.818613854434439	0.695533413070792	1.26046351823279	3.20682026830616	4.16001741486653	1.41701479990325	1.35915567137507	4.39463417862822	2.31734922424158	2.43291051511571	0.264143291829802	0.389490269804559	0.541777880586996	2.3470791056394	5.97658336876721	4.43250181336999	0.117228212088749	1.05313428034283	1.77619665455953	2.6488266468042	1.41428926790439	0.0841820437815035	5.64003347008347	0.535651476688224	2.73039323668688	4.3570719647544	0.694742489619851	0.984485231961455	1.66724816042363	3.82173674242237	4.42101521291581	0.388966371512244	4.52741945350053	1.03535364300461	0.809922693750834	5.64857070760502	1.90479004205019	1.79441461861331	1.87601512065817	0.0544588029644196	5.33953435655311	0.345995017873665	5.06375573693155	0.571401785941679	3.4468874363141	5.93238319929921	0	1.9844661281897	0.323635465946118	0.78063094226133	2.40574762517527	0.262024767223741	1.96824672061153	0.38392333051376	0.854974272566976	2.67589224072276	3.39957020702793	4.52703466816626	1.99935280613008	1.43476111624558	3.85061642483246	0.978294637639351	2.30270829941639	1.80140205153926	0.05065781002186	6.102300352378	0.580602635337789	2.92765623732959	3.76188414411204	2.27882215972709	6.23558902468852	0.481839644161387	4.53611321855639	0.561685879332433	0.306441442474146	3.44971085252475	4.02549839150332	3.84540775225385	1.1769450400437	5.65083921895069	2.33453767098597	4.40378716266363	1.08243078123359	5.25008083645453	1.17499692691323	3.01244531512171	2.43292387379399	4.38013235725483	1.93223393658389	3.51955825871973	4.04457335215385	2.14335782437464	3.06441245080413	4.69169941773466	0.725356997348762	2.2659877035545	2.8925923091188	3.38718743247418	0.752887973844587	0.655964866638634	3.11432420992576	0.984168309969843	2.93567132756248	1.47725300404377	0.657918914529644	0.710534346747632	2.40496931679248	2.85585917134167	3.6428713586162	4.37777691021918	1.22056893949888	4.14382113493657	2.51070702063678	0.5210786857049	3.14605690744333	1.03672838012855	3.90954463534042	0.848424762483748	2.06997707041156	2.82724731964462	2.28079867742778	2.36456150699107	1.46301815598883	4.09748775780754	0.483546079308996	5.09675900121123	3.49757404651609	2.40391283639482	1.36213488089678	2.4747758121121	2.45952578420405	6.75640820934956	0.484765921482557	2.01100463823227	1.98775597389582	6.12529319352505	1.17177239137948	2.48516660334733	2.20469414465204	1.31196282133988	5.26418434643016	1.80974204904924	0.215729905323252	0.200364232843075	0.321853996167191	4.0181436385284	4.01738747752592	3.17451012648596	4.23225782026249	3.70299989352657	1.65323936804212	0	5.64775600108464	0.568790281397058	2.34464644466079	7.08220547038842	2.66025848539394	5.34216038243399	3.99439055041861	2.25424209377279	3.78214013157635	3.01199183772858	1.09873283086505	3.96293116156561	0.694537291954824	7.22666361889598	2.79916835175169	5.68365743926328	0.595095523452129	0.344355056312165	1.40138471788549	2.30410708905936	4.97408689159419	5.04938158510634	1.25830182573804	0.0619372037353697	3.71094635800304	4.20211049904733	4.43990633007757	5.98578957789001	4.77890084081106	2.5235566870742	3.68798783717169	9.31708288182861	3.54113689405819	4.33229618771947	1.80028449483065	1.35068902791266	3.52483347623564	3.97465503806182	1.82346201530932	5.0460662390368	0.368041595240233	2.98225636878958	4.69038971647445	3.62060048545679	1.1168371486609	2.19063540227084	3.01017972465423	3.57769830736401	0.419473308072859	2.71622271538202	0.104570679520209	2.72607959944908	1.06792915391119	3.18311344579246	4.82634713148278	4.1379649484226	2.44422019678867	1.6007726106705	1.54902443398773	2.58199374818611	3.59700906371037	0.0643460857390793	3.00599526857111	0	3.50148627879644	2.32435094112203	1.21921313681084	5.40131132647622	0.817776154619687	2.62090799003992	1.34612066378751	3.55016805242917	0.348102196818541	4.2283654206964	2.88951111830936	2.08856362183236	8.20617140337597	4.56597912266824	4.36797974894198	1.54148559869461	6.23191849880248	3.12565887050712	4.85267257021928	1.16223388764374	3.13677215432107	4.21039977501919	0.715519143575788	0.118663317851282	2.8473988656743	3.97461833099636	3.68553990479688	3.13966414423163	0	3.57601172299078	2.92499943627427	1.46657283035997	4.32829721936749	0.601163357607993	1.48464962353245	4.0436166032807	0.799759992340923	0.869960451856776	0.769501875038463	0.622726391886498	6.81744930506944	0.564161077238867	4.92240338924791	1.47469301867132	6.07643681316496	0.572826527914766	6.92265932279825	1.69007688782364	2.03755196151915	1.54540995783169	5.70124518294353	2.07018149613655	1.77404441414439	0.389045805671354	0.4895161160623	3.60652513925722	3.78991805160451	6.00309036690848	4.4429866102287	0.0798914331763162	1.63132503624224	4.87529056441561	0.85788229151115	2.45786846453237	3.46491000271235	3.99742881130142	2.83018513510315	5.11565671080966	4.47461644997532	5.90628670136022	1.18981633747115	0.679890717931584	3.06369224046789	3.91995498000381	6.64847435917725	0.800138763585719	0.809922693750834	8.95774254884755	0.395193349283564	0.117110187206262	1.15485795725744	7.78474476099248	8.01925155786617	2.34301262608486	0.0734743836649442
TCGA-WC-A881-01	1065	0	2.24461127713192	0.560999650806828	3.72514890842114	1.77505728598769	3.5881833262043	5.47262910966144	5.74974288023311	1.09053166680504	0.788430805012249	4.2580145716819	2.42892330433044	6.21259287777689	2.29368212211621	3.92544121539415	4.87030503763102	0.62795603078266	1.29688141663727	2.69325722312894	6.01950777795778	0.442963978656364	1.34564446808161	3.61385339460915	1.24304690643997	6.03385156147354	1.53198922958163	1.15423905199438	6.15261543260477	1.96630900705836	3.54976033730198	1.02130702008075	7.18464726999524	0.358536473397421	5.30255887083938	0.568795241846557	1.23549179866308	4.77625562104288	5.01212748461112	6.94668290984875	4.15435313198035	0.118501795512134	0.258829440068133	4.36859795297286	2.69308322518338	0.223221114638129	1.00774878727408	0.759189418156551	2.2682271672023	2.49638411519409	4.21908176250078	2.38696044937806	4.94182419243817	7.72907482915196	2.25069301328488	2.08022956620088	6.25573807850165	1.36989580824456	1.68711714051961	2.44894904017834	1.63582542165828	0.745874430159245	7.44936988292959	3.72677237479612	4.49735496943936	11.2986096338654	0.972205694416331	0.905416447129785	3.39292336482769	4.93845988352098	1.48970065756829	0.539882000214964	1.3516650743941	4.44460478898513	0.160941996197126	1.86495352859213	1.13329324169055	2.01513999134206	4.16638043734736	2.09640152724803	2.11738918549536	0.9443092178185	7.28703172861522	4.0622408951526	2.94020960775756	0.540314092969562	2.14657278935678	1.90430026901899	0.12942660000056	4.97956215553919	0.640356610236203	3.16294296223501	5.68040284767222	8.72764175612707	0.821109667725649	2.29635344147879	0.164644961752719	3.60972896317434	6.91615176261925	2.20426531917405	7.33179119099556	1.92142833273876	8.19471500088735	1.73483835977426	4.34996320964911	1.24979421568147	6.47623860997392	5.08003210409409	1.12676938491714	3.17193759925274	6.32007285906247	0.620003772439262	3.7331840274625	3.9362685617898	1.57290421653252	4.32161066706003	3.91666294070889	0.648404880777743	2.71046350668587	2.92724794833235	1.89284756422207	0.181875895210961	6.51243455137495	4.92626989851969	0.0142614904670222	3.56859034163188	3.19461503988525	0.840447683899925	2.71549651993728	7.32808875547117	7.66345136574052	3.92704404503158	4.32096405257406	1.25745482744848	1.03275749032448	4.89848312539611	5.02527513047533	2.0769414373165	2.52077071629956	2.0763008371299	0.202123040023095	3.78010113462882	2.40817706816518	0.952720544436899	6.02373373134396	9.00931245721613	2.40694966485325	2.68819893778279	2.57935854265858	4.50639946629282	2.08565987387408	0.409237656074177	3.35287248440986	5.24952422446247	4.48086547368932	3.09683311600667	1.5699751496452	4.04457510065681	0.145890404089039	4.1618046645754	1.97002202487286	2.56592052750684	2.32201667364353	0.29624171384602	0.232144363732564	2.27753550839158	0.873031136250966	0.281302044250454	1.56442938759814	2.33234932744944	0.939954024219397	3.72762099621362	2.06321644570712	1.36250635894657	1.12618193163525	4.09405192020194	1.3450710084178	2.13437013103233	1.38887778790208	1.81047395230455	3.11680122569188	0.417748083608411	3.59418544153118	0.996315850540801	4.98790928544419	3.00108792277217	4.57777563742765	4.28890629838766	1.347975136461	3.22327348434181	7.22765637199986	5.04343550169453	5.71930804144939	1.18865918124819	1.39705212708338	1.75982396439116	3.81841498771716	3.27033532419952	3.39676299805105	0.0876473586323329	5.11177667922548	0.869419698899736	2.23032600002869	2.15565889952758	3.42598034799229	1.7331807728753	1.61624993786331	2.36561807720837	3.50926132136882	2.15915962002393	5.50024245415005	0.837044495925455	8.23522731378405	2.32744996095812	2.54495367916685	1.70393080794866	4.93439005972394	5.85634011606071	5.6867697117648	4.94593304066933	1.03141072422079	0.540380954085796	1.01274028501078	2.4673040034584	10.4146566987	4.79455778936776	1.72558237497904	8.35856593322831	1.04224088665957	7.77139042525138	4.74127497383533	0.578575035672101	0.897670652477151	0.891300811000392	8.52913183263838	6.31239271862932	4.78703537618707	5.00020556939686	8.1316856786239	4.9230293471666	3.4487665840038	0.192400610589852	1.56031241085649	4.40161271946997	0.536205718324388	4.68506159695257	3.0489601420119	3.95052440381557	7.31150765657918	1.81992073519591	1.42025224242831	5.83848717661244	5.67195709730756	2.06719572221905	5.15970869653388	1.57699127008241	0.603882527076845	4.25744668081998	1.19382345875101	9.990729421684	1.63356233735415	1.34885956625794	4.40812760067911	0.90744517639206	1.08208532712687	2.33643850495229	2.82924090229563	1.59431253973373	1.34209387416583	7.40912104205682	1.04680464028465	6.02058976141307	0.765655163941091	0.485975359191526	0.9923800107808	1.42788020518072	0.615991188965994	1.22634883805823	3.13485144701708	6.58553781092463	2.42893107382193	1.74718542969493	2.78857003983294	1.03871851206501	0.469463626683117	1.71320354313835	0.814144566102745	5.3660060107922	4.11906312578839	2.64091887533224	0.91803719742742	4.54920462452489	2.95485179654304	0.365113215508565	4.77597287588744	3.95211546807659	2.76137017282829	2.09249500108361	1.20972098023262	0.890591130061443	2.271808710378	3.17376355052376	0.213559307325531	3.40805339626958	1.20422462108315	6.52033408113547	2.00259919703514	1.67879036865241	1.92609926478415	3.72493616329889	0.93840225681002	6.40107064472851	1.04894619638099	0.247961651760223	2.84239379333956	0.504636458979567	0.394655715580094	2.61558956093623	1.2014632367103	2.3289854929027	4.96138579186662	2.31118571089657	3.00270504036896	1.15277530566717	6.98076908381832	8.30112026793458	2.4497243206219	0.202064848974895	5.74832946298634	2.33142089101009	3.51182854148319	1.17143167044675	3.93131430019441	1.09676718016396	4.22459522832815	5.10603292583474	3.04020808382394	1.24797610866863	2.09118121687294	2.1047315016076	2.26534237362287	0.166750017823079	3.99651800468636	0.377500494665277	1.52546505774002	1.082842901288	3.23948939102878	0.366805619703593	4.51897505612457	2.2832601138221	3.72192272564264	2.56693275625633	4.16658530736178	0.125517986737054	5.60130756623633	2.11996699337198	2.77971735933182	2.5402120593147	4.80812810242772	0.435317194323543	3.31208687614295	3.76015493234179	1.89336920092479	3.97210718698203	0.0436007372406749	3.76904386197748	0.557826969167157	4.7303818235429	3.33092720096394	3.30955049441024	3.21235828841163	2.28935850383091	3.92724415504565	2.08254455175604	3.87886852504485	5.95096851151336	1.18289629415383	0.821883328053007	4.01991892499455	4.22351676998185	2.1533040340426	0.75048756869859	1.54641494255604	1.05965984518623	2.3428670301218	3.48053010890308	4.02863721892324	3.14814504200104	1.12393696602751	1.38247358940615	2.21814320367932	1.68361786177451	0.810411349808719	2.97321615623199	1.9131065502408	7.93411543512241	2.78021559627311	1.12531055370524	0.867923499449145	1.85990794422497	0.598625991284812	0.259692261519108	0.813820503800675	6.42267586834131	2.00498454674541	0.899469399805783	0.959773270539297	3.04213142418268	2.60608470816828	6.47083601271589	0.514163778884388	3.68710325169615	1.91629166187705	0.78240269348212	0.851184863587064	0.918164851555767	3.18838035070099	3.85300557483019	5.86797600765648	0.492393242816314	3.64648526853772	0.748244984291126	2.07640619829511	1.0324514213187	1.18904078474404	2.6953540319423	2.05542231590204	1.84045396836379	4.73140212786625	0.267048765095585	2.51144855694191	5.74498690974756	0.637065150893852	2.1607833966566	2.1377258128144	1.4392991928844	1.10726939359254	0.411416266147305	0.838043561196655	3.6066838415507	2.44341198059219	4.90087405161967	0.83428906362238	0.392795493916328	2.63610974028807	1.24464415457411	0.197128007158174	3.38805297760958	0.830474551717265	1.17521223617522	0.578787457604238	1.85223300627706	0.403472139652883	1.46780063490659	1.2511646276626	8.73483491928338	1.01520708858979	0.860501776685566	3.10759866047085	1.19501807182403	2.30388973145308	6.2933769221655	4.79505051255617	4.69286346702126	2.85607557894595	0.485270904630642	8.01845836612327	1.8694557080235	2.67962894980443	1.09164364832092	0.151791160404691	6.28976679116188	5.33465050465185	1.98401507444036	0.0381516322200319	5.2918562138056	3.5647695821653	4.17799032365914	2.11885338741349	0.0574175533956252	2.6065064254481	0.328815903381409	1.92395199706743	5.47755364418795	0.0619977785279897	1.58570577806421	1.63102975866338	1.25364806026561	0.891203271960319	2.63229497491742	5.74000953297023	0.614897229198369	3.63378922400654	4.90208660693289	8.47382749089968	0.498746558767098	7.77365222029288	4.52712790200109	5.18678537622575	2.94865092981978	1.70457764234972	5.77773136710681	0.99035609938245	3.03547822536387	0.594359171454404	2.83292301860008	3.64033055528212	1.48508053880416	0.44392496399086	4.11693360405972	4.24498901814479	5.85032813043599	7.07848708597784	3.26115783262211	1.96130734532378	0.100967316780686	1.74051487109381	3.03931406906661	3.95283953926606	0.600961909769255	4.00678991071622	1.23611478945587	2.51745409756506	6.36802463877495	1.47883619826506	4.47793955305566	2.48571791305207	0.472651839450299	1.75719396954664	2.19804776062962	4.75256503210442	0.7225621135044	4.07804702604967	0.146645056752741	8.29133372731518	4.08706562111333	5.63911868839025	1.1366428962402	2.68154124403082	5.15593700392373	1.90463361020085	2.29114409729989	1.5569267008426	4.64481036120866	2.54515884940131	1.9438208312351	1.87642028889853	5.11213086474885	1.18823062716071	2.18249272149108	4.47970913781443	4.50855732302107	3.25588031594555	3.756020908271	1.66826211600711	1.25749767192271	9.0852185543807	5.98348047337845	3.70232287024195	2.07267624698648	0.232939200756865	4.63672147360282	1.5859134042047	3.4038355524354	3.11561476628598	4.52072018614762	3.39082132825158	0.137399632850992	6.18260748902373	0.907107868355935	0.803527449497793	4.40144888963966	4.95214622752525	0.262456490734693	1.755500357068	2.19912358454054	2.46809477711625	1.11715509446429	3.12790792687105	0.222488048238416	1.33919782858395	4.09815507536791	2.36981151661612	2.82457154366655	3.12394242723813	3.50282194081125	2.00315676729856	0.464828000046103	4.45306185002385	2.83972261141218	5.80023804925477	0.983458665657174	2.68536945922625	0.953435707251989	0	3.8975057021516	5.36612739354362	2.01070465913723	2.39923344971761	3.67685975762087	4.02439592581226	2.35753286239104	3.32503332567168	0.0654206724468584	2.75640698168133	1.26327363292604	3.13174536730331	2.57777926217268	3.00163364819428	3.82404479726093	2.02218384658427	3.82917573900567	6.97434116250349	3.6080723340058	3.08825966773689	4.49511758531224	2.26055926407519	4.26027486828665	7.25894756155401	1.21072237898091	2.65992501495137	1.95432624016671	4.52920251612376	3.59156812312848	2.77266543692052	0.432725030444564	4.06772045121848	2.03708802982943	0.680041011623924	2.80757604965003	1.14469511010123	1.18937863791604	3.41754781251621	3.63884191125152	0.918636890475395	6.80220226607589	2.75860209065779	2.4920097965606	2.10524862449632	3.72960714918943	2.30564109961601	3.26590536580126	2.14644375470655	2.45650049675766	0.098930272497608	2.04425141664609	1.00866185478942	1.4299908153707	1.95618641476449	3.07395233150467	3.34556442452992	1.44478684477891	4.70452895170194	2.47521746987153	2.84776745972389	1.97044434197469	0.612192719981807	1.09510953122847	2.29781327047934	4.25877065830867	4.82561570908659	0.165758257607548	2.36636586166824	2.34573330554736	2.37815784215338	2.83394375842025	0.490536552740269	3.80650244967842	1.6522730864688	3.13102902245147	1.46371661081621	1.53244962631165	0.489219731642412	2.85402757368434	3.32046186043821	4.07169574921024	0.669103525731977	4.1693702587081	1.28559870794415	2.28284838717833	4.69881577257934	2.33733774113016	2.15017165640934	1.62149537380025	0.931651971657453	6.10347497939384	1.28693672595279	6.44837355104083	2.51430332755504	4.4933623274459	6.33891533250319	0.0831130927775528	3.32695864791026	0.551408718962048	1.48857927583716	2.52155709933599	0.225105844494739	2.33829147818173	1.01898732772334	2.07665896530018	3.27301317134938	2.87305701226982	2.345797162966	2.04493856841342	2.70455883024879	4.97958913448127	1.13894025699146	2.69080369940905	2.41594926487696	1.95551777211412	5.68510926663047	1.8845213398843	2.18746087255512	0.270018751093967	3.04582631044318	3.11318072865775	1.69936151116707	5.35836390786343	0.514651912976291	1.17161997354075	3.6846145469784	3.97650936440256	2.57815401166228	3.11113784079777	5.89809586435516	2.74998020067544	2.48991203955699	2.50497447655905	4.86405189965975	2.74328013669556	3.2159431958456	2.77518479334329	3.08493506308918	4.8259885875606	4.02476912146313	3.28131827800882	2.19457123213233	2.81497506905253	2.49766013534057	2.01348977348059	1.33794510083107	3.98308663407657	4.29652568597881	2.76891115407273	1.16124791887892	3.16864604660487	1.79570046260803	4.0159684950631	2.75277256477539	0.604037438920305	1.64208647608472	1.18926413100414	1.3770126615002	4.32957643097263	2.87342029093193	1.13011772487758	3.90583030612443	1.11837434554315	1.27244368980627	2.95012851024791	2.314929947879	4.2540542919003	0.35419045441943	2.42743588181175	3.00287350965874	1.60708691426442	3.7125990818049	2.35008446410292	3.63909089726825	0.450528323050686	5.23442161145194	3.2431326922834	1.77597003235863	1.72107249518327	2.08860975212461	3.21280961238448	5.02952886160239	0.721379397142248	1.6144149153278	1.33425933881522	5.33314282453185	1.47634798540264	0.379267841133215	0.266841219674385	2.37808652047539	5.24116290347366	1.62649146994879	1.72182410097812	0.18937319746179	1.29068861817279	4.46507331472375	1.37995304309915	3.33022923871412	3.03068602632526	4.1134704763047	2.33360348690859	0.0302422312730578	6.1071385950321	1.9746155779288	2.3643088012132	6.8242599697188	1.1188002422075	4.2122409210482	3.4071438783784	5.09288016109794	4.75193229599864	3.1403490547316	0.842517336857685	5.04110014274374	0.0762448557494244	5.57223606439821	3.21687542821367	4.89285679063463	1.39192660559177	0.29234805113652	2.805404316888	0.863190433186721	5.49548571363294	4.4649923142768	0.782776489121383	0.38168140173613	2.57492570439294	4.83002658856424	1.84568152777729	5.87853113832263	1.60157482109127	3.79123896184537	4.68670837235053	8.90973050897363	4.43521185900748	4.82688655946628	1.56271768722959	3.57367020984466	4.10182569638311	3.65246584386719	2.31872232989903	3.80269574574646	1.13999395654295	3.09415633086709	4.24299494486063	3.89028519518744	3.91033356339671	0.121079727143395	2.50274786878946	3.56109025089147	1.1816769694039	2.15187439930756	2.14144227370778	3.13698963607176	1.36187557518329	3.23585110790009	4.27606930257909	2.70997983224002	2.65087023036128	2.09357133097778	1.45771720329246	2.8420149705612	3.42409021667401	0.375632684609582	3.76927771142967	1.44666647931803	3.68475815655174	2.43220313001842	2.98508851121598	4.47676467031781	1.2196840030269	3.04981962993031	3.33236092912478	5.16043619766802	1.83218763038452	4.55726058034535	0.158854804880996	2.61136291654453	7.33829425970605	4.02321276288818	3.69675280942382	2.32072698422284	6.38329993564588	3.75797476991255	3.03712159959102	2.50402590500107	0.292601783879367	4.25100855128334	0.0354891205298208	2.38325914806677	2.38433030356125	3.6509586666489	3.30205695826202	3.93978135375538	0.0230965015891678	2.95871537846363	2.09843808656195	2.70586447154441	5.70638052876574	0.614029909566534	4.36192763650897	3.40556139224613	1.78926100364271	0.293429462208963	0.755718169829261	1.62328301864479	3.92646252525883	0.833130139628327	6.96155734987092	3.20764191954604	5.97868529393869	3.77505264914422	6.12076684631096	2.24215644377238	0.160277155210814	0.0160800819170153	4.67670577018383	2.25505894401454	1.88644089244745	0.688999048754679	2.13650640813297	4.92826798043048	3.87112409247132	4.94611884801394	3.87398147016334	0.87863510892096	3.6257053367634	5.44542180647438	0.621004098165312	0.0261242878971261	4.63332367267234	2.83382923188278	2.19508801586264	4.03310843770155	2.07764293240345	1.27341682223594	0.645460958791128	0.450740614311816	4.92334174886299	0.220299986139116	2.91698732541248	1.9893860977006	2.19631306188222	1.01460095873982	1.30718718147246	0.133961060359327	3.90468832474692	4.25567218462217	8.89581639299343	0.0178743303362957	0.8810303988271
TCGA-VD-AA8P-01	86	0	4.16045636718144	5.53712022403362	6.05476123557833	2.75624086319801	4.7833288282219	6.95864550891167	8.71828763988018	2.150005237227	1.83525268094953	4.54248836724215	3.86642337272506	7.45370358335814	4.3822425427031	4.53688096849614	6.28724879601267	2.9422277206715	1.38806110815638	4.33633838063717	7.55816046894147	2.30418070276034	1.40654374489003	4.55759818093005	1.84712461389967	6.36456245245341	2.81508659212347	3.87707672640934	6.20879698505058	4.47819007955571	2.63065964487413	1.18378820229475	8.80251087220691	1.88561028488331	6.80813016231492	2.20178878575324	1.58486631784563	6.31432819267069	5.16827578006088	6.7030328501346	4.688513852329	0.971672887200794	0.641827974431626	5.90209336194992	5.40381169852539	2.03657542273212	1.75964801358005	1.93046409835974	3.74299354756989	3.93939115219507	7.88201509585145	3.72354327166317	6.20486004556837	9.208100692489	2.48190183314856	0.202936340298537	7.81271961839396	1.82908641382574	3.11140629757066	3.72564628228201	2.68082414946463	1.69552129764029	7.67783307986808	4.42638419148701	4.88713627551905	9.80483380072119	1.79511650805131	4.94249573845242	4.49236852727277	6.34620432944081	4.77535137894929	1.07827166341516	1.47760687466893	1.65421646187756	1.93118530759407	2.25719501785813	1.86415563102189	4.75584951237633	4.85785263930733	3.38134096839218	3.04823322073011	0.824766712833425	4.52093637239541	4.93521173381148	4.46188473649996	1.62747516869043	2.66202543642948	3.08996230803927	1.29214446725676	4.70857076309939	1.15842816228171	5.19702084686891	3.19229707596367	7.84240063256053	3.52625790253141	3.66556331917026	1.4945349126321	3.71046813542088	7.76154125986365	3.79334241391599	7.90771570140435	3.50577281693848	8.10677334266406	1.82436746753318	6.18449215981684	1.75907186948901	7.3307098678881	3.39638749580296	2.69576113750897	4.04014547171203	6.45773282910298	1.07672394560138	4.73591691483765	4.51657874728934	3.96251293196067	3.8595680813501	4.40862627488671	1.23954590870263	3.9355860959558	3.27301138040988	3.2861069696925	0.432079415573094	7.6138064047616	5.17545274398568	0.176478779545017	4.71319320319159	4.68887243994747	2.03183838283729	2.50531348216994	7.61036639441912	10.644454784017	5.32902310657013	4.68259520726944	2.06742911164964	0.923730325905974	6.6263033300638	5.85826378538628	2.65500370781182	1.80888131005513	2.6928826553621	0.288186905235162	4.02567644398582	1.99981027312731	0.496550805577553	7.50058378431556	10.5833667642567	2.10834780991039	3.68522927508056	1.85912275969345	5.58303702187104	1.55915110605687	1.10372187365217	3.29696317971464	5.75036076486021	5.56634422288995	4.06220030486324	2.43416835993684	4.98108316294254	1.78624087149244	4.90218310417475	0.43513079172304	3.61426460094725	4.3158639836715	1.93092274743714	1.1613556408621	5.89731812568174	0.604806720849447	0.28476190490794	2.90401079703122	3.48481226277871	2.65440689747336	4.78896180057488	3.59925351377432	3.57091218528312	2.87813264575655	4.56676462836312	2.42505211296567	2.76768848191336	2.17395250863808	2.07861939798407	1.66242564769164	1.77941606515769	2.96284289930472	2.32950223610388	2.61824194512437	3.8998726357582	5.39122399528281	3.16895630733009	2.16463505106747	3.60575862199488	8.54629179668801	2.29348467097014	7.38205245483621	3.60862238974261	1.89420117646206	3.21246241671259	4.34493996076301	0.965840938761014	5.2020995256041	1.22410944286997	4.56530836424104	1.80604518502133	3.19047216381843	7.4368222902329	4.99333651601239	0.765858128399411	2.57822696897176	3.71022676014834	3.37467631319537	3.30362237174511	5.07754894091289	1.85028896996205	6.95972959043293	1.48690946471722	0.500986176094916	4.04230813628663	6.12073885790897	6.61070478607936	4.89985330589407	6.03536459718155	3.3712668092741	1.80694926162488	2.01260156729008	4.87028826705128	8.6668925481263	6.11726491249385	4.83302314093311	8.66558214929019	0.697093226427184	10.5570768887669	4.40380351995117	2.40924564094448	0.393980536965419	0.914157526592903	11.0552288758095	7.69983060580213	5.00125820261207	4.9299339348312	10.2924573824079	5.48388605656225	5.0014793562097	1.73189702519488	5.36839331136577	5.16805750694106	4.22494553449369	5.62825567152817	3.82612540419481	4.32539648931064	6.81971543813731	1.90991976588314	1.94943594860241	5.8126617386188	6.50192999198156	2.71107415102119	6.16024538011862	2.39202555666075	1.04737505555102	4.83757091799816	2.59798065774444	8.79191758211962	1.1586911937642	0.684367235740348	4.07063319144138	2.32302873978988	2.05073223161988	2.56234550071773	3.78883185176839	3.32823732274803	1.20074099578598	9.13243135261736	1.36683470838362	6.07429263000115	1.4105256361958	0.85299295500727	0.852581072853487	1.59823179274455	0.513104324444979	2.64540146932137	4.39681093913143	6.37142782928587	0.0353613857246416	3.04331230462851	5.61417035196816	2.36370179032102	2.9842570274334	0.582544827503348	1.66247031131028	6.74349207906036	5.60887723694604	2.33774676663877	0.50194627319803	4.74924301767512	1.98185886234364	0.394336990738009	6.66087301259119	3.48748377678019	1.45925848484416	1.61576986489227	2.39400974160296	3.44804274157752	2.03440731055019	2.57723738254273	1.54938528546426	4.00015147502699	1.85382363095707	7.9065178512414	1.83421809950914	1.94803150600907	2.15216426954496	5.20613525340459	0.203266193610784	6.66488953656625	1.44860709761517	1.43862713479863	0.515879951063981	1.19169402850523	0.191696933840693	3.67133980069579	0.868800770069707	2.59312210838905	5.98928912887449	4.61311611105136	2.49220673768712	0.612948799552511	6.96206310729992	8.51886398813152	1.85939275235391	2.02659364182691	6.29758560884746	2.05114967634157	4.80360729561145	3.3719903520742	2.21793358733343	0.947051772634445	5.2508918617945	6.15370401966754	1.34535549561377	1.77154292415812	2.04273572854424	3.06466025801583	2.21621954464344	0.242956696285311	4.94408536637086	0.743404666706416	1.14747212701117	0.94974408529188	5.52533569376874	1.27212952042912	5.87722670069228	2.68082414946463	5.08545355065665	3.30446562832619	0.0804963180439854	0.939962747440077	6.68945432578591	2.84496627012001	3.51136556431217	1.97458254070829	5.74136181414418	1.1666254745416	5.11326750901422	5.12854581756054	1.63124027820021	3.03258048598281	1.96677854747783	3.71630394221582	0.192151231050281	6.00260666752513	3.71108516713072	4.18342219915774	3.02783347306531	1.79925519615862	4.9178260317882	2.7969866146787	2.01625917925022	6.61582264543544	0.73701002848918	0.266621172135094	5.66989529678889	4.90272192261539	2.16173002507569	2.68932622479365	0.473608634915557	1.71286382611065	3.26445416050738	5.88220234875928	5.43244034444519	5.74570605118078	0.36970343749499	1.50931124088032	1.87112251496797	1.01738248857557	1.46618752373074	3.27369684930242	2.58972945623548	7.91484911198434	4.40127002083189	0.876963688024449	0.730254925038458	5.21553416457886	0.163868504307641	0.504106370923654	0.640289134803898	6.1570275363437	2.66132343114673	0.147895120183557	0.7357005752204	3.81592683804922	2.03113437239771	7.33761655040901	1.74994738779314	3.32465595895746	5.03732335322119	0.373769801810112	0.796203180726568	2.11093045379333	1.92847379536639	5.16897010227627	1.56486638273193	1.86591802294978	4.32970629868557	0.355945651470008	4.04466164890497	0.642688634878145	1.24926146539492	3.42167586748943	2.83795494482431	4.91293435240194	6.6401763794607	0.307786851966408	2.16354606993728	1.8032005798936	3.05216527889952	1.658997465987	2.56488271871095	3.05688018671161	0.723724729402162	1.35564441606488	0.760046407074155	2.13871815498304	1.35433987763649	1.65028250817815	2.3224661198022	1.05565171816549	4.07931751750789	2.01991679062349	0.427817788288374	3.388951057073	2.3098848435936	1.53560012144285	0.908196816505609	1.42809682018114	1.86459068649196	3.85065142630125	1.32535590243083	7.95826443761202	0.563360923431864	2.76358472997794	3.07971158645933	2.686238745328	7.87902505451448	3.77330117518263	6.84192407249848	6.81697210724013	5.18663643777849	0.1194614816335	9.37195041057359	1.47031403381983	3.95317955025727	0.802500628188973	0.0965331055081659	6.01231859362783	6.25196292911336	0.841941809891725	0.0357243741077815	7.61988908596591	2.54222040298453	3.83852222146966	2.424874803576	0.296213163756921	3.80380255281539	0.686162801771201	1.92268006189282	4.64132232465293	0.0862714505255907	1.09128685117341	1.9336602547757	0.439566545570734	0.544132211622558	4.43154473918701	5.52520725801253	1.7313340213973	3.03219413913281	4.14993079743374	4.55419896438157	0.181100514754949	9.64494609475589	5.14650045317125	6.10217099259662	2.36864488374778	1.87872102613838	4.70076817131254	0.288711853701658	5.45576645612906	0.136673840498075	3.39563071461115	4.24458722741731	1.05107900820571	0.126886040924905	5.99527872794893	4.03167043961957	8.54108228515311	7.95022985049418	3.49231853084347	2.06153117779125	0.106081332561473	1.06311564060236	3.66376814247876	4.68372957416269	0.681948443636827	4.88452466108801	0.526755331063065	1.868107121614	5.43406037787223	1.56320304609744	5.65971338900664	2.11080887975698	0.260422929712646	5.21023766657138	3.65622977340516	4.35150395347954	0.665858706304536	4.32332322755277	0.137635458736194	4.78895606011167	2.74035079865009	5.65663508456167	1.05423654731807	3.6435676219088	6.79796624273613	0.0886737351117108	2.7865177433233	3.647567793704	3.0114514484692	3.16127775286822	0.118597488552133	1.62801437692848	6.13470004691935	0.340116716512307	4.34012569159413	5.0936746779317	5.77323522930602	5.12373861077689	3.98835021538939	3.74953319503314	0.770936932335293	9.23854804628421	5.65435247349972	3.05029272225817	1.74033611757458	1.58236523673401	5.27262418679558	3.89488371357382	4.73230447942284	3.03040741672913	4.99913863430807	2.94091431453444	4.41658913968988	4.71505100359515	3.58767582102343	1.18807170695463	3.79256282825894	5.18995775498566	0.218265982541883	1.26700656301467	1.3863490998021	3.64860464372783	1.53078242276614	3.44069432313558	0.958896411153585	1.24604318671981	5.2372554760496	2.01986947792068	2.91876727697842	1.66957561109735	4.21160099202774	1.59821606830642	2.37815395701659	2.30861716585343	3.1702362693911	5.51734908609044	1.22181832059685	3.79995763533608	0.784459005320655	0.0330481675478464	4.60193060862725	6.26916128470943	2.6688368889036	4.03026897471547	4.22577158068968	5.16779144191879	2.69726184771509	4.19204420559834	5.76742121526397	3.83252549779251	1.23375862892052	0.199873954741339	3.59230154672932	2.63958966648556	4.90939438298419	3.42821918791779	4.71884600537197	8.30741622944348	2.70177148762407	5.72811833519844	3.96719812528776	3.58398474357831	3.71986902326477	6.99256225201566	1.02903088215506	3.49526408029271	2.27635730260824	3.35453693123328	4.80242382287892	4.52895194512046	0.0880503906871665	6.49229289097685	1.80129939996395	0.381528028406318	3.59040560697379	2.92845939306665	1.18359004813194	2.38152813915107	4.45329104975034	1.14616902886708	6.1068757063788	5.57954554355405	6.37299909614015	2.09405090646912	4.30311659036695	4.18002211328184	2.1452105006971	2.66546394891209	0.823269197147268	1.02098998080433	0.278769241086227	1.01503933961901	2.42860311130669	5.30168604207275	4.75320391030617	4.08044960012164	2.01621031986837	4.72701372166611	3.52759085327448	1.97898157450846	1.42028242939642	1.63655084546773	0.849130899965434	3.09613498748627	5.01278095037105	4.70009287475899	0.65036468420665	2.50479299704402	2.63095197044278	2.53072824750602	3.59383897039756	0.151719085400213	4.72373547461893	1.33411629008884	4.65980128488871	3.79859907019017	0.787852005426985	0.966539071427476	2.38549398978544	2.43528401279494	4.32215313776085	2.73834782713373	4.21478537112102	0	0.90546658783887	6.4256862186598	4.72335104309778	3.63115784389935	1.16939463338923	0.0295694981868985	7.70475579185019	1.88208973085092	7.56445819750516	1.22977862888303	4.33228043162817	8.12429763044827	0.267155463714283	3.89657411455684	2.28646158181285	0.726793471103506	1.72266055659557	5.45035282400614	3.73378057775638	0.706770911699019	1.61720066969183	4.86004555597816	3.91426313330263	0.847689659946575	2.4296839801465	2.8291850772279	1.20345990968074	1.11431771259283	3.12124521890011	1.7991316641189	0.0896639834416895	6.11613245443957	1.04050321861342	3.38453283529863	0.613113399321293	2.56228346029639	3.63460023797018	1.89813752228108	2.67430539077922	0.181013091343959	0.759568764801482	3.32145813257503	4.04424372149089	3.48234105692638	1.57344481733468	5.32355309668183	4.53519697898663	0.569627188844897	1.96293948791527	3.74488764330423	3.17592454023506	4.38244107908314	2.22502376306223	4.7002210777875	2.73243375939219	4.90248316935321	4.66225734913608	4.58946628995521	3.31017446295132	3.88940734447879	0.0802230840726512	2.26773054126426	5.6985985527345	2.63664758748591	1.99369899512792	0.83593482370679	0.113444338053492	2.72604013306627	3.27272032320363	4.07101951056985	1.08710229216964	0.581240455506114	0.0929511005016832	4.15605111157819	3.548292347978	4.8445493580638	2.11389548982218	5.03594803985501	1.59440713939766	3.39511971079447	0.909802898414204	3.89316414212874	4.95354322673684	1.87078173381296	4.5977534310604	4.71404215203235	1.30244423020672	4.36727809829251	2.01126769505235	2.81021480474258	0.280162672673737	4.71583133552301	3.99438783482466	2.32736861406573	1.34717465963338	5.07650436881945	3.6386148912015	6.03523745322096	1.42999456339058	3.95899482283862	0.5672562955738	9.19944512701111	1.3005683283528	1.56459571496459	0.0301530404988005	3.77030577602341	6.77338452645776	3.84132909456923	3.32615433309799	1.533858335486	0.560553265759848	5.13383885432054	2.83585759559831	1.51611956206193	3.40985510375114	3.69594260543269	2.40624304018482	0.028313249149475	6.03192005403826	2.14465400140418	2.8482024759518	6.61126033217523	1.75771113704302	5.26073064229905	3.37767031453179	5.12852973350954	4.50722632838461	4.11422708007762	4.23165358834718	5.43624813985948	2.4979199034135	5.31200073617622	7.84499317648961	2.0655464627887	0.570462542421264	2.60025119629645	2.33325426435453	2.83604772852992	5.08534136914434	0.749149097129208	1.80648492077764	0.359916479924198	7.40037141575301	5.10154460961859	3.98788018841954	5.40977345420163	3.36757725006015	3.4444603470119	5.16556106820255	9.79236946042893	5.41427424699262	5.29089212750907	2.39552049459303	3.95329783666234	3.48997958280026	3.75387298435686	1.82432061963623	4.34940703474471	0.248182863052969	3.46837087201464	5.43921553525479	3.80565463185256	2.70935526877815	2.06041406530311	1.10533881696188	3.9898002424555	0.904475003354437	2.36387388675329	1.40848144613429	4.74957073682273	1.80812923536605	4.7586752105728	4.46076614989179	4.10963636696894	2.45586743516003	3.24094897553977	3.32320056765899	3.2279016914634	4.66371805482989	0.796222787338398	3.07569862567316	1.11017813351114	2.65604484275475	4.17930721140702	1.89113645313401	5.09447129104906	2.17223242908544	2.82036484105791	1.5432498866617	4.11421874959749	2.81613641339154	6.69452643848547	0.284284326076906	3.60036015702798	7.60513871287189	3.65966087722315	0.765937371820892	4.51307884915586	6.11774303475089	4.5498644326307	4.85759290771627	4.07330868837208	4.72481450262972	1.78840173689949	0.574636526388067	1.54353052748763	1.73077644851606	5.97267680265001	3.83844053285605	6.42770706405126	0.021619896546712	6.17054402524134	4.99636117588421	1.08756263834964	5.59537714463595	2.21877651892038	1.81455288434677	0.413469844987022	5.97770969100388	1.52393876387981	0.833896977653837	1.9921165333359	6.46929959950626	0.630782032842214	8.1099095107485	3.2803457108993	2.16902864912645	2.87378957969305	7.50362541601699	5.49696176081776	0.0991379908320054	0.116218536664853	8.13075741896463	3.8996677260198	4.26956283555818	2.27885783411995	0.181187805626327	4.2259789820502	2.86446846421303	4.24383356806809	3.03381430427501	0.385697076000763	0.706145753078674	4.83694511669854	3.06344392175633	0	4.44681268519001	4.41708489818869	4.40848158200297	5.88523585747267	5.94431991090764	0.453414433697626	2.80263474849758	1.9950890124615	3.32293849313182	3.79525056834456	5.16783719414897	2.53081587559744	2.30590283380516	4.03477563721436	3.90249426381446	0	0.359491821461444	4.66079801470945	2.67442788320865	1.10748567700157	2.51723814485003
TCGA-V4-A9EK-01	1028	0	1.6967083045323	1.05658352836637	4.31677280173529	2.24300424017796	4.54807158900402	5.71755003607419	7.58094366139483	1.38625914113335	0.604364483682742	3.34711327329888	1.6659839183728	5.29197074142584	2.87539024688508	4.28397065129104	5.4108349450214	0.159637322753301	1.6345491273425	2.36821826039096	6.12241761586225	2.32542498579928	1.63379526763028	4.28766953664138	1.87098171584659	5.84378490720063	1.28606851610105	0.835931994911288	5.05253153467094	4.01604429259724	3.95493980479795	1.18340838290401	7.50868455607481	1.44518373686515	5.22693503284086	0.263585410104297	2.00361338964114	5.02017724950607	4.54627034001526	6.00062833717743	3.68721413454309	0.0748650240456414	0.432232854121212	5.20085820410866	5.65150179923022	2.13990590485201	1.9940398344243	0.946207053663062	2.01670882185377	3.11675798389465	3.0627259902647	2.22224598035779	3.47454896233156	8.39500751457634	2.98388377926965	2.68344516771513	6.04067000532031	3.04081459663992	3.27093538127071	3.39739089997864	2.01974389607952	0.108844279779574	6.76138634358884	3.39221203349175	5.04732418464704	10.8414188915794	0.645755234178396	2.21734984998891	3.68386036209712	5.43566392764767	0.606694357921748	1.16721532126983	1.22393157392129	4.55527013398124	2.56981818889219	1.55874567720946	1.30437786381325	3.63551527638803	6.54848055224166	3.56909123309056	2.18006413657642	2.153914587724	3.20254921163277	4.31787492570486	3.66886116365025	0.910231852374859	3.83296189402172	3.1139534819586	0.814883835129646	3.56514016881565	1.45969705010587	2.71762247006059	5.44180182271232	8.30338532250225	1.04505848044526	4.63848630787813	1.62001484926048	4.12032622512554	6.39776993964599	2.68022194661902	7.09357602104488	3.02444131723337	7.97467786479717	1.26327303190265	3.83685425200776	3.82469454567538	6.87610188182191	4.70131283926315	1.95171236548193	4.68299121387911	6.63239124654419	0.53699223657823	3.14228452085836	5.29783483540241	2.13401322930416	4.64057292223044	2.62475317760622	0.406957063942772	4.3265078669293	3.36675037756689	1.89411384739323	1.89226161473606	7.33374572793273	4.72890550613067	0.152191338439158	3.82600638971569	1.97732095957524	2.6409073102031	2.59057016410928	7.4768717382567	10.9558097138379	6.86574193008861	4.06295233519436	1.52884033016026	2.24544302874254	5.12645999403618	6.500680973746	5.11063343103077	2.4527685793439	4.14877632654287	0.558071864937266	4.16247189586379	2.42760188223265	1.12952767727729	7.04670058674162	9.06315371304984	3.17514547457411	0.719888819282289	1.44022189793952	4.42887400727149	0.974894381935863	2.00475017949734	3.14703734885287	5.4979808157048	3.29912037314632	4.2218654838034	2.32275654101189	0.896559002773334	1.80298270836325	2.44797426369634	1.93262173243266	3.59949395362437	1.94438321499592	0.233380083214814	0.301886221388607	4.10200717622941	5.01103980472747	1.43118754507531	2.77950263589547	2.97733396630192	3.41293228925226	2.43688833535112	2.60669260519856	2.33868397669954	1.82029498617914	4.39215459515013	2.15187926882947	3.34672816686581	2.02880958133505	3.09785802236125	1.77626278109462	0.515857551707299	4.4889192000076	0.264879154212348	7.44293105876891	2.1561127745116	4.54575219569108	5.12808425776736	0.463425969122165	2.56220260834185	8.14688530841702	3.69576447761561	6.04223348725787	2.99500142913206	1.78214348730152	4.64780952347026	4.42424759824728	5.54175115991808	2.48242083102276	0.522527561877906	5.76510558684397	0.718487536546035	2.53691974923091	0.887390898886528	4.04739791633363	2.6875182905996	3.0197824967609	3.89383688224717	4.43329933564066	3.26261972169817	7.48583896687906	0.75969530513194	9.63970753167419	3.69162460968339	3.78656290770488	2.20817761528405	5.3558539036532	6.66967452851171	6.39834592348888	3.38053704863446	0.608061875000592	1.46710572046713	0.923758920737618	4.46895534621124	10.0923607416755	6.3811777971468	1.90769443366257	10.9313587746704	2.43061178295669	11.8143585544369	5.05372217978334	0.201306269479312	1.35120540822868	1.88386007269613	11.398194829099	6.95448016761311	4.93934977523866	6.55519235517646	10.7988945840721	5.51295626831034	2.91693804197625	1.69024364880119	1.19826028607666	4.20357627091408	0.614160738226245	4.74145619985585	0.634365950565751	5.47802015353684	5.94932808521086	1.29476659155597	3.78684933405831	7.7820481082585	5.64185580533947	2.54164889335214	6.04685749346775	4.16208513271092	0.50314496236657	4.7582237478241	1.28603716087557	10.1905839971877	3.16097938520899	2.95773838226102	7.14996350753212	1.92456398243363	0.922817807578694	1.87743683482674	3.21697938616158	3.57784933878667	1.91103805118799	7.50506441356562	2.68997829753598	8.30514837728126	0.581366288722872	1.831867920379	1.6205244787989	2.04086753824554	0.648994564262054	0.9295122769515	3.91148834407009	9.76116158568614	2.52139050937798	3.51539833870352	4.92299368057018	1.79838568721571	1.29635520367498	3.90588805519742	4.56849488506117	6.39002670074595	5.03946919298066	3.77578276838317	2.0215724691107	3.18404680969575	3.18608927389042	1.84321728404201	4.96406171756674	3.72571062295247	4.85214070181021	3.49529478477848	2.25371007621546	3.16622487738806	4.11720796777636	5.26278867590861	0.100564432978642	6.91243789960701	2.61910683094464	6.67929148119015	3.26862227904553	1.15704629793705	3.44307402897047	5.25049588067899	2.73000187736398	5.51871452053773	1.13202861310507	0	0.878558838391597	0.632306283530922	1.59050381654727	5.12772571489079	2.76346341707166	4.37191078152005	5.63931205345926	3.03514386986703	3.96180203361312	2.58610129932861	6.36497507010922	10.3831631803689	4.07227733547151	0.111267961756691	4.91361708508292	4.09952749825585	4.43323589732949	1.04999871257884	4.80034755900504	2.84672858093555	5.20088487669406	5.07428021175919	4.69837685477234	1.90542060633322	3.76429944042309	0.927191958407805	3.61712213221935	0.314924207015232	5.3244174802569	5.22581784379978	3.12206718988545	3.25962953812468	5.48609520689799	0.481563376954074	5.72133164216589	1.37313924621048	3.84994323138629	1.73714375600249	5.63048672563719	3.1120793901804	7.77380121061478	1.86798618497651	4.75512686281644	4.32138265306691	4.31218085435461	2.34781388630979	4.58510135343666	5.41073863227761	3.3313632738766	5.460267483803	1.37696544666744	4.36385580918426	2.80871412471108	4.10992131273672	3.98140881933591	3.18914170610391	3.00717827509192	2.8572017293848	2.83074330747161	3.44792759640538	1.1891375934592	5.86099010256437	3.5554038975818	2.22522525538274	5.46056762149574	5.57610063526152	3.34480236921287	2.01808504798995	3.00748813784385	4.15989635672718	3.80244967326476	4.72588018504121	3.84518592386663	5.92598707966429	2.70599426318868	3.32086732415129	2.86376484095992	4.10715554719439	1.119257227013	3.66535411066309	1.67171864437735	8.10468733048616	4.61403250174812	3.17097121710495	1.66832884044028	1.42925762253952	2.21815250547412	0.69752261576323	1.90434921526526	7.8010493372722	0.807400840249011	3.14745340331106	2.74906072855636	5.28646239504323	5.25349580736584	6.01194372786002	2.04463647176829	0.461554856724509	4.07517234026783	2.73069711919797	2.7687200078384	0.753051996369161	1.21922181205174	4.16589907920113	3.0786487705428	1.57244005944327	4.50784981033877	0.592164605490535	3.76679231304665	2.80149807382045	2.18141332500896	4.32402641084011	5.27281264693784	1.95281438458473	4.68854070753138	0.590780875229389	4.2266272081731	10.3300003412771	1.09613701202448	4.4897670548828	3.56539489192961	1.28369601878904	2.73928344058879	1.68588230496775	2.62663771263123	2.33720898684557	5.59256198390879	4.38907802979401	1.71077448057705	0.167317716710833	2.81926004333444	0.349492555278432	0.0817498236023346	4.26664113968604	3.16614194807623	2.32702334175589	0.522718774357194	3.56162674298229	0.138007198695445	2.09950225072865	3.62176471654771	9.64678819111361	1.77161982777982	1.95818343103847	3.925661484616	2.24308134328837	7.22158808789432	7.42441994564563	5.10856543709874	5.7258264834492	4.78289497310951	1.72088825263999	8.25310999782842	3.61033745322812	4.84784060612576	3.27609998163662	1.80751360978444	8.35076330784785	2.78052092291383	3.73142222246213	1.53639612133388	4.79803236428438	3.0342806985509	4.79902304667415	2.11064620835993	0.010375228852475	2.73273178644984	1.3385390841574	3.31614313501081	7.06914683008599	1.20873948389887	3.77979340830566	2.63683386139777	2.73159991168079	2.88606702209599	3.39830111208712	6.44991639237376	1.19506533168112	5.2988650283977	6.97265589697447	9.98419484510366	1.4948814987806	10.3011143218294	7.91810293937806	6.65648936299712	0.508544570576529	2.39431382995607	5.47006337258714	2.732864174934	4.72686989904711	2.32702334175589	3.5044348003115	4.0861646804796	3.56289934970886	1.54380913447912	6.12485788072067	4.16654272893016	6.20953700052531	6.71845067863929	5.04622343307883	3.66944862407358	0.239290125652403	3.14202452767881	3.2498301601392	5.0923381172065	2.55295590213607	2.85858998237319	4.32390827694708	4.51832299937695	8.2453853724482	2.86022328920702	3.04992920745893	3.87024042050231	1.48438049392395	4.0815986893117	3.09158593711753	6.76758726963136	3.43604734151164	6.25607939460924	0.689231609512228	6.45994171787589	5.7181878894372	4.26180533744946	2.40484155567302	4.56304095244296	7.07487359858827	2.62390454369374	3.74279311683481	2.48115063396904	6.28507572592788	3.77728714455703	2.74590247528175	4.66940440275394	7.08387179336936	1.79708936599726	1.06329860356216	2.49065817836417	5.47296923932372	4.73276846578752	4.55638956144493	1.21103525149413	2.76241643042266	6.0693092639747	6.62390899055416	4.25748364200612	1.50852246269186	0.149287724780756	5.13063398336648	1.17252207833135	7.06011549491251	4.93589673335115	5.32111454621748	5.22208349695059	0.169073880956433	6.68940540160759	3.92302459167136	3.04500132245455	3.54993279884895	6.43781331535246	1.88750928403229	4.00965531563686	4.05234546192426	3.61380036520312	3.53093220552404	3.81410431871727	0.752500700548044	2.15412236995007	5.43152601911589	4.79066205944564	4.52430067766061	3.25848515590552	4.74686630250566	3.72443963597674	2.3993953436764	4.64505947257704	1.00649049010127	6.58320464845438	2.19001458685096	4.47664609261652	2.53713178186787	0	3.49270820072357	5.9619267901429	3.38000598050851	4.59081636593591	3.06317829939826	5.73980490759039	3.46906804365642	4.8414045810467	0.0410504838679285	4.02542486093285	3.95876937890661	3.20022309403373	2.70635947445766	5.32953804242118	3.76392566872359	1.71889290042731	3.5290912954638	7.52946100855088	8.3182133360042	4.46578644493521	4.43216704327918	3.96342788300817	4.47727774672302	8.63262629973996	1.49798630662356	4.30126278416895	3.4648694984725	4.08210389653704	4.88471415240116	3.76907878308149	1.85926949245906	5.14173890605553	1.96922233978083	3.12936990578972	4.51717299990772	0.60672874876207	2.25466659921569	1.53131108647534	5.21683081709576	2.89346395309836	6.84241320457331	4.8718687772	0.605292636391962	2.25942827462313	5.98003832831954	4.78836258172698	2.90178945138764	3.61148166448418	7.33265512931979	0.536496982965778	0.40491096759532	2.75001601519186	2.89086358395369	5.24198658070736	4.45684293879886	3.64563595428839	3.96695089543523	5.63092961137579	4.73641059084518	3.81150185701761	3.59838068991321	1.63227380011467	2.12820067220492	3.40758089919541	4.27622641416873	4.95818241001567	0.145422605468592	4.48319601067053	2.14926424385603	2.99686576935688	3.72669609425091	1.96370345726563	2.62832497209136	2.75442555206761	4.67404760290292	4.65255360879238	3.36742740234908	0.495482733162219	4.17644006663937	3.80232868947017	5.84814016707432	0.235406139364765	4.89513584855793	0.619882391190694	4.32907694121995	6.68617413303673	4.98798066159731	3.17418219849909	3.84503935789449	0.381787590756005	8.18578430142291	1.70989229496883	5.92128635966099	5.03166823435274	5.17563198086951	8.05430747343707	3.13302488042321	3.63471755324466	0.735844473158647	1.35081856454784	4.21724622898717	1.29623066984564	3.70295114960008	3.84350956550016	4.54767376758737	3.74664813791341	4.47624104062909	4.20164483815538	4.12938441423306	4.73064973686696	1.31568794714438	4.28236047683914	3.48101988328459	1.67764850216239	2.14122284586804	6.65963490601511	0.784575592430127	4.36569813553762	3.76019006926805	2.14850692548562	3.30007597569932	0.55889189934726	3.54358372924859	0.341069188284274	3.1952855422009	4.1575927031733	4.34354000406377	4.35568655560198	2.44197394438786	4.94671776168229	4.89378350163337	4.08736354646881	2.01970653959803	6.87731849395284	0.674903697001464	5.20912072758964	3.36116701761771	3.7988157387772	6.92241908908135	5.33328024427045	4.36870410373745	0.820909593061064	4.26805405646003	1.12985009073213	0.194717210784352	2.50960413478607	7.71075685096525	4.50310572109228	3.29293778739566	1.90596235560422	0.120411531597533	2.79326478648745	4.09922702402293	3.86090719394951	2.33680209345608	2.97846949604404	1.1912019318488	1.20436799848565	4.64648814867155	5.14666540370504	3.53995161012312	5.72114869075884	3.96553496541722	2.64292471604999	4.50698650467673	3.05076374438121	5.50170409263332	3.05645954143365	3.15760224200084	4.52787730816789	2.93808946659852	3.49311314077723	4.13828449890498	4.62370477190453	3.47506282719054	6.444027928518	4.79287044541348	3.38183030222693	2.67538915543671	5.51442592025254	4.50836526383522	6.06067583107729	2.08035988491604	3.97573105769363	3.19924783561755	7.79717449355415	3.40307694126024	0.292183230522159	0.881835461881738	1.5402475263766	8.62011459842311	5.08303887245573	1.30713820825418	0.255726108318596	0.496207381900995	5.08667805632974	1.42940011284337	1.58461765539573	3.4995257486221	4.16318955021771	1.60570671630595	0	6.39154898305425	0.712602031011546	4.71880710761579	6.26387179000305	2.72949556181187	6.32534251714562	2.88996934724069	4.70097618996282	4.65388606179674	2.18394950001166	0.909993705390707	4.67725903308735	0.0321155733962028	8.52672066360616	2.70937512135361	4.70900603936656	3.49543166766021	1.44909435443925	4.32713762712721	1.43948750455107	5.50360824426733	3.84109455804751	2.80975953842044	0.541392321646346	1.23297565967807	4.97429205590989	3.2940570871928	6.44453406060561	0.648467743974508	5.58793319525287	5.52740350102592	8.71369753299096	4.29562018110573	5.86127652261118	2.39030806743636	4.42598960987733	4.83071826330292	4.51541852474385	3.90176281152574	6.17802997530757	2.60321351937877	4.14394681369591	6.81776266013744	4.80896829230392	6.06870133219799	2.15542089801828	2.51595133408098	4.35712898664604	3.22879637664002	4.37292146120536	0.238051019754629	4.52409189232883	3.02528221865805	5.44350686603784	6.94668992706414	4.14839970418631	3.15390907671157	2.62186268951305	2.46244056360134	3.61147340202147	5.86719248435703	3.85334798516838	3.95174630352982	4.09749702822106	5.66075010527657	3.42618852470836	4.71829640882009	7.71063082051245	3.33337879192968	3.859017373296	3.74104517239767	6.49909485255477	4.33626767525862	5.35467818108297	1.09482721717667	5.61166106629162	9.43097433654579	4.523979022811	4.83458835702196	0.667600423895256	6.982190460045	0.410432613519194	3.51985260156605	2.03015347848376	3.28932279302068	6.4151972012887	0.194866325710665	4.64372922702468	2.6900994665105	4.27098634621846	5.24833558655937	6.0537182705133	0.0286843651825243	3.2078560031156	1.57356018392176	5.20614385131772	7.79569487875274	1.99303592077883	5.83333743334618	4.49710072168155	3.07709085837676	3.82692264971004	0.220322648508487	3.38790234749737	6.72894902880475	4.70278662668836	6.00014493848662	7.0147993711479	4.44587763821739	5.67583286411328	8.22361513455135	4.63069377198832	2.69761882379987	0.0972530717749903	5.78253699681413	4.48859598475687	1.88848609754921	3.78341998408561	2.74315688880053	1.93214661144421	5.59347389096013	7.01655649036365	3.4163411965411	2.86669951886506	2.66213119780612	5.94269535869843	4.69666824895607	0	7.29020320512607	4.43345491463612	3.991136320059	7.43418367565061	1.56867326820079	5.39191753473753	0.667998637822782	0.456117485618774	5.1001147993581	1.89665315822961	6.14015367972308	2.61158671167055	1.76789416830429	0.550419718969791	1.94771627157963	0.0570819904863218	8.72728403125518	10.2392034941459	9.15361738849294	0.0222084809804133	0.377673506964958
TCGA-WC-A882-01	1112	0	3.89411734065748	1.89463192251886	5.51144052356526	1.56630324126354	5.00757945122751	6.72740316927488	7.37270837884023	0.753188439312667	1.86695464990772	3.41853202449991	2.7849030245085	5.92326472459113	2.13343726796135	4.71789517524933	6.05857474606231	2.04322130004001	1.53349308052723	2.9421567664531	7.22708063914965	1.84353087118631	1.02298701801139	4.40906569904509	1.51416569821209	5.63673394223682	2.4358733780992	2.8779014656992	5.95237340768842	2.54448316061638	4.23760960483478	1.12031544117894	8.08272547183836	1.42222815580351	5.87350071180758	2.05913823398986	1.83550090247593	3.93948988786455	4.49650069822306	7.46697943130424	3.79788352170872	1.34577048509931	0.755925697962684	5.32429109648666	3.79482963953162	0.652354965614895	1.15907111526736	0.894843678242579	2.69667381229705	3.92157057746451	6.06748039718715	3.01230156248333	5.60253022220305	8.78137381252094	1.87898188496604	0.649671464432422	7.80841208162686	2.82077083111174	1.93382489900309	3.82918994931984	1.7602639604966	0.529851523845003	7.20880888289961	3.28200025726291	3.50786059046457	10.3844934553948	1.59346994688079	1.7211228186277	3.65142717367815	4.78314754714745	2.1757564356103	1.00242673496984	1.47630391215328	3.47024920844743	0.440287714515585	1.92505034463384	0.862144826975333	3.68727461250414	5.0820357507417	1.73990036705201	3.11586891143422	1.24435919184722	6.40837865780966	3.68224966590175	3.29051051473608	1.17932759658954	3.2900940679207	3.00785407413764	0.598773466459178	3.66069021624807	0.357525430634444	2.78829001133066	5.10634078101856	7.49600768072353	1.11316839058478	4.18014149444076	0.950861266427295	1.58883382349998	7.32709629855679	4.14035739930611	7.08744268581118	2.9898323881944	8.17340181134343	1.99195224352209	4.42204053878736	1.88518113246143	7.11001760499777	1.89228726472062	2.99850639842099	4.0400718069248	5.63481046946416	0.372123786641378	3.18496545152053	4.58962388390834	1.91454462411476	4.91037578096022	4.18205263507617	1.06601270406037	2.92278242113021	2.77710131427955	2.25128493132811	0.726462171157751	5.90199734123739	4.2076547248541	0.128743206225932	3.02374468540861	3.63742013086573	3.88047983106086	3.29431431365269	6.81964136260634	8.4316104246579	4.47233959517369	4.22615860300037	1.50137290068691	1.47216592359034	4.37396552758804	6.50755776510621	3.32986528103009	1.92362803390274	2.49869331127083	0.454259714491787	3.21008302307643	2.46970862325772	1.38652293041637	6.92921697679985	10.7988670502558	3.55147541242005	1.82683155823167	1.09196584088513	4.52386050031283	1.40972818184488	0.323475564981238	2.21613788753104	4.11373216610667	3.31383340538907	3.52496758511239	1.81244934743517	4.21910267784374	0.990232134170791	2.75151706604584	1.64592249527923	2.4640599591817	2.42693240024158	0.561624885768395	0.159842409948383	4.22504814111805	3.36575831632163	1.29920538031393	3.32321541424082	1.78490344317202	2.24798764979404	4.12423961831352	2.72893423124288	1.19030195265521	1.93182864279138	3.50720856503261	1.68532796613835	2.20047233784149	1.75949249439305	2.15996786296283	4.19846272203218	0.651676752313977	1.86532499069493	1.22686854210982	5.20770313413802	3.40634332740753	4.74363183087836	4.47631428245073	1.28105070930725	3.0094247517621	6.86806690933096	5.71384205624241	4.91280887829622	1.82152859135566	2.33235734837074	1.69994512190066	3.44895974109133	1.78506880576324	5.04419956099985	0.685384396445754	3.84701373562771	1.47993931542052	2.22012591984456	1.84323015049655	3.19421410205103	1.94041222272185	2.4213471939693	3.29880756227045	4.28936529173618	1.63741456613636	5.15851799906491	0.299710629898294	7.77305610509199	3.3418520000688	0.745969144780163	2.78643284718683	5.02129493690114	5.43091179920975	5.80526175414567	4.93751106465154	1.10252309281901	1.05522273055522	0.517667952129957	3.67157984470121	8.73217760337028	4.28197044502624	3.10843161950161	10.3709107675244	2.04652842799123	10.0096173051415	4.27441449682191	0.337786778120173	0.293078854925984	0.588772240308379	10.8079537738171	6.31432202881879	5.16139837265415	5.75692373766706	9.17965933291102	3.80060279060128	3.20687573668227	1.01596207438314	2.23705642210245	3.50752573483296	2.30780328577042	3.39325816536087	0.930030896820954	4.18650927337248	7.70885489367096	2.91306747711683	2.19429070491746	7.49210073772308	5.12974336930712	3.34890671873306	5.70341165859021	2.64342701073109	1.10791546913941	3.51332145269992	2.91581896957	8.81372957387108	2.79721784674333	1.93110548528185	5.15478571132602	0.828821816430461	1.00771506515486	2.15331506066982	2.29332427719768	1.8875732298066	1.49122304605795	8.78350903885003	1.04715934361461	7.50923503057636	0.272831349797623	0.69395817764175	1.21407194702312	1.70353264588842	0.674233834116178	2.24011035294915	4.87128134118048	7.07445405742024	0.428787626189069	2.20270043388975	2.80491780159321	1.81036454012295	1.24555955131641	3.12632253910787	1.95410620894112	5.74243367263325	3.67590736669278	2.63967879695359	1.23390094132249	7.51372364876498	1.12743122224394	0.908341716910796	6.89556680036916	3.29440386887753	3.84980915536204	2.7969918043147	0.842812977674141	2.78162997056794	3.20576424372789	3.66709053145551	2.13232249795536	5.1907523284338	2.61012527884976	5.46515561697138	2.10015181319476	1.98371417198763	2.94236211116086	7.09025747601982	1.47130037384881	5.04127847083156	1.858903229155	0.102208692930519	1.34875534390839	0.98816331391283	1.17455215085413	2.79633506329073	1.34377619551502	3.62894269667401	3.92802062253133	3.4185708825047	2.00042769567687	0.74031167757046	7.91406875107255	8.31727964452073	3.45360541566453	0.138683034838595	6.38755037952396	3.82348239627291	5.55090066464752	1.25176271359183	4.00568292944621	1.1980458741689	3.66155351857619	5.52443859734265	2.31420694124189	2.13841705061667	2.29776691213845	2.32766006191992	2.28719005248504	0.0543269292059112	3.14839596187261	2.17399758635921	1.29448900736014	0.898046792581621	3.65029009173253	0.267837788599015	3.86955757107197	2.46712815912044	2.91721098992711	1.60736345836263	1.89268128444206	2.87746746149325	5.63636911765252	4.27862266415488	3.07916713194576	2.36286540089106	4.14722528028422	1.59566214774469	2.92320338750754	3.77903904365698	1.66734309290434	3.93592736922779	0.642069465954704	1.72213198004044	0.38955888242468	5.69754476686447	2.61387154200266	4.96766341134714	1.78087404686685	0.997396328525704	4.51690835771103	1.05882351466012	1.63822725297788	5.22826381947278	1.48295202950025	0.956695684259816	3.60139463601923	5.44053101839043	1.13373776963308	0.460451531971352	1.04046323953924	0.553027096575765	2.49721379719667	4.65981840683995	2.82875139513532	3.99235513731789	1.09810891232365	2.66775681656509	1.61418967351061	2.70839231152762	1.92210801023524	2.36013781043418	0.377114640265825	6.51469448936494	4.92907089048621	1.60889438282137	0.759798489064766	0.818217566368148	0.878834868377632	0.318548926626349	1.81451597063154	8.08820733435629	2.75880737127864	1.51199573333128	1.33463863536595	2.50270383104263	2.65815685928371	4.07770188757694	1.14201276069444	1.71037732133564	3.268426009272	2.10431988419347	1.55629108667568	1.76061909664705	1.81033985953653	4.73360489220524	5.23352036224091	2.73753015452795	2.47873940243235	1.16012958634168	3.98766557973747	0.915103080132395	1.73342506347933	3.31575546657395	3.53512977762353	3.79139109639311	5.92385822823909	0.308968559523497	2.59053734999246	6.8727007331341	2.71118386771893	2.94978628555678	3.70253011078171	2.15273183103262	1.46710676413316	0.929275018918225	1.10619888260007	1.4565128502629	2.47025675854027	3.56540829716355	0.825377464065699	0.207581795543448	3.84739265148184	1.25992626018609	0.276123213886873	2.01831903974536	1.0296090735864	0.92010453684956	1.18915847291868	2.99233374434641	2.15477696381524	2.91157846247768	1.07935626357491	7.57766296372822	0.970478504858306	2.77305742420283	3.48126018668317	1.4370455258911	3.52672113302123	3.79958366530774	5.65701283385748	6.56911128944269	3.0443759325427	0.613360028005758	10.1681117272211	3.1526941952164	2.80432455526255	2.18356083079283	0.728009822669861	7.42185528678739	4.47936832993462	2.07767403369376	0.171067932506369	6.43372830574167	0.9822829870356	3.09427137658745	1.71288759130289	0.172693088106833	3.72019636720087	0.663670970854316	2.2703193252416	5.35800057784406	0.270571878738243	1.98438227276431	1.48289731838142	2.08812938208978	1.53414031084603	3.08302406062151	6.03044621872373	0.840457755142894	5.0245324503839	6.01851867736307	6.17331875382563	0.629682731392666	7.62465072225823	5.14957967588471	4.68934389457229	2.48685104292926	0.93340720981667	3.43648782170622	0.455042724031164	1.500377338615	0.137229897246304	0.518339442885321	1.99764215329199	2.15554492275153	0.442595455927921	4.98719078100362	2.14024858881074	7.22922162703645	6.28533100715723	3.37513412465585	1.03271870637047	0.295183102883738	2.20392529831366	1.36961221152242	2.58225466745678	0.429524914217037	3.39167589917134	2.45880482823584	1.95916810311619	7.2489427375308	2.8652109485393	5.30894947500039	0.967099459826782	0.733133038086176	2.72844539116258	3.24448569667166	1.76453299857013	1.18431901970712	2.69748983328848	1.00380009898982	6.84456391988429	2.47141171764088	3.74948063488646	1.97389739849735	2.18301543772454	4.44725253658635	0.483251665111257	2.05003947342228	2.12967240961177	2.85647542913663	2.07431121434289	1.78153723278509	2.26360355697062	5.12181156548087	1.62134204398072	0.753325126110344	4.79550618368235	3.98290415904503	4.36897293751022	2.40009548991623	1.88827021087513	3.02237083158723	7.19039559498624	4.29566205396019	2.58286185084301	0.564554647057535	0.848261376403451	3.73652370114161	3.74776011038739	4.13698045198513	3.13052781412706	5.73913683856206	5.08690941913634	0.593148169299106	4.89621855821453	3.07855177051729	1.72443024941901	3.40570406407095	4.20855315505992	1.35738365691635	1.3182456810878	2.81220349524677	1.63338703368286	1.94759958371958	1.17161100728404	0.965743805533832	1.20030471513557	6.05179057920938	2.47055951073687	3.21941761075617	3.73285636218045	2.42864411069853	2.13549940936536	0.422420969447841	4.36987473579915	3.02951384344453	5.36809118494554	1.35943514590608	1.62870035061921	1.43191334138937	0	5.07993101691958	4.76190009641648	1.14158908532546	2.89934135683945	4.75972896213903	3.34898586912294	1.11090373510327	1.81134525163327	1.779726182899	1.84166201055499	1.75147186227885	0.849142432411285	2.65894881143591	3.52414769677257	4.45881899896374	2.56733735162095	2.42904278912509	7.85133178615316	2.85260755795297	4.41725641527551	2.37763075553467	2.27797017154428	3.07409829367322	7.05199955500167	1.18064310568743	1.421454381272	1.06728281738112	1.66988260140297	3.47666682821823	2.38095962975186	0.68790732873887	4.86969623934042	0.726278615674508	0.276341221392055	1.73350315832126	2.91466994735649	2.01020371968639	3.92178096730846	2.96248146730806	1.43152347851609	4.19924045310921	2.86929164601767	6.08156460488255	0.655040081204207	2.77939694325062	2.74628030004656	2.16743853912289	0.812572401568817	3.89181577625049	0.717801296796409	1.62747470175614	1.80503443985454	3.98094748914971	3.27486008781364	1.21065007209483	3.02896495502956	2.24747306887021	2.59078786806924	2.10691309139723	1.49450726406543	2.72503523005883	0.431939756269554	0.55127473208438	2.04497143159434	8.02608517289908	2.79873819796916	1.33646507029457	4.45424697312473	3.71887997156892	1.0224608527608	3.42212237187776	0.336793069115942	5.05420554454002	0.901502409928706	2.6060664625602	1.27479360823078	1.39030173823517	0.750232513239918	4.83616551351459	3.92118970332824	2.72472949774211	2.66384349834701	2.38041555616334	0.580483489021126	2.03759166995202	5.9091812186101	2.54771312287399	0.554112180167363	2.68023882792573	0.501736086843285	7.08776513905234	0.53135031668332	7.61123509813575	3.37605139633736	2.1906692170271	4.45544493284117	0.245772614211946	3.04042027833428	0.846343994064388	0.259814928787183	3.19667093166217	0.887497430357851	2.16046201459467	0.891105337374151	3.56170371750763	3.60604418838818	3.28320380105949	2.71733709967178	4.90266067049603	4.81340668309927	1.74465884714754	1.58508320115701	4.37576303083392	1.27508275719519	0.448805296764462	4.18517198207016	2.02688360932429	1.82305596651075	2.23468218259386	2.51355694128499	2.6940782994406	1.06004323202356	4.51278122502797	0.0528215585731143	0.644218733877127	2.025466499186	2.21203262495079	3.96245462926796	0.80554844418001	9.70398989038586	3.21947104803338	2.43150101407054	3.16411528824114	3.54087041401895	2.1278323381	3.46355837633432	2.5751629701306	3.11393848421576	4.11690034430582	2.08329711873367	2.40852872766318	3.39712210650022	2.0950740761573	3.58099082970689	1.09042394462497	1.6228207394058	5.95069096022342	1.51654269355008	1.33394232372513	1.85912355503322	0.253020127215734	1.50168014745782	1.23856004520774	1.66229073693736	2.05317877653096	1.102166288386	1.63987717929158	4.27955523992707	2.10037724060396	4.70320316010212	1.62098327293625	3.66958468117135	1.48639825820255	1.64106273778896	0.808537776710697	3.11785260029853	2.43902359647845	0.719072665293179	2.12626355503294	5.1224424655363	1.32192290117587	2.88266045940712	2.28082955295733	3.59956298340499	3.71035461692109	3.22149617786282	2.29074640860295	2.09013834029352	1.14322099033113	3.13426037507699	1.97655060569326	6.95591604786451	0.551525861142686	2.78952310755251	1.83705232967339	6.61212068162087	1.30900675692584	3.63603176132612	0.51016239410089	2.31985576275683	3.90689251920062	1.9135799404799	0.152875357237199	2.06942721045601	0.398248130215851	8.3618937828282	2.07845715505437	3.14259282413352	4.02297228657552	2.10772703243009	3.49000783188811	0	3.24765823586153	2.55006114613345	5.36921065655145	5.42857825653294	1.10214679935003	2.97392990053525	2.19925396150004	4.15658187677741	3.64128359193864	4.14330279840176	3.44597388404976	5.48356493607501	1.62614145522173	5.34915328833258	4.21229695970725	3.59248932935526	3.05415769300625	1.4640544683428	1.12643438743999	2.30256647423267	3.19300809549038	1.85688253688392	3.05311029354711	0.616875393279644	3.33118152117423	2.36366450939841	6.1020229286115	4.45219214059492	2.4510644276318	6.20322837302659	6.94433959123263	8.64985864188901	4.26030422883766	3.63221469517463	1.0093335551032	4.16990336085439	1.74310086354924	2.36416589919723	1.33640508334298	2.58461019967017	1.62973662544945	1.82701048247462	3.83378471381371	2.85709660078972	2.97570703259699	2.68812193329131	1.64773355562231	2.85148720910313	1.17416477723735	4.10722167965162	0.328684146187115	3.88110759627997	1.48742563551224	1.41081812466758	4.243956921088	5.04183565882082	1.68892065507251	2.40017338444237	3.96310785489762	1.62783326278605	2.84898421362659	0.821372254238327	1.64250935370056	0.681753829604856	2.35918041577151	2.42552590567967	3.13910697482236	3.26075449966451	0.613617646294705	0.958815435419264	1.6049120180207	2.33737656500101	2.29772231283498	6.01303675835719	1.52143222148947	2.68770326137867	6.4999238383336	3.53889072415481	2.65982616872424	3.81075567104684	4.00398084947178	1.98212290502145	4.25922502422681	1.86092864142529	2.00077091449081	4.66127246033413	1.45520857739306	1.5702593849432	2.3602909458764	4.0477809114482	2.28077848922425	6.46880257174602	0.0711357500595743	4.23082706229417	3.03626717310205	4.68468186574583	7.94458732950505	4.6095853693588	2.00852776402882	1.00849119165827	3.85167409427243	0.436378600488575	1.23244525730923	2.33242265992711	6.64462667168817	0.256656963668535	8.03496123945112	2.999113552293	2.87039155099551	3.90143749527259	5.48773522364643	5.56756309183249	1.55456380381864	0.337168502525282	7.17834515718706	3.39966166346671	3.67114954877424	1.11622034687047	2.52596035499504	1.29779889368487	2.28846221987383	7.14016615735185	5.31901849300832	0.692066657833755	4.53572017142329	3.34750578889694	4.65506039768101	0	6.42507941264599	6.35637255928406	3.88605453206115	4.40845984285104	3.85312637609328	1.58917958061196	5.40064482987211	1.48954036673876	5.54379868150265	0.0726810346267916	3.02324665706414	3.24176957213226	5.765412218162	3.78884646506971	5.42689973627104	0.139575974184053	1.99988674399393	7.83508908001922	2.59876060585212	0.592233508367503	3.9095705558895
TCGA-VD-AA8O-01	606	1	7.97920337910193	7.18652531809767	5.57925407952535	3.21182476590799	5.58239914053916	7.84764808785369	10.3970938018783	2.40807731605654	1.58108799458316	5.42905283504136	3.35205974460405	6.04171039788295	3.11845325554538	4.83059050085864	6.0753559201521	1.6606397934621	1.77703796236075	4.29962491991134	7.98653608475628	1.76281610085874	1.94240190035628	5.57656809059314	2.50895112284927	7.16807135061053	1.61108406834846	5.80855211969048	6.02862418041586	3.98711618155868	3.43265306922446	2.61442598802489	9.60192897486699	0.917808582801831	6.97508329461383	1.71725285965061	3.08467285843928	6.81878283074376	5.59769146476833	7.49492756747912	4.8427702040067	0.756764733372289	0.606630784816111	5.64723304621439	8.72231949331484	3.05390755389462	1.39433194149971	1.93936237652833	4.18091245878508	5.0497104796506	6.48981986874637	5.61623505564739	7.07486396763381	10.5178671792837	2.37647987744372	0	8.36364068274026	3.69094446006295	3.04345457529978	4.2323345787542	2.1597402574394	2.09223213693304	7.45550230600112	5.70133169373773	4.92087778774611	9.79652021073969	1.8722428965603	6.30845389503927	4.87440157197621	5.44356819677545	3.1581691231152	1.49624757835411	2.57363967485707	1.67539231720262	1.8466722251317	2.28896858836395	1.61202357869494	4.40178676828239	8.02830889995431	3.20400717990694	3.80657462526124	3.19917746464021	2.60096286095829	4.1435828048867	4.43089674971352	1.53494906509884	3.80131906161747	3.63409486016293	3.5280836705495	4.25949546600995	1.22630999144604	2.82358592712173	2.69940882174327	8.40809447418218	1.30284718685684	4.84965104971217	1.02778394272316	4.97323425215747	6.57009355745738	3.62595075726075	7.97676630134719	4.92089731421157	8.52294789592733	2.54489879736279	5.07546117919876	3.94729678706511	8.66355170013136	4.60293012302219	4.07940456668577	5.07125768914391	6.85923907347779	1.12583357583676	3.11413277623274	5.42162187915045	5.07858592619976	5.26215424370869	5.10577821501946	2.80769473976528	4.20899786999889	4.45492797833745	2.95759557364807	1.79477724868566	8.71950005648485	5.96795246793816	4.63522619625338	4.91802885599748	4.93518344053255	1.8336908166547	2.07979212779904	8.61368781856101	10.8584309898269	7.45332578877243	4.45667212215428	1.74359294945821	2.21770564150502	6.68063520050338	6.78835553368307	4.4293990415402	4.50903640874696	2.88606702209599	0.47750740589884	4.02290572700813	0.523723227803188	1.66628258302282	8.05430204609478	10.540390587126	2.96073150790701	2.72111034732899	2.53343327554425	6.17648055878179	2.97054999396471	0.89108518956169	7.03666377079283	6.24878888687755	5.58408459418096	4.44440203606301	1.74421449583139	3.74779877227114	1.1892059251119	3.10759230015502	0.200269430272028	3.8660088564945	4.78718952213575	1.31080484951878	0.264152181586329	4.98386645470896	4.27271674059527	3.2330787708311	3.36635453025279	3.46001120329951	3.51462601056805	5.99912825870723	2.83562459302554	3.28564605071	1.32151311611679	5.12652648646194	3.01610760277931	3.01821380157421	2.99987934958244	2.75153870336671	3.65318157452259	0.544667776465446	2.13166783943894	5.59090287386877	3.37951852263536	3.10343637212087	5.09381367340273	0.922541313578308	0.77982357468866	4.08536431607243	7.79750071312959	1.82691695666114	7.27408830376339	4.26224070527364	1.59828658868967	3.26865685928238	4.54890758158301	3.77818018488979	4.31065858366007	1.40881292765034	3.33435932145326	1.32309447501587	4.1943983518659	2.07996479873804	4.99665538536306	2.35202654163899	1.91603134665707	4.08487300209108	3.45328024920145	3.35864409837674	2.3700518184971	2.08344554260852	8.41101263194208	5.13687138648673	0.102104124162203	1.85598172659563	6.4359090723029	6.91280193379992	4.73801116909572	4.8153909816268	1.87421308240543	2.68436297138169	1.46736713521729	3.8531433473612	8.26801979873655	5.87901316524473	2.07495098632395	10.9645784091307	2.19358662507485	12.5145587317183	4.62621366147317	0.25567861932042	1.68470295831333	2.71213791898461	12.4355957805336	8.38749868324173	6.92007530719636	5.96568363874546	11.6645783922802	4.64936655832984	4.36525439971229	1.64688750995353	5.18432473318617	3.95645073691964	2.57291730970783	4.66791085403721	4.08499457112801	3.66235021772688	7.74528977814383	3.73092900935412	3.16119099069028	8.21198657935936	8.65934019994241	2.4005879312158	6.96330302499442	3.52987590529295	1.19966920427231	4.8979940126762	1.98138397521108	8.82741225681485	2.91294546256019	4.84380550547059	6.38856411384895	2.08077737137144	0.996785631855009	2.46770492145123	2.98209369105854	4.04407931518783	2.98004943637972	8.47437317140005	1.57914924669761	8.37310048525176	1.80892907373799	1.12428975086206	2.01823890985547	2.6809906335475	2.39235671850852	1.64655485096265	5.56103341259355	8.85922913249519	0.0271445798045055	2.89215143120638	4.62264576530879	2.93132054147932	1.83459351426766	1.99218507256186	2.83974699595141	6.33171775476543	5.47583003966924	3.08217749038075	1.86466199454598	5.43228398776799	0.853385395810545	1.95237494540147	7.11776775732116	4.30466727663886	5.40294212469214	4.13907242094114	2.25499607929942	6.26498166865313	3.9043212737139	4.17551182675515	3.44746903973404	6.18064020187296	3.52911628961745	6.49343086224738	2.32262359476453	3.37341908787971	5.59439089545205	7.86555327065992	2.82378522346805	6.78827983029962	1.12975845088323	2.84687637911631	0.81293911949327	0.743956433686158	1.13776646374699	2.81657533717227	1.63208065295237	4.83237004404976	4.62075647423362	4.26026282275954	3.29403870161307	2.26145589545346	8.76214680293269	10.9231632970839	4.04171871975105	0.0965511862920654	7.09161733162155	3.78453120333392	4.88314717096442	2.59220513417852	3.13874927753086	2.07586562767464	4.76146134375966	7.48497027721102	0.602190893505909	2.30953419690822	3.25676370909888	2.27806059834399	2.79781194733731	3.26026478016454	5.38424982176778	0.766369061721735	2.75076534260335	2.13410525661373	5.61764289222238	6.6791943472146	5.49969921891678	3.49782310248988	2.72401019302122	1.8169670401643	0.069582195947636	0.92473263189755	8.43853863114077	5.5480308867341	2.5541273610265	2.0937183636656	3.36691693667208	1.22972695616015	4.52521884902576	4.87294594297348	3.45487771995439	2.90557425738972	0.247044253009639	4.19334439010126	2.76004483109765	6.24998094268942	4.30960767972436	3.12753440055606	3.05996780836763	0.990792398344165	2.95968874634355	2.72964695312451	2.57628122522334	6.03305732561505	2.67622068694093	1.14997208111225	5.53815167569405	7.03843837660186	3.18497481107133	2.53397093296378	2.70512131672708	4.48217323293809	4.07424081524964	3.92315013149048	3.89379223677806	6.83957291960046	2.83760825562288	2.69868122235142	2.79473982548798	3.83829529723236	2.47597772825498	2.68300267117574	2.95178005431315	7.74910649076235	5.39924254306086	2.15293491771754	3.23729815967656	3.1778565759915	1.68246003459942	1.20125808426549	1.29602387294991	7.85886002503136	2.72501275515703	3.00053586167755	1.80501255799668	4.92533296733182	4.0272496144969	8.02171345794203	2.15862075514501	0.0366022178200496	3.12243865528073	2.88652712644901	0.797175629938036	0.506884218523975	1.58336021979525	4.91636103311684	0.936233579127009	0.872024328836005	4.1638094579067	3.18899032141656	1.66001632184576	1.94625587144932	2.37677518300622	3.71050560558622	6.59891197864756	5.47923702951609	6.01215587316541	4.8721954103554	3.93329408058717	8.45030522719712	2.06773507687565	3.5415160784631	3.95656875543527	4.57963453998468	1.38082806253609	1.69297033836961	1.60169556577551	1.58833542300829	1.60540662215485	3.93208101960564	2.72063635807499	0.455799222495495	3.26578657518863	2.21157140206891	0.338257471830246	3.66082596114391	2.35595190775124	1.47114895331474	0.671164271544743	3.14513662847611	3.39280291101351	3.26044334455616	3.00532794102318	9.2728872778128	1.9456567659635	2.3228012381913	3.81223430608789	1.41076440674055	6.83400071478833	4.63099773557749	5.56943883706464	6.23686185513603	3.51964380043785	2.53376466363135	10.5939904870854	2.51280460748964	4.6743713843028	2.73916503657177	1.45837675416451	7.8995484638527	7.23919848092083	1.33493891258337	1.38516539118223	7.70670666551278	2.54431449811194	4.15355324767533	3.01564778283835	0.0267177366389702	2.58845056449811	0.610120316714723	3.63534926556013	4.75797796904472	1.04355378897713	2.07204816014542	1.80328325497439	2.97103618787949	2.23598892657167	3.30770552519151	1.01066241363379	2.82761052995925	5.30585746411211	6.70284728630901	7.34947232210451	0.929281534187274	9.93365834884268	8.12055463921178	6.16658309813445	0.390109867705453	2.17420409464896	4.90268189199715	0.950623164288499	3.84211496690532	0.651179205429956	3.3230388309183	4.22184306214337	2.15335689622425	1.57064362090739	6.4431628683117	3.9670920430404	6.78090453701878	7.01064446787079	3.92065154723064	3.4801332568041	1.03651740016685	1.94681019683008	2.72301785906677	4.82087945696235	1.82272036001563	3.41153918914082	0.274764034265922	5.05058310250446	7.75562736154228	2.36866583449369	5.33675147360329	0.12343256555134	1.45492021603135	4.55034108097031	3.88923891515039	6.05720460319371	1.66443004677264	4.31458197547234	0.851617611532256	7.65232443358988	2.8571173085431	4.88101506459471	2.51418918451529	3.41426518024046	6.24386269403783	1.37921116072443	2.05775143041617	3.69876966470726	1.79343522836116	2.93554083818873	0.550938184078456	3.48579131924445	6.34392741874245	2.01881111773869	2.57963997009765	4.39979794877732	6.17849355970129	4.07554461079174	3.98875375272405	1.72979028169514	0.906941762285285	8.3725882450067	6.84624381897221	4.12629065165813	1.69599425838608	0.0984010691584149	4.45587887374522	2.39027256851434	6.61669968482173	3.95260754057452	0.671612677804292	4.58104387337849	0.111701475574478	5.42461175450559	4.9644295929753	1.91908603895326	3.63932826252722	6.99498582100741	2.07549189970036	2.02019814464756	3.35132500337417	3.0553284274521	2.81010187588615	2.90286428757353	0.135554306941681	1.56161305819225	6.50984244725941	3.01035645482673	4.6410777708191	2.42639358497202	4.10437524300338	1.11549009064133	1.04312328867825	1.70022485155685	1.98002200891549	4.16849602589217	1.12964636545661	3.50451870106349	1.53906200767701	4.9840770707844	4.64262648967323	6.41068776027573	2.22213714478033	3.90005045835745	4.56629946578026	4.71783267801014	2.81419785831364	3.92547634679141	3.45503204183178	3.73206293038647	2.71972492459851	0.027093454207808	2.9621904792979	4.31289239174936	1.96609818095231	4.0979924872832	3.55367874592876	10.5561841425757	7.27888986600022	6.24576964085648	3.8210499340526	3.39601381446679	2.29422372340175	7.54156362437719	1.23742543812041	2.7769828165654	2.13826729414341	2.69408521037568	3.57573224874695	3.86802294130142	1.38877421310212	5.20869204567397	0.924293524516924	1.1036137891834	2.86817134038052	0.845144605816137	3.56512554219974	2.96221195370139	4.0522019782324	1.51117552357137	5.88652283438078	4.45747281460383	4.92425194034587	1.49960763940446	3.74045377787743	4.74439632181568	2.82811342628316	2.82705439685173	0.0521497988061825	1.26021057412146	3.85058442274642	1.73768676140986	1.67809850455724	5.10759623351154	4.28421354046456	1.34964099397966	2.63276772034875	4.2106288780104	4.07748912495772	2.44808874419756	4.71194196271032	2.18819105703303	0.838915794903863	1.76907476190652	3.81053770369707	4.00344842495755	0.748557495336559	5.33389489422285	2.28259696568981	2.15579196897166	4.79395933061113	0.643710204733907	6.87970821650956	1.65239608702049	4.05358665224007	0.356534524790403	1.78672013563395	0.900941753739612	4.71330704852134	3.17947203646751	5.10348505068645	2.42239825516494	3.58390413624341	0.0438912533817297	1.71086526966634	7.31017559018581	3.60363465251212	4.31346064350975	2.59246325654107	1.25034617529653	6.43475364492164	2.01249752024582	7.16162067849076	3.57267991683569	5.51447452518378	6.20459657458173	3.19772262414422	5.90863688244335	3.20221489934683	1.94206440811613	3.59464767171498	1.96910848397986	2.57249220574703	1.64228244789921	2.7365338752216	4.45744917459819	3.49244800520932	0.267859596578812	3.52481843521031	9.22059840353014	2.39985522030659	2.07226052594379	1.9314050798606	2.18490643736115	1.89115628908064	5.42690577278947	2.16409597455896	2.73048301693743	0.352048526326007	2.38252671108082	3.38120043592324	3.61100826710067	2.95850900763395	0.237646068279679	2.39802769817686	4.83685526164688	3.32202590629537	2.57597518874153	0.329397581844851	8.23529433958982	4.77455620992616	1.85985110723752	1.64844427414095	6.01488750106083	5.44217285774394	3.60537698861942	1.78791049745633	4.59415079816189	4.31207845121292	3.51169826511544	3.68673582136059	4.62908146169628	3.07032612272415	2.20937631585796	0.00944087344174386	2.52916527690255	6.30069958914058	3.83863113242659	3.18601144169055	3.19524585008407	0	2.91066301949067	2.67553346040742	3.22306785667815	1.91626108396285	1.77155053019348	0.054091257508673	4.48217710601943	3.2806129649907	3.87489530576721	5.00563802176949	4.55777032068815	1.12522259330676	0.105165763162138	0.729478202999619	3.28377068134258	4.17785322815541	0.181417714176122	2.77187079239964	4.27438840409114	1.71885871539737	3.17123741709748	2.22919935787362	4.19079893824887	2.88719185268708	5.01538293638309	3.64647950825279	2.30424116834777	2.72729053984905	4.24432767808932	2.90211951321758	7.59062597034575	2.02785434605734	3.41285697699337	0.0354229881402403	9.19503674949841	1.02321276288818	0.684576218756796	1.79637888301764	2.37309942353146	7.25900690123454	3.33040566130781	0.10658975807099	0.181338452666097	0.229763742407418	7.36575201845022	1.66974702585108	1.42372337435884	4.87376891304308	3.29793796115613	1.98105255751116	0.125680550323895	5.39221265183466	2.87603870291779	5.46073666720386	4.37170312490306	1.2500386809919	5.31588571508655	3.25874217090211	1.94153492306376	4.22095364633525	2.23031462420247	1.04617391880343	6.67897471585536	1.01681577408464	4.41704640533219	4.77749230873616	4.67266973078372	2.15462403579889	0.766317662703451	0.989541742884022	3.26287555035308	4.82742934273489	0.293988868159565	1.35439968772903	0.836913011828268	4.66107004168129	4.82839040156897	3.90264571879643	6.46299313483065	3.37623494743751	4.88146836421131	6.71945590555745	9.1192975507983	4.57420325629263	5.17339771355156	3.51205997436513	4.29897277121708	3.55208437057299	4.06685985745408	3.06994064867089	5.747663182638	1.82795922337935	2.92146108644862	5.0727605256536	4.08263021435714	4.55873110804998	0.248644855656258	0.301966033737558	4.10159125112254	2.37044553679798	3.13532324364557	1.97911368248531	4.5895088360268	2.92171071384051	3.87525222317025	3.53626804475102	3.93560306725242	1.17235949784814	4.10677459870458	1.35670837960034	3.61626711398492	3.75675324946527	2.3009164763628	2.63603965224609	0.204978664175118	1.16425015491488	1.89599239041316	3.45113539720981	5.07225803880316	1.80385771593607	2.37331913076887	3.00404271309157	4.10943244160736	1.76878690131706	4.39559205630985	0.169974372827806	3.60588541571079	6.42490680818928	2.83503514880092	1.24442130390529	2.4448668678591	5.65664452234979	4.0050999190895	5.23354528737664	2.87489078228033	0.0539964972143079	4.70216160099132	0.575757270552448	3.42612504137563	3.8018549971716	5.3156720086206	3.36096454878417	5.38155540978662	0.0491726288597523	3.08299205292016	0.695342405030461	4.42138624554195	8.75446231201674	0.712795256935878	4.82289581895769	0.21823671499388	5.58501990681919	3.01438886024345	0.0542895822344891	5.00489594458551	6.96698987385018	2.54756260469388	8.15946116971229	4.52706845830589	3.35770471108419	5.69484844201841	7.73339433959289	4.41965484178268	0.123133048950761	0.0511909059446422	6.71829038017963	0.098445983125765	1.45928157055041	0.800153014248797	4.83494729775751	5.2971470196213	4.59550604748793	5.68558475554773	2.17155592762743	2.64394274888043	1.74083950683474	4.56930697618567	2.47420472623276	0	6.99173270789725	5.95404156140992	1.09264789358989	1.57338422194455	6.06807164110617	0.56735813823388	1.05335952818421	0.417480437199088	2.59445109268643	2.89738565602046	4.72206212262112	3.04735132183619	0.763992190179808	4.96263230631367	2.3513037992842	0.0971819153788715	2.67479303876949	3.60241174477477	0.676973686464073	1.39714141529169	0.25549662410535
TCGA-VD-AA8Q-01	636	1	1.94975416865325	0.793123131679988	2.73068755591706	1.56191360494847	4.00642190900783	5.57017843217389	5.35582360628723	0.742647151254525	0.945399523597202	2.09615995659234	2.69086268649764	4.13819519576825	1.66684655872306	3.5907109928652	4.65675319546146	0.0721747599983368	0.799911728224337	2.46998987782558	6.39985518613571	0.999317082963907	0.624159022483544	2.91180411728234	0.891067453030587	5.44334772547824	0.910141189185615	1.11347114309063	4.54877752901283	1.82918710726821	2.83032327853445	0.247647208533984	6.97400839820015	0.390160947607928	4.82781038874088	0.197213326981546	0.964803158559692	4.35509804094049	3.8469305212005	5.04345693760949	3.01044418516899	0.347603185402866	0.519986872398285	4.13666881439786	2.64302287933376	2.42149073696551	0.566489323807805	0.863797344777881	2.61418448970755	2.3245868387535	4.32560804072873	3.39893449978379	3.1823522390069	8.88361837269444	1.12800562526644	1.23746337471506	5.49122201969297	1.41191754616277	0.878110000382519	3.17050052195492	1.46652584725579	0.228713673863559	5.88087968347318	2.75204269685047	2.66349514370304	11.0551848062177	0.523355297145735	1.07822793447209	3.09490624366313	4.10753806895493	0.431660611022118	0.49843878865997	1.20135093975039	3.62915025621224	0.258363340430723	1.0987860468471	0.433458386593988	1.97653410931845	3.05611128057829	1.16980573372246	1.25287097110552	0.862123397572195	6.32217207005558	2.54212231859553	3.19824834021038	1.05561076854493	2.54489138074265	2.28251038116697	0.118153454327609	2.94057064855117	0.137230894206147	1.90082971997964	4.55477117225343	7.57532292090159	0.700070518536247	3.32666087505244	0.295958067720822	2.78778682580066	5.4807146014911	2.01663323749578	5.26394256696849	1.14220428911827	7.0224643593891	0.770394290703558	3.59471812790795	1.01118001477499	5.16663390950728	4.4130991542084	1.23851785746835	3.05062967980306	4.23477337137607	0.181737387750657	1.21969391434831	3.34868184563232	0.578573200148488	5.44791602850064	0.935796224254746	0.426505657949416	2.72453175197718	1.4134873926824	1.01509858935579	0.183638445987443	5.00621228558646	3.6333579693446	0.0761473244548126	2.63172035275733	2.57302544509386	2.12261143196957	0.849324216426532	6.13769225034453	7.48249417928274	2.79352928533938	2.29990137128551	1.22267227702926	1.51726561320902	3.49628081884971	5.50924263278246	2.78835600355374	1.73636155558799	2.26986170984362	0.184912338885721	2.45939987899726	1.83059526680376	0.46668213846135	5.57146354471056	8.93143870707611	4.03563270662488	1.2781215737429	0.41656706299272	3.30551109023657	0.756585078735551	0.220304444338267	1.90232523285723	3.92847834343117	2.88300529150334	3.55365663095262	1.20881438318353	2.08795327419536	0.397665091665363	2.14000508537041	0.836988043226413	2.34742187976619	1.84223306231274	0.643925622130846	0.212560872524969	4.71272617833901	0.683574027736827	0.621379369804394	2.19478647614329	2.35092235516128	1.00602436170006	2.78188150752538	2.27928674962528	1.40974555790991	1.02324825415226	3.08959323134288	1.057856422477	2.67939902480366	1.85194208732711	1.57838470842262	3.17484676642122	0.513517931669343	2.66203956878636	3.40797048939307	5.43247341772478	1.81812903297797	5.02610022679095	2.64736632128782	0.52256743337793	1.80942679250009	4.93580293639159	3.86879342284197	4.0287017467505	0.68050431113582	0.980967480136962	1.01124371770995	2.46252406316035	3.86460415606105	2.58957367143	0.0799127675839106	3.99230165429438	0.629331624807184	1.32344962407681	1.58776005764399	2.61987168887377	1.38524823822227	1.33045743652699	1.99051962711662	3.83945979650098	1.71216037519481	3.57718951719971	0.701035494745755	7.94853894296158	2.74570373888455	0.995126577566024	1.2793292478217	3.21399794210777	4.6326102332958	5.35357983373733	3.09468620831247	1.09818169426214	0.667586436733017	0.120030888408094	2.03600881164359	9.44601176170965	3.98341503098347	0.879032168418303	9.37886835138807	1.01747870100474	8.38917356182512	2.89224257127073	1.01263946572356	0.477556415847843	0.264457643586803	9.41694126226327	5.55662008629915	4.51034674446337	4.43639507215336	8.14864232370003	1.94631614266436	2.1678110272616	0.377128747871691	1.03372745515479	2.38390442445269	0.792827622373128	2.75017234479594	1.05144031922229	4.39951975996417	5.91366375381484	1.75570885642185	1.53870104736852	5.91983702578745	2.68046884418202	2.08438475247348	5.94829153191558	1.96737226775096	0.914037556565979	2.91830092971763	1.44032928692831	9.7705051629562	1.87666152805879	2.12369565917698	5.41134251545957	0.909900800518222	1.71692243333532	1.92238093343163	1.74609086243327	0.804332981770307	1.53262217488069	6.52302821698776	0.776929268401935	7.08556062487263	0.446402344996992	0.554878491208966	1.20136976107966	0.82259270302901	0.872019520446753	0.987047364699054	3.61549280892332	6.80922920758896	0.944443864360731	1.61977170286693	1.58317148581764	1.67076466490467	0.408587745880091	3.20469962152535	0.994126027567797	3.26891955219739	2.56687480852185	3.03287031044454	0.514213579560889	3.70432753201853	1.25753387752872	0.352088651754774	4.3373942637719	1.22658929380884	3.55953708791151	2.07973274606031	0.494073726694006	1.73052518781423	2.59852290214009	3.00822816597884	0.195439323090979	3.84757405479569	2.01010451375863	4.18055845510861	1.94020847995085	0.795256928104774	2.14812421141178	3.8220223910752	1.18550059339037	3.46077663248008	0.845219370945586	0.0602263082757425	1.89898725558636	0.145053945808948	0.625347088134601	1.37108597143844	0.878927834183834	2.55888621919259	4.23932853266598	2.07045390422415	1.69073532499291	0.338228600036903	7.52639360064913	7.82391300419849	2.99071511718897	0.209434774239012	4.66379375480907	3.08007398708431	3.38387277559418	1.13629705753153	2.80351100031879	0.679180550844196	3.8369178578922	4.98206219409206	2.02243386475395	1.56580089340528	2.08799535202449	0.785971476901278	2.3555423740936	0.0629022005234174	2.39778954774757	2.3055030645823	1.05355554861023	0.517809832481895	2.97377179051909	0.359494970038127	2.59310871911459	2.00992291700604	1.86266839918731	0.855677770457548	4.65236430523344	0.0923739068386618	5.26039569441633	2.58616544717524	3.58053746786307	2.16014733930094	2.98657221681164	0.617077359243809	1.92781682841494	2.8938935605915	1.05748007890866	2.49773651251922	0.0265873815684089	1.54096461723872	0.805450214655768	3.18540496760516	1.93916713822046	3.77848405016981	1.25996300730091	1.58151081463765	2.78593277867048	1.0104182247051	3.71651137918612	4.62042395149768	1.4353410930868	0.62883638664115	2.82864315731969	4.85263761775207	1.47058111487079	0.243475327660077	1.70749519458631	0.431077226302031	1.16978521355074	3.36760618341307	3.31241744317798	1.96672318509257	0.589446922088447	2.0388140143238	0.676703220509921	2.69487685064465	1.39379288855668	1.43689899287811	0.820603547641207	5.45067548401448	2.73987380317548	1.50041099402031	0.58801700894853	0.908515885617151	0.733325182693088	0.575483313806034	1.13112058163187	6.5794470377137	2.5980357015089	1.50388500253177	0.956887896053169	1.43216624134139	2.7842510179942	2.94121695089383	0.710084737670337	0.963301804107157	2.23462087597083	1.62097107784274	0.947886723611725	1.39376653457281	0.724758437067192	3.57716655094105	4.60567092636419	1.58368178102483	1.66674841280312	0.230282340963903	2.4396494648393	1.12725489406424	1.46943174229177	2.98311509810054	2.9094647587197	2.33743965156292	3.22316596218704	0.0651925150454741	2.15342532230695	5.37186932226815	1.22876759895083	2.68613854740816	2.52772845879358	1.04558835130825	1.15354854592975	0.395128404994274	0.932132926246275	0.401133901829834	1.92155705815396	3.25014937436149	0.307216098211219	0.0634044767352121	2.07190988257217	1.29022739117293	0.227013507992653	1.69705451638439	1.63698416203998	1.2255260529575	1.14156423630244	2.30704550439638	1.28843475574364	1.89852066072768	0.881514900131623	7.78774718386666	1.95551107668302	1.42597323375036	2.98021673262089	1.5233426497431	2.92596429989424	5.38705815577487	3.78455737631532	3.30947438931886	1.91383342381562	0.740902353399725	8.84880819436214	2.39648778542895	1.77670831911154	1.68608721289205	0.381450726497894	6.17670813140415	4.42534180573638	1.58313103960998	0.227206773180122	6.35203247584202	1.46591858346913	2.27400426448386	0.990100023606549	0.0375513149303133	2.08931881975107	0.421335774551071	1.39253394818511	6.09999870434657	0.238386028117859	1.21895905304754	0.819160821464704	1.77538351374419	1.31592149877004	1.34082087706049	4.59437238190867	0.637588546519136	4.32488187252291	5.85404428493414	7.11651343545713	0.429360581229822	6.91985013228774	3.7814908616581	4.08045130567988	0.88565893232467	0.564970539714441	3.22093739973027	0.147516020924261	0.796582139302452	0.207291915840674	1.55076722149465	3.76388106449681	1.91891512567054	0.987575980260205	3.33119026532222	1.33086124815505	5.94141599690482	4.62667859251905	3.45791835625477	0.937338591223784	0.114227839815013	1.49487689182984	2.36966134250594	2.37214139863636	0.435512213735941	1.56358428497586	0.956180094232641	1.30385905334736	7.50884536386847	2.14575700500015	4.10024854941993	1.42686801059783	0.534686468874112	1.40399570418904	1.67440731786304	1.9751994777081	0.947801313131826	2.58469389399079	0.325323892681957	5.78218653427112	2.07385655722259	2.31993782329435	1.49022250688108	1.30567524155105	4.50688561453765	0.147720754710277	1.77220576636142	1.21429456077311	2.504618358647	1.91147338770461	0.993983045539254	1.65211518979293	3.53043162062022	1.22341822493261	1.02043606117232	5.16683553067485	2.97862343151526	3.66506639942081	1.93561023285106	0.737060404968845	1.15608072953656	4.87792580218664	4.50956537283025	2.64757377988253	0.721493495165408	0.0927327892903479	3.25247061289491	0.770499418619293	2.86132099452346	1.9615670268941	4.37837012122403	4.86403852401289	0.212879943956398	3.94567324469158	2.62520688780241	0.974155705213349	2.56223485196056	3.65521900295482	0.806002854414248	0.770269531226035	2.28788506788926	1.263217135633	1.29261803821657	0.883147346960599	0.095220037406688	0.577977304399018	4.6014659520631	1.79202530375087	2.53185701918709	4.50219946480914	2.27778751591919	2.84377887838305	0.182280530456638	2.22336910435354	2.83680578849921	5.14869783776869	0.836115046957588	1.35085985544103	1.07415944948764	0	3.50968570883342	3.10366330093116	1.08162186626356	2.38809114944032	2.18072902412809	2.67964763945265	1.3199421573479	1.72952884316102	0.250741636701963	0.979621581706723	1.50553884886224	1.87332657576149	2.21247875903713	3.47456713239237	1.18321780038693	1.87679313176677	1.97621807567548	6.02991685010303	3.91602274513231	1.61926744248529	1.72068997962964	1.45718924032493	2.69658768937418	7.27412745082476	1.10387962216246	0.989084496450229	0.919563039309769	1.65054216477913	2.12262700239013	1.46770518225947	0.598151548666003	2.77883052568876	0.870089353107383	0.559743865128559	1.66720546148175	0.643217015092785	0.439829807101064	0.937498371852536	2.85783333519611	0.910704037935432	4.10461426802163	1.45624157448719	2.37577484452897	0.339625081663392	2.83999081867821	2.68652585116129	1.91562682834786	1.00362742066309	4.36880047069396	0.389340147668252	0.306569064191876	1.00018825941918	1.85836499938705	1.92328079542685	0.668815063969613	1.95018395308819	1.66748252785367	1.91344437371122	1.44197739590446	1.0961201407859	2.40861594986597	0.508656828781452	0.778465294387869	1.5589009092019	6.34655894133417	2.28779318667514	0.0927846171816054	4.2947611521245	0.962165635235752	0.526245230461575	2.55209027436358	0.238328914631572	4.92375437678297	1.62446123086747	1.40097449736314	0.796512867594121	1.15116457185646	0.158228174563879	3.30802631826952	3.58783901001093	3.62315399815642	2.15100411415111	1.43563179411148	1.77895370627687	1.83839756884023	6.33661188497698	2.02054167073242	3.66139845873097	1.71103317035526	0	3.92139729219953	0.40629730773205	4.99221961292194	3.63276376593598	2.71986683342313	4.5574511413846	0.0257007424593425	2.45446703547028	0.242503365823822	0.87989463719878	2.6324659907789	0.568101002154042	1.42784856808996	0.951126118216171	2.73143764623234	5.459265043321	2.4446103543498	0.701353254081974	3.32819049536148	3.30149165883126	1.73756519787571	0.99677782390372	2.98312531581832	0.581957702442349	0.185363829123464	3.14615191787602	0.977926399131832	1.17251887810491	1.56808416736286	2.47673006996282	1.68881057456143	0.117048118179383	3.66945429337551	0.333245217794653	0.481484330416699	2.41059374409543	2.00781945766919	2.19811252761798	1.0946799596966	4.53115747447254	2.83385007396118	1.64033819132984	3.24050240176125	4.16061125964656	1.21174301538275	2.71648921009743	2.08589403367114	1.87100380289198	2.57539801841863	1.48360427395217	1.75197523661615	3.28807176667093	1.27457715571964	3.71142332076901	1.1008612858099	1.77199752561728	4.15818593056068	2.99820001721077	2.97782740252488	0.817989021305648	0.0451679937236256	0.81769209595586	1.25928514352343	2.02392419604337	1.64683775420738	0.794739409669217	1.31476380152474	2.32677116313696	1.81203279126555	5.44231586991895	1.47146842683012	1.86821224130477	0.852432219946132	0.701204720730023	0.968057860067075	2.24874369605914	2.56481152174725	0.931610447775821	0.79319106778118	4.860782573835	2.96522852074804	2.92434544603143	2.2019013622097	1.81379555397617	2.48635037157706	3.02842240001698	1.8199705864554	1.83680962525298	0.73779464587468	2.60485842177226	1.23448170026674	6.76395328017291	1.30729445033235	1.61867656690547	1.99940260058286	5.38767306461894	1.15283629772228	2.68355790402112	0.831890776525472	2.75170943401076	3.67291634048688	1.42336625538273	0.0369788295494455	1.33133890772983	0.147541679358807	5.26841717575574	0.910241601591069	2.92110227852582	2.18619563248995	1.8280551196131	0.0893010549288913	0	3.12197372858114	1.8581931054533	4.60522999728617	3.94378258117767	1.71220660746813	3.4078507417072	2.18176155438091	3.60673476470636	2.89480340902705	1.36270777004059	0.502798014182231	3.13596557830987	0.480036858265862	4.86896277483256	4.20967170295057	2.09337086917311	1.90069294973478	0.672029344218049	2.60966514546522	2.25202653185984	3.65228915056903	4.34283133980649	1.93965574857875	0.35093474166218	2.00670985589477	2.83371348204572	3.6189833075674	4.97372606209238	0.776038022756806	3.42395244330512	5.14584412982485	8.62027371933464	1.72957495722557	3.73659838154851	1.06392533470772	3.81163029362718	1.82474423225483	2.9513123211825	1.47977638450781	2.97043477033205	1.38487759883129	1.24913037138496	3.21469430873305	2.14354068493481	3.42788489706307	2.33587709058937	1.69207585549809	1.79192864888948	1.18334866975702	2.11172310578783	0.243095422541859	3.00107260561088	0.665453079164218	1.57311272335083	5.68866826291639	2.57999879492853	1.08328145844349	1.47829830390477	3.16480558258654	1.54417079793005	2.52983593549022	0.252042462394371	1.04339000400329	1.45174232150859	3.8118296046044	1.53947151627008	3.32142046547473	3.66399010090343	0.387143583116026	0.825829579140684	1.37697211238456	3.60309100210436	0.509299787419201	3.78131354654468	0.520556315498838	1.79642332441442	5.41484351138074	3.99338996068638	2.6808909703843	2.50762569230279	3.55050670095286	1.17790695201558	2.98774051453179	2.30390083384486	2.03149647781736	3.8148241711745	0.12509638391483	2.9830869990035	0.425439001617077	2.65471163379069	2.36008385792921	4.38280418470192	0	1.05805876185968	1.42199719767179	3.26987651732	6.32529825846358	1.81325623685303	0.955099843261077	0.552430587054363	2.27040455129041	3.70650292502271	2.02167195549434	0.782485310907108	4.32738054331398	1.21685587707614	4.95284466331404	3.21610404349474	2.62799337258782	4.97603683837831	5.44406272560562	3.58439252360211	0.474734961020719	0.0576457514831277	5.89476854110805	2.27432846357381	3.81832090300076	2.06626040881918	1.79537380968578	0.472838238799252	1.96565575212085	6.9889005068945	4.55894840587497	0.47839792526793	3.38749944146726	2.37753608714476	2.00254231203542	0	5.91396479068813	2.81217247833542	1.82457724597824	5.08938204582624	3.06178760087967	0.407374398202001	1.0650986879951	2.89189857969139	3.96648214941684	1.00724717910697	4.01056681966539	1.2081963477638	3.56682002385936	3.58195977461512	3.97517984695389	0	4.28980938743839	7.15041345007315	0.143200349797622	0.267887634925602	4.44450142831076
TCGA-V3-A9ZX-01	470	0	6.91032612722063	7.22208098457537	8.69303630627975	4.77191990284264	5.91118199526447	8.76664716830507	10.9059630653856	4.11118742892579	2.83310341600518	6.4194637210989	4.48394021441951	8.93946990619111	4.80240262521688	5.88105521134576	6.987550532703	5.05865288315543	3.91476924155391	5.27797656704696	8.177969600756	4.30925478252509	3.99480326127283	5.84976412703654	2.85368931633199	6.591676126113	4.87079376507401	7.06363452182826	6.79180625871265	6.13117870881538	0.94123757519533	3.07803711728439	8.93460348290709	4.29513965820875	7.31876783902129	4.40910372637338	4.14704858634237	6.87483507339322	5.92537095003303	7.762088984878	5.5937320254329	4.33371066982768	2.96393793135684	6.53906045628709	6.74132001278465	2.96880261322826	3.09073743446142	2.74998684894629	4.13706163072534	4.96266793162927	7.41185244898112	6.04606361899099	6.79622784472099	10.1802398769873	3.45619017880369	0.448440589284737	8.14063296812425	3.71532891824569	3.66079630368567	5.18423902862453	3.6790544064827	2.66078695005314	8.60661396731887	4.78719161213714	6.78373034232689	9.61298954593446	2.12333047754892	6.82152655051026	6.18372409890815	6.49692741785197	4.44838891493521	2.22658405353377	3.17851387670984	2.0967385114663	4.01488638552595	2.75766442036922	3.12675237262038	5.01449277097872	5.98766967215074	4.28270741271865	5.18355678160404	3.37286547790657	2.20635221779817	5.60673713318149	4.75755615559553	2.81484282924006	5.41391220924484	4.46668975944324	2.30843135966751	6.54360893753749	1.9428826622854	4.2907915189116	3.26352123326259	9.63693070765956	2.89650862901842	4.88503593758153	2.63908858131726	5.0150371980167	7.82998081172984	4.69988583888946	9.06989734296957	5.62907708905261	9.86881113660864	2.70763058171222	6.11312704059787	5.69460137478976	8.2322741317837	2.15370061531256	5.00000946765514	5.40351826316727	8.09291514172445	2.05206039366898	4.3403657187027	5.69615271231967	5.29339329285058	6.91300307118975	5.53884541750356	1.57943747338875	4.81098388458292	4.90043019085008	2.4258091937629	2.13576665421298	8.82946936924863	6.33137094196119	6.40529993809969	6.53028880973026	4.26648447993186	5.4167279557332	0.285324089261429	9.67977142411265	11.5556805318262	8.85320162218058	6.41635774993161	2.81572870706791	2.35269299785765	6.17044728272273	7.74043853115458	5.99326087482713	5.36229208333934	3.27587538392753	1.95189174326452	4.9420537076827	0.850144762230289	2.48836538457163	7.76916938882241	10.9134721331453	1.24063672420038	3.93228137724698	3.59894397774569	6.93141713610533	4.46928885301075	3.68254071274582	5.32033375757975	7.01061314056749	5.448604652989	6.52962310887179	2.98054907350012	5.59266632499444	1.85714418835657	5.41735296907403	0.521602072814332	4.57653785873638	4.63682179955641	2.60339039127632	2.81225895428703	6.74296418513048	5.33621982217763	4.58232416569327	4.06161723320794	4.48570567832353	4.35492320231203	5.1321881509714	3.14649132943081	4.46164380283976	3.11051375290517	4.94661296973671	3.52247136830866	3.7824672780657	4.14831183860745	3.48135190484532	3.79138380263709	3.26270780883537	2.56473910205295	8.27345015009656	3.51785391533242	4.20071228064832	5.99546575015223	1.45222641179745	2.19748296988638	4.33025864397798	9.95996557453614	1.84869323958727	6.6289061082944	4.2227481563769	3.12440092970441	2.79376897805264	6.41854079462716	2.34521013591179	5.02890636043092	2.06120038689919	3.11958625941986	2.5207061077801	5.13105108940411	4.56482078730441	5.85655077464178	3.14490357189017	2.34001385523857	4.51704698586839	3.23406715915558	4.55410930610323	3.14438643999293	2.33178345350066	7.52573142328182	5.61097786283312	0.311869264760619	3.91219667635866	6.3230805281541	8.74528036489708	4.31752766297626	5.89214764167605	3.10552421350414	3.1326395171137	2.5289415714176	4.73300555676051	8.832353016543	8.00825716928794	3.25952875923723	11.3855318799507	4.74603269299856	12.9239294732627	5.89254305950093	2.75622933241342	1.77786111003857	3.8670246547237	12.7000629556108	8.2095303722955	5.40360619779514	6.69038496699314	11.7820218897146	6.79697146083472	5.1583887357401	3.64341869831127	5.26921833530689	5.76007533871526	3.90142977174013	6.68387467507831	3.93325441715434	3.23977073547092	8.84046323386954	3.47139558893221	4.30113106233984	9.18935535966573	7.87703683700724	4.20617589763343	6.73559663880139	3.89810094465443	2.7921902686423	6.55738971730351	2.95104724239259	8.82294360513776	3.3747347297906	5.14800752200277	7.10383120862974	2.79646714146066	3.04842627680338	3.36091006549457	4.80125334925301	3.79183490415279	3.14642257367391	9.55702230533978	3.04246206308649	9.28496772652124	2.57023412185087	2.96740528603804	3.37428555661921	5.11715891869967	3.27735383929911	2.3152311662085	5.66786346400944	9.73266130090357	0.14295094178269	4.51542041717065	7.39274243995653	3.01127467345773	2.2064669393828	0.955872883005292	3.99712436949909	7.50721744673595	5.70455385053395	4.46022488278214	2.93121216624162	6.36159204654037	0.909456617200392	3.59951656719214	6.42598608634112	3.93496556369741	5.87797756492274	4.39673834201794	3.624153546771	6.12600602908047	4.74175280046972	5.86607267402855	1.84013407050012	7.31350526683186	2.77491817420054	7.71908895565113	1.48799819918286	3.79325812656714	7.3777467227868	7.49231708861307	4.84893235125129	7.54840965097891	2.35359768768487	3.48785289344298	0.78390978011912	1.93482557697565	2.26197634213806	5.22690151819723	3.62925519068099	4.83664473660506	6.81039682991929	3.83078974449634	3.52755332221855	5.94304222407007	7.96370761821846	11.5938233996441	5.49600943894588	1.99494931090854	5.79561891020233	5.08682749122957	6.4820744658507	3.58909830396989	6.51111013592376	2.64583006148361	5.5546655887347	6.59807379604477	1.33397379945714	3.46999795006391	3.43610759061514	4.48419614726198	4.8503348821344	2.25770704844421	7.12425575026428	0	3.66015395606801	3.32276822008596	6.77129533637463	3.23385401658606	5.63182370387718	4.08823744536634	5.24972710179685	2.97311970203862	0.325292918543809	4.55006952156704	8.72332237044906	3.96948575807882	2.22714619571099	4.1691577646037	5.36450554852395	3.68885062515031	6.69466293664786	6.73191092374416	5.01406467135822	3.72307576214381	2.16819690060807	5.90451661236483	4.45885180104062	6.96734847198055	5.08002698592637	4.59726954656954	4.17997356211822	0.999687911309047	6.73840036205318	4.40181338566135	3.70506556468067	7.95761806833537	2.7430407417249	2.4958552826558	6.17360998384414	6.51164466499022	3.50994154782025	3.46592093364971	3.51851247867269	3.9171414685486	4.75643783320096	5.45941260116823	3.95714105475984	6.09611086152058	4.73917411167606	3.01864325326239	3.75331785130964	4.67587632441889	2.86729574302168	4.60656067113819	3.8631217490322	9.41271336824098	6.35747969211538	2.77220787818256	3.97700143357975	3.28469771575984	3.6967728361771	2.06737369368392	3.30774253221071	9.14667685790293	2.02768204638617	4.25919112126307	3.96558760306799	6.0999082615414	4.9101694788617	7.7189561186851	2.24278113603071	0.326132554422305	4.89896143431807	4.52447495578998	2.74911459154091	2.33079988065981	4.12577010917611	6.06423187135099	2.23253704806067	2.71885301781363	6.22893140866494	2.06057281645774	2.32995595625429	2.57716582568482	4.58217601116786	4.596819483686	6.36910297223524	5.74910219894071	5.65709203142425	2.51897593708297	4.58919300640126	4.39068556782444	3.05994099396186	5.55090712721749	5.04536127514245	5.21573489012237	2.2466126952366	2.84436837751992	3.05567149849808	2.59510259091592	1.08426840530353	6.2628658937204	3.63364742403028	2.26989521341147	3.54481177328557	3.20046417688736	1.27587478813114	5.40179734704308	3.49014650120622	3.18551867118463	3.25972247743565	4.07234337100581	3.6764976071932	6.08289819645713	4.92796422657545	8.43753362322748	2.20462560373648	3.25341978835431	4.97191366408462	4.15883141453892	7.12939018459611	3.59519331879485	7.01323556468005	6.4863354710461	5.66582052446402	4.69264813848695	9.18703603145654	4.06658694203491	5.08187048381941	4.17931915588484	3.15166288387794	8.4714435518008	7.40103735579418	1.2662192439229	3.27068426667688	7.4994209866974	4.45415219909458	6.18280530155378	2.95438394161747	5.42767321095672	3.9081528822874	4.66256555869466	2.99742881130142	4.83615793758282	2.65008555160765	5.33019911562724	2.7934123374608	3.70374414164404	3.42421977884261	3.71915714967202	4.12580564423896	3.38900132418281	5.08968711930985	6.72819943936354	5.54821311295892	2.35008503002747	11.1429622070641	7.99070304730647	7.85506218370189	0.603451211205737	3.83125301898697	6.45224206423931	5.10575810435549	4.82130816336992	2.31595510854701	5.60860760604077	9.01587914917958	3.07572668883618	2.70457011753878	6.82089885357504	5.99377601700043	7.72799190702927	9.17412623794188	5.40033093717962	3.53698288999175	1.36743313375116	3.25698918889459	4.02988130171417	6.38180092611609	3.43669755229929	4.30183929153848	1.03016442806454	4.73540736366325	7.50490477231672	3.59448644544701	5.31765825803795	0.834934053925613	2.61051676114033	4.89271838825031	4.33678538695913	4.80567371839214	2.99066937815316	5.77947563562814	3.97718648879554	8.53731509475849	2.03385887187476	6.78502867044583	3.53157858937567	6.05562170012516	8.14060229516349	5.44196246139822	3.89760153826308	3.31737107802196	2.4846957623606	4.43946755744524	2.15151043718335	3.90375076235289	7.85264123786834	3.16663463250205	2.37020223101312	5.19878172104751	6.94572005823309	5.38217093838511	5.98423797533495	5.4758562979636	1.16395272334554	9.35407347043527	7.35025589371905	5.46528330680036	3.56862438830732	1.40219552978164	6.45143994633631	2.48676430666039	8.00471485935246	5.7630484646915	3.33111601005179	5.48173873630954	2.73992952196325	5.09581726849304	3.69141356307941	3.27342383476525	4.19881864495005	7.96696392679765	3.56236699441467	3.8976760730598	3.83420049954518	4.39396939293473	3.31831177923824	5.29147242476447	2.08460585427594	2.72981877171748	5.14354688872587	4.99938988151107	5.60268402049101	1.17818877023401	5.94786108978027	1.74740673571877	2.70878052858985	2.19812384582235	4.29499488217214	4.43750873873668	4.12286815680835	5.77376192085553	3.06944938073981	0.433139572606678	5.9400464425577	7.3260339277173	4.57383075023903	5.11706206265916	6.31962010170911	6.79795716699298	4.90818795673816	5.72542870231658	1.15690784457397	3.98620339069055	3.00811089163088	0.699355736060903	4.33539750115321	5.20569004597936	4.4954719624828	4.1181620146749	5.57347238739475	8.98070711649725	6.12373074882628	5.37810164540596	5.4320079835602	4.46143884661612	3.95833880372151	8.7772040184563	3.13809113835152	5.26163047660442	4.1893430531778	4.16670419897016	4.39185912256758	4.62722568751765	2.20600018128026	6.74196981955752	2.84586936714461	3.3281922190959	5.70917150919634	2.43989489709021	5.24599376601075	4.70253011078171	6.3808445783425	2.84397580672766	7.64483472642894	5.90752788558981	3.36685960111525	4.15407844968049	2.39076644791513	4.87453338199118	5.15114849440911	4.66325010665045	2.05978719074279	2.15234374565803	1.96881698692045	2.99041887676371	3.83773338007658	5.68522955546245	4.36136973879819	4.4026055397311	4.08908453705472	6.96602663707192	4.54015253221611	4.30934719900048	1.48782691689263	3.02692856854022	3.93102395603904	4.17594369621402	1.80143474949917	6.45899546535072	3.93568226399706	7.52904630489601	3.23954682518721	4.00454723415277	5.03288943610591	3.03421254535021	6.96684687095948	3.84024769474074	5.11306909860218	0.586591057152934	4.44718904752355	2.89403971056846	4.84000341170818	1.23117247872945	5.88409381759985	2.76080237912536	6.74292916492592	0.592848607804172	3.06067864085686	7.20694499103431	5.50200942245877	3.51964883214568	4.94553185857465	2.52258761978774	7.60958802863342	2.95704835024636	6.01480561850889	4.23181561182339	5.64121277197369	7.88756182505148	2.51211510808952	4.32313584630876	2.0271257353271	2.97193784437405	4.38064495640051	2.59912351673121	5.05489535080225	2.61555778179358	3.34155230450072	4.80758521963372	5.96830806178401	1.15753207355773	4.30045836171219	7.89801119006676	6.22664550997406	3.78114460477369	4.50336527390474	2.63989222468038	3.71466534953022	7.21527962617331	2.98485198262185	5.04015467954597	1.1456904964478	4.17573136989987	3.31666869687721	0.483584669635989	2.61203962531574	0.324833985833258	3.76990500257767	4.91769716394782	5.94806043644187	3.08405405700443	1.35506758670335	8.61183889696995	5.23479252795065	2.80799780858604	5.08117428076192	6.1348330926034	1.86222244637104	5.09301077928916	1.73414684586268	4.95708253456788	5.57075071269582	5.80317665490821	5.37200519268146	4.02407850057427	5.13924477270978	4.9474454814428	0.776443118443496	4.06445349627586	6.13490043203833	2.81865630741452	2.80823552162259	3.33706009145567	0	3.35122152446455	4.95099696333398	3.92295040391583	3.2775865382635	2.62688180676922	0.223565638415493	5.37848977458166	6.09357665483656	7.09895848008817	3.74568158367237	7.01648183403849	0.821988442653947	5.22465541913968	1.31010159082718	4.17042344661337	6.67507068494425	3.4437393786178	3.51080878299242	5.17759972657278	1.0546943035118	4.89819625742917	4.42343093596947	5.14852051062016	2.2402590631318	7.15329766937015	5.74718516109903	3.89343405246973	3.74648583644761	5.42946900935717	5.01472350817708	6.53522404531803	4.37256978877769	3.43433078497708	0.862287522809562	7.04098445868328	4.30952110056782	0.191192201930088	0.867521393582817	4.65873247297756	7.71875067661217	5.30207736283374	4.78627224181605	3.12914071897664	2.80523053602986	7.4804784079739	4.38595072796575	1.17256880082896	2.74643918483344	5.36712080904879	3.94395601081265	3.89743793540218	7.23611180378468	3.25823322170033	4.89385532236385	4.13919687654071	4.39910135047806	7.00676702554245	1.24551635083329	5.94958699049108	5.82690765457754	4.65572905549394	2.66547213527902	6.01716429420977	2.53673901217149	6.36494566384677	3.62522956956713	2.76479835966717	1.5225785811317	3.55772989113141	1.79904004460027	5.17294308622267	6.65192752157778	0.963710188756649	3.58674433054682	2.72036274768652	4.17791221270147	6.22006561716845	5.03388635160582	8.26904998278771	6.49833209663216	8.94497554292549	7.33856792834568	9.73512695930215	5.72637975937862	6.08008349802164	3.40036058741891	4.96965382329197	5.81633090402983	5.52694956356716	4.07092594498551	5.54501510970088	2.84509136040258	5.07568194152176	6.74769486610907	5.53731346382538	4.95599251054982	4.3436878058895	2.40727932275664	5.68385446847536	3.45590792997336	4.87797830087243	3.14898842820973	3.96820413512325	3.85551735656245	6.39902527852822	3.82873210381165	5.42982047097543	4.66047060187105	3.80550812135682	5.41429589870758	3.50271757707323	6.29082542442422	2.26083261660511	4.84913858827291	2.205440685437	2.90659433180933	3.76174907419839	3.11714711341868	5.93308607152109	3.43407826421151	5.12785981788215	4.19069228645274	5.63872579959209	3.06257956364427	5.8275027654264	1.69814867588206	4.44679283910819	6.61369400590815	3.36530059939658	1.58378237453536	3.45955096392692	8.08979260887856	4.65686243228679	2.70952996206715	4.47352133259353	0.652294015661243	2.377370055437	0.583829829134578	1.83065610727306	4.46592942038106	4.90951055390976	6.01091765787507	5.75187446870868	1.96685974180011	7.20007957881248	0.384004369477212	1.01322569202374	7.64130324747585	3.88280638253728	1.60602949672481	0.655063535600628	5.85528237421659	3.27075556972817	1.11881552165474	5.04672590247228	8.38197764086839	4.35789187760767	7.12454733519862	5.19628874428977	2.24989067220336	2.98892822040263	8.17387148109015	4.49544509939279	1.79729194109912	0.244740103713961	7.8715726250099	2.86582203793532	6.343237602669	4.93783258459276	2.48340667089169	5.90596192251708	6.19800452861877	5.07082378847335	2.37955137612405	3.30863158085031	2.18030160885819	5.60911992079693	4.67421939126383	0.147498176972325	3.55705099541262	6.4820003860976	0.780759763413677	5.05363573900673	5.16387062916034	1.76069913924599	2.18219012683283	4.99127874990484	4.69300179585963	4.76838655262317	7.76218335338104	4.16930130178761	0.372429959502123	2.12828581133159	4.6720954645708	0.156581585557372	2.8498507802973	8.10629387399473	9.00129305569663	4.86942629274291	6.06800670000078
TCGA-V4-A9F1-01	938	0	6.01972659659108	8.07674078870181	9.0160992990493	5.36980146827889	5.61635710881366	9.74265739271327	8.2069586618333	4.18796327027283	1.96482222882275	6.8121246678497	3.74827551700191	7.9886551509808	4.77001657470624	6.20800955845134	6.70033428657421	5.66627343534698	4.40740646027611	5.02153791375256	8.18573871845335	4.89680706785705	1.88957400200788	5.61014577701246	3.03531651256519	7.25410740662416	5.3214562564592	5.9456702017588	7.01686621713518	4.97098292064943	0.821593407103658	2.87569849149243	9.57224622238441	2.8814087482708	7.11400151534678	3.66155351857619	3.0877712055739	6.7704603982807	5.79962329414769	7.61317727100054	5.46207457435589	1.85036979041183	2.23175955836658	6.01943038293513	7.21848477275688	4.40077562679777	2.91775233988421	2.25838384474543	4.29644712859133	5.07682628364118	7.94655133074023	5.08872591930416	6.91102280243987	10.6524802207586	3.46063773200346	0.219702710589024	8.01031829493899	3.86346474063525	3.7870844956671	4.78877444093732	3.53044660323849	4.21272262678202	8.52834275424342	5.68682264642309	6.25178384203272	9.23953790853129	2.6063891625105	4.80917723414593	4.68342136171124	6.56927507254942	3.56801142518319	2.53467894977245	2.32849527705164	1.09069967025094	3.90877832874894	2.51253562309029	3.81105994774008	4.27690083162656	6.91216720938427	4.26155187633115	4.20229389995731	3.46981305843691	3.50130665317305	4.73340423747417	4.46123386127128	2.31974104354822	3.46777768512002	3.99963206585098	3.35288618152234	6.57742746842722	1.59841475542525	5.76429519356132	3.70365777539502	9.70351811133735	4.97394367236434	5.73763728282669	3.90080113066137	5.62157396659908	7.65592922044585	4.82257159571376	8.53815827324428	6.13408598888166	9.85949440899194	3.12768213905093	6.23905313756606	2.74103395110848	8.40557122861437	2.87775583071986	2.76393565138549	6.15884857772407	8.05611418599044	2.99421185343837	3.79549787170086	5.4890794956198	5.01631490189046	5.74586010628972	5.55356417439511	2.76402549223435	5.15726163444432	2.73708792951873	3.15217254605932	2.18885758969262	8.92358480004154	6.45623349063274	4.00012803350348	5.31940297338742	4.43959454930762	2.96893989456864	0.64833768868093	9.41672871563828	10.5876518960864	6.28457446636579	6.74010994536396	2.89637532382743	3.06927699351238	7.34459418202376	7.90430043763587	4.7776427439266	4.49012660041029	4.58283837269714	0.969183725616434	5.30668038858933	0.966785928968687	1.65295404737671	7.88647515742325	10.531527672199	0.630521217952813	4.14161180872843	3.34394485972543	7.13265292349816	1.9424000235321	3.40878032628814	6.67457646477011	6.01808242115476	4.88891124917155	5.59830892339634	3.18282353230745	5.51616111160456	3.80483522013138	4.83371945188858	0.564857995232037	3.68551523628956	5.35493095770028	1.49394444937408	2.61515542085373	6.3133084422041	2.47055951073687	2.71209674835806	4.68451187980986	4.40579159333113	2.58909902325229	6.56819266560482	4.6324514494024	4.35366557300965	1.81263581388673	5.11996989745147	3.69743133896279	4.07175408997486	3.36073705336771	3.2796887978414	4.26652345906811	1.6445591303512	0.59198611259612	7.27056725177925	2.58027985628221	4.44677696204617	6.96251779041204	0.506800049094366	1.77226447383735	3.74130194343495	9.45623570876804	1.58496779059327	6.49505760763875	3.2584881710096	3.23145437435728	3.69194837778867	5.26728484018952	2.6341004377117	5.05871478377614	1.5049086483931	3.39996620305134	2.12647899218483	3.84881320089505	4.52215558402113	4.82618236491591	3.13228728758575	2.55484053396419	4.60049694105598	3.33284711298946	4.34980260609087	5.17972003482983	2.31290211850253	7.08235025932293	2.4709439118672	1.12028026836212	3.93564738025242	6.67462165764724	8.52657709366312	4.86758170474762	4.97567512078128	3.02477692119738	4.28052358885448	2.88441916029309	4.95355393541008	8.39408664454911	7.53080426705357	4.3362605331085	10.7407842413564	2.35514964248594	10.3384400147753	5.87204220250309	2.46101404270712	0.762295997367309	2.57463391088119	10.7455230725634	8.22087598977893	4.97974231043565	6.11224244229321	11.1547061060106	6.48856883266408	4.23997537068296	2.47486690536115	4.76957235009397	5.5025355588312	6.56344767782416	6.65352182349281	4.14706161520612	3.28537854367245	8.09097036952185	4.37009381837508	3.69975038916103	8.30045964299628	6.79909248815895	3.01596688989579	6.68903072718487	3.89451512931446	1.2991197868726	5.56723024957085	3.04840988460841	8.64909447162618	3.47833118385741	2.37719345224933	6.87503051214225	3.72358149588168	2.55159722461556	3.71051111582258	3.40788975254433	3.82453671834528	2.38368134739322	9.34495429246153	2.31686343489655	8.55934764356794	1.80979348777106	3.14820167364522	1.27159121196702	3.14714108872714	3.38925924265125	1.61145333584358	6.08418590199007	9.57155243434769	0.112462437083624	3.89070641277723	6.7819917378001	2.81930460305791	1.3259936464937	1.47016979990547	3.87810536922238	7.36692277498205	6.24145257877661	3.86390079717743	1.97051870411205	8.9602400440083	0.918703745079798	1.66178698902069	6.7561426350445	2.47215916349521	3.05790926212545	3.18897149608685	3.01052618135939	3.34142776880233	3.84025273106911	4.79295631666426	1.41883274197319	6.223810781918	2.38098815748103	8.09517493088625	1.78351742019188	2.57152246125272	3.11851538375234	7.60796422043726	1.13399548050492	5.88525318744043	2.07805847229727	2.9176952547081	0.895491322810949	1.63955216059061	1.36008385792921	6.11957032416065	2.37231778539719	5.5390924145826	6.8961446748181	2.70560640133886	3.64306768576546	1.94105108171977	8.05530846886102	9.13508719013645	4.1273790524806	2.92875366414677	7.09393301293203	2.73899648854546	4.0040222120696	4.16206982120258	7.52108843749828	2.79727429993099	6.21203445428882	6.29192323750353	1.51009401641162	3.67578658027037	3.81444788285685	3.72999970284895	3.82494296146229	2.52523150505277	6.84236291586483	0.115185230788725	3.15184193540814	3.09597824586203	6.97982643598121	1.12670133452641	5.74654441755927	4.55393611474815	7.00240774127963	3.48064513682355	0.409353568154915	3.99035043512347	6.85199009499343	5.28560418203088	3.17432747404042	3.82334176176314	5.58465739857297	1.86066886720752	6.46008871492927	6.17544036823424	3.60240580580048	3.33909974890587	3.06665582145927	5.53228578581013	0.931811475783452	6.70256335515626	4.99136492674157	4.39016758015657	4.26366469580875	1.74424248711408	6.05410046014013	5.05806750962623	3.59349241603701	7.37949880325173	2.86520322660915	2.05319615748171	6.60459444305388	5.51136746206283	3.8885016837843	3.14266797021789	1.90208747543685	1.82064708568506	3.8516940805581	5.93877413631197	4.86526955466192	6.49910506031549	1.07954878366598	3.21986951928344	3.9952212821634	2.76638504932681	2.2736776057079	4.19418241942962	3.03531950415257	9.16289555444875	4.08395537803489	3.30309188861316	3.48682633520578	3.15619434032728	0.823455900964096	1.6600569515559	1.02535557930371	8.35321917903134	2.27459862353507	1.1881204612299	2.3483191143332	4.07272666045332	4.80169723759418	7.59953203942902	0.844945588017202	0.142198537099105	5.55192508210336	1.00467899908409	1.81098182876626	3.46953697894731	4.71162485348068	5.40615023087242	3.51389747266621	2.42843803006988	6.02304239266586	1.27079204204407	2.69397663798953	2.83650689421681	2.0324750487736	4.89724575094935	2.75540827450298	5.69116311455487	6.72862121636933	1.11467618835875	4.4610209862372	2.36113697202735	1.82345956957434	3.7806544567588	4.62147462599363	5.73033426780443	2.18576983394076	4.02967108464075	2.1990415823931	2.60043223787997	1.63352606937669	3.65895634957237	3.0476886180519	3.22611990544104	3.35061124377657	2.45207983079519	1.64633503278463	5.98378347629698	3.04733037999885	2.40840943393205	3.30651861179998	3.15122855507358	3.77174510429712	1.99545195611412	2.19031965428747	8.49479599585628	1.16904757609311	2.9283195316788	4.59863675710154	2.64654102690696	6.50463389774546	2.95843476630267	7.64039679086602	7.25426617207563	5.4462271109802	0.410416005572523	10.5266557263825	3.09534773294705	5.20436259861245	2.78145875769704	0.992169261685443	8.14152935294685	2.39955311811175	1.43514530360853	0.193267358426382	7.90752163665874	4.19153106771406	4.89135259190592	3.2821826769347	3.90455153449081	3.89276015317559	2.41305947135354	3.76882585052143	5.98758691220377	0.284650934046463	2.33353822878822	3.50626552461262	1.14840247023802	1.42984677694375	3.76095328763557	4.81007955647764	2.23759920401882	5.24257887998473	6.82843356307862	5.39742820942994	0.896728633145782	10.591554136001	5.5429241362635	7.49780634045652	0.733494221014677	4.04135251213627	6.39914801735203	1.63749293409753	5.85530206137515	1.54373590019846	5.60678094926992	7.93776986323147	3.04466636956919	0.322285954286061	6.62958568437905	5.9342534617529	7.88941452419382	8.40242971362808	5.56159680733549	3.61379918674973	1.22006120467855	2.65546930042602	4.13122563698576	5.97002418832037	3.2549557295894	6.00801687698383	3.49915195128837	4.16972060516644	8.15790116740594	2.94147163472145	5.40482105563409	1.83309207856096	0.374341540489391	4.3279021717977	3.71879231523607	4.18567787285406	2.67671332892513	5.80030717339798	0.54386682859845	8.67975875904856	2.52678572307876	7.22484774281752	2.18720461876764	5.60170513222051	8.01039942545687	1.59426189291977	3.5104644833977	3.42898532513952	2.06567018820454	4.39765786379355	0.334394134954318	4.32722603035518	7.24974302740793	1.69775291722531	2.36590917711296	4.37464863403031	6.81155194865544	4.50818015289945	5.90560674729342	5.72568199716104	3.19434003753214	9.64054284549034	7.58153955659968	5.27879473443783	3.81425611236599	2.18541242125234	6.52332938114347	3.20670182446572	5.63999875311785	5.4568859682644	4.96333308439272	5.00093023833175	2.96273168486836	4.66054362023084	4.95086029618484	2.16692878097563	3.65643573261211	7.22995604754593	0.703941878738274	3.4860166657996	3.63871566471454	4.73146349697037	3.4846460148468	4.79948264569362	1.63640189183582	1.94492701903301	4.61167463854695	4.6915341649192	4.01856385350361	1.73749684092668	5.71122451365443	2.53337895053595	2.72306527421164	4.2016228841004	4.75234826291293	5.51621564750373	1.92889859853987	5.54056514093075	1.92116741907777	2.17644948166256	6.16949272929898	6.91615056806581	4.06770152367734	4.22297453438089	5.6539892125057	6.56229723032499	4.49738051950015	5.64496577253741	3.67866351418272	4.53952300685085	3.72210530561913	1.0651510906862	5.61622740859926	4.8242892510636	6.42165133064567	3.18291202166885	5.60719358417137	8.70587771104802	7.58356120396271	5.96340314348239	3.60641616936515	4.58851017059689	3.8101438395534	8.66050083648396	1.82784137605748	5.63818246976545	4.18885584938629	4.69127228976991	5.49628209731502	5.0335494245406	1.17922120824728	6.42093456298305	3.20342968241425	2.18618834139069	5.17255432021668	3.47549869024998	0.443057580325003	4.00446813346123	6.11143596999683	2.35803132199145	7.45415203455092	6.28093108128973	8.60835833001647	3.76896978411004	2.91899810507213	5.55916842483028	4.93629966096635	4.54194656738657	0.967750807514833	3.00828159975276	0.404194022384821	2.28303751739075	3.10063593402809	5.80568274572154	4.70457487587967	6.02753139998808	3.82694806483291	6.67223155521141	4.61598356415855	4.81839453503988	5.20510156726498	2.0062588811766	2.59050549323804	4.82157450961389	4.8117469041649	6.10761631856912	2.05781310984642	3.70317269963309	2.60516953682649	3.51872396105442	7.08870980908609	0.575924426374676	6.82761073318509	3.33530488029724	4.9776275024317	0.236886753214659	2.71441500376759	2.61797946413316	4.34385619624666	2.00870630993773	6.13824578790291	3.40308171450416	5.56865934611124	0.362537666472017	4.04210847979466	7.00484180113484	4.11916275328887	3.29006191511552	3.62871527975303	0.608183024440334	8.0119389212562	2.47229981894727	7.26153269571017	4.7552342416335	5.83004915943269	8.26776658459774	4.08851308033358	5.3367960962743	3.27890480405853	2.27534413375532	3.92855508986205	1.67108861755718	4.77308697196964	2.58844624685808	3.94771851548445	5.39858740219679	5.6335445522099	2.01071826335807	4.22603603147069	4.193056525484	1.74900643434954	3.36943786677442	3.9509153377542	2.42052363292664	0.472572511061106	6.78471074044318	2.57972057470459	4.26921571664034	2.9271737877688	2.77326530099964	2.10971558921195	2.47307694657502	2.33669271236472	0.241212093257428	3.53355338137497	4.77298935650869	5.31939719248635	1.50355583736763	1.29025157681434	9.3963380505885	5.38001595802256	0.980697011859192	2.87643089798318	4.55700441684805	2.32837664678052	4.97449673217074	1.5436502905495	5.45343263483428	6.03329260244387	5.68755988869829	4.30572032517607	5.13682464160612	4.96232783591389	6.67044664482186	0.134988052361659	3.93281804740828	3.56406837660786	1.38054716100148	2.37123655502395	2.31679480903269	0	4.07067526232122	4.55319582516742	3.9115276517273	1.51424903497868	2.08474190008318	0	5.39428261445139	5.43145782251685	5.7581568425644	3.4220315207122	6.79041366501649	1.6614349448998	4.68693355083811	1.39970048627074	2.70380703073627	6.18894622388195	1.88979202951817	4.31243719346748	4.59327727145203	2.41291183613198	4.16460367750781	4.10701071489531	5.84340252981602	3.82783832815422	6.8820181537362	5.41226666905298	1.97802754958041	4.89482649219271	5.41205389846411	4.28092291772599	8.12988367132371	1.84084145741585	4.14481157838207	0.256430888446543	8.50426722255725	3.15581479351901	0.174632936467083	0.712202116397979	3.56933310625742	7.94157586181824	5.2928395294793	3.27079204204406	1.5329358013662	1.79733676944993	7.77264382386135	3.66833247161341	1.31541783782195	2.70034960237489	4.81295509198533	3.8317688323649	0	7.18440626682798	1.37952281996966	4.35432379619807	5.69797726790398	4.63054060131706	7.03863920000735	0.616883295600125	3.58722575574469	5.65877331020209	3.87373643628069	1.60229913765941	6.70166548804741	2.96633005105556	5.35856610904311	5.36438683094705	3.88844615705317	4.28445194677294	5.08955323389095	1.26439230442034	4.66595777659092	5.63870639847848	1.03222429589573	3.64574661242191	1.02963098093003	5.28922583814017	5.66047373945469	5.63633866309802	8.73114182324541	1.6197726417349	4.9099813824026	5.36595913402788	9.131668189229	5.78140063302187	6.37678230098549	1.174054171292	3.99826501807306	5.56025425774141	6.13987137010083	3.74525884867386	6.54259004813689	0.86213617588423	4.30648755208015	6.70660514418715	5.56201829291561	5.69218250617075	1.26603329475164	1.23550282738771	5.84657680632737	2.99693281828928	4.17710614760056	2.83897172863202	3.90599777206799	2.68331580205573	6.48780499077697	5.42695339332713	6.15876457713102	4.5551179474644	5.38418937111628	4.33576263810725	4.42974851199573	6.34710239219223	3.3949245574761	4.39246992819365	2.44294269987883	1.91922717974752	4.89837815672042	3.81064052258793	6.04953841834724	3.73772569418399	4.82849500252973	3.97240316704019	5.10166352146553	2.44999180795528	5.02125584356784	0.7910664677112	4.77498941797334	7.60094021059908	3.8796891046265	0.977723344384467	3.76871894937236	7.55498477109177	3.72267585576241	4.81556262078866	1.15011315185365	0.376777460763407	3.31933338425183	0.369406178156408	4.58565182401968	1.44137511402971	4.55786036426551	5.69437543975923	5.57681566566187	3.74488549111057	6.80796536204449	1.12881666254082	4.87511310471134	8.88922467564242	3.46433499732143	3.45996400601785	1.74946433012529	4.26797767746975	3.67345918578105	0.674714095268089	3.17150805145018	8.57136129968627	4.01091139365515	5.77059306946877	5.24407950222096	1.48869700533407	5.03910241383745	7.83529755803628	4.57453933774814	0.198993572842433	0.0486006224290816	5.01391554322366	4.52260318622929	2.73006972058645	2.06096114706179	4.6606474368484	6.50064958705557	3.87320194090395	4.58280646588645	3.19478962735441	2.79038963130314	1.52336975118442	5.77156553086793	2.65931014082128	0.752100645885427	7.30896421421377	9.25868756846718	2.458015771434	2.16325461278179	3.24550463780333	1.84173969331519	2.10317028955695	0.573245182261912	4.07076369302816	1.80581825204423	7.90338841387382	2.96127122328539	0.860037269836765	1.27879659253622	3.79259406141857	0.168552955374718	0.680194350884281	5.34809216614453	4.32146708017078	0.383898675192007	1.04034329566902
TCGA-VD-A8K8-01	1377	1	6.51645189338443	7.6666848813432	7.7677514513304	4.98559742642665	6.22953831963306	8.79434437968961	10.9136531338194	3.67939339444685	2.18754796947291	6.63741911646354	4.05301312556282	8.37434659757346	4.69743356312501	5.69299426620371	6.93536545093014	2.77850717916156	4.502450906161	4.89629413338069	8.03746349212036	3.4891382769222	4.31332495110777	5.57106848081832	2.99406609128444	7.40248343580686	5.25573335840978	6.47013188403944	6.79613308075597	5.61626652576496	1.41250677753134	3.66163446231572	9.23373302691707	3.3415454731068	7.16762487549141	3.02461400435351	1.89194367252425	6.63764690430902	5.9211606575491	8.21860682514275	5.31901162635598	3.08169923368628	2.35743968115854	6.30436172682838	5.9889211784961	3.6105016424929	2.94782902347825	2.58758893935641	4.35668190274123	4.40592566751454	7.52132325862252	4.88836140160618	7.04177083983315	10.9326200377062	4.3693429384373	0.127624709365575	7.9071424441341	4.51019924073414	4.06556628024723	4.87662450007547	3.26666107697993	1.23083812673609	7.90973170885473	4.90058282867474	6.31545990081951	9.64676047535156	1.95739572928316	7.21567180241453	6.5104454938969	6.68242581806206	3.173649236435	2.59149870974027	3.09569357032353	2.48712228532054	4.65083175314117	2.72304539063093	3.14025726122638	5.19434003753214	6.80701224129044	3.88002622068855	4.91746087633958	3.18445613695959	3.05815316564664	5.37664427536952	4.63556170956439	0.923353140498816	5.30897058296309	2.60374050993975	2.48716474274855	5.62015911004979	2.74601280087922	5.82205834819229	4.10571997711885	9.00057330099865	4.94284476259539	5.61300292146277	4.37318533332342	4.33336147322077	7.56890159561654	3.96796076535838	8.01647069097205	5.92398369554129	9.05274083782879	2.08111597875026	5.49118898318043	6.07463387571746	8.17855032709626	1.96863011775091	4.71628198946847	6.09066757836239	7.86225114087895	2.20877506154393	4.32445420508842	5.46364076504843	5.56373838720918	6.86507749193107	4.94849525778771	1.91362933876278	5.68176886051728	3.56392199506191	2.91698484217884	2.60014888942908	8.821197107463	6.49430535586485	4.82338456502173	5.38945185962987	4.23010692274097	4.41102076975022	0.704149551006874	8.95128850385806	12.4244983119677	8.95476513200562	6.23656207271737	2.50800592406181	2.96806014630506	7.04255241519656	7.75465772132207	5.77426627787257	5.23124729781596	3.92989891181547	1.50773781909045	5.11639179033427	1.53254188750682	1.81687982225145	7.47010568408202	11.1709452972208	1.18433933419649	3.82949442242141	3.62500741321491	6.74102197444391	2.05855929129938	2.86495590498631	4.05633034091541	6.84841011939057	5.67133555427486	5.99312883295518	2.70928534141992	5.76157463449681	2.11750588430685	4.92903063720062	0.539879420168073	4.38389364457012	4.32709665794077	1.71380665179001	2.0408952353976	5.87622837869907	3.33893308369638	4.99263838298662	4.31019904373583	3.72303424696587	5.39664176849749	6.42347967981775	4.32256562521161	3.6895977339605	3.20231741120844	5.17366034848163	3.23558753130955	3.15293751288954	3.83805824935909	3.57075071269582	3.12498596644477	1.56062447754168	0.8800130119257	7.18479899207826	2.18750584689286	2.87149258942481	6.53869195392496	1.55244003084115	1.64560114132878	4.16842141085192	9.44789962670528	1.55424256331156	6.89143619965899	3.25978573901999	3.51091635976725	3.12287958414237	5.25181110407989	2.31555840531458	3.48110903276389	2.11126372786792	3.22407192546356	1.31462518661009	4.52191446160904	2.92495403513972	5.19309280747589	3.24147931216981	2.6095895060061	4.41935416078955	3.29302242368151	4.22001800801205	3.1886863967803	2.37298273396772	7.33622535750326	6.84998425215808	0.915798896311027	3.24717012756968	6.37544072286257	7.87975415750035	5.19440032190358	5.05237241787404	3.42000856734477	3.06212395748023	2.05042229044086	5.18629572287758	8.74470671331487	7.4061454677701	5.79179480037734	12.7040359009137	2.01762585797455	13.6085366791244	5.99205483618176	1.59128637978323	2.78598946599568	0.853347146711712	12.8765192487361	8.11272462916961	4.96277156390925	7.58489862999563	12.4929179431857	6.15361748981899	4.83666846638338	2.98527781548656	4.84857887653262	6.12742424712376	6.31476449021622	6.77920718135888	4.39864041264985	3.28721473244713	8.12043488962733	4.2328357113248	3.95591628028003	8.43073938946725	7.35787129751462	3.13552190055084	6.79226972416655	3.92213599009289	1.66792072912844	5.49851799672232	2.16695769457339	8.93199973451535	3.25615063038525	5.16985887640423	6.96642585274211	2.75206432628951	2.08930831005445	2.93380205385113	4.50123084699731	4.39086506597218	4.16063788011434	9.10051701103772	2.93547709775897	8.71209120289311	1.82603670373713	2.49940124531853	4.36922845772258	2.92400598385626	3.41259728209494	2.24149060030121	5.38328438119665	10.5710965515237	0.0666395799872982	4.11058374034162	6.62441838715734	2.46456711799015	2.43148256087145	1.75668088594095	4.48879519158432	7.15661605427676	6.52927264946322	4.27930264944673	3.94018742739712	5.86085903526112	0.451016197985654	3.76172673858478	6.84481496264445	3.41078638249791	7.1851212246139	4.83706323224147	3.48954935788174	4.87817503128992	4.68014485280754	5.49631917231606	0.819273084350094	7.63561873326445	1.26094699986939	7.8808948624591	1.14642583231456	3.8187953546718	7.79661722033322	8.09875167139961	5.10765481414793	7.32072925835827	1.5611379199954	1.79541994454541	0.844447923374451	1.81708045651176	2.75528007553055	5.48680220616118	3.27474903836461	4.73141679151787	6.83336197665075	4.17597163156073	3.33349472173466	6.34733080732359	8.56618269494712	11.7224784055011	5.52078554819722	1.91563868257686	6.70334299309317	5.01789296475087	6.35431533221112	2.99332220337377	6.33761316106253	2.90346869992514	6.40621708275641	6.94157820918867	0.939703585132936	3.38060783371519	3.33845222722264	3.7699959530197	4.63647729863387	1.19640938385215	6.35986057988813	0.284625469944644	5.0529175156128	3.76829338310557	6.82810347165265	0.593252982003362	4.96709342677209	3.68305748521827	4.50521577845383	3.32422231890004	0.767902047776409	3.15866001379049	8.82412883292766	5.05594353731208	1.66875907084092	3.26997418302878	5.37390986311777	3.04171031028408	5.68391592934726	6.20631032807949	3.91252149189813	2.86990890391992	2.60649766066921	5.49486102333127	4.95960928018206	6.19996654611118	5.19407207651095	2.7808870616749	4.22134505684568	0.672725119826271	5.88546967245173	4.32852127100184	3.36485338030268	7.85544534589176	3.0201414158568	2.39458849727757	6.37759456157217	7.44342680063801	3.5486807524312	3.11673353507419	4.75366657254433	2.6819167442038	4.3675255319934	5.86022115335913	3.23530812736941	6.45864874420372	4.35405504036912	3.52840878774421	3.54962728144937	4.98875875078965	2.03608936769541	4.01895101954758	3.02304540981354	9.02802068903034	5.99697890132812	3.49592919788899	3.73227245614572	1.85359890137768	3.86494184459717	2.02627244984581	3.08596267708979	8.9546063730738	1.65481999442488	4.93726669923526	3.65833832006678	6.18371397706041	4.86088385952806	7.71162086164425	2.91696803248487	0.801659310654127	4.85529259163621	4.72948479415218	2.93130068275179	2.63288983658389	3.06950196935276	6.3720651109517	2.00840334247037	2.07594193567895	5.58546645427181	0.982750935182831	0.281039548403091	2.36836998177624	5.78149453363426	5.25317355002638	7.2526238065502	6.61252795896341	5.70692252997351	5.31594438827216	3.40630427473168	2.19389125351114	1.94726405354015	4.94954146948459	4.84366633583032	4.70158176948819	2.56903993618205	3.41002517517367	2.80270442989081	2.61908475720087	1.42939957719188	5.46933314108347	2.62331556464064	0.352535042517473	2.30211722039407	0.729867355694433	1.11913568849855	6.55900547938336	1.53191738845523	2.71140922343842	1.6392766244338	4.12379529831051	3.9772158022954	2.21449755705522	5.32146166832514	9.39456151476426	3.30074021680236	2.98685723696846	4.46238349842685	2.55498734881565	8.18652630850696	3.91207401312128	7.46501697416857	7.03551504372616	5.91804818246352	4.43337412248791	9.99637038496297	4.20146762803393	4.84175579284584	3.83514695148338	2.82062666462735	9.47509542418474	6.71452853293165	0.873360361175917	3.22214209203016	6.48392312912454	3.85905217154269	6.67967291512791	3.45970963852776	0.546769336541594	2.32733785627184	4.92198847112654	3.44308848770555	4.05730642875087	3.08980692775155	7.1294417046718	3.64169745787915	4.54320137530623	3.82452042550868	3.13747106274633	3.84932077315361	1.93926946294078	5.24590860635555	6.76244715370102	6.51368591310779	2.6670153450023	10.3811124577073	8.85070505190447	6.99708348629316	0.477086452748629	3.81938002440771	6.15901232443522	4.11862468303429	3.99060911657472	1.94708260281893	4.90676315191773	6.89329667635804	2.57073055770572	4.00567843874144	7.12905835122489	5.5619642396921	7.3544697921574	8.36155827270905	5.57521883085239	3.5256968188981	3.88579202115492	3.47300756791617	2.09860449817569	5.67329607092807	3.5674566150017	4.02667348606705	2.23644118557764	4.32515971641367	7.52444220188481	1.75425685317893	5.61402248647531	0.949837820489268	3.26931118266879	4.67101420549883	3.80729721310178	6.47137331410865	2.77302660945852	6.50501898511788	2.26566642473335	8.58665479595749	2.43722880441845	6.31896319745876	3.48789790121009	5.25468247039422	8.02076164360212	3.76454892161244	3.18098499892676	3.90798662740025	2.40420530575056	4.5024986432399	0.913807541456232	4.20998043790358	7.59316998598336	3.13398726339429	2.27698046055884	3.11312587344394	6.52451319385808	4.6035444539564	5.39469316441874	4.87714251082932	1.03371054275038	9.42308270571307	7.48649396232696	4.91785180397501	3.36597116820822	2.3534870319926	6.00984697628033	3.37775553619441	8.46755338389546	5.45127574312243	4.80194654154101	5.6325956933731	0.599542227211318	4.37886739791889	3.89432401040502	3.24527340008038	3.35860317032519	7.52419613202587	3.77290017769291	3.26974459081203	3.12324057505486	4.23199066887181	2.705174633137	4.58765842110857	1.96032450347299	3.14225347448206	5.61956179185716	4.49558068892821	6.0933807999562	1.6921343441274	5.56213463789854	1.58110294244485	3.41244146981368	2.64721502578873	3.93604707856957	5.75510549294409	4.08357591153449	5.31809951676675	2.72194809142863	0.226852392797667	6.09589362530205	7.0788232858561	4.17509340476952	5.04908529801544	5.83603065598035	6.32351941125503	4.34337584101879	5.32159948366978	3.03455732874458	3.97645895677953	2.82356901215617	0.265700565880409	4.38967556043898	4.63430226075036	5.80419453709699	3.61953039353937	5.03837998990783	9.28287227994635	4.64565439790008	5.5934126369962	4.95848126038349	4.48152563664758	3.89392422808233	8.83120620410193	2.1622303422008	5.26544289726391	3.86997008235441	3.85573560916441	5.30638620233414	4.87045990965423	3.26640441947992	6.52928983083046	3.88032407165551	2.96804834632818	5.21491006754094	2.34961099043941	5.04622998245891	3.27863619266991	5.78648867845966	2.75838420118173	7.25409323028775	5.74325455069526	5.99618805686358	3.21749456566878	2.70761048426328	5.1148796237134	5.374625335829	4.0886826756806	0.320398258140862	2.20683573716633	3.30398424513504	3.24755859193531	1.37131964812483	5.59899398421732	4.90197900489723	4.987537799661	3.47204839742508	6.30682764145855	4.36508848865008	4.41107773312197	2.00089707735329	3.43464543980321	3.52647451259882	3.37542414507708	1.90294954549718	5.95053303536234	0.560085704419002	8.67744693065099	1.34321905142482	3.42872463225653	5.62937993617469	3.35019255166388	6.73619760552402	3.45110162773446	5.16516749307723	1.58696309278291	3.153307277177	3.07892846297253	5.01701682281647	1.22992010424876	5.77399316130279	3.78176361159302	5.7340267184367	0.525421156729894	3.09798423102632	5.59642742709807	5.61219323907912	3.58856233890386	4.05372391723329	3.30402061737508	7.72351146288073	2.47550310009612	6.84210138631964	4.96100370681032	5.69515116006817	7.50151239271649	0.583340673493705	5.16943400083675	4.43499644314628	1.59524823026565	3.79957952105246	5.98111079863246	4.38326951789959	2.63717016059937	3.17900139909924	5.06340112171865	5.28328952895702	0.149019850436504	3.61135063985811	7.63363100571473	3.55517440562601	3.59135628215981	2.14096903970871	2.92076510058937	3.02528239586217	6.72529944755294	3.45535115815701	4.52848255414018	0.868266932129736	2.12656225068558	3.72719838196007	0.790258914257762	1.31636415789983	0.076662303306966	3.38350122965554	3.93569169189137	5.53272464699446	2.89512440646315	0.340944240684844	8.86392234882697	5.16168778675803	0.601161835916728	1.91402561260947	5.85832421622124	2.03879716144339	5.0485226207807	1.03408961489921	3.56193217326347	4.00152484388656	5.76716852170981	4.72937384994832	4.27982264047694	4.94020998369293	6.51818921578359	0.078646926236939	3.24422399753526	5.56284777112194	1.06762632726551	1.94318807493058	4.71707372356754	0.0191459339020352	4.16406941782379	4.40994346738355	4.51430155992194	2.71676245874844	3.38308630654544	0	5.15036754814246	5.40779664130922	5.2349561147365	3.54780762052632	7.30505943182692	0.962745638031702	4.58914026151027	1.13310381538975	3.93883622607007	5.99595840480234	0.887755459715145	4.73857924748228	4.42053831943687	1.59879347162007	3.88283180999092	3.27088934686715	5.6476115382823	3.77297299867721	6.44710736738027	5.34536656733455	3.30509063177992	3.90579950567362	5.56521787022627	5.14237994343245	8.94712025104331	1.84045719115515	3.49702341637012	0.0805902405036628	8.69307011871901	2.45031494466282	1.21030157688451	0.962347938494064	2.08787624144119	7.93891853791778	4.90412663134185	2.1095160210612	1.22981553683772	3.98692602650188	7.21424819869527	3.59347926923277	0.452292842886882	1.91482166001176	4.89972668887975	5.05812120762508	0.94291020460376	6.47581447897299	1.27590219451042	5.03456613214465	5.04148919379332	4.2641918544604	7.05050496244388	1.02950589259178	5.00902328204401	5.98608663375256	4.20322700241319	3.44665602602299	6.33453770673948	1.60874774944523	5.70207403144091	3.98411536131308	3.038220007039	3.39289067710159	2.94343434651445	1.76179927488696	4.06183494085946	6.07335218102934	0.334793872191768	1.7773835227487	3.28300639264957	3.59345058488037	6.21497959762421	3.06495301919989	8.22872106482841	3.17915128708533	9.02245992061766	8.92806706460443	9.42047713869371	4.07384764766381	5.53764054551347	2.54308429781639	5.08159059433269	5.72028147540573	6.14216425328189	4.3720926307186	6.8977377791499	3.22149447648604	4.92019038302342	6.66218983048732	5.44143733225709	5.55713740692454	2.57498768777954	0.242828929549654	5.36063396647378	4.40395549754782	4.58301595431589	3.0374022544139	4.2512782648888	4.13184050196186	6.02538299998825	4.23579138238684	2.86040308645969	3.94086584173329	3.79332472438687	1.15200749365821	4.16114680125589	5.92931262335809	3.71386514563458	4.29314752909665	0.87777541967657	1.87365612696546	3.6038055395752	1.3072927014475	6.09469591894559	3.38451943537308	4.49918448698616	4.23402913314889	6.25271292235127	3.11013068275789	4.52191069375157	0.82554435775123	4.65156436691041	6.8561092527171	2.63311450345298	1.10974166140378	3.24077973332413	7.56566114528874	5.13203840474582	2.17010067894181	2.2980051429591	0.194898844078642	2.81670578014151	0.645611101148709	0.957522771099776	1.96676858240527	5.14246490342664	5.46702770429362	4.45296370452422	1.45974740313437	4.61729789504125	0.227449427304589	0.0805462952679348	8.48739389479372	1.91198756760655	3.15337278693089	0.436430413634416	6.3319409176792	4.19581135968067	0.0442773700032101	6.00025988711902	8.98820323477461	3.21367404820521	7.4186698105305	5.27763630180837	1.17618296488686	1.03167326235619	7.54127863518723	2.45000342523492	0.453761664410935	0.0722744126860652	7.38369565355573	3.41989588065716	1.14022960749269	1.55512555717154	3.3666259001895	6.32140592513365	6.71039594750601	4.50665271538924	1.80431175018104	2.68155608601251	0.664466274307588	5.94656782264629	5.35029744827468	0.24057921130518	5.57494797997905	6.50236672592998	0.226463398642525	3.09941404923243	4.50741283037696	2.05388983406262	0.761466301080381	0.804957397727483	4.2221940371291	3.28112402480239	5.67565703405991	4.30078706529831	1.23234517110538	8.02114710966402	2.0429430003926	6.11396214725006	0.595611643760682	6.50581885667656	0.15408710418625	1.45564574535704	0
TCGA-VD-A8KM-01	4	0	5.70385236897099	7.42068366066846	8.29166341124776	4.6126255586842	6.13913035144565	8.41431949532375	10.9918775158405	2.4222760655639	2.55255979433645	6.36378591412648	4.48622202243253	7.74314466039764	5.2404089792368	5.94914292426622	6.74078053173537	2.98968182372408	3.42417300877935	4.53485285009249	7.85476243632177	5.49537378185813	3.80993298035383	5.54967163476374	3.01093430267015	7.03638134568295	3.29678614286144	1.69019268368448	7.36512034225376	5.1175545891384	1.06157023168881	4.69222073329932	8.74352843199203	3.54191993654767	6.50386786566561	3.76670540019505	3.34209913803354	6.75363127637621	6.59473051709464	7.16837327006823	5.34365476496857	2.83561347747846	2.22494044254633	6.49180292172966	5.91129994006459	3.12240949820932	2.56728282793444	1.26485646062319	3.71584506031577	4.10037303519115	7.84753409290304	4.83086527751172	6.27915423191396	9.34509139036971	3.81769487889167	0.481047894902915	8.08514471175224	5.17542559703709	3.55099913876386	5.16606825591836	2.99850405161128	0.79994752595314	8.68624663253658	4.67845676030433	6.15530742871589	8.90845657233107	2.52558783315308	7.58698086125546	5.71603444912341	5.85212896353538	3.99316801645263	2.84494237523676	2.87573917957797	1.74251505390067	3.2171249147049	3.06101940492484	2.3726030794649	4.94665320325887	7.17134895983139	4.50562357458374	4.94017473932575	3.41955183526169	3.2279452686495	5.38021895773354	5.27750724033871	2.45484180124138	5.84380450068375	4.89765477779652	1.41895360491236	4.96609633470322	1.97367114933538	5.56263838585042	4.16949774014923	8.90351043196335	3.01403725794137	5.78024998549763	2.04420384593839	4.83701427098901	7.47876072266041	5.75181878097942	7.689610173179	5.71515316816778	8.64422366953064	3.3849890492257	5.73357669376629	6.13656997841923	7.86149576677762	3.56586765581769	5.4107895024857	4.84261585030354	6.74585311636182	1.7509318784051	2.90217142835172	5.51900683321227	2.80108993498016	6.76769584349255	5.27019588806392	1.69913804212327	4.56971345790087	4.52011859055663	2.71683970520817	3.79020694113991	8.04525838450588	6.62764097917385	7.35006755700463	4.93715556755116	4.135268074561	3.5872317575387	0.216729502062812	8.04831848162793	12.2294638516884	9.30741281393911	5.82561163893989	3.85137826486737	3.4339649358208	6.42645095099962	7.80596050193524	7.08102212801954	4.9671630728863	4.12125831708824	3.61964659324423	5.60525696657598	0.81670012853986	2.9097917256341	7.54989784625474	10.3445810894396	1.55572831483235	3.4147302175975	4.0890862324352	6.3139011930097	4.15547562565098	2.28077552034697	7.08177634136153	6.65703299105137	6.60887014204147	6.77833343982553	3.29215094751041	3.83957266766577	1.86971035216066	5.14849488585828	0.561467600401511	4.23307892426482	3.47274509411492	2.11662126476272	2.064296206451	5.30502932596945	5.03336176829579	5.52334522189249	5.17289789555588	3.17734091768828	4.98580187106993	4.6073640502238	3.13645604207224	4.06116443431217	4.37960987288903	5.08927695002078	2.9458383960925	5.53999812235591	3.85654255803958	4.5429402274857	3.71091550971642	2.6242469118461	1.39620005059757	4.7846055333605	3.85290872684309	5.58761942053706	6.52705109402743	0.479341398152991	2.93014462292384	4.12124671110476	7.98708718225764	2.78544906780815	6.56126319666966	3.86714527652205	3.54754360374173	3.02558697757471	5.53753494319789	1.05817724195412	6.25402839540055	2.00455208791762	1.81923858059121	2.21001847945693	3.55320074120582	4.77896495176227	4.95929025876947	4.36372897955933	4.02161119855413	3.536558998427	3.24071715903782	3.66906079093483	3.91065879863037	1.5791994611845	6.40049813879536	7.42485660126516	0.342308624376296	3.62521670881647	5.91100362139575	6.7574686845246	4.3046950175032	4.96507361119775	2.4378400085113	3.38786113853295	1.17330144207774	4.37097888021444	8.23582469115111	6.83482875608127	2.57427059996624	13.0329915395465	4.99979891036492	13.6030884792314	6.12101457182605	2.00958545168709	3.69924400541857	4.67683155602301	12.6575942325666	7.70908243362969	6.03543366377134	7.91206898178927	12.3584657702499	6.31652483447753	4.49324446559421	3.13212883028725	5.57153210853141	5.63503054088579	3.2732996930369	6.44445604003379	3.402874677584	2.76702059333066	8.18612216505486	2.87176599316173	4.98349027808089	9.65756319565679	7.10608863783159	4.92413695045223	6.84686058729235	4.78022032155864	1.69793524649766	6.57236523226817	3.59709251871678	8.36579269171854	4.56417449394202	6.22869961515126	8.56479846147763	3.52648828439365	3.30789652366764	3.52654462218539	4.2343150702834	4.51456920541294	3.19266604195239	8.51677869682194	4.4624849315236	9.76987800056139	1.56333339133715	2.47542813087857	5.00822063488513	4.37717165302994	2.68434164939932	3.10685883465905	5.78554453613826	11.4954923093416	0.18464363640279	5.16944081586625	4.98986471482532	3.86068972236926	3.93760992907058	1.90204578665697	5.33654297819524	6.49166473218085	5.66776073297577	6.03742703095829	4.53513288886685	8.25289388049484	1.37856544587242	4.11239404879075	6.11766948779336	4.30769590903901	7.9873606622959	5.6673432064562	3.97538348010937	3.3007321645639	6.80834900857389	6.30988120661727	3.13884133082145	8.39285446908666	3.42102019656333	7.72736164228215	0.676367526744319	2.81700532429651	8.23587398288253	6.34862778164897	6.03433700616317	7.76927189210683	3.04065470821	3.32178049963505	1.25082760277354	0.329579444610059	4.02641853554947	5.55230113454242	4.58447911691115	5.93225846038837	7.38406794401105	4.988265221854	5.44755671624936	6.12438934897475	7.9350542275056	11.8596702753296	7.40411716914228	1.35825727488946	6.26594634779315	6.95409508549019	7.20981107065858	2.30228512198935	6.61974048515891	4.19935432802421	4.57349329181438	7.27790108343469	1.72356773527968	4.27355318743718	4.71122781815169	3.91489263233379	5.74886961676275	2.40307244075865	5.91919037003352	0.201601117893243	4.59283492902239	5.06998995524114	6.48957536765844	1.77475459530367	5.55824497695231	3.82363932004933	4.40577798104218	2.68562265334533	0.0791324983710533	4.25977640057968	9.30784082749608	4.70272014746254	0.132750534670805	4.42749421208456	4.87005099178338	3.63862647472198	4.42998412245384	5.09174806419123	3.16613342987307	3.93893217771324	0.452668700877048	5.72576705499199	5.91884916794857	6.28825556160892	3.72557321397325	5.29504779692598	3.42354119556517	0.176303621694228	6.25596443597873	4.36646770051888	6.14731768992525	7.0843874739324	4.75424135070712	4.14307663104328	5.72720410114933	7.41641332063923	3.70694932087801	3.45081112483601	5.86283668674193	1.85516927999257	4.57619861386652	5.5215903898947	4.3832446301756	5.67728722633027	5.8495109416185	4.65185248762796	3.65549151137008	6.64937015131332	2.53600464377145	3.40058806782991	3.00376286697339	8.63260012806505	7.46077941690479	4.07180556516097	2.62233886524161	2.47964240530476	5.00982324398375	1.7482070214823	4.60534853985275	9.85732277084463	3.11833580266789	5.77442337556301	4.61689108028423	7.22626767519604	6.91618282066155	6.79298545968466	3.97703624775981	0.377469621226195	6.39326739942629	5.73130518108619	4.3135346521683	1.38540232106386	2.55395662856856	5.61865331208248	2.72351837077035	2.82839700282468	4.93470378502502	2.73530857329959	0.469391833710931	4.11359465986767	5.85046615887911	4.38544760393141	7.80756165059733	4.02758845816687	5.59739619458214	2.91507549910224	5.93036668288265	3.95833323509726	1.9501018147871	7.04861438134698	4.56179290507537	5.4635845319914	4.00411122755127	3.19253806657749	4.26466703327524	3.03874747941073	1.30619106579472	7.56304980215238	1.84448407913121	1.23673200170771	4.9003292284788	1.1902760320161	3.1039655374997	4.78455685286034	2.30572193006879	4.16899977700412	1.84937682541177	5.55245423329473	3.15230999416959	3.1710569125958	5.38234285195453	8.94800125462506	4.03857226197821	2.59035793699027	4.55489393407126	3.3274590151872	7.99961955173456	2.78661601586329	5.89197637366468	6.26200987893877	5.51666730203777	5.2195697081821	9.7318830993657	5.4293685760236	5.14006694699348	5.59477335599248	4.62478639216184	9.92751206102978	6.76350851224596	1.03030429281795	4.27558445706878	8.06719555008902	4.24569720619928	5.68722029445138	2.35087682395864	0.846139443711491	5.07293369728959	5.09607247847091	1.79571375988801	7.07638058563534	3.80881851487634	5.88379992025327	1.93457235893929	5.45833770675322	5.24700959151198	4.13952106571691	4.89983542553916	2.54435827311995	6.41942225771424	8.04262409313853	3.47948280379963	3.58265715671609	8.88351634906682	9.80732304072118	6.90931949098226	0.206788361305031	3.60459088505932	5.85055216992586	4.96150988984618	3.68581683590768	3.563895156834	4.00900580872044	7.64028904802791	4.00331528812168	4.27289660640072	6.43249730351073	5.13420574044466	7.91489215409532	8.41279549502916	5.13134624361362	3.27757433886646	1.13721298817771	4.70160949140341	5.07034295480551	5.62602145399164	3.41091809437349	5.66878402752815	0.591623316356338	5.06696918132474	8.67094157358985	3.81799053523918	4.67556586493816	0.461649564766461	4.03749028829056	4.33986781382457	3.52502272907088	5.02501328632266	5.21525030574566	4.73614753452421	2.83860027515686	8.93605485462025	2.76982716136682	5.4717574659843	4.37237476513707	4.13918868900224	7.05561432565552	6.14441576812392	4.5801949405127	3.48274504538257	3.53317583662689	4.41208845887899	0.758614540491104	5.63610196578907	8.01967022728148	4.79441326689724	5.08319804751233	5.58555328358584	6.37424033943239	4.32889963818653	4.50044707072305	0.816685139402185	6.5542404140994	9.41393314731402	7.48539703907449	4.89131175845153	2.97644282596818	3.08767023497098	6.40723682777196	1.66604847517874	8.78262741648822	4.48203121277505	2.58241919339173	7.13617190025517	3.14778811384839	4.47277953028063	4.58650475865224	4.7452459387859	5.48307505742103	8.00644782927422	5.66513435221169	5.0906802797229	5.51086162317539	4.31423754513572	4.34304248281642	4.12193710468135	0.633975077098955	4.63812424371722	4.56542962341539	5.98491284961738	6.18944506041248	2.81365027833555	5.73893668167614	1.59209579502791	1.29843544301882	1.89381378324216	3.94064036543798	3.90709832873798	4.69813344785225	4.01030184447076	4.44669757411501	2.33966276097803	4.71134512290121	6.32551090362323	3.3237247180241	5.10772134212886	4.86445905445111	5.28756205443628	3.61819988558238	4.51989725089727	0.735765985153419	4.35277758950263	4.06124221522382	1.96614802878467	4.88698513379569	6.06757698286779	6.02314932007835	3.39908999977206	5.19932841245427	9.24637483190629	8.40691884057242	5.10996434217696	4.82649916788617	4.47827098967351	5.36718617355027	10.4308089996634	3.06389048511366	4.22750543283268	3.31098540779017	4.92909125348526	4.26796944027826	4.34406861005406	4.08901248154253	5.72349030214343	3.19453703594751	5.23340531757226	4.55127975312493	1.97983183082164	5.38022727110603	0.810804524116164	5.16218344484027	4.12673998489943	7.11171054661778	5.1118630434293	3.44931533616449	2.22846624514015	2.13633774874164	4.72750282918078	4.4874908513321	3.49663491043898	0.0881432254984361	2.19236115467258	1.03789173197538	4.70556216873469	4.89894112513067	4.64468175216271	4.51197714336459	4.33537749097801	5.01574018666389	5.44533737738127	4.27971865726346	4.04958807865281	3.9257839473517	3.11398047750282	3.71551453101809	2.60487739412326	2.47950634419162	5.59462259325665	0.628742338414306	8.98285414545202	4.13061215712439	2.90135504442825	4.51725490313125	4.24520204358952	6.62973531425332	5.03428923948727	4.96950463761314	0.0848955075878493	5.43655031768311	2.75826778098725	5.36365574964336	1.38682032533875	6.26260679378176	2.08654567464559	5.18785047164516	0	4.8293325522224	6.30667382746818	5.56205615950427	2.56861441757842	5.05790293879405	3.92388698212629	7.82459794212553	2.72226140957407	5.57860335315822	7.77339112049866	5.81939024379948	7.72849333572236	4.984570667204	3.57194493947189	2.67994979269442	0.608941018571356	5.28796276351361	2.7601694131181	3.24687958448184	3.63007924386198	4.8708425794071	4.88084565258564	5.37630705537139	1.0215735350726	5.13153845245083	9.01018651806438	3.67560030101108	4.99858005020115	5.05045424532071	3.0204330385627	3.53669326495085	6.59059558256086	2.20009657219935	3.51523053131046	2.53754805072899	3.96080544584129	4.00027679055723	3.75052825848046	2.31676353540438	0.144153033714142	4.6736174771906	3.67335289465987	4.94892083988638	3.19304153917759	0.75607929569284	7.87644880063663	5.08904045646287	3.98302915693162	3.26918100015461	4.94421283586443	2.5760850306472	4.61880011654748	0.900071756942423	2.74106998840038	5.95417560058361	5.01175771178826	5.54531326401684	2.87625505215854	3.85986124266856	4.75668440814342	0.0383929563479942	3.18024192613783	5.86340725062164	1.84421128166114	3.26755826977909	4.02077242027758	0	3.55994449634594	4.58419706820952	3.28443003280623	4.46153445282294	3.24313787279268	0.108984814634555	5.06742575565326	4.50129136485322	7.55327601595173	4.3395935009654	8.40688483618919	0.344371306071357	2.54539290559124	2.72932283450484	4.56973958061154	4.89644430305127	0.752333960353256	4.57959109834508	5.2739831606837	1.34311953876361	5.15232824927941	5.53721498311426	5.39829734923431	5.56268844573489	6.20957501478456	4.74968657390142	2.92475607709628	4.10467045411925	5.31678112690372	5.104044736169	7.21687193695854	1.79290822939352	4.48365263872448	0.0776652433750608	7.68380731863448	5.39551631319522	0.359577280390655	0.200905429938178	4.62812499474314	8.10480734615923	4.39211405714499	2.23782127573837	2.50500827904464	1.88017848508268	8.59182562659729	2.84858949204898	1.06557162229817	0.91465100606869	3.9095705558895	0.0726491944624775	2.58892590561137	6.62162876217692	1.52986941027536	6.99978921587387	4.70774453557895	2.68979473621716	6.44181609505508	0.793720959473243	3.56087999912721	6.05984692335543	4.11702922158127	1.76431685242563	3.84127272875706	1.56133933512835	6.23413090413414	4.02804042074162	3.18714189459042	5.73486810477852	3.97874385946913	2.53669500536079	2.45459705653455	5.54559035324788	1.73169026846372	3.09779685183961	2.97422899508502	2.21617545658645	6.15591333152463	6.49496035853845	7.74571936025561	5.03388150746046	8.45443049783695	8.78603792823201	9.81722319950079	5.80101298207721	5.74676850866471	2.56460693283569	6.56919075240011	5.60194635204038	5.27825355434714	4.08346698791504	5.33212680071942	6.30972808159474	3.8574694939451	6.29187904640404	5.53897388608584	6.76592453960286	1.18810463210038	1.33341171121642	4.3310487756317	5.44013231239529	5.4356405942382	2.99961565091572	3.85216068163285	4.07978171910771	5.06878687502522	5.33277308613902	6.99364039960317	3.96661965173081	2.56683341585786	4.15619676781066	4.74876176316675	4.35368674241597	4.13200754850979	3.63293123745639	0.123786281417639	2.72147831469886	4.3091878314593	5.59826276462143	5.83565809072449	2.98464877031166	3.78757350906363	3.81403354459766	5.64386167200546	1.40076142070834	6.51725458812776	0.937063208724754	3.87242396031855	7.71409849268008	3.17272895790737	1.54163972555305	2.04613095265825	7.01930494080457	3.90724737806169	2.75799503096317	3.57748683680623	0.0493699439149841	1.60267018525438	0.204928849146686	5.09324366458679	3.89563901704352	4.45065041281643	4.50280921393032	6.80452472315258	0.795644197135616	5.30087197431989	0.0730180089211706	7.48109627438996	9.03991701091947	1.93575542284095	4.99231343885969	1.14790058911071	5.28030940506578	2.4731208586836	0.0214830392090594	5.47679058764312	6.08529398683238	3.24656891825537	6.40191933843636	6.37377852124609	2.51513438023398	5.25069975821463	7.80134881229423	4.84649732762403	1.19926715562014	0.260424134136211	6.08461771628027	2.94506527972384	3.51681067987364	2.59119420880138	1.07347202543936	6.84768253510503	7.27981112841868	5.91422629240532	2.37680934898642	5.79533733716473	1.49730833941197	5.74985066051002	3.70530116876184	0.0192586846026937	7.88515518495321	4.62612018990865	0.0701139117306798	1.92550767947804	3.68144476742785	0.851888292864032	0.093464863198163	1.2918834655749	3.88947256905235	0.905792113467584	6.18167883764069	5.33542680126616	2.68197204914513	0.525325832813965	2.7263726199274	0.131475091393948	0.469063145083439	1.75682560936013	8.77225188255207	0.319094746792864	0.179696136490685
[truncated: 899,345 more chars]
