# Supplementary material for: The construction of a hypoxia-based signature identified CA12 as a risk gene affecting uveal melanoma cell malignant phenotypes and immune checkpoint expression
Source: Front Oncol. 2022 Sep 26;12:1008770. doi: 10.3389/fonc.2022.1008770 (PMC9548707; doi:10.3389/fonc.2022.1008770)
Supplement: Supplementary file 1 [file DataSheet_1.zip › Figure 5/geneCoef.txt]

Gene	Coef	Sig
RNF208	-0.457880638	down
SLC44A3	-0.331299381	down
PDE4B	-0.07027719	down
MYH14	-0.062533729	down
MANEAL	-0.003344828	down
S100A13	0.055255584	up
MMP9	0.110261515	up
MGLL	0.165371048	up
ARX	0.211797932	up
CA12	0.457206128	up
