# Supplementary material for: The construction of a hypoxia-based signature identified CA12 as a risk gene affecting uveal melanoma cell malignant phenotypes and immune checkpoint expression
Source: Front Oncol. 2022 Sep 26;12:1008770. doi: 10.3389/fonc.2022.1008770 (PMC9548707; doi:10.3389/fonc.2022.1008770)
Supplement: Supplementary file 1 [file DataSheet_1.zip › Figure 5/trainRisk.txt]

id	futime	fustat	S100A13	RNF208	CA12	SLC44A3	MGLL	MANEAL	MMP9	MYH14	PDE4B	ARX	Risk	RiskScore
TCGA-WC-A87Y-01	3.6	1	7.205141263	3.184438998	2.299720592	3.397403222	3.355747015	1.791837821	1.81392194	4.941880049	2.222324201	0.564584302	High	1.536480496
TCGA-WC-A87W-01	4.665753425	0	5.349944462	5.002054827	1.010825661	5.149315466	3.877719714	3.143309983	0.057119127	6.091691161	3.707937751	2.466456414	Low	0.317126008
TCGA-VD-A8KE-01	2.249315068	0	5.1464418	3.431485369	0.699498419	4.960905043	2.187064278	2.586426094	0.778286808	6.086461306	2.200898213	0.685125373	Low	0.411147017
TCGA-WC-A885-01	1.879452055	0	5.813949432	3.813778113	0.234289898	5.753019071	0.947215644	2.990770293	1.751278606	6.065913688	2.04856229	0	Low	0.23535683
TCGA-WC-AA9E-01	2.295890411	0	5.81200552	4.194191089	0.330046511	4.45386389	3.581886283	3.17740981	1.66772049	5.480570499	4.556365035	1.3703942	Low	0.409578918
TCGA-VD-A8K9-01	3.901369863	0	6.487158149	3.643837723	0.355415065	6.38594814	2.497461638	2.703722218	1.601530609	5.658139489	4.890612063	0.01822465	Low	0.250608698
TCGA-VD-AA8M-01	0.016438356	0	5.938245089	3.583357813	0.321931096	5.397789958	2.568111901	2.694568002	1.471457501	5.912967156	1.865947708	0.128175512	Low	0.357489966
TCGA-VD-AA8S-01	1.169863014	0	5.49854927	4.394957199	1.279481993	6.261791989	3.035429133	4.347408414	1.940038547	7.080263256	4.325319488	0.376755127	Low	0.251813166
TCGA-VD-A8KG-01	0.052054795	0	6.415472891	3.635377129	0.147604065	7.112635502	2.938658228	3.501725745	1.751020175	6.198789774	4.878319741	0.888831293	Low	0.227794152
TCGA-VD-A8KN-01	0.18630137	0	6.721230461	1.500665934	0.646002892	4.723688518	5.143558725	1.617563203	2.672529665	5.551123145	2.195432331	2.813249463	High	2.154779913
TCGA-VD-A8KO-01	2.178082192	0	4.566294594	3.743192873	0.042415897	6.567258547	1.568194612	3.673395864	1.318968113	5.349630663	4.924516097	5.662936064	Low	0.2997427
TCGA-VD-AA8T-01	0.134246575	0	6.861668831	3.079209638	0.259732268	5.070448151	4.162272887	1.740810586	0.471764527	5.708895991	1.300354537	5.152165568	High	1.014406304
TCGA-WC-AA9A-01	1.24109589	1	6.734376339	2.038206484	0.667705505	3.195633904	3.646979415	0.796948626	0.885647688	2.654953544	0.259851558	5.65216092	High	3.234079117
TCGA-VD-A8KB-01	3.709589041	0	5.44526089	5.048345186	0.06215934	5.473340464	2.525880448	3.523647261	1.050007771	6.51260458	3.146056907	0	Low	0.156033946
TCGA-WC-A881-01	2.917808219	0	6.033851561	5.043435502	0.36680562	3.972107187	4.028637219	1.984015074	1.257497672	4.520720186	2.95012851	0.023096502	Low	0.346680543
TCGA-VD-AA8P-01	0.235616438	0	6.364562452	2.293484671	1.27212952	3.032580486	5.432440344	0.84194181	0.770936932	4.999138634	0.909802898	0.021619897	High	2.009558805
TCGA-V4-A9EK-01	2.816438356	0	5.843784907	3.695764478	0.481563377	5.460267484	3.845185924	3.731422222	2.76241643	5.321114546	4.506986505	0.028684365	Low	0.398172851
TCGA-WC-A882-01	3.046575342	0	5.636733942	5.713842056	0.267837789	3.935927369	2.828751395	2.077674034	3.022370832	5.739136839	0.808537777	0.07113575	Low	0.263205657
TCGA-VD-AA8O-01	1.660273973	1	7.168071351	1.826916957	6.679194347	2.905574257	3.893792237	1.334938913	0.906941762	0.671612678	0.729478203	0.049172629	High	12.21475649
TCGA-VD-AA8Q-01	1.742465753	1	5.443347725	3.868793423	0.35949497	2.497736513	3.312417443	1.58313104	1.15608073	4.378370121	0.96805786	0	Low	0.73276375
TCGA-V3-A9ZX-01	1.287671233	0	6.591676126	1.84869324	3.233854017	3.723075762	3.957141055	1.266219244	1.163952723	3.33111601	1.310101591	1.966859742	High	3.988074788
TCGA-V4-A9F1-01	2.569863014	0	7.254107407	1.584967791	1.126701335	3.339099749	4.865269555	1.435145304	3.194340038	4.963333084	1.399700486	3.744885491	High	4.071696059
TCGA-VD-A8K8-01	3.77260274	1	7.402483436	1.554242563	0.593252982	2.869908904	3.235308127	0.873360361	1.033710543	4.801946542	1.133103815	1.459747403	High	2.242829022
TCGA-VD-A8KM-01	0.010958904	0	7.036381346	2.785449068	1.774754595	3.938932178	4.38324463	1.030304293	6.554240414	2.582419193	2.729322835	0.795644197	High	2.405306043
TCGA-VD-AA8N-01	0.120547945	0	6.474501914	1.626483994	2.695507935	2.374227122	3.962991295	0.546380466	1.295905186	3.194814049	0.668295342	1.365177397	High	4.989835123
TCGA-V3-A9ZY-01	1.257534247	0	6.16500947	3.627180737	0.053108597	5.284085066	3.225220473	2.37116991	0.538984262	5.819688363	2.197391438	0.070620979	Low	0.340919888
TCGA-YZ-A983-01	2.18630137	0	5.516921276	3.255936799	0.235461531	5.886922722	2.554913452	3.156224926	0.821693237	5.447478032	3.822634305	3.270716256	Low	0.424656623
TCGA-V4-A9EJ-01	2.043835616	0	6.316888988	3.571572457	0.318392163	6.649436548	2.532742847	3.271238903	1.084095568	5.690600075	2.720025369	0.017166992	Low	0.255946197
TCGA-WC-A888-01	1.575342466	1	7.371473483	1.88820084	3.950657837	2.791325243	3.135760089	1.30356451	5.048505183	3.590270258	1.436697019	0.920025395	High	6.516206874
TCGA-YZ-A984-01	3.824657534	1	5.436581964	2.202200792	2.615376274	3.475141967	2.350600778	0.834845893	1.966476981	5.488745714	1.705484316	0.170464661	High	1.779782866
TCGA-V4-A9EC-01	2.035616438	0	4.87395933	4.460101005	0.046791665	5.537622221	1.544393886	2.447963159	1.022680289	6.081126548	2.894549082	0.082437649	Low	0.169328285
TCGA-VD-AA8R-01	0.016438356	0	5.58784201	4.06091205	0.124023615	5.245388415	3.350047679	2.114541604	0.198955239	5.446567898	2.421245924	0	Low	0.282529221
TCGA-VD-A8KJ-01	3.150684932	0	5.891808244	3.322772113	0.395141899	5.229445261	2.342933574	3.243320398	2.036923861	5.503667709	4.812698956	0.039210422	Low	0.365076949
TCGA-V4-A9EE-01	1.090410959	1	7.322138172	2.169896147	1.956184928	3.493607629	5.236225867	1.503121245	5.231817915	5.102603546	1.564311337	6.00336679	High	6.055053889
TCGA-V4-A9EZ-01	1.64109589	0	4.75474376	4.435360564	0.182020239	4.078053005	2.735919622	1.755623837	1.704552855	5.30090235	1.080945492	0.267712207	Low	0.350198424
TCGA-VD-A8KA-01	3.22739726	0	5.635364648	4.054885803	0.340806752	5.511602448	2.027370298	2.161531075	2.011771843	6.065818283	2.912888953	1.201477665	Low	0.293950978
TCGA-VD-A8KL-01	1.747945205	0	6.517671593	2.373071018	0.525110303	4.755140753	3.966843872	3.410329164	1.096491937	5.516522649	0.735723881	4.483796434	High	1.462471494
TCGA-VD-A8KI-01	3.049315068	1	7.102630839	1.863451657	3.975419251	4.956095694	3.391823937	1.324801389	1.686277298	6.097396104	2.442008725	4.059205566	High	3.790330678
TCGA-V4-A9F7-01	3.44109589	0	5.297644114	3.197446641	0.285057588	6.022960528	1.642806449	3.009180174	0.587345019	5.685380393	4.597727215	0.018869985	Low	0.244745146
TCGA-WC-A87T-01	7.123287671	0	5.654336432	4.103840858	0.035978516	6.0620768	1.59638753	2.868435496	0.31340155	5.761665048	3.068965682	0.040056147	Low	0.174405399
TCGA-YZ-A985-01	3.243835616	0	6.165596842	2.370804561	0.162341149	4.916581738	1.907503707	1.974540325	1.206565086	5.517697415	0.667260697	0.427874307	Low	0.625387819
TCGA-V4-A9ED-01	2.953424658	0	6.840312158	2.874204228	1.631255647	5.152715609	4.212111713	0.873713131	1.89534722	6.002443523	1.798008198	1.626433062	High	1.138660016
TCGA-V4-A9EV-01	3.476712329	1	6.863905008	1.938976765	1.201069845	1.931750369	3.636401892	0.987742006	3.671395286	4.236228547	2.086758974	3.605404251	High	4.270935802
TCGA-V4-A9E8-01	2.21369863	1	6.649458536	3.246317023	0.555353044	1.566296908	8.32060562	2.494495744	6.404265026	5.548702327	0.733232064	0.618349368	High	3.652489833
TCGA-V4-A9F3-01	2.391780822	1	6.060105332	1.43116668	2.619003269	3.641055799	4.832460179	1.542280836	4.292844314	5.035242073	2.247091723	1.925420706	High	4.645982706
TCGA-WC-A87U-01	4.331506849	1	5.558660709	4.032525829	0.281667512	5.856658333	2.493320949	2.507000971	1.151827002	5.686674481	2.345229442	0	Low	0.245826903
TCGA-V4-A9F2-01	2.010958904	0	6.169276645	5.032044845	0.444962466	4.647108971	3.59233145	3.091310212	1.915328146	5.185101397	2.890718084	0.086741055	Low	0.296879967
TCGA-WC-A880-01	3.446575342	0	5.862546361	2.110034106	0.571038243	7.156203443	2.366761426	3.763927793	0.376794349	6.488205845	4.159460463	0.275118524	Low	0.349315421
TCGA-V4-A9EM-01	2.646575342	0	6.060317864	3.507275811	0.764010625	3.895219237	2.229662055	3.927691694	1.778440314	4.851656106	1.232967681	0.022971839	Low	0.623912616
TCGA-V4-A9F4-01	1.736986301	0	5.395082342	4.280896942	0.28228844	6.045342489	3.22060175	3.600826359	0.840839444	6.12938359	5.177660316	0.022991136	Low	0.191172451
TCGA-YZ-A980-01	5.101369863	0	6.516741986	5.030576655	2.23301801	3.416295251	4.439502132	4.046171474	3.130154636	5.282678875	3.380449498	0.24800976	High	0.789609924
TCGA-VD-A8KK-01	0.175342466	0	6.714722215	1.916511039	0.712960381	2.670447438	3.939921424	0.716143679	2.030181735	3.991292357	0.560284038	3.692306671	High	3.222092932
TCGA-V4-A9E7-01	1.136986301	1	6.241728851	1.937162066	6.37688247	3.250564323	4.288926226	0.965990799	0.746253251	3.051248884	0.495217766	2.204422466	High	10.94679698
TCGA-V4-A9EQ-01	1.246575342	1	6.950265433	2.476026738	1.091372843	2.037768061	4.659386872	0.665807873	2.942517696	3.855200383	0.550778547	3.545526105	High	3.942576979
TCGA-WC-A883-01	0.660273973	1	7.149755247	2.340006447	5.053543646	2.412180209	4.567770547	0.809883275	5.406370337	4.513600649	1.213346037	5.499237436	High	15.62831662
TCGA-VD-A8K7-01	3.997260274	0	5.527039361	4.15942817	0.027408419	6.651223943	2.312194943	2.931144073	0.489213257	5.91649838	4.08511953	0.099334461	Low	0.154408581
TCGA-V4-A9EX-01	2	1	6.943713907	2.192034734	3.321629426	2.456058066	5.560972905	1.13661993	4.898940158	4.669267762	0.975378087	3.024245202	High	8.358047046
TCGA-V4-A9EY-01	2.293150685	0	5.970037077	2.894010792	0.38851866	3.407350712	2.799917032	0.921091993	1.682743624	5.94034273	1.663748563	0.172416339	High	0.798078166
TCGA-V4-A9EW-01	3.317808219	0	5.656217472	3.639357207	0.31697045	6.881172708	4.157151261	2.384182739	1.701897657	5.779174869	3.659662019	0.302345375	Low	0.281730738
TCGA-V4-A9EL-01	2.690410959	0	7.129549891	1.641555277	0.439497185	2.834140213	5.246476116	0.464390156	3.237645242	3.558432959	1.401490668	0.244092932	High	2.834181221
TCGA-V4-A9ES-01	4.139726027	0	4.631123495	2.859495527	0.357821545	4.494299115	2.441512163	0.760747248	0.815659037	3.302461632	1.648556098	5.223972724	High	1.008350901
TCGA-V4-A9E9-01	3.41369863	0	5.499928461	4.653711835	0.186498656	5.225989775	1.330544059	2.530880782	0.28805552	6.19025019	1.952866184	0.054451468	Low	0.177635696
TCGA-V4-A9EO-01	2.117808219	0	6.324517751	2.485791062	0.819154934	6.72368415	2.555081126	1.72395735	0.613068502	5.349326704	2.379154866	6.295415574	High	0.874847759
TCGA-V4-A9EA-01	3.693150685	0	6.172482115	4.332241041	0.0855952	4.368171875	1.560416604	3.449915237	0.541491447	6.662454759	1.419704994	0.081904145	Low	0.263360286
TCGA-V4-A9F8-01	1.635616438	0	6.501695973	3.520478824	0.800409668	5.234181308	5.017070734	1.240322268	2.073974775	6.025031453	0.924956049	6.004468133	High	1.280976111
TCGA-V4-A9EH-01	1.835616438	0	5.616742905	4.600245367	0.266372064	3.262330469	4.905215135	3.16960116	2.36108053	5.769255228	0.845049598	0	Low	0.570112578
TCGA-WC-A884-01	0.032876712	0	6.985044962	3.823659699	1.842466006	6.041186681	3.067161468	3.404498125	3.247001918	5.902496434	2.338864502	0.221643386	Low	0.549942972
TCGA-YZ-A982-01	1.356164384	0	5.453024964	6.041764927	0.265575998	3.60016031	3.643082698	3.005394059	3.843128623	5.712009394	3.394511398	0.040075722	Low	0.252388234
TCGA-VD-A8KH-01	3.17260274	0	5.810993393	3.787796018	0.55694857	5.417625378	1.134705262	1.48983422	2.300581213	5.769059471	0.433098006	3.338804757	Low	0.477249954
TCGA-V4-A9EF-01	3.191780822	0	6.521588663	1.592785187	0.453291787	3.428295713	3.237694185	1.206574463	1.828032365	4.777314501	0.738399151	1.765917858	High	1.949648856
TCGA-V4-A9E5-01	6.846575342	0	5.820871035	4.272392776	0.150339226	6.335846228	1.537778128	2.801521044	1.376437091	5.717749618	3.115168614	1.918529352	Low	0.210923192
TCGA-VD-A8KF-01	0.109589041	1	6.694688006	1.14368663	0.862344343	3.573070297	3.543064	1.016149689	0.741218962	4.812536218	1.270682622	3.138703576	High	2.756333233
TCGA-V4-A9ET-01	3.731506849	0	6.067859389	5.295898209	0.057379094	5.66093489	2.743339387	4.270493809	0.550024441	6.869514882	3.824206753	0.063829065	Low	0.134801703
TCGA-V4-A9F0-01	2.589041096	1	6.657429644	2.685227929	4.201879255	2.777533548	5.565789076	1.107438807	2.727968362	3.988346579	1.460160127	2.751188825	High	6.766075217
TCGA-V4-A9EI-01	1.065753425	1	6.837880186	1.054211537	6.774126826	3.785792201	5.082530586	1.67588321	4.838734994	4.705625753	0.902742217	1.807035845	High	19.92705871
TCGA-V4-A9EU-01	1.942465753	0	6.865863154	2.625229336	1.03847411	3.282129733	3.706656527	0.892717106	4.396080007	4.298568877	1.059514491	1.265250846	High	1.99428747
TCGA-V4-A9F5-01	0.556164384	0	6.729327077	3.088441675	1.11260206	2.579320162	4.252515574	1.151559469	2.46521623	3.078819188	0.129214808	3.381218574	High	2.617469385
TCGA-WC-A88A-01	0.224657534	1	6.480236682	0.627090644	6.675794765	3.864636839	5.139186642	0.513407769	5.670725355	0.774397862	0.993031572	3.236603131	High	33.14527266
TCGA-VD-A8KD-01	0.312328767	1	7.124640382	1.780654877	3.054938404	3.045475997	4.144980392	1.120810424	5.937623346	3.091064739	1.768463836	4.544715967	High	8.884720521
TCGA-RZ-AB0B-01	0.408219178	1	7.773658813	2.156487874	1.635685215	2.028333281	6.468180557	0.768233709	0.968736271	4.224611434	1.011811909	5.14552625	High	6.883334976
