# Supplementary material for: The construction of a hypoxia-based signature identified CA12 as a risk gene affecting uveal melanoma cell malignant phenotypes and immune checkpoint expression
Source: Front Oncol. 2022 Sep 26;12:1008770. doi: 10.3389/fonc.2022.1008770 (PMC9548707; doi:10.3389/fonc.2022.1008770)
Supplement: Supplementary file 1 [file DataSheet_1.zip › Figure 5/uniCox.txt]

id	HR	HR.95L	HR.95H	pvalue
ECM1	1.56001476622272	1.26311642807281	1.92669972200904	3.65095054292059e-05
HTR2B	1.38426371447735	1.18961167092677	1.61076599872784	2.60424088621437e-05
CHAC1	1.59952035581899	1.29005071968502	1.98322851159216	1.8569714533714e-05
DLL4	2.15133095528321	1.52404390737191	3.03680547310527	1.32628445929882e-05
TCIRG1	3.21391799934683	1.88414021163933	5.48221880872569	1.82788851871808e-05
FABP3	2.05464372084115	1.39160261191008	3.03359650482226	0.000292115014054575
WARS	1.58608460769198	1.28095093563021	1.96390377865625	2.32413657342781e-05
CADM1	1.45037681579081	1.1688936318803	1.79964442478793	0.000731334268912732
ZNF467	1.61750064070719	1.180026224464	2.21716116849571	0.00280054737130695
ARMC9	2.0444942919365	1.46765391692248	2.84805352376661	2.35306573411846e-05
ITGA5	2.94147274363472	1.82763217936018	4.73413742615046	8.84967253043182e-06
PTP4A3	1.7798590730848	1.35057640534925	2.34558985888923	4.23788136440852e-05
RAB31	2.11701916184324	1.49199226180033	3.00388295995817	2.65488557166601e-05
AIFM2	3.90158758149991	2.06333813989163	7.37755259877753	2.80913969100369e-05
TNFRSF1A	3.89120946736544	1.80283766486227	8.39871021890996	0.000537409757980246
MYEOV	1.55568756642826	1.27076185294746	1.9044983123518	1.85675508824716e-05
SDC2	1.55247430604032	1.21061143620209	1.99087535343013	0.000528174480476059
CALHM2	2.93905761172728	1.76040011591733	4.90687291312227	3.74665121345317e-05
HM13	3.52121182145923	1.97439198019807	6.27987391355814	2.00336453880762e-05
SEL1L3	1.62515460417549	1.2616668845825	2.09336356509568	0.000170321131630216
CARD11	1.99098748738106	1.46002392815889	2.71504534854209	1.35304305237708e-05
ALG1	3.72966942938201	1.80040297659049	7.72628918821809	0.000396551409426443
RELT	2.90279985882857	1.61541676008652	5.21614435891073	0.00036551421510277
S100A13	5.16586818535467	2.53933716109977	10.5091180947795	5.84615827321069e-06
GEM	1.6423188732807	1.2878065978066	2.09442263001905	6.36942902343808e-05
VGF	1.48674590704657	1.24708572361255	1.77246307151734	9.77891654652679e-06
MGST2	3.34034129921163	1.85954660769588	6.00032284699993	5.44446769543883e-05
TGFBI	1.93955079037401	1.36518976512052	2.75555630766711	0.00021781710046816
CTF1	0.363633605556903	0.238784659208625	0.553760025993903	2.42673310042302e-06
ISG20	2.32618891653021	1.66056340711468	3.25862586890925	9.15904120799092e-07
TAGLN2	4.30680106332342	2.12943122519302	8.7105585658736	4.83885901886235e-05
ADCY1	1.38868064148204	1.12335942836276	1.71666687912842	0.00240348123803912
SHC1	3.29453246469293	1.77812103873197	6.10416497217531	0.000151164132577119
ISM1	1.72686593947255	1.34916986946235	2.2102968947111	1.43666189255555e-05
MAP1A	1.41087235644538	1.1279352698633	1.76478283760289	0.00257661181184766
KDELR3	3.71827584988982	2.14862990560875	6.43460060747725	2.68839094901997e-06
COTL1	2.81969574577188	1.66092042242015	4.78691452727098	0.000123595759495343
BAX	3.02345861870814	1.52837519914029	5.98105885530104	0.00147929750730335
ADCK5	3.34207755462263	1.88346702981355	5.93027762329244	3.72763099422468e-05
FIBCD1	1.50943983261797	1.16092099015873	1.96258714211228	0.00211233406500222
GPC4	2.14405762616512	1.41571339947782	3.2471142153577	0.000316378806818462
IDH2	4.08126114240127	2.22047616582376	7.5014056754332	5.93678864222367e-06
NQO1	1.98365526270084	1.46311440823592	2.68939201137731	1.0310247740896e-05
PANX2	1.74603604663849	1.29369251174001	2.35654287900342	0.000269347733219212
PAPSS2	2.79313131908528	1.72442339249435	4.52416883209303	2.98737597364714e-05
CDH24	2.75107911598449	1.68432506007493	4.49345347985817	5.28358931328817e-05
KCTD17	2.53426181462086	1.60986930498915	3.98944369281496	5.9018778692629e-05
CLPB	2.63399509110462	1.44218654950014	4.8107022925487	0.00162480530326465
HTRA1	1.6396297884219	1.25828029166493	2.13655563143505	0.000251277964388585
SULF2	1.96855989974948	1.43769105294007	2.69545259461473	2.39877090350192e-05
PFKP	1.96304197015739	1.37067907501835	2.81140483343835	0.000232799020341339
S100A6	3.08873362459712	1.93880227586918	4.9207056967374	2.07032593866278e-06
DENND3	2.17752571974785	1.47541566671291	3.21375078707636	8.91503695558551e-05
ZNF835	0.138036274211444	0.0516227980172824	0.369100740951665	7.94352090554151e-05
DDRGK1	4.64091189278697	2.14241618503937	10.0531649018586	9.9450408224135e-05
ABI3	1.7795630364952	1.29185027224813	2.45140220108401	0.000420350554352629
SAP30	2.39556232759931	1.46097075663282	3.92801761387705	0.000535201564656994
ECE1	1.91559037361544	1.24991394341385	2.93579129893199	0.00284495839535214
SFXN5	2.01708150685635	1.36782856088545	2.974508590951	0.000399425838731088
ARC	2.13200611486599	1.57712254528691	2.88211596962433	8.56291807868383e-07
SPARC	2.53394504067863	1.50617113683163	4.26304641761144	0.000459895544311802
DUSP14	3.43260391712824	1.81470924401537	6.49292424708909	0.000149190272467768
DERL1	2.15374002392376	1.41327117586565	3.28216988350443	0.000358086176344103
RPL32	0.34760833016492	0.19839871312876	0.609033946312067	0.000221582192469656
SLCO3A1	2.78672182145688	1.69438718308581	4.58326089084365	5.40871838798466e-05
HCP5	1.42619942217249	1.19214820917529	1.70620127275303	0.000103743134418471
TAPBPL	1.98206725407663	1.38857028372975	2.82923424598323	0.000164582117240943
SFXN3	3.80635517502621	2.00666221443492	7.22011886914848	4.27284210792733e-05
HTRA3	2.16153644352599	1.52447491942408	3.06481906468891	1.51305907803698e-05
SERPINB8	2.65437796484262	1.57736284619842	4.46677338522511	0.000236668264935725
PARP8	2.57530300261611	1.70005032034194	3.90117014533403	8.03344496153312e-06
FBXO17	0.465517754965457	0.321749532242078	0.673526325517803	4.96860735252033e-05
ITPR2	1.70948535067898	1.28704872698877	2.27057461221631	0.000213491296739137
PLEKHG2	3.7000282469632	1.98143456429928	6.90924104938435	4.02503265858719e-05
SOCS2	1.86449424122906	1.34530414594341	2.58405416058426	0.000183091765024821
PPM1K	1.96041023813391	1.40786254685882	2.72981784362053	6.74811302062059e-05
WIPI1	2.05929924127773	1.40313065278073	3.02232251624093	0.000224010430645516
LYN	2.27572319225067	1.48300217354136	3.49218372039233	0.00016749999950131
SPHK1	1.74675141518284	1.25299288738689	2.4350820640382	0.00100002900508473
CD300A	1.75278366447553	1.2658606680863	2.42700531891622	0.000725579356544768
AZGP1	0.553554102292284	0.421443260331771	0.727078050609691	2.12902428158392e-05
TSC22D1	2.00822788115705	1.3591176598731	2.96735105556138	0.000464674017412752
VOPP1	1.77980007460988	1.22080727821779	2.59474886994917	0.00272446395480942
ANPEP	2.77645055161914	1.82796740852897	4.21707609753811	1.67992730505379e-06
TNFRSF1B	1.74024115292173	1.28862407191845	2.35013401993472	0.000301334684411566
BASP1	1.4234328214082	1.07696644206989	1.88135945365938	0.0131015891507984
TUBB3	1.4854004760296	1.13201167137711	1.94910938639423	0.00431079040704766
FABP5	2.16311810713929	1.5052995492061	3.10840453509845	3.0334376738757e-05
HPSE	2.38667227933145	1.55281754491263	3.66830255595139	7.28958943460889e-05
COL9A3	1.55248540037575	1.25088725366872	1.9268010856382	6.5754114164322e-05
SLC25A38	0.342567574233488	0.231776145523543	0.50631846798184	7.69242402741952e-08
COX6C	3.44605333001664	2.03852869216531	5.82541889106547	3.85790334132018e-06
THBS2	1.73795152928184	1.33557759383691	2.26155000807982	3.89554468794237e-05
TSC22D3	2.29144278849317	1.45810749453865	3.60104455439939	0.000324187334180661
SLC38A6	2.72682337661539	1.70681228513792	4.35640509035548	2.71042345056089e-05
LTBR	5.07466861955881	2.41030601526688	10.6842290710059	1.90304866486533e-05
FN1	1.82133058525316	1.32240470106103	2.50849463716894	0.000241643644182985
FKBP10	2.66042549185736	1.6693987708851	4.23976818550782	3.86766256438433e-05
HTATIP2	1.7936904364419	1.33967353225667	2.40157419275394	8.71627566370269e-05
NDUFB9	3.22396216740986	1.83631361815999	5.66021618208381	4.57558591403645e-05
ODF3L1	2.33705255139195	1.42771485388993	3.82556405649661	0.000735207123349634
OAF	1.76855555421658	1.20009066897684	2.60629369863945	0.0039529713215103
IRF1	1.47620472067571	1.20427332974653	1.80953968133126	0.00017730955054765
ACADVL	3.37417864946603	1.76788917310071	6.43992945470902	0.000226274589856235
ACSF2	0.538401838039217	0.386832446526263	0.749359423717128	0.000242091239723982
SECTM1	1.56669303156392	1.22330920764639	2.00646495571906	0.000375511655244205
CEBPD	1.93616399103123	1.30450558750097	2.87367952738891	0.00104046054574719
DECR1	2.76030227644825	1.6766825335339	4.54425241808085	6.55592651879898e-05
LAMA1	2.41366472050468	1.64410335714018	3.54343743518811	6.85931791710006e-06
RCOR2	2.00153462719435	1.29996893949205	3.08172044896965	0.00162509032785903
P2RX4	4.81805980014924	2.42592270694188	9.56901890212213	7.07686419579888e-06
TNFRSF19	1.85309244988353	1.38438303026032	2.48049243074701	3.38149579433396e-05
S100A4	1.63698790931462	1.33923969151001	2.00093338946729	1.49626450224694e-06
TLCD1	2.53390236972123	1.6034458952051	4.00428928626716	6.82675011336944e-05
SERPINE1	1.89474360144761	1.34208903223618	2.67497403599591	0.000281033515734998
PAM	1.92679872322235	1.30087725966952	2.85388440163404	0.00106644214087994
CNTNAP1	1.78609341394427	1.2542552517443	2.54344534647039	0.00129965943095864
CAMK1	4.75786857418857	2.07553904180664	10.9067152740941	0.000228536872246024
SIGLEC10	1.69867279141206	1.22742012816137	2.35085704240977	0.0013935230198142
SUMF2	2.63953919499407	1.44747983461611	4.81330861770364	0.00154304257973985
DHRS7B	3.2464038474107	1.7732372363337	5.94344497427396	0.000135396887964703
CYSLTR2	1.36720453733748	1.14848740262001	1.62757400965125	0.000437185552433187
CDC25B	2.24403213821953	1.52920211766629	3.29301155104799	3.61871240211729e-05
TRPM4	4.02786242502573	2.06396997779383	7.86042233631498	4.42353472351867e-05
MRC2	1.72951621230998	1.28527503425346	2.3273044670789	0.000298134642671615
WNK4	0.554041734602382	0.398546847422614	0.770203667815536	0.000442299190108339
CYC1	3.47994653130933	1.95063631264512	6.20824485951988	2.41854911697432e-05
B2M	1.56560058720931	1.23088825640775	1.99133039567985	0.000259515877482088
TAP1	1.42909225079773	1.15726021024656	1.76477566860698	0.000910666528261671
TRIB1	2.3683147096411	1.56390859819609	3.58647210608862	4.66121086615312e-05
CD93	1.97351547334903	1.21069791806769	3.21695714961188	0.00639326752188844
GADD45G	1.48846346207728	1.14581184078445	1.93358403105897	0.00288592350512329
ELFN1	2.26482268538896	1.34942880467266	3.80118000926826	0.00197292725272207
ATP6V0B	2.36972477435151	1.35555216017055	4.14266279909788	0.00246658424668007
HLA-DQA1	1.46987477230355	1.16480920235868	1.85483754925653	0.0011730558078209
TNFSF9	1.54383136966777	1.07344629303882	2.22033958608499	0.0191691346396232
ITGAX	1.78646326534982	1.34212331714837	2.37791189353991	6.99100092784758e-05
ADAM19	1.5399202066964	1.07776422607683	2.20025325170036	0.0177259985355721
NDUFAF1	3.3474903256274	1.68963877866938	6.63200420210156	0.000532998713431383
PLEKHG4	0.257998343102829	0.135203602921147	0.492317834774164	3.96723522103802e-05
P2RY6	1.90622670701576	1.24730000139994	2.91325282968151	0.0028720177732877
G6PC3	3.78974530286562	2.05177192859288	6.99988593295635	2.08424396330445e-05
CITED1	3.258801222487	1.83150124798878	5.79840467995566	5.86267358707445e-05
KLC3	0.493153533088486	0.337473999846623	0.720649316119722	0.000259549819320173
MAPK12	2.80397308354091	1.7108224970949	4.59560536909739	4.31079883364358e-05
PXDN	2.02978704185131	1.43298470234774	2.87514265052335	6.74344577402993e-05
CPVL	2.18900612292831	1.40139734217159	3.41926423150796	0.000575167534450906
GGT1	1.80853048786091	1.37236036412985	2.38332628295943	2.57752149214409e-05
BAG2	2.01099441770705	1.44350537747139	2.80158190690846	3.62922024848081e-05
SLC16A6	1.65693874743203	1.26709277499751	2.1667284881701	0.00022459491619777
ALG5	3.1866451742833	1.80289433797648	5.6324473669269	6.65979728053894e-05
FKBP11	2.67945782034737	1.73346237234762	4.14170755913065	9.17251592853135e-06
RAP1GAP	1.69578886688632	1.20719698907904	2.3821297659543	0.00231958992720662
VASH1	1.42304548942731	1.02093230583504	1.98353843188756	0.0373213003896164
TSPYL5	1.83859884891573	1.28260325823799	2.63561292669584	0.000917758745070111
SORL1	1.6946309659753	1.26022970606941	2.27877036782391	0.000481949692471766
GDF11	2.13227319519804	1.42217048607752	3.1969366707222	0.000248004574353884
NR6A1	0.158156066627392	0.060299955553308	0.414815254530912	0.000177882140182661
COQ2	3.01439680073434	1.68777119873983	5.38377955439808	0.000192454743390608
FEZ1	1.4516158058488	1.12567192481367	1.87193835196598	0.0040741316556099
ADM2	3.34826380198649	2.04971049283918	5.46948972884663	1.39053263184865e-06
SLC1A1	1.98691905763348	1.42029967299657	2.77958758749686	6.11369643765952e-05
IGFBP2	1.95228334327767	1.38297129225681	2.75595760648058	0.000142832833675186
ADAMTS2	1.8261680063849	1.35788411352296	2.45594565422199	6.7859902598246e-05
LAG3	1.39187123245557	1.15641115600158	1.67527398683685	0.000470813537696978
MAN1C1	1.64934910502747	1.17467269530597	2.31583868521463	0.00385647494280943
PITPNC1	2.94181191821276	1.66229393782082	5.20621363360316	0.000211482948204968
NLRC5	1.55681251854991	1.21340173225835	1.99741367881752	0.000499171849034827
PHLDA2	2.13253606882565	1.43694508095654	3.16484613442225	0.00017011272318688
SCN1B	1.76483355989897	1.26635153896636	2.45953623327054	0.000795462986250949
RAB15	2.31600722317513	1.43878561980991	3.7280671866237	0.000544622118006651
PSTPIP1	2.00422046901431	1.40337993873041	2.86230376931987	0.000131438471150444
VPS53	2.65302246663823	1.47215921364716	4.78109170749936	0.00116661492733939
B3GNT7	2.09644795521909	1.29592205763528	3.39148022294041	0.00255975058209044
PECAM1	2.29571399518862	1.40827138601203	3.74239141691962	0.000858880159426145
RASD2	2.27163969376073	1.41480968799002	3.64737882562882	0.000683125329789431
SLC7A7	2.17460991143008	1.40921538178435	3.35571717994034	0.000448488593519473
COX7A1	1.6338844014912	1.21558220761273	2.19613138520595	0.00113879170456029
BCAT1	1.92118553203617	1.36799651480089	2.69807255250377	0.000164271707655399
GPR27	0.532972806832154	0.375331973826543	0.756823379384729	0.000435956012543306
EEF1A2	1.4042030036503	1.16793828151118	1.68826221956632	0.000304414065871935
LIMS2	0.438962407525299	0.302015364475149	0.638007260177855	1.59243254600284e-05
COL4A1	1.77666583140598	1.28553777141454	2.45542491762976	0.000498683513469624
SLC22A18	2.34880397505794	1.47702513010816	3.73512948479353	0.000308668914792612
EFS	0.423323906038683	0.291549406442797	0.614657843452025	6.24815850466588e-06
AFAP1L2	1.78949952622742	1.16992954783911	2.73718067919807	0.00728014847207754
MAP3K12	2.05815816306641	1.37524403098908	3.08019153600712	0.00044994230756349
LAPTM4B	1.82637404117134	1.18613153960023	2.81220254828461	0.00623682496868114
RNF208	0.246838754109764	0.138359977159003	0.440368463348622	2.17107003844803e-06
COL18A1	2.67190825573595	1.67274667524466	4.26788696263633	3.90499136313298e-05
TPPP	2.00185541481981	1.29621299106803	3.09164090273577	0.00174838103332666
DUSP5	1.91357939973296	1.25341955013605	2.92143689531959	0.00264441939565131
SIPA1L2	1.88534196003691	1.32242302144678	2.68787993601855	0.000457548217204422
GREB1	2.34266165987169	1.51803657698529	3.61523808835469	0.000120254457840426
ROPN1B	0.471617825328721	0.314681193230777	0.706821309796782	0.000271839351749421
COL4A2	1.85897587471618	1.3089575114528	2.64010960824943	0.000531782266589169
SH2D5	2.37221946178982	1.49777595536067	3.75718755181864	0.000231569991394663
PPP1R3C	0.347460196614345	0.222701865588277	0.542108562550068	3.19525144100403e-06
COL5A3	1.85004343723302	1.27062917114324	2.69367396670854	0.00132980306688535
TNFRSF21	2.05280600816606	1.37385817237814	3.06728350268372	0.000447859736485041
DYSF	1.84607693486374	1.33290949767415	2.55681278840212	0.000224923651855635
SRD5A3	2.35848672108133	1.48589381739118	3.74351084068923	0.000272649062923287
TNFAIP8L2	1.7674591272564	1.23463764469791	2.53022559285912	0.00186165852676922
IRF5	3.44194772188971	1.87739832999839	6.31033059469694	6.42374039781973e-05
SH3PXD2B	3.3792404269246	1.82174904803709	6.26829797181212	0.000112164659409574
PLCD1	0.213399819460289	0.112138424377545	0.40610061358061	2.53900696668551e-06
FAM173B	2.54426077024922	1.53758884845909	4.21000898485731	0.000278800718063568
ENPP2	0.487753808582831	0.359246757771313	0.662229436009274	4.19454425154951e-06
KATNAL2	3.12229516740962	1.80544350825103	5.39963010079071	4.62232723128299e-05
TFAP2A	0.255728630710833	0.135087733066661	0.484108594323415	2.81554805634064e-05
NKG7	1.41495923177177	1.18256572874732	1.6930218582412	0.000149553344547333
ZNF391	0.240739340122645	0.113077561711348	0.512528117918116	0.00022106324015535
GPR176	1.6789158451215	1.16820283960817	2.41290152654098	0.00510837976172142
SGSM2	2.36152570203525	1.48912070163573	3.745031302867	0.000259778320974926
MRPL15	2.32633849458295	1.47265148135855	3.67490262284321	0.000295569534070623
PLXNB1	0.262289945571291	0.141747223123132	0.485342950867048	2.02352004122032e-05
LINGO1	2.07310562534554	1.40096847670581	3.06771137630801	0.000266094318040535
B4GALNT3	2.72707133907936	1.57369794024917	4.72575956174319	0.000348391414434002
ME1	1.59754124550882	1.21038695096949	2.10853068851881	0.000938183981283787
JPH1	2.66269411914856	1.69556708119129	4.18145648780054	2.1092758061003e-05
SRGAP2	2.34542151573365	1.39765401218651	3.93588258503297	0.00124859331412495
RPL35A	0.328009053885731	0.170342645726096	0.631608948965207	0.000854822012342606
RAB2A	1.99070501827745	1.37552407926254	2.88101570124432	0.000261754418978866
GRID1	1.66832598799212	1.26147071547909	2.20640207343444	0.000332530739873586
CD74	1.44491905390809	1.1616547996624	1.79725601181471	0.000946746929091222
TRPM2	1.79504631511977	1.29501044446864	2.48815852195477	0.000445112146608758
HLA-B	1.43415093168423	1.16491748965532	1.76560907799514	0.000676556530821541
HEXIM1	2.17612592698767	1.22352015121191	3.87040952731131	0.00813000834144985
REEP1	1.72099038153898	1.25172384650124	2.36618316542294	0.00083135472922282
GZMB	1.62092363092402	1.25104310642767	2.1001621796953	0.000257404152527385
CD163L1	2.14491870933852	1.44357931945944	3.18699236519485	0.000158647570892869
HLA-A	1.72111380797948	1.25168636543781	2.36659343890953	0.000833230118969845
HEXB	3.29432608917097	1.61699011678324	6.71159598883765	0.0010251733462613
CLIP3	1.58147887618788	1.19921775557125	2.08558906354509	0.00116695897737679
HLA-DMA	1.68877509648501	1.23867071954369	2.30243702503809	0.000921786257355711
HLA-C	1.50768130715048	1.17158263608798	1.94019854333201	0.00142010247297092
ASAP1	1.80223904962433	1.21179815921599	2.68036848157308	0.00363101665687631
JAG2	3.33248777245582	1.78049118525808	6.23730959496875	0.000167367864558952
MDGA1	1.83619380537887	1.24964515951098	2.69805205521792	0.00196821439444589
AHNAK2	1.82162049333484	1.29894799641759	2.55460667470071	0.00050919254344529
VAV2	2.03699976499401	1.27070858184689	3.26539704056677	0.00312675637008097
NT5E	1.32116579891531	1.08113808534642	1.61448300812031	0.00647739092629338
P4HA1	2.15993533492754	1.38127125813494	3.37755572889274	0.000735456151002596
SULT1A1	1.58353621262365	1.12423052628496	2.23049177020375	0.00853989099807501
IFT122	0.221250676779326	0.108462695189748	0.451324410569661	3.36509230722163e-05
EXOSC4	2.90561705540064	1.66184715660583	5.08025689310583	0.000182728253376563
FOSL1	2.03678389146736	1.3557786610788	3.0598568480492	0.000613122651155129
HCK	1.76146416688561	1.2449548846141	2.49226381579585	0.00138701028828177
C1QC	1.50509722091549	1.17106569221378	1.93440697602984	0.00140639876094169
TRPV2	1.85270184182413	1.35014501853866	2.54232254133242	0.000133746232452089
RFTN1	1.77369113104929	1.22737131702642	2.56318539037132	0.0022840939762891
PDLIM1	2.25900028898393	1.37864274865372	3.70152623702752	0.0012190049338804
MAFB	1.93762357254896	1.31572255029454	2.85347781571191	0.00081010256990454
GPR162	1.29540131081299	1.00371077211525	1.67186066213038	0.0467652951051684
CTSC	2.20787417487991	1.44227890371783	3.3798652670686	0.000266687606537742
COL5A1	1.98877326825408	1.2973307404759	3.0487361388439	0.0016092906568871
RPL15	0.296948611440674	0.148312925589099	0.594543445800825	0.000608225344487721
LST1	1.71425050770187	1.22141610140479	2.40594077626477	0.00183031946979427
CST7	1.49943612093186	1.22189693141969	1.84001499876338	0.00010491098204457
LAPTM5	1.53832233644161	1.18238629408158	2.00140649687868	0.00133782370276585
ITGA6	2.72830808516656	1.58352230714317	4.70070107254397	0.000299259467861398
PIK3R3	1.52282839713716	1.06030041879983	2.18712195714516	0.0227882214221588
MICALL2	2.35420606203891	1.36478166031014	4.06093248738504	0.00208427558816417
NAAA	2.33932391588084	1.46685397207405	3.73073018009717	0.000358649514901299
MR1	2.04391602920614	1.22643018419373	3.40630293373952	0.006084430788264
SLC2A3	1.57137811720843	1.17536599994123	2.10081726659184	0.00228388657385252
GPAA1	2.47537635251622	1.35154804731718	4.53368128403542	0.00332828368979486
RCSD1	1.77014586681797	1.18642679049783	2.64105329962916	0.00515249772294565
C1QB	1.46085083665118	1.15571902413441	1.84654325348915	0.00152116312753468
ATP8B3	4.20060878929956	2.25152077543514	7.83697596453691	6.46046728565732e-06
LRP8	1.91216327615508	1.2266911728554	2.98067555680301	0.00420876383020652
PRF1	1.48638089469177	1.19008343866315	1.856448121475	0.000475588527619721
CD209	1.68272768276703	1.24847484079399	2.26802524314364	0.000632803851507952
ASIP	1.6703357670227	1.25898716484946	2.21608420839533	0.000375694548682453
GLIS2	2.25479156126248	1.40677789599472	3.61399265599461	0.000730302884580208
ALDH4A1	1.98967513422478	1.19535151903707	3.31183511854444	0.00813648467586822
HLA-DRA	1.36075315214265	1.10664073429937	1.67321614294134	0.00349201128077221
ZNF667	0.248656456667243	0.119814477895105	0.516048098097457	0.000187081192286869
PREX1	1.86193460096889	1.21576478786755	2.85153879507066	0.00425868663981542
PRKDC	1.80636790584038	1.26326174426957	2.5829682772012	0.00119213651173422
LFNG	2.1318412192517	1.44577111588735	3.14347612437339	0.000133181213727592
MYO1G	2.58038566963612	1.69111733558906	3.93727275094378	1.09785741151589e-05
ANG	0.335310188328238	0.194694591528578	0.577483542372646	8.16235719345158e-05
HLA-DOA	1.4464212176072	1.11532964058327	1.87579910245208	0.00538663826662521
C8orf33	2.07775081106121	1.2569454384416	3.43455515317987	0.00434791485570827
ATP8B2	2.08915013401622	1.33301013663046	3.27420487100912	0.00130990235304933
GMFG	1.87072175296906	1.33477127053755	2.62187234193485	0.000276303298037985
CCL4	1.59535173301969	1.24032656764525	2.05199760969474	0.000275900183239407
UCHL1	1.34125430458949	1.09569286794685	1.64184979404931	0.00443118335987656
LMCD1	0.223553257132032	0.116129191846072	0.430348803603	7.35438330886318e-06
IL12RB1	1.57093047820584	1.19403606382337	2.06679064571461	0.00125105177717404
TMEM173	3.83790768658377	1.78430704630508	8.2550452520156	0.000578013170662926
NFATC4	2.07649363892265	1.40083826372202	3.07803259244913	0.000274343539042957
CCL5	1.43668740839738	1.1954238022068	1.72664347626107	0.000111997271286026
IL18BP	1.5606928009793	1.2060244045104	2.01966229698101	0.000713960669151912
SEC24D	1.9859215780576	1.35209705049214	2.91686496376817	0.000468876103106393
FZD7	1.83760505786738	1.32547205330873	2.54761489710054	0.000261831155719719
PTPN6	1.55976293866091	1.16900617878921	2.0811356423624	0.00251725867113986
AIF1	1.53618523606456	1.1349865209716	2.0792009736667	0.00543796576931883
PHYHIP	1.63443279141008	1.17409874067242	2.27525203553716	0.00360351155097854
HLA-DPA1	1.42793800231386	1.13270602028058	1.80012015646128	0.00257489752613287
SEMA6B	1.9028049029857	1.29173822844581	2.80294135382421	0.0011327989926787
PRDX4	2.65008166095999	1.41305718834603	4.97002730510628	0.00238453452927961
NMNAT3	0.238727505133166	0.124343482838963	0.458333805728399	1.67597044682146e-05
CRABP2	1.94973557995638	1.43860597699586	2.64246700801715	1.67350550493966e-05
APOL1	1.30915600288496	1.11343944668328	1.53927494215791	0.00111188482815528
CDKN1A	1.40780484382092	1.04427292388415	1.89788936680841	0.0248188901519735
CD3D	1.41012537022334	1.1710988573226	1.69793826312286	0.000287135018642996
C2	1.73856339258422	1.1950183397116	2.52933580146008	0.00383539209695075
PLXDC1	1.39268484852202	1.01564062142027	1.90970215881137	0.0397526386979515
PAEP	1.55340836965284	1.21584327405056	1.98469458556807	0.000426125440678183
RAPGEF3	0.357703573259565	0.205126648594374	0.623769984053503	0.000290649174635304
RASL11B	1.94469466400901	1.30861507772478	2.88995396782406	0.00099921926893477
RASAL3	1.82092803784788	1.29910346961317	2.55235937442909	0.000503641281912713
PRKCA	1.6522839992387	1.15852881984982	2.35647345785852	0.00556496411507148
LCP2	1.62613036999195	1.19563145612967	2.21163466940717	0.00194368586513382
RNASE6	1.66540553753032	1.18705436334675	2.33651944685745	0.00315157295501328
GOLM1	2.18138900927101	1.32909544200245	3.58022295419143	0.00203285718155827
FMNL1	3.30673835408011	1.79516793563668	6.09108391770955	0.000124414665766959
C2CD2	2.14559412448641	1.32357586896902	3.47813393622572	0.00195255416367663
GBP1	1.29513975990132	1.10775918221686	1.51421628870677	0.00118094793821886
EMP3	3.1034040198518	1.79590808456043	5.36281148975933	4.9503336157053e-05
HLA-E	1.5878109634498	1.18356168030678	2.13013288415852	0.0020415345286058
CORO1A	1.52119090066236	1.17403452575593	1.97099974957553	0.00150402131081176
KCNK1	1.51357860465009	1.15288597631047	1.98711775451208	0.00284200918548695
CRIP2	2.21511626991498	1.41400829319561	3.47009286498099	0.000515440600776346
IL32	1.58131552161942	1.27028552216209	1.96850136074796	4.1148856399074e-05
C1R	1.43834296906048	1.13943690677759	1.8156604234424	0.00222670996995056
STEAP3	2.91967793295081	1.6761083504852	5.08589986422553	0.000154401444333087
HSPB8	1.39540643399177	1.11913858417666	1.73987309843144	0.00307739942640252
LAT2	1.80346934496509	1.14574199425962	2.83877320943497	0.0108418048609782
LDLRAD3	2.56498747726647	1.59629989158914	4.12150673767457	9.91149519260965e-05
MAD1L1	2.86603487058543	1.61153129664059	5.09711222893092	0.000337843285330495
MTUS1	0.38169476816702	0.243420996342032	0.598514089726936	2.71067771782003e-05
SOCS3	1.43217300646524	1.04120055931523	1.96995622226391	0.0272324738918445
TBXAS1	1.95086005732491	1.22719722247964	3.10125780400299	0.00471875841554902
TACC2	2.16392631866658	1.29874752574998	3.60545604113	0.00304150226724504
GIMAP4	1.58827776802671	1.18389152822772	2.13079172226553	0.00202921565065899
CNTF	1.81423998137241	1.22231359326375	2.69281690733838	0.00311406105567432
MRPS28	1.94132334172377	1.32914371835099	2.83546185795261	0.000599033984584145
GATA4	0.308475747891502	0.144354887981764	0.659189919840071	0.00240059315447144
CASP1	1.56892636120052	1.16969062037492	2.10442820006619	0.00264612591643187
IRF8	1.61808749754163	1.18649409866285	2.20667523981046	0.00236358562346226
IQGAP1	1.80903552437317	1.22835148468325	2.66422890292514	0.00268855028999758
CA12	1.82226773418779	1.49123896515927	2.22677905596924	4.44350860333987e-09
LAMC1	2.43021036245799	1.41061641841562	4.18676709606967	0.00137637034993347
PPIC	2.76343811442364	1.6040494409746	4.76081972112367	0.0002496587456823
SQLE	1.79645334690724	1.33095413396722	2.42476021167962	0.000129035099698053
FJX1	1.84082222410322	1.22595634786345	2.76406779626198	0.00325847755038629
HPGD	0.59047380749062	0.415069503297266	0.840002251581383	0.00339570623101438
TMEM200B	1.32353015658319	1.00357177213537	1.74549755585276	0.0471204842158216
PSMB8	1.62560641203085	1.21064136845883	2.18280679620249	0.00123307593027134
TNFRSF12A	1.75173823157508	1.2138850980694	2.52790551333248	0.00273810328167801
ALDH1L1	0.535156559064907	0.395711351935617	0.723741033228655	4.92457619366766e-05
TNFAIP2	1.8413600099008	1.31494020097466	2.57852538354878	0.00037990008829056
SH3PXD2A	2.60416581587814	1.47878631370077	4.58597671195415	0.000916557896505783
EBI3	1.61482272348332	1.1221003421878	2.32390306841351	0.00987336138966747
MCM4	1.99781277055551	1.28473799966526	3.10666911637597	0.00212441770456753
NSMAF	2.26556692488462	1.45961291450834	3.51654431124303	0.000266518922956403
SERINC5	1.95043412940368	1.24252697132839	3.06165852406053	0.00368610101543713
SLC44A3	0.374385364781899	0.253134294427175	0.553715574889042	8.6446164748711e-07
SLCO5A1	2.05921224973279	1.50898809095638	2.81006531122593	5.26665081313773e-06
FAM49B	1.66585011643687	1.19354285691243	2.32505820328187	0.00269950768931643
CD8A	1.38839112570208	1.14901110198779	1.67764255244662	0.000677459762693147
MFSD3	2.22452479321795	1.30649617377689	3.78761963101351	0.00323418853767348
GJA1	1.5979838733941	1.11473350338701	2.29072908625146	0.0107385276365011
THY1	1.46839565449012	1.06266009280723	2.02904561178117	0.0198962942928684
OSGIN2	2.26585335502486	1.38285825407458	3.71266643659961	0.00116802465007085
STEAP1	0.410918828934066	0.22284463870936	0.757721993898932	0.00439131801070845
NT5DC3	1.9989206772801	1.31704349287349	3.03382834027772	0.00113928329264382
ABHD3	1.7641576488911	1.24341247405686	2.50299259101583	0.0014696790514925
AQP1	1.7428367956742	1.21949894692392	2.49076073744687	0.00229457059045586
STOM	1.78284675338266	1.27588974159672	2.49123607034358	0.00070589841401364
SLAMF8	1.7244560001209	1.28112498025237	2.32120093058147	0.000325777784413128
BIN2	1.78313916050546	1.2461410412	2.55154525900716	0.0015582807605872
ANXA4	2.18995968138217	1.35446082513702	3.54083581973982	0.00138575448076671
PSMB10	1.95164479957065	1.32039169120418	2.8846875128527	0.000796388119087461
MAN2A1	2.56422438051881	1.5207004395712	4.32382769317874	0.000411847931935871
RRM2	2.57603135102255	1.58878168283151	4.17674598918122	0.000124273018263857
GZMA	1.44199954679736	1.18281581633015	1.75797674012789	0.000293649731244034
PLEKHG4B	2.450503736529	1.69154970287456	3.54998056074731	2.14204743456554e-06
PANX1	1.92302999239655	1.18533641856023	3.11982682194859	0.00808101073855656
TBC1D1	2.71363995471853	1.49333150374948	4.93115010656076	0.00105338215758034
MGLL	1.76469507039462	1.39986976782778	2.22459886129792	1.5347255043647e-06
SLC1A4	1.77419244943606	1.20758831773904	2.60664897249873	0.00349000665361472
CD27	1.4958763290171	1.19223076754251	1.87685643805857	0.000503579899880071
MYO1F	1.87670044535397	1.25045125913135	2.8165868408485	0.00237441259663131
SFXN1	1.89815218470768	1.21609823312682	2.96273904374203	0.00478406077259454
IL2RG	1.50271571839963	1.20727327545101	1.87045847551105	0.000265891621150569
FSTL4	1.95988046463817	1.28223964480716	2.99564239120684	0.00188087802376745
CHD7	2.33237537260231	1.38662793700005	3.92316838105186	0.00141301699547062
ABCC4	3.13260476609434	1.82122075297048	5.38826092583846	3.68401605346146e-05
YWHAZ	2.23756893560952	1.35131619483255	3.7050652991139	0.00174756483133922
C1S	1.40467222477376	1.12291580381985	1.75712555860281	0.00293096942169255
HAVCR2	1.61611852453163	1.14115735269363	2.28876331486559	0.00685775149074381
ULK4	1.45551165892075	1.08777586380272	1.94756498994949	0.0115302458530751
ADAM11	2.43278437668821	1.62330974644124	3.64590912882349	1.65484818944034e-05
LCK	1.51574781243139	1.19572442539284	1.92142217897383	0.000587656430670427
CHN2	1.31981238209781	1.00681863731507	1.73010774669799	0.0445194415119589
CD7	1.61348346349062	1.25112934134249	2.080783177992	0.000227426791518502
C1QA	1.46923710209433	1.13786423033177	1.89711356120329	0.00317405086554738
COX4I2	1.9216830134331	1.32080824240704	2.7959135062539	0.000639250225034584
CD2	1.41767121998065	1.16837778264878	1.72015568749099	0.000404662483690952
IL10RA	1.56684345406032	1.13970863881482	2.15405791087502	0.00568819959356292
BTN3A3	1.54711554382567	1.14604486798979	2.08854519818705	0.00436743745954693
CD53	1.49293732456397	1.14034802074749	1.95454529189712	0.00355220431368278
FERMT3	2.41696271603749	1.373390546247	4.25349423489094	0.00221219443984842
CD6	2.03296851659487	1.4540220988019	2.84243340790451	3.33950734734238e-05
CPS1	0.527517819480304	0.341945926705391	0.813798405351403	0.00383443495907852
HCLS1	1.47114220570616	1.09173081546359	1.9824111940002	0.0111914434474057
CD3E	1.46883690761909	1.1921875917164	1.8096832043671	0.000305006298824228
APBB1IP	1.61276652723127	1.10515633300692	2.35352754508562	0.0131953274388533
NOV	1.65674680581998	1.19682624309869	2.29340724639205	0.00234307579640797
CLEC11A	0.485139861913324	0.340304178785851	0.691618558599567	6.38821747395597e-05
PDLIM4	1.58528285982019	1.14284244310411	2.19900981172324	0.00578639644540697
TMEM70	1.83212358778033	1.26125725248497	2.66137366844679	0.00148087620640263
TNFRSF4	2.31373208318264	1.43374245979536	3.7338338668667	0.000591465964473145
CA4	0.434275946333722	0.288085230483464	0.654652087674015	6.8023330820157e-05
CD86	1.75429901478629	1.18989433527142	2.58641876177865	0.00454300422496526
APOL3	1.41064335961118	1.15484117651012	1.72310680333424	0.000751168923441123
ZMYND8	2.15847779788198	1.25685266750596	3.70689940388527	0.00529519401789975
PSMB9	1.39710528665282	1.15756789192275	1.68621054161332	0.000492592257426987
ASTN2	1.87822214940911	1.29737915884415	2.71911138581404	0.000840362650946214
BAIAP2L2	2.89733265805427	1.67139830858718	5.02246322034612	0.000150648805069616
CD70	1.38820810805735	1.11907554519727	1.72206582437333	0.00285323986727017
MPEG1	1.66706268135676	1.19082470459562	2.33375909388451	0.00290656047195037
MSC	0.700557949728228	0.571609325481182	0.858595930908366	0.000606065217250392
SLC29A4	2.02630122146714	1.28487808778399	3.19555347636179	0.00237816404477093
LCP1	1.52888569429469	1.18442582635816	1.97352287851255	0.00111619701879881
PGM1	1.62293223924651	1.13372985934446	2.32322455960421	0.00815136361927335
PARVG	1.84821286356372	1.25274483485639	2.72672510314839	0.00196374491241241
KLF4	1.52427784231554	1.11465456680247	2.08443315962824	0.00829777120898609
NCKAP1L	1.70740517204696	1.1645133336725	2.50339119118455	0.00614336441904801
FHDC1	1.78305523457563	1.2301580874438	2.58445317069283	0.00226011376418299
SATB1	0.317531035209017	0.180546268030223	0.558449418096151	6.82158418528431e-05
RAC2	1.82848847991383	1.37727217510794	2.42753043414646	2.99437678960272e-05
KIF20A	2.64363432334836	1.55200887474287	4.50306860309897	0.000346907342689565
MAL2	1.40465278537419	1.1667531702507	1.69105985547527	0.000332068881695152
NOTCH3	2.09768121941651	1.34666455793083	3.26752974404686	0.00105224397461477
SPOCK1	1.35316523403191	1.03569198054971	1.76795435803295	0.0266205165514703
SLIT1	1.55260377482873	1.12797977722559	2.13707597448383	0.00696076095338156
RRM2B	1.52353677246468	1.14441540618863	2.02825327630158	0.00392732253190039
SLC47A1	2.52675840640609	1.62613198160888	3.92619302525929	3.75367966657614e-05
GIMAP6	1.69968805762585	1.1627658757811	2.48454100125295	0.00617203130424209
WAS	1.69142548415209	1.2165946158432	2.35158049458923	0.00177138462844483
CCNO	1.91726576643527	1.35830917245302	2.70623808901045	0.000214368146160035
TMEM119	1.53256569971688	1.2055341030825	1.94831288301425	0.000489676966503111
APOL6	1.43986381479564	1.13370284406297	1.82870477569578	0.00280070625113552
IGFBP7	2.41260953891355	1.52882640661687	3.80728954056804	0.000154512056104359
GZMH	1.71830472709731	1.31198062984534	2.25046854198832	8.40490393818565e-05
PBX3	1.51406790057744	1.06417555173596	2.15415736982441	0.0211267522202151
TRIM47	2.09398267046957	1.3613420783386	3.22091228501369	0.000768094539825469
KIT	1.53321473709297	1.13982170473077	2.0623817043336	0.00472679663515963
LNP1	0.576453474017347	0.429310111048693	0.77402930691511	0.000248863969825064
ST3GAL1	2.28280677496153	1.38633082099655	3.75899222096517	0.00117999739325597
CSPG4	1.67240529861249	1.09066488210417	2.56443526212297	0.0183795109064013
VLDLR	1.67751569846531	1.12107745192845	2.51013782656754	0.0118771211990599
GZMK	1.41980225909603	1.15715309070543	1.74206720884726	0.000783605961971118
LGALS1	2.95136683634047	1.72312743415505	5.05509112674632	8.0862265464157e-05
SELPLG	1.55851930541569	1.10129249751037	2.20557429642395	0.012260957920054
NSF	1.58712984215294	1.05015149607362	2.39868356639069	0.0283654310930175
SASH3	1.58492970442557	1.17351866733388	2.14057282418656	0.00266923263111258
PTPN7	1.65265570624939	1.22828218118744	2.22365098609362	0.000906853229266675
HLA-DPB1	1.51430777590133	1.14423505472055	2.00407078134421	0.00370370258590832
CD79B	2.02992408246354	1.34868785006799	3.05525980704705	0.000689047069144907
MANEAL	0.252313233617963	0.131862261889464	0.482791413908238	3.19203961003297e-05
SIRPG	1.53508946692736	1.18552333714671	1.98772946734468	0.0011508473361063
HES6	2.2275764541807	1.45550239358955	3.40919869391816	0.000225426782290069
C8orf76	1.9137966056245	1.25075687558233	2.92832085851586	0.00278068258905285
PSRC1	1.50888932826285	1.0327204604578	2.20461111415981	0.0334709969744773
MC1R	2.33040658686862	1.33731254021556	4.060976545726	0.00282908220378816
RIMS2	1.36073757397594	1.12123803738494	1.65139487200098	0.00181772485585013
PDGFRB	1.6614537366295	1.12370280252589	2.45654679578547	0.0109435556392189
COL22A1	1.36868300941773	1.11276961920358	1.68345104677596	0.002961560986565
P2RX6	2.48514902152524	1.55113444696553	3.98157985032816	0.000153480156607297
RBP7	0.424140429212768	0.281049563389917	0.640083199286852	4.41099364352229e-05
PDCD1	1.60925144162036	1.21371062438849	2.1336965750481	0.000947443482424096
GBP2	1.28676367975619	1.08310386940606	1.52871835685311	0.00412987965082042
KHDRBS3	2.41252607303282	1.55015028254235	3.75465664110805	9.52695885345165e-05
CTSW	1.52295979840614	1.2037570530203	1.92680619543764	0.000456130144257274
ITGAL	1.55525683570765	1.20749745589977	2.00317094930272	0.000625941537858214
NID1	2.22335811586707	1.37755070687239	3.58848591687441	0.00107023834201512
SEMA6A	0.520308366361313	0.378522092082465	0.715204744368259	5.69997727801392e-05
SPI1	1.70217037250799	1.18593741097108	2.44311710739568	0.00391555610597643
FCER1G	1.60285319876165	1.16876843582854	2.19815858986576	0.00341434566119523
EDNRB	0.435305936815334	0.29784323922656	0.636211381257963	1.74196145550607e-05
CD247	1.6950760714385	1.22075034682543	2.35370229091916	0.00162756884064881
SDCBP	2.2395991761452	1.36806074647039	3.66636092931627	0.00134530525954935
HLA-F	1.3750645241125	1.10640349931925	1.70896282110108	0.00408374579653915
ATP6V1H	1.86654422938699	1.1883285833243	2.93183838977561	0.00675012164234167
GSTO2	0.363021021466499	0.193219916322855	0.682042848038396	0.00163686730870172
PHTF1	1.71608703939752	1.15341078362387	2.55325749386135	0.00772158684306891
ENY2	2.31692392888241	1.38156799067386	3.88553913268472	0.00144630220136781
CXCL10	1.37683648688505	1.13249998197927	1.67388851371537	0.00133528109949025
ASB9	2.08047256754834	1.39744114712098	3.09735126465862	0.000308422458023332
SAMSN1	1.60484756958792	1.12451544974006	2.29035156627471	0.00914364468388884
IMPA1	1.78741191711676	1.29511987381785	2.46683062011319	0.000410509854385686
LY96	1.35474552560429	1.12273254265173	1.63470405410183	0.00153579091115809
LAIR1	1.65552583791253	1.10590528522331	2.47830066156394	0.0143258786258037
CD8B	1.48569163068617	1.17995417239596	1.87064860070704	0.00075825387607719
STAT3	1.90884267846533	1.10400663390379	3.30041528667864	0.0206599418789173
MRPL13	1.80437538740819	1.255566170827	2.59306965601023	0.00142250817725562
TTYH3	2.45477855477892	1.58634590880214	3.79862785258021	5.54474559899397e-05
HSPA5	1.88390623915729	1.12190565493497	3.16345915748282	0.0166234400174727
NASP	2.03742189939292	1.1939430687766	3.47678888942279	0.00905268488488961
TMEM87B	2.38374853234427	1.43519523340865	3.95922236444296	0.000791771164401826
NPTX1	1.41578055663201	1.09397163970846	1.832254614088	0.00822674939582798
CYTH4	1.65408622206242	1.11427892351264	2.45540068315372	0.0125310292703013
ADAM12	2.95624933744806	1.69135043631772	5.16711969175878	0.000142053307175952
RNF139	1.81135205198685	1.19656762920336	2.74200653282037	0.00498054789072197
AP1S3	1.64240768101847	1.17499301314095	2.29576087729883	0.00368746483958911
SCCPDH	1.68920357585244	1.17404950256999	2.43039898609604	0.00473638209134913
IL12RB2	0.564861110313485	0.411621184473515	0.775149788154582	0.000404185958703099
CHSY3	1.69319607394664	1.14815177553453	2.49698080508005	0.00788381225994847
TYROBP	1.60925082749669	1.19208510283251	2.17240213777139	0.00188595551555263
EHD2	2.85103451804499	1.61191626538494	5.04269235172892	0.000317168873093348
ZNF135	0.374399537248786	0.225505354430628	0.621603925308242	0.000145842392910833
SIT1	1.57289676805355	1.20524689004759	2.05269498173574	0.000855155021475742
ADCY3	2.27143451864686	1.33269627885357	3.87141080407219	0.00256412865357232
MAPT	1.4556441342448	1.05101135212998	2.01605800095985	0.023860636020675
DNAJC13	1.63427336169685	1.15764111246342	2.30714803750227	0.00523783716591976
EVI2B	1.59481307477572	1.15794515720589	2.19650190481632	0.0042651769996272
ZNF704	2.04414900719225	1.31445495440365	3.17891849363588	0.0015055517489458
LGALS3	1.43836719182805	1.12292535017222	1.84242004885721	0.00400444523588239
PPP1R3B	0.336475014370003	0.192389811397063	0.588468975946105	0.000133962590238115
CKS2	2.13067837784177	1.374484267981	3.3029045552271	0.000719265370357001
DOK2	1.6600450845959	1.19876621943656	2.29882160358695	0.00227757193592322
ARFGEF1	1.63440133925519	1.17419327445295	2.27498129641706	0.00359470968877127
TRAM1	1.90068115308452	1.29896567348658	2.78112726104153	0.000943687665994645
CXCL9	1.37289993527986	1.15116330864736	1.63734738427878	0.000421441662185949
RASSF4	1.49910545337031	1.06367192820671	2.11279164254476	0.0207480682897365
FKBP5	2.41704086358361	1.51452807917342	3.85736429490395	0.000215189014128246
HNMT	0.348488984391011	0.222231749337092	0.546477146510985	4.38002247070925e-06
NSMCE4A	1.86322238948236	1.19427435578031	2.90686780291795	0.00610059865029353
RNF43	0.286172988506725	0.15555401977283	0.526472922207148	5.75449797731534e-05
HLA-DMB	1.47123870119796	1.0852692185394	1.99447591337362	0.0128807117912936
SEPHS2	1.72580547102138	1.06809614502034	2.78851724883868	0.0258097145626055
BATF	1.65812674177669	1.23898488504579	2.21906201195777	0.000670613765705672
ARHGDIG	1.83994471649374	1.36386824327178	2.48220205760639	6.56914776993995e-05
NDUFA4L2	1.40133874148023	1.06522440272799	1.84350852585083	0.0158853221141802
CALU	2.14811377642242	1.28158986762413	3.60052222089595	0.00371433500362139
COPS5	1.87195335862848	1.24227605474587	2.82079765080661	0.00272691188470267
MGST1	1.51971098290878	1.12365977101575	2.05535655110785	0.00659142384135141
MMP9	1.82510023181797	1.42536008973883	2.33694690917884	1.84266635980765e-06
S100A1	1.68945887521598	1.11966856331914	2.54921088664388	0.0124720576939425
PSMA3	2.07260580226127	1.27531185015443	3.36834854239527	0.00326636461967659
GPX8	2.08155465216387	1.31152004898704	3.3037007503557	0.00186700671237893
LRP12	1.86182050822654	1.27909688752244	2.71001801244875	0.00117395327475835
ACSBG1	1.47472117544059	1.0448719145522	2.08140587856161	0.0271303096434715
SLC11A2	2.17072833619188	1.2943639272129	3.6404456354811	0.00330292288369822
HCN2	1.51076194886376	1.11305408500026	2.05057570597218	0.00811832403563019
STAT1	1.34580629293722	1.07037465367317	1.69211273070976	0.0110196224170445
FMN1	1.7475196670903	1.21403571262297	2.51543258169028	0.0026682128984499
MYH14	0.488056862851063	0.376462021570231	0.632731823471824	6.11383867458624e-08
UCP2	1.58275887330463	1.1578247098092	2.16364846060106	0.00399326860701548
IRX1	1.51682036098512	1.17270983305826	1.96190391061957	0.00150584320619008
HSD17B8	0.382773370756751	0.225324878456773	0.650240907102467	0.000382388596979813
RPS6KA2	1.65722889101295	1.23023235543613	2.23242998371181	0.000890523499628148
ARHGAP30	1.59121676491709	1.08570750255372	2.33209293202607	0.0172383598965068
CXXC5	1.47641292435435	1.04160004085808	2.09273717136649	0.0286003066331202
RNF145	1.65207712477994	1.08359323421462	2.51880386480944	0.0196453140971384
CXCR3	1.53590607905905	1.19968934285653	1.96634861994657	0.000663322054888452
MS4A7	1.39151238161527	1.04954698181001	1.84489760034307	0.0216742471973856
NCF4	1.88124480549395	1.31101666716168	2.69949429846686	0.000604267016756744
IDE	1.92430186440863	1.16829440900935	3.1695244253599	0.0101438034711843
FPR3	1.62832149317408	1.14382943661641	2.31802994419861	0.00681527959020769
TAF2	1.67012337334829	1.17607352538048	2.37171573206012	0.00415289326592125
BMPR1B	1.55444929067891	1.07219769135902	2.25360734943336	0.0199210533636279
ARHGAP9	1.61434560789155	1.16737768462169	2.23244951145637	0.00378363689050006
SLC22A17	1.58838931590323	1.15690320092253	2.18080528851824	0.0042208139639399
MS4A6A	1.40359428784965	1.05480214139088	1.86772177224288	0.0200185391490528
TRIM69	1.64494647702351	1.21071100279395	2.23492551569102	0.00145922300073385
DUSP15	0.531283834722864	0.348288612520319	0.810427050701708	0.00332914223978009
EFR3A	1.57398584265846	1.11545817861629	2.22099894050935	0.00982623373651522
NFIA	0.318635088479198	0.172864679331557	0.587328307915426	0.000246796675811895
CD109	1.69173479679418	1.25194112346699	2.28602333531359	0.000619840131735177
HILS1	0.560815227031705	0.405947402183434	0.774764703946806	0.000452018425326498
C16orf45	1.46287344847655	1.12506027772106	1.90211917408771	0.00451739051862823
BAP1	0.600982741578298	0.453735773455587	0.796014501841609	0.000383877000948529
GBP4	1.39989800792387	1.12057906694179	1.74884083631647	0.00305084912442759
MTFR1	1.75053470235697	1.21136081355278	2.52969363865135	0.00287588813222905
VAV1	1.59870665047625	1.09374403278783	2.33680173574285	0.0154082400841869
MMP12	1.81809906219003	1.39970067054507	2.36156506137063	7.46676545206247e-06
OLFM1	1.89844840822715	1.23941784441524	2.90790258905835	0.00321304649459555
HECTD1	1.75455840519653	1.10506235078364	2.78579321344422	0.0171492262088885
VCPIP1	1.79602971562183	1.21415974950554	2.65675315024263	0.00337458034195051
DNAJC3	1.84378038394979	1.21519368181553	2.7975179225414	0.00402458920597628
PLA2G4C	1.63098871156406	1.11585483293921	2.38393391212235	0.0115365188404302
TCEA1	2.03527825888433	1.28375952525179	3.2267395174924	0.00250828451284228
TMEM68	1.85212781045651	1.25455136049593	2.73434594571751	0.00192904973291814
UBE2V2	1.92347205723977	1.2952920176024	2.85630167151841	0.00118481450647696
PLN	1.35501151320635	1.13819478155069	1.61313004652886	0.000637886305775875
TMEM206	2.12447473116784	1.29956594467424	3.47300027510495	0.00265686075258088
C3AR1	1.537142388429	1.02178134451398	2.31243869834901	0.0390766359103023
ZNF415	0.422791115016776	0.266771263207232	0.670058404297734	0.000248170019954128
SLC2A10	1.71904086199436	1.17865407659833	2.50718301822271	0.00489865244010896
ITGB2	1.5702666379426	1.12236869848212	2.19690491865124	0.00844470341555223
LOXL4	1.52398321608146	1.13363275063965	2.04874536448203	0.00525842667040642
JAG1	1.95917826277503	1.30307754397301	2.94562628531468	0.00122792813388375
XPOT	2.00254826229567	1.2328652888471	3.2527475459817	0.00501908696920456
CYGB	2.28149669124735	1.49216298471318	3.48837707777153	0.000140436119500525
LYZ	1.37241599554184	1.13772088270461	1.65552526410656	0.000938395646353467
PCDHGC3	1.76926204104176	1.11788529598615	2.80018726528632	0.0148635182848077
RASA3	2.07707419963902	1.26985732323439	3.39741886893049	0.00359614669230798
GFPT1	2.04343887250916	1.28065273737848	3.26055792004092	0.00272141474082313
PLEKHO1	2.00513772473474	1.34610692296311	2.98681867433245	0.000622091836785553
TMSB4X	1.52932585460817	1.11702695539082	2.09380584621139	0.00803922658823119
PIK3C2A	1.551495243099	1.15621909233525	2.08190429073182	0.00341767290869161
UBE2W	1.82703055145998	1.22289919913323	2.7296122512257	0.00325740674821381
WWTR1	1.63159763898722	1.18127121207743	2.25359835093837	0.00296892064984074
C1orf21	3.01118096271997	1.65945951068996	5.46395421632024	0.000287818374027205
ANO6	1.84858747991498	1.16956657582945	2.92183082307642	0.00852419713253916
CCR5	1.56000892461935	1.16687161650298	2.08560034409391	0.00268506480722449
ACSL1	1.74169161261122	1.18907413398287	2.55113586844196	0.00438251920258707
ANKDD1A	1.59446414761678	1.09376724365443	2.32436647996611	0.0152647119959337
PTPRC	1.49056803243962	1.14241770742703	1.94481672061515	0.00327166002826349
TGS1	1.63897412453615	1.14334421318134	2.34945535205416	0.0071656589810434
SLC16A8	1.93626179164824	1.34601359961555	2.78534312496373	0.000368508174849833
ETV7	1.39783664546429	1.11720933852342	1.74895359359002	0.00339676830763968
TFPI2	1.36421012411977	1.14330665420066	1.62779535648907	0.000569215265830404
IMPAD1	1.91231267694738	1.25388591129034	2.91648525713986	0.00260733585646412
AOAH	1.50659192527449	1.04426923232662	2.17359581134567	0.0284087484926943
POLR2K	2.09830520000272	1.3062242799782	3.37069581376327	0.00217960258842089
OXCT1	1.6632168902521	1.09941126619027	2.51615615474428	0.016010718024433
SLC38A5	1.24415494795181	1.04820004904194	1.47674247480506	0.0124784201423424
ATAD2	1.93912331584107	1.27088776516706	2.95871857224479	0.00212669634678723
DLC1	0.342552085487469	0.196083296266424	0.598429001888967	0.000167342549604288
SOAT1	1.88243361640794	1.26418347021083	2.80303959328917	0.00184568471899053
MDM2	1.48971417156145	1.02086032183307	2.17390005810602	0.0387312019489875
TMEM64	1.87810185108957	1.26756629085966	2.78270776723944	0.00167838323729329
SYNPR	0.649733840998361	0.51134928056757	0.825568902081793	0.000417849712233713
ACSL6	1.56336193233459	1.11784733048134	2.18643500308806	0.00903015502410745
POMC	1.76226422870743	1.31007414801594	2.37053392472866	0.000180240869622591
SMOC2	1.58894258738786	1.13537369429869	2.2237071007483	0.00692716556478665
ITFG1	1.56838606292733	1.03793890807224	2.36992256794125	0.0326175481479206
DUSP9	1.73849476573788	1.03085517823537	2.93189976080999	0.0380860528405088
ATP1B1	1.33525440246893	1.02934313811818	1.73207966642895	0.0294201515831212
MTDH	1.58079202593208	1.14418973830962	2.18399391777644	0.00549097815100225
CDC27	2.0114360675121	1.19491016930843	3.3859240281051	0.00853497615418023
TP53INP1	1.492163567314	1.02421992926124	2.17390039776441	0.0371045553758718
SDS	1.75931929735359	1.30747498508397	2.36731442310686	0.000191316868753281
DOCK10	1.80171897089942	1.31203282759027	2.47416922948565	0.000274525475232079
CLIC2	1.39822103925941	1.07749842394261	1.81440829163736	0.011687770959364
POLA1	1.77436734971014	1.29153945085753	2.43769517812792	0.000402072371476978
COX6A2	0.6784285356647	0.541142917790119	0.850542921052627	0.000770271348022412
SLC25A32	1.8670727001414	1.22616686506127	2.84297395969764	0.00361008915826817
CA8	1.68130954741857	1.30205456464009	2.17103174552612	6.78583741300725e-05
RARRES3	1.28033770099162	1.06146367892888	1.54434359000836	0.00977853186664944
OLFML2B	1.78143913035497	1.21667841639109	2.608351831023	0.00299652484097533
VPS13B	1.86721406674402	1.18853342893865	2.93343736588054	0.0067412005029133
SGK1	1.37400388067529	1.08686434993295	1.73700302547161	0.00789881570881907
GBP5	1.41303836949103	1.1200046137674	1.78274036473615	0.0035486156315754
FAM167B	1.83430234600019	1.19103218085684	2.82499931624116	0.00589793669435631
GIMAP7	1.48276528774822	1.1178766520487	1.96675804483595	0.00627364868806563
PSME4	2.01142103339145	1.24395812322076	3.25237200356426	0.00436745759714099
KCNK2	0.545688704127799	0.371641201553539	0.801246364956064	0.00199748177395602
PLEK	1.5501238178802	1.12077507319088	2.14394833382439	0.00807216636494022
LGALS9	1.5320843459043	1.10973332757579	2.11517702914505	0.00952192376828364
PPARG	0.648143027949344	0.484833747947711	0.866460691850705	0.00341481536816963
SGCD	2.06678812811402	1.23721902211629	3.45259254033	0.00555364375615298
FBXL7	1.91408409247066	1.28874630806279	2.84285424534517	0.00129608299487949
UBR5	1.59715383940301	1.10494375070944	2.30862465630666	0.0127438096000911
KLK13	0.487275033197232	0.276699468896141	0.858104133428913	0.0127751175925524
IGSF6	1.54898166894613	1.10886914640055	2.16377578771989	0.0102903430893384
SLC45A2	2.95167000523144	1.81679586860781	4.79545114028639	1.23472769780905e-05
CTSO	1.53925822992702	1.06522254536226	2.22424497933652	0.0216545612193425
EMID1	2.53073996013326	1.61911960346643	3.95563411875403	4.60871758440266e-05
IDO1	1.43965789619332	1.1707435358205	1.77034063794272	0.000551839252890811
SPTBN1	1.60612943588476	1.0345931305706	2.49339734489902	0.0347280871681763
FRMD4B	1.54070872374793	1.07945666267736	2.19905388841206	0.017258281858659
RARRES2	1.7222533872586	1.20423180880604	2.46311109558266	0.00290139859098376
CD52	1.50090581324597	1.19723092691074	1.88160713994276	0.000430411537775915
SNX25	1.64108311972477	1.17478335461507	2.29246847537094	0.00367890345429503
GPM6B	1.78680150229545	1.20309749355932	2.65369982540643	0.00402495846952511
ADAMDEC1	1.65630372089697	1.23732385411946	2.21715762346587	0.000696100993612873
PROS1	1.51009580015432	1.17952727417705	1.93330783913814	0.00107608526228218
SYNJ2	1.80582844179584	1.26278812981393	2.58239389823794	0.00120190775871442
SCG3	1.3277263568688	1.01200583756984	1.74194378459052	0.0407457904802599
STAB1	1.690517303143	1.10118477588646	2.59524905792973	0.0163643896128737
PTGER4	1.33150719210254	1.10843476015211	1.59947293819754	0.00221052515478778
UBXN2B	1.81473483054015	1.18414768959262	2.7811247989755	0.00622010969506346
MSR1	1.57050870583696	1.07165304682358	2.30158221676361	0.0206214743381275
LY86	1.55275317752069	1.03550484178537	2.32837388393432	0.0332750965084548
IDUA	2.93354868149539	1.641775620127	5.24170767381578	0.000278987285302232
EIF4G3	1.57762643494221	1.03535564493216	2.40391326440447	0.033867025541852
MPZ	0.295479961023276	0.159142318894255	0.548618418865258	0.00011269748040398
DHRS3	1.44271808122426	1.04419951532435	1.99333118943736	0.0262709713778562
IFI27	1.29700431785635	1.11309536689813	1.51129925661793	0.00085823076162616
MATK	1.82659317820429	1.39649048816742	2.3891624518265	1.09318442096099e-05
SPARCL1	1.28262921713973	1.05931454427281	1.55302097715444	0.0107611296236383
SLC17A9	2.05084231865307	1.38444303339565	3.03801175961879	0.000340347064362327
EOMES	1.65404060940381	1.20547111211771	2.2695279132411	0.00182251089349035
PTK2	1.77603157474327	1.11397780731694	2.83155385481358	0.0157997730160932
SPATA18	1.48178022395946	1.00719715485144	2.17998295720086	0.045893587515064
NCOA2	1.68044870470826	1.11766300334903	2.52661834622239	0.0126107522580422
GSTA3	0.566608590586276	0.424866507491466	0.755638039867417	0.000109956608193673
PGF	1.9938227824801	1.31416366563527	3.02498797668022	0.00117657048736841
SERPINB9	0.406003917771315	0.27675799800102	0.595607651581038	4.02387912013962e-06
C1orf116	1.47164378050631	1.20590581416611	1.79594077021721	0.000143165414555754
SEMA3B	0.469004164538872	0.326787959989517	0.673112027633642	4.00281258523418e-05
C4orf19	0.25783097288303	0.101445544585284	0.655295516915715	0.00439842719390746
FGL2	1.23542581543268	1.00519918568616	1.51838259239699	0.0445108518729373
PAG1	2.44378962345611	1.4634924501789	4.0807232883106	0.000636121972038501
NIPAL2	1.540645813841	1.07324779811485	2.21159505556404	0.019118550769533
OVOL1	0.487115240035194	0.336021869703428	0.706148255421495	0.00014678583704813
BCHE	0.503798572772933	0.32874730124048	0.772061096685259	0.00164564507682398
GDF15	1.33320913626431	1.02769925246324	1.72953964572647	0.030332624383677
CD9	1.6572982664869	1.14682153188029	2.39499997841616	0.00716217034426883
DLL3	0.589928151047535	0.415182829711932	0.838221618268338	0.00323385660544944
SOX1	2.42545452232441	1.47570552293825	3.98645227548566	0.000474204673663126
SUSD2	1.97324603066637	1.39729792864856	2.78659247803115	0.000113509006987302
RTF1	1.63645935612861	1.02040370895543	2.62445069608995	0.0409755686876772
MID1	0.441104837209522	0.270976391608116	0.718045864641337	0.000993708381600904
CCDC140	1.56028694431064	1.05897541267436	2.29891583831783	0.0244651794458242
ADAM23	1.41720083203591	1.14367267966527	1.75614774579657	0.00143778728772928
TCF12	1.53972210678051	1.03751270977591	2.28502662547687	0.0321293951809381
HMGB2	1.60490564837785	1.01653546872341	2.53382416988339	0.0423207344769073
VSTM2L	1.78934899677211	1.1699049170266	2.73677782326697	0.00727992384005815
TERF1	1.64489429315948	1.11119583461655	2.43492384634642	0.0128891892885394
MT1E	1.43362884115428	1.0952776434723	1.87650288165619	0.00872712579576665
MEGF10	0.266702985835914	0.118331514696549	0.601111908659322	0.00143496608476808
MMP2	1.53912684268562	1.17909479411207	2.00909328894063	0.00151531750550482
GIPC3	0.642987832353619	0.445103097195087	0.928848518826639	0.018609331986045
TSPAN5	1.52261335781772	1.11729140407956	2.07497473706499	0.00776184825001176
CARD16	1.36144001123746	1.01679750104705	1.8228987603624	0.0382822450461466
ZNF560	0.185239687088762	0.0472973072934645	0.725490384893089	0.0154915438990056
ATF3	1.66664441409568	1.10129808584214	2.52220869058561	0.015674388530067
RNF19A	1.79440151423994	1.18910234347169	2.7078214183868	0.0053534437379178
SGCB	1.91881503557268	1.19698072463246	3.07594856372507	0.00679481573731756
IRF9	1.69148460621963	1.17829338590068	2.42818996297001	0.00438020122968088
FBP2	0.284873355509923	0.120689633859481	0.672409270658398	0.00416057871447257
NBN	1.62485991429439	1.14859760677573	2.29860285752474	0.00609248727449249
ASS1	2.51504720622883	1.57023318475451	4.02835866097709	0.000124360957336433
SHC4	0.509832414368912	0.326248056025673	0.796722266816448	0.0030997346665099
PDE4B	0.30527530501317	0.168937371431574	0.551642369365448	8.47952921784636e-05
YTHDF3	1.69869652609069	1.18988401219847	2.42508501515293	0.00353284640938105
SLC17A5	1.46199686537962	1.02584902962393	2.08357640613394	0.0356278783334455
ZNF385A	1.2802092943505	1.00856601399051	1.62501592816594	0.0423503993905702
HRASLS	0.306343030355928	0.155723666737486	0.602644763084446	0.0006104553290451
GLIPR2	2.31761295871736	1.39303689434727	3.85584175710684	0.00121106625635913
MS4A4A	1.46427616923592	1.01167424670105	2.11936273635895	0.0432293298973903
FBXO32	1.48738888784377	1.05070774112494	2.10555763233693	0.0251622142298176
HLA-DQB2	1.44227654291927	1.14906724539381	1.81030451837677	0.00158717391653857
ATP6V1C1	1.71907327387922	1.15830075544568	2.55133470911768	0.00715694477830108
WWP1	1.66424576746095	1.06608881337124	2.59801429278032	0.0249876204772537
SCD5	1.34036506411684	1.07059113857652	1.67811822867663	0.0106231300241214
LMAN1	1.71671384115532	1.12305796836053	2.62418013623688	0.0125607801553121
SMARCA5	1.54814235073218	1.07871272520866	2.22185636835511	0.0177398646581038
MT2A	1.44019858642142	1.09342807818053	1.89694412437413	0.00944605420468636
PDE4DIP	1.72822719409027	1.19372434847353	2.50205940610364	0.0037562657659816
CHL1	0.483779691114009	0.312045643159797	0.750027422797613	0.00117157431610261
CDH1	1.79064809794529	1.20567687568372	2.65943610211217	0.00389192727942022
ATAD3C	0.597555230886224	0.408557767942429	0.873982290822101	0.00794720091189673
ROPN1	0.488519455045916	0.29445924528966	0.810472966211667	0.00554507401315662
PLXNC1	1.59177267268414	1.0808775741128	2.34415099562385	0.0185840591475536
RDX	1.42355632845077	1.02717369550439	1.97290159312065	0.0339230817319708
GABRA5	1.48962403797244	1.14385840970705	1.9399077330503	0.00310269543954653
ANO9	1.50033009055009	1.14125543274515	1.97238086761658	0.0036533854868621
ISG15	1.34870315380719	1.09032272242365	1.66831357329327	0.00583511964659858
MYOF	1.50985785339524	1.06267172850177	2.1452257327607	0.0214953282428536
ME3	0.481903577797596	0.303191313664322	0.765955513327264	0.00201686854760814
RADIL	0.58297653786673	0.396637843013943	0.856856322938233	0.00602960732321208
INTS8	1.82527264807935	1.17756161336922	2.82925343523575	0.00712640228969271
NOX5	1.33573870054728	1.0940531375901	1.63081464221185	0.00447402772253275
AZIN1	1.65290816603612	1.08918357690714	2.5083975403917	0.0182067313930197
LSP1	1.62864364752049	1.15466592956758	2.29718402759333	0.00544445214318473
ERBB3	0.633105041340658	0.474597715482375	0.844551038269466	0.00187678122493864
CLIC4	1.53416645923195	1.01946844019181	2.30871955603594	0.0401280439623802
SOX15	0.370705959089885	0.21310273728528	0.644866930642865	0.000442946326907851
NCALD	1.79133853492485	1.18387121391964	2.71050914067122	0.00580289259035388
TRA2A	1.55410232369674	1.01800205139125	2.37252373825657	0.0410897395329426
ADRA2A	1.42108976401008	1.05422421648537	1.91562296311777	0.0210800908100332
COBL	1.3920917908799	1.02815873626778	1.88484470916413	0.0323895553861471
AHCYL2	0.573210432201762	0.428812347961052	0.766233064759541	0.000171212820986197
NECAB2	2.10539742280235	1.49999261491467	2.95514675463581	1.6784031103311e-05
NEDD9	0.369142909495249	0.230562333475474	0.591017993167185	3.32492912643184e-05
TPD52	1.34541670272117	1.04476382716367	1.73258879844196	0.02148655492387
BEX5	0.518255483018876	0.348929541018767	0.769750663400216	0.00112802137585506
DHCR24	1.52418389718306	1.04218710451654	2.22909738794916	0.0297792032265445
RTTN	2.00109737218093	1.22298536323375	3.27427523937099	0.00575888767456332
PALMD	0.61186845934658	0.432514270293862	0.865596899933015	0.00551256016232998
GBP3	1.35420692072657	1.02117614155878	1.79584726817493	0.0352502729434407
CPLX1	1.54945999375475	1.15940604706325	2.07073809760412	0.00308035360236667
TMEM165	1.73494394513758	1.14843537491795	2.62098378237835	0.00885907931685518
KIF17	1.35841933769302	1.08310035261962	1.70372310613253	0.00803129689541626
BST2	1.23419029340793	1.01464061616399	1.50124650647354	0.0352569695721702
IFITM1	1.31567778433029	1.070762460261	1.61661255079705	0.00904015041068038
TSPAN10	2.42814706515832	1.49966044057126	3.93148876274355	0.000308365108111258
LRRC39	1.60018819806443	1.09716970801804	2.33382515987453	0.0146232291255179
B4GALNT4	1.44696384489651	1.01849079898125	2.05569296309003	0.0391858292645435
SLC15A3	1.35604140597624	1.00185931628512	1.83543563934748	0.0486106015912642
FAM91A1	1.524554167449	1.09805096513981	2.11671906248009	0.0117818603703881
SLC38A2	1.48224394549054	1.00692930307431	2.18192787441525	0.0460463745690154
CPEB4	1.65205654906002	1.13503055713436	2.40459679621561	0.00875895052780671
CAPN3	1.77163282551207	1.12688870010549	2.78526430173456	0.013231982053572
LTB	1.56211819260779	1.20063315981558	2.03243865765882	0.000894985400116461
PLEKHF2	1.6684171593454	1.14556147094374	2.4299139663845	0.00762189152170634
GNPTAB	1.515024109794	1.01450357051872	2.26248395763012	0.0423221748456925
CTSS	1.43749504405076	1.11389367308411	1.85510704621309	0.00528919426133591
PRIMA1	1.49353287442098	1.08527065501764	2.05537709571623	0.0138074115566172
SORBS2	0.449022073225933	0.298214943111579	0.676092284780904	0.000125804617607318
LACTB2	1.70556360264719	1.14805585385219	2.53380285716427	0.0082022522555273
CD48	1.53711024588986	1.19929082680494	1.9700875344091	0.00068581419120346
MEIS2	1.43985535691678	1.07696704414041	1.92502032455103	0.013877501632438
FGFR1	1.85902500195147	1.23146196047063	2.80639927891875	0.00316970520009236
LYPLA1	1.50213775883923	1.09429521030863	2.06198274951251	0.0118193304878992
ID2	0.651540113248647	0.462492087718702	0.9178633114914	0.0142807332431885
EPDR1	1.62161641611925	1.12448193461514	2.33853450204823	0.00965172912069973
INPP4B	1.58829819479483	1.08427969086263	2.32660555836981	0.0175298579600902
ASPH	1.44625108937178	1.00369706904363	2.08393775175818	0.0477300158928057
RGS1	1.29199368879529	1.06534643297542	1.56685904248517	0.00923660818315441
UTP23	1.6129908683824	1.08733332427348	2.39277090419665	0.0174971930661387
EFCAB1	0.570949765382763	0.3827993954541	0.851578237744942	0.00600302959744112
ADRA2C	0.579557032583291	0.408296294530572	0.822653446813488	0.00227071060460563
ALDH1L2	1.41715323655144	1.04513154564909	1.92159858175645	0.024826661894831
S100A9	1.74064269221059	1.16022192552357	2.61142882692797	0.0074059708103147
RECQL	1.52281151958455	1.06134700125548	2.18491682874337	0.0224186673466663
OXR1	1.39465815266092	1.01671290166857	1.91309794494732	0.039137011178448
PTPN13	1.40494754358622	1.02602276969382	1.92381461555477	0.0339925164588893
PDE3A	0.664065285695259	0.499707138130852	0.882482298161712	0.00477770815918821
TPR	1.54048457413887	1.06222665616362	2.23407378207828	0.0227114601112817
CTNNB1	0.48470380869288	0.325125440560365	0.722606578422348	0.000378582262955609
KCNE4	0.677134765794937	0.481796069374132	0.951671298696531	0.0247537789821999
ROBO1	0.549521339818286	0.369949412068703	0.816256745015733	0.00302061091334428
DOK5	1.43811854382886	1.07895551081128	1.91683987465743	0.0132004172715045
FAM129A	0.673870070157426	0.511630788030773	0.887555796244735	0.00497300210758588
MDFI	1.52305881634727	1.13793622887748	2.03852210623564	0.0046728011184909
MPPED2	0.514843501340522	0.322697266606101	0.821400917523474	0.00534581947791193
PLA2G7	1.63442657571449	1.21378563405441	2.20084185910051	0.00121146633912315
SLC9A3	1.38493230334396	1.04318123549166	1.83864262468413	0.0242997055256924
RTN4RL1	2.13067115509369	1.21400977460505	3.73947530416319	0.00839699771977738
ARMC1	1.50658573492635	1.05480791790624	2.1518615267783	0.0242383787981488
ARX	1.40469929673568	1.15907315666932	1.70237754441641	0.000529622207539478
MCF2	0.662588172142985	0.457622390898605	0.959356654296787	0.0292802643957054
HLA-DRB6	1.33761405950048	1.07478118744254	1.6647215201364	0.00915901266195241
IFI6	1.27081366202988	1.03011200923961	1.56775899039747	0.0252948786763577
MAP2	1.48643034258393	1.11734544537791	1.9774324695143	0.00649104518453955
COL11A1	0.300085472165412	0.168781187725299	0.533538671094684	4.13827776180598e-05
IFI16	1.36487958152532	1.03171628275091	1.8056284496137	0.029357757032316
LHFPL3	1.78991140928696	1.27029085711637	2.52208605229858	0.000876679092629795
GRIK3	0.554246913149619	0.354110554667956	0.867496426430803	0.00982778356812251
COL1A2	1.40484776459044	1.0927166051555	1.80613823599205	0.00801094644947993
PAQR8	1.49649449461163	1.08794000531876	2.05847359363051	0.0132089489492126
CHADL	0.576062265951837	0.404236510871145	0.820924694650715	0.00227468572081937
CCL18	1.41463731142261	1.14591903248482	1.74637008910618	0.00125014428543819
MET	1.75351098264558	1.12901910390394	2.72342669457635	0.0124131245188558
MYO7B	0.19924453346344	0.0569070018626086	0.697601047598824	0.0116292421919152
RORC	0.231136263949139	0.0560062551729577	0.953892959766423	0.0428437288638439
MDK	1.44737510772754	1.0868029700316	1.92757543017055	0.0114259784382441
SSX1	1.33488689253655	1.10763584652157	1.60876250210016	0.00241644259859883
CD82	0.574828295587072	0.415522180310649	0.795210424532588	0.000826217785008244
MUC7	0.399548120166485	0.183824984698262	0.868427654655374	0.0205522574075692
CAPG	1.33319891812299	1.02552378915182	1.73318198376887	0.0316951470056855
DPP6	0.704057918328611	0.508790554551876	0.974266420487716	0.0342368334751314
SEMA3C	0.61285343861424	0.425492170968374	0.882717386706547	0.0085368606121536
CHGB	0.55018224137657	0.375244560111459	0.806675248366653	0.00221115814521967
CORO2B	1.32535128063499	1.02384645870517	1.71564398367141	0.0324424231561496
FGF9	1.38860348526237	1.06109494331247	1.81719802873002	0.0167548046725645
HHATL	0.872183746554352	0.763137714650134	0.996811549409973	0.0447679814101027
SPESP1	1.21257211044133	1.03860337627726	1.41568105458154	0.0147146735628905
SPP1	0.819329760341888	0.709650582276161	0.945960269670656	0.00657539902041901
