# Supplementary material for: The construction of a hypoxia-based signature identified CA12 as a risk gene affecting uveal melanoma cell malignant phenotypes and immune checkpoint expression
Source: Front Oncol. 2022 Sep 26;12:1008770. doi: 10.3389/fonc.2022.1008770 (PMC9548707; doi:10.3389/fonc.2022.1008770)
Supplement: Supplementary file 1 [file DataSheet_1.zip › Figure 6/Multi_independence.txt]

ID	futime	fustat	Age	Riskscore
TCGA-WC-A87Y-01	1314	1	59	1.536480496
TCGA-WC-A87W-01	1703	0	57	0.317126008
TCGA-VD-A8KE-01	821	0	74	0.411147017
TCGA-WC-A885-01	686	0	60	0.23535683
TCGA-WC-AA9E-01	838	0	60	0.409578918
TCGA-VD-A8K9-01	1424	0	71	0.250608698
TCGA-VD-AA8M-01	6	0	64	0.357489966
TCGA-VD-AA8S-01	427	0	40	0.251813166
TCGA-VD-A8KG-01	19	0	47	0.227794152
TCGA-VD-A8KN-01	68	0	60	2.154779913
TCGA-VD-A8KO-01	795	0	51	0.2997427
TCGA-VD-AA8T-01	49	0	83	1.014406304
TCGA-WC-AA9A-01	453	1	70	3.234079117
TCGA-VD-A8KB-01	1354	0	66	0.156033946
TCGA-WC-A881-01	1065	0	75	0.346680543
TCGA-VD-AA8P-01	86	0	64	2.009558805
TCGA-V4-A9EK-01	1028	0	37	0.398172851
TCGA-WC-A882-01	1112	0	50	0.263205657
TCGA-VD-AA8O-01	606	1	77	12.21475649
TCGA-VD-AA8Q-01	636	1	71	0.73276375
TCGA-V3-A9ZX-01	470	0	56	3.988074788
TCGA-V4-A9F1-01	938	0	46	4.071696059
TCGA-VD-A8K8-01	1377	1	56	2.242829022
TCGA-VD-A8KM-01	4	0	65	2.405306043
TCGA-VD-AA8N-01	44	0	86	4.989835123
TCGA-V3-A9ZY-01	459	0	54	0.340919888
TCGA-YZ-A983-01	798	0	51	0.424656623
TCGA-V4-A9EJ-01	746	0	38	0.255946197
TCGA-WC-A888-01	575	1	76	6.516206874
TCGA-YZ-A984-01	1396	1	50	1.779782866
TCGA-V4-A9EC-01	743	0	75	0.169328285
TCGA-VD-AA8R-01	6	0	78	0.282529221
TCGA-VD-A8KJ-01	1150	0	53	0.365076949
TCGA-V4-A9EE-01	398	1	86	6.055053889
TCGA-V4-A9EZ-01	599	0	78	0.350198424
TCGA-VD-A8KA-01	1178	0	22	0.293950978
TCGA-VD-A8KL-01	638	0	77	1.462471494
TCGA-VD-A8KI-01	1113	1	68	3.790330678
TCGA-V4-A9F7-01	1256	0	78	0.244745146
TCGA-WC-A87T-01	2600	0	64	0.174405399
TCGA-YZ-A985-01	1184	0	41	0.625387819
TCGA-V4-A9ED-01	1078	0	45	1.138660016
TCGA-V4-A9EV-01	1269	1	59	4.270935802
TCGA-V4-A9E8-01	808	1	49	3.652489833
TCGA-V4-A9F3-01	873	1	49	4.645982706
TCGA-WC-A87U-01	1581	1	73	0.245826903
TCGA-V4-A9F2-01	734	0	78	0.296879967
TCGA-WC-A880-01	1258	0	63	0.349315421
TCGA-V4-A9EM-01	966	0	53	0.623912616
TCGA-V4-A9F4-01	634	0	41	0.191172451
TCGA-YZ-A980-01	1862	0	75	0.789609924
TCGA-VD-A8KK-01	64	0	54	3.222092932
TCGA-V4-A9E7-01	415	1	76	10.94679698
TCGA-V4-A9EQ-01	455	1	64	3.942576979
TCGA-WC-A883-01	241	1	76	15.62831662
TCGA-VD-A8K7-01	1459	0	39	0.154408581
TCGA-V4-A9EX-01	730	1	55	8.358047046
TCGA-V4-A9EY-01	837	0	66	0.798078166
TCGA-V4-A9EW-01	1211	0	44	0.281730738
TCGA-V4-A9EL-01	982	0	60	2.834181221
TCGA-V4-A9ES-01	1511	0	54	1.008350901
TCGA-V4-A9E9-01	1246	0	50	0.177635696
TCGA-V4-A9EO-01	773	0	74	0.874847759
TCGA-V4-A9EA-01	1348	0	66	0.263360286
TCGA-V4-A9F8-01	597	0	68	1.280976111
TCGA-V4-A9EH-01	670	0	53	0.570112578
TCGA-WC-A884-01	12	0	35	0.549942972
TCGA-YZ-A982-01	495	0	79	0.252388234
TCGA-VD-A8KH-01	1158	0	69	0.477249954
TCGA-V4-A9EF-01	1165	0	56	1.949648856
TCGA-V4-A9E5-01	2499	0	51	0.210923192
TCGA-VD-A8KF-01	40	1	68	2.756333233
TCGA-V4-A9ET-01	1362	0	57	0.134801703
TCGA-V4-A9F0-01	945	1	59	6.766075217
TCGA-V4-A9EI-01	389	1	78	19.92705871
TCGA-V4-A9EU-01	709	0	83	1.99428747
TCGA-V4-A9F5-01	203	0	85	2.617469385
TCGA-WC-A88A-01	82	1	75	33.14527266
TCGA-VD-A8KD-01	114	1	72	8.884720521
TCGA-RZ-AB0B-01	149	1	47	6.883334976
