# Supplementary material for: The construction of a hypoxia-based signature identified CA12 as a risk gene affecting uveal melanoma cell malignant phenotypes and immune checkpoint expression
Source: Front Oncol. 2022 Sep 26;12:1008770. doi: 10.3389/fonc.2022.1008770 (PMC9548707; doi:10.3389/fonc.2022.1008770)
Supplement: Supplementary file 1 [file DataSheet_1.zip › Figure 6/multiCox.xls]

id	HR	HR.95L	HR.95H	pvalue
Age	1.02108120184599	0.978422563346474	1.065599731467	0.337996833327063
Riskscore	1.28743494671546	1.1670839630905	1.42019665631865	4.52208821456948e-07
