# Supplementary material for: The construction of a hypoxia-based signature identified CA12 as a risk gene affecting uveal melanoma cell malignant phenotypes and immune checkpoint expression
Source: Front Oncol. 2022 Sep 26;12:1008770. doi: 10.3389/fonc.2022.1008770 (PMC9548707; doi:10.3389/fonc.2022.1008770)
Supplement: Supplementary file 1 [file DataSheet_1.zip › Figure 6/uniCox.txt]

id	HR	HR.95L	HR.95H	pvalue
Gender	1.54187109306182	0.650966553254778	3.65205624733409	0.32502377749995
Age	1.04572380833438	1.00751561707901	1.08538097552051	0.0185611466148407
Stage	2.23793746735028	0.961473743311165	5.20904927733355	0.0616479898094098
Riskscore	1.30895280583469	1.18988388985698	1.43993667155914	3.15092434576577e-08
