# Supplementary material for: The construction of a hypoxia-based signature identified CA12 as a risk gene affecting uveal melanoma cell malignant phenotypes and immune checkpoint expression
Source: Front Oncol. 2022 Sep 26;12:1008770. doi: 10.3389/fonc.2022.1008770 (PMC9548707; doi:10.3389/fonc.2022.1008770)
Supplement: Supplementary file 1 [file DataSheet_1.zip › Figure 7/cMap/Core_function.R]

eXtremeLogFC <- function(logFC_Matrix, N = 500) {
	logFC_Matrix <- as.data.frame(logFC_Matrix)
	numOfGenes <- dim(logFC_Matrix)[1]
	XLogFC <- sapply(logFC_Matrix, function(logFC) {
		logFCOrder <- order(logFC)
		FC0 <- logFCOrder[(N+1):(numOfGenes-N)]
		logFC[FC0] <- 0L
		return(logFC)
	})
	rownames(XLogFC) <- rownames(logFC_Matrix)
	colnames(XLogFC) <- colnames(logFC_Matrix)
	XLogFC
}


XSum <- function(logFC_Matrix, upGenes, dnGenes) {
	upGeneLogFC <- logFC_Matrix[match(upGenes, rownames(logFC_Matrix), nomatch = 0L), ]
	dnGeneLogFC <- logFC_Matrix[match(dnGenes, rownames(logFC_Matrix), nomatch = 0L), ]
	colSums(upGeneLogFC) - colSums(dnGeneLogFC)
}
