# Supplementary material for: The construction of a hypoxia-based signature identified CA12 as a risk gene affecting uveal melanoma cell malignant phenotypes and immune checkpoint expression
Source: Front Oncol. 2022 Sep 26;12:1008770. doi: 10.3389/fonc.2022.1008770 (PMC9548707; doi:10.3389/fonc.2022.1008770)
Supplement: Supplementary file 1 [file DataSheet_1.zip › Figure 7/cMap/dis_sig.csv]

id	fc
MSC	-1
SYNPR	-1
AZGP1	-1
HPGD	-1
ENPP2	-1
GSTA3	-1
MLIP	-1
HHATL	-1
CTF1	-1
LIMS2	-1
EFS	-1
FBXO17	-1
COX6A2	-1
CLEC11A	-1
ROPN1B	-1
GPR27	-1
ALDH1L1	-1
EDNRB	-1
GATA4	-1
MTUS1	-1
PPP1R3C	-1
LNP1	-1
ACSF2	-1
SPP1	-1
SLC44A3	-1
IL12RB2	-1
RAPGEF3	-1
KLC3	-1
PPARG	-1
WNK4	-1
CHL1	-1
CPS1	-1
DLL3	-1
CAMSAP3	-1
SLC25A38	-1
RNF208	-1
BCHE	-1
RPL12P4	-1
SSUH2	-1
PALMD	-1
KCNK2	-1
LGI4	-1
SATB1	-1
MPZ	-1
TFAP2A	-1
PDE3A	-1
ZNF835	-1
CA4	-1
BEX1	-1
SNHG7	-1
BAP1	-1
ROPN1	-1
AHCYL2	-1
EFCAB1	-1
RNF43	-1
HNMT	-1
SHC4	-1
SERPINB9	-1
RBP7	-1
TUBB4A	-1
MYH14	-1
ZNF391	-1
PHF24	-1
HILS1	-1
SNCA	-1
SCGB1B2P	-1
ANG	-1
GSTO2	-1
EMCN	-1
PDE4B	-1
GIPC3	-1
FAM86DP	-1
ZNF415	-1
PLXNB1	-1
SEMA6A	-1
LMCD1	-1
BEX5	-1
FAM129A	-1
FAM86HP	-1
PRRT4	-1
MANEAL	-1
TRABD2A	-1
PLEKHG4	-1
NEDD9	-1
PDK4	-1
SORBS2	-1
ZNF667	-1
ROBO1	-1
DUSP15	-1
MAMSTR	-1
MEGF10	-1
RPL23AP49	-1
CHADL	-1
PPP1R3B	-1
SEMA3B	-1
CHGB	-1
GALNTL6	-1
CDK15	-1
COL11A1	-1
RPL32	-1
ANKRD65	-1
KLK13	-1
MCF2	-1
RPL39P40	-1
ERBB3	-1
ATAD3C	-1
DLC1	-1
HMGN2P15	-1
MUC7	-1
GRIK3	-1
ME3	-1
YJEFN3	-1
ZNF560	-1
MYO7B	-1
NR6A1	-1
SEMA3C	-1
MID1	-1
FBP2	-1
RPL35A	-1
HAAO	-1
ADRA2C	-1
SLC25A21-AS1	-1
RADIL	-1
HRASLS	-1
C4orf19	-1
CD82	-1
MPPED2	-1
RORC	-1
AL354892.2	-1
SMIM10L2A	-1
OVOL1	-1
AP000892.2	-1
ZNF883	-1
PLCD1	-1
ID2	-1
KCNE4	-1
NFIA	-1
DCT	-1
RPL15	-1
MSC-AS1	-1
RAB34	-1
SOX15	-1
AC040977.1	-1
POMGNT2	-1
LURAP1	-1
ZNF135	-1
HSD17B8	-1
ALG1L2	-1
CTNNB1	-1
DPP6	-1
RARRES2	1
ITGAX	1
KLHL38	1
HLA-DOA	1
PFKP	1
NLRC5	1
LOXL4	1
PAEP	1
SPHK1	1
PHLDA2	1
MMP2	1
SPARCL1	1
CALHM6	1
C2	1
RIMS2	1
FEZ1	1
C1QA	1
GGT1	1
APOL3	1
TMEM200B	1
CDKN1A	1
TYMP	1
CD3E	1
CPVL	1
KCTD17	1
CXCL10	1
C4A	1
IL2RG	1
HLA-C	1
GDF11	1
GZMA	1
ARC	1
AC009812.4	1
THBS2	1
LGALS3	1
PRAME	1
CITED1	1
WASHC5	1
FABP5	1
LAPTM5	1
LINGO1	1
CALHM2	1
CXCL9	1
ADAM23	1
CD2	1
IL32	1
MATK	1
VTN	1
CLIP3	1
GDF15	1
S100A1	1
MRC2	1
ISG20	1
HLA-F	1
MAP1A	1
CD8A	1
ADGRG1	1
HLA-DPA1	1
ADAMTS2	1
SECTM1	1
FN1	1
GALNT18	1
C1QC	1
C1R	1
RARRES3	1
GRID1	1
IGFBP2	1
CA12	1
C4B	1
ITPR2	1
FERMT3	1
CAVIN3	1
SULF2	1
HTRA3	1
PLN	1
C1S	1
CST7	1
CD3D	1
FIBCD1	1
TGFBI	1
HTATIP2	1
GBP2	1
ADCY1	1
TRAC	1
CD74	1
C1QB	1
AHNAK2	1
SLC16A6	1
TFPI2	1
FABP3	1
CADM1	1
PSMB8-AS1	1
KIT	1
HLA-DQB1	1
B2M	1
MIR4655	1
ARMC9	1
LYZ	1
LAG3	1
PSMB9	1
IRF1	1
LINC00404	1
RAB31	1
NT5E	1
PTGER4	1
SPON2	1
CELF2	1
CARD11	1
SDC2	1
NQO1	1
TAP1	1
HLA-DQA1	1
ISM1	1
UCHL1	1
SEL1L3	1
DLL4	1
PPM1K	1
HLA-DRA	1
FCGR3A	1
IFI27	1
HLA-DRB1	1
CCL5	1
CYTOR	1
SOX1-OT	1
HLA-DRB5	1
LY96	1
TRBC2	1
PTP4A3	1
NKG7	1
HLA-B	1
GBP1	1
GEM	1
SLC38A5	1
HSPB8	1
HTRA1	1
TNFRSF19	1
APOL1	1
TRPV2	1
S100A4	1
BANCR	1
WARS	1
COL9A3	1
MYEOV	1
CYSLTR2	1
HCP5	1
EEF1A2	1
ECM1	1
VGF	1
CHAC1	1
HTR2B	1
