# Supplementary material for: The construction of a hypoxia-based signature identified CA12 as a risk gene affecting uveal melanoma cell malignant phenotypes and immune checkpoint expression
Source: Front Oncol. 2022 Sep 26;12:1008770. doi: 10.3389/fonc.2022.1008770 (PMC9548707; doi:10.3389/fonc.2022.1008770)
Supplement: Supplementary file 1 [file DataSheet_1.zip › Figure 7/GDSC/Methotrexate.txt]

	est.ic50	Risk
TCGA-WC-A87Y-01	0.826860999	High
TCGA-VD-A8KN-01	0.550143469	High
TCGA-VD-AA8O-01	2.126229937	High
TCGA-V3-A9ZX-01	0.556442252	High
TCGA-V4-A9F1-01	0.98889856	High
TCGA-VD-A8K8-01	0.301292357	High
TCGA-VD-A8KM-01	NA	High
TCGA-VD-AA8N-01	1.176890687	High
TCGA-WC-A888-01	-0.925034212	High
TCGA-V4-A9EE-01	0.962615031	High
TCGA-VD-A8KI-01	1.117092236	High
TCGA-V4-A9ED-01	1.422468194	High
TCGA-V4-A9EV-01	-0.803505492	High
TCGA-V4-A9E8-01	1.554454302	High
TCGA-V4-A9F3-01	0.158221136	High
TCGA-V4-A9EM-01	1.417232858	Low
TCGA-YZ-A980-01	0.991845543	High
TCGA-VD-A8KK-01	1.464829684	High
TCGA-V4-A9E7-01	1.926441284	High
TCGA-V4-A9EQ-01	2.063764161	High
TCGA-WC-A883-01	1.373373383	High
TCGA-V4-A9EX-01	0.271562681	High
TCGA-V4-A9EL-01	-0.381394638	High
TCGA-V4-A9EO-01	1.638935207	High
TCGA-V4-A9F8-01	2.163265601	High
TCGA-WC-A884-01	1.938525597	Low
TCGA-V4-A9EF-01	1.197199519	High
TCGA-VD-A8KF-01	1.039401585	High
TCGA-V4-A9F0-01	1.572837711	High
TCGA-V4-A9EI-01	0.000574844	High
TCGA-V4-A9EU-01	0.416770956	High
TCGA-V4-A9F5-01	1.887276906	High
TCGA-WC-A88A-01	1.793419519	High
TCGA-VD-A8KD-01	-0.249196501	High
TCGA-RZ-AB0B-01	1.252747529	High
TCGA-WC-A87W-01	1.991291051	Low
TCGA-VD-A8KE-01	1.977157357	Low
TCGA-WC-A885-01	1.910524126	Low
TCGA-WC-AA9E-01	1.252760786	Low
TCGA-VD-A8K9-01	1.550344834	Low
TCGA-VD-AA8M-01	1.890149777	Low
TCGA-VD-AA8S-01	1.367156511	Low
TCGA-VD-A8KG-01	1.682354492	Low
TCGA-VD-A8KO-01	1.406293043	Low
TCGA-VD-AA8T-01	1.640552952	High
TCGA-WC-AA9A-01	1.374890276	High
TCGA-VD-A8KB-01	1.908203062	Low
TCGA-WC-A881-01	1.227609843	Low
TCGA-VD-AA8P-01	1.526856737	High
TCGA-V4-A9EK-01	0.259241825	Low
TCGA-WC-A882-01	1.841759983	Low
TCGA-VD-AA8Q-01	1.447782095	Low
TCGA-V3-A9ZY-01	2.437269086	Low
TCGA-YZ-A983-01	1.640003335	Low
TCGA-V4-A9EJ-01	1.996514712	Low
TCGA-YZ-A984-01	1.013940569	High
TCGA-V4-A9EC-01	1.51274606	Low
TCGA-VD-AA8R-01	2.173743037	Low
TCGA-VD-A8KJ-01	1.201322434	Low
TCGA-V4-A9EZ-01	1.181101771	Low
TCGA-VD-A8KA-01	1.962802054	Low
TCGA-VD-A8KL-01	1.8318152	High
TCGA-V4-A9F7-01	1.093493709	Low
TCGA-WC-A87T-01	0.854400304	Low
TCGA-YZ-A985-01	1.356355754	Low
TCGA-WC-A87U-01	1.301078394	Low
TCGA-V4-A9F2-01	2.060193376	Low
TCGA-WC-A880-01	1.853100022	Low
TCGA-V4-A9F4-01	1.098576673	Low
TCGA-VD-A8K7-01	0.83189068	Low
TCGA-V4-A9EY-01	2.043019372	High
TCGA-V4-A9EW-01	1.505313271	Low
TCGA-V4-A9ES-01	1.657612474	High
TCGA-V4-A9E9-01	2.06637671	Low
TCGA-V4-A9EA-01	1.527011937	Low
TCGA-V4-A9EH-01	1.411342206	Low
TCGA-YZ-A982-01	0.590111632	Low
TCGA-VD-A8KH-01	1.80076154	Low
TCGA-V4-A9E5-01	0.933287471	Low
TCGA-V4-A9ET-01	2.008597729	Low
