# Supplementary material for: The construction of a hypoxia-based signature identified CA12 as a risk gene affecting uveal melanoma cell malignant phenotypes and immune checkpoint expression
Source: Front Oncol. 2022 Sep 26;12:1008770. doi: 10.3389/fonc.2022.1008770 (PMC9548707; doi:10.3389/fonc.2022.1008770)
Supplement: Supplementary file 1 [file DataSheet_1.zip › Figure 7/GDSC/Mitomycin.C.txt]

	est.ic50	Risk
TCGA-WC-A87Y-01	-1.170230831	High
TCGA-VD-A8KN-01	-1.228654237	High
TCGA-VD-AA8O-01	-0.957240728	High
TCGA-V3-A9ZX-01	-2.26723322	High
TCGA-V4-A9F1-01	-1.362503025	High
TCGA-VD-A8K8-01	-2.150378785	High
TCGA-VD-A8KM-01	-2.787628765	High
TCGA-VD-AA8N-01	-1.587046827	High
TCGA-WC-A888-01	-1.837895044	High
TCGA-V4-A9EE-01	-1.576312294	High
TCGA-VD-A8KI-01	-1.360395725	High
TCGA-V4-A9ED-01	-0.704824698	High
TCGA-V4-A9EV-01	-2.582863736	High
TCGA-V4-A9E8-01	-0.595735077	High
TCGA-V4-A9F3-01	-1.822973614	High
TCGA-V4-A9EM-01	-0.746011498	Low
TCGA-YZ-A980-01	2.086697359	High
TCGA-VD-A8KK-01	-0.594782912	High
TCGA-V4-A9E7-01	-1.339423831	High
TCGA-V4-A9EQ-01	-0.803532781	High
TCGA-WC-A883-01	-0.69893157	High
TCGA-V4-A9EX-01	-2.09076089	High
TCGA-V4-A9EL-01	-2.679535344	High
TCGA-V4-A9EO-01	-0.995517927	High
TCGA-V4-A9F8-01	-0.699008545	High
TCGA-WC-A884-01	-0.295071437	Low
TCGA-V4-A9EF-01	-1.096236833	High
TCGA-VD-A8KF-01	-1.309769354	High
TCGA-V4-A9F0-01	-0.807915935	High
TCGA-V4-A9EI-01	-2.493043315	High
TCGA-V4-A9EU-01	-1.844085702	High
TCGA-V4-A9F5-01	-1.300618984	High
TCGA-WC-A88A-01	-1.330715684	High
TCGA-VD-A8KD-01	-2.644055538	High
TCGA-RZ-AB0B-01	-0.993144131	High
TCGA-WC-A87W-01	-0.576411699	Low
TCGA-VD-A8KE-01	-0.267561625	Low
TCGA-WC-A885-01	-0.185252619	Low
TCGA-WC-AA9E-01	-0.961412601	Low
TCGA-VD-A8K9-01	-0.783814634	Low
TCGA-VD-AA8M-01	-0.253020412	Low
TCGA-VD-AA8S-01	0.156205731	Low
TCGA-VD-A8KG-01	0.152616614	Low
TCGA-VD-A8KO-01	-1.233609819	Low
TCGA-VD-AA8T-01	-0.704129997	High
TCGA-WC-AA9A-01	-1.960040706	High
TCGA-VD-A8KB-01	-0.512607371	Low
TCGA-WC-A881-01	-0.926542774	Low
TCGA-VD-AA8P-01	-0.95629462	High
TCGA-V4-A9EK-01	-1.470801899	Low
TCGA-WC-A882-01	-0.603200042	Low
TCGA-VD-AA8Q-01	-0.029893967	Low
TCGA-V3-A9ZY-01	0.162624643	Low
TCGA-YZ-A983-01	-0.718880039	Low
TCGA-V4-A9EJ-01	-0.174096897	Low
TCGA-YZ-A984-01	-1.084825004	High
TCGA-V4-A9EC-01	-0.1589938	Low
TCGA-VD-AA8R-01	-0.972227	Low
TCGA-VD-A8KJ-01	-1.550954089	Low
TCGA-V4-A9EZ-01	-0.103546837	Low
TCGA-VD-A8KA-01	-0.238103951	Low
TCGA-VD-A8KL-01	-1.200689213	High
TCGA-V4-A9F7-01	-1.031658347	Low
TCGA-WC-A87T-01	-1.099050228	Low
TCGA-YZ-A985-01	-0.99358756	Low
TCGA-WC-A87U-01	-1.297588839	Low
TCGA-V4-A9F2-01	-0.069952399	Low
TCGA-WC-A880-01	-0.609570464	Low
TCGA-V4-A9F4-01	-0.648234449	Low
TCGA-VD-A8K7-01	-2.162446995	Low
TCGA-V4-A9EY-01	0.189040228	High
TCGA-V4-A9EW-01	-0.589355529	Low
TCGA-V4-A9ES-01	-0.595155516	High
TCGA-V4-A9E9-01	-0.65966518	Low
TCGA-V4-A9EA-01	-0.075351647	Low
TCGA-V4-A9EH-01	-0.229020948	Low
TCGA-YZ-A982-01	-0.100019045	Low
TCGA-VD-A8KH-01	-0.636389758	Low
TCGA-V4-A9E5-01	-0.345064147	Low
TCGA-V4-A9ET-01	-0.544104935	Low
