# Supplementary material for: The construction of a hypoxia-based signature identified CA12 as a risk gene affecting uveal melanoma cell malignant phenotypes and immune checkpoint expression
Source: Front Oncol. 2022 Sep 26;12:1008770. doi: 10.3389/fonc.2022.1008770 (PMC9548707; doi:10.3389/fonc.2022.1008770)
Supplement: Supplementary file 1 [file DataSheet_1.zip › Figure 7/Immune/Immune_cell.txt]

ID	Risk	Activated B cell	Activated CD4 T cell	Activated CD8 T cell	Central memory CD4 T cell	Central memory CD8 T cell	Effector memeory CD4 T cell	Effector memeory CD8 T cell	Gamma delta T cell	Immature B cell	Memory B cell	Regulatory T cell	T follicular helper cell	Type 1 T helper cell	Type 17 T helper cell	Type 2 T helper cell	Activated dendritic cell	CD56bright natural killer cell	CD56dim natural killer cell	Eosinophil	Immature dendritic cell	Macrophage	Mast cell	MDSC	Monocyte	Natural killer cell	Natural killer T cell	Neutrophil	Plasmacytoid dendritic cell
TCGA-V4-A9ED-01	High	-0.090577967	-0.006654155	0.275100815	0.47986253	0.396372796	0.14279568	0.173084767	0.344755387	0.056011253	0.181359563	0.092219636	0.227590607	0.181965636	-0.006617271	0.097024268	0.269425966	0.333054824	0.356385212	-0.029631231	0.391047074	0.14937333	0.039466485	0.319755772	0.442794102	0.325048684	0.16331405	-0.170453327	0.479925496
TCGA-VD-AA8O-01	High	-0.040196042	0.051548579	0.308863704	0.49616484	0.38271845	0.132044107	0.184221883	0.362061516	0.073658647	0.203867312	0.139309846	0.206672894	0.200603836	0.008306316	0.083369845	0.304282576	0.335754367	0.366467857	-0.042552852	0.402661548	0.085786583	0.058335743	0.28609275	0.416795086	0.295208632	0.164727992	-0.122321826	0.476182239
TCGA-V4-A9EV-01	High	0.10273331	0.206412916	0.485460471	0.529661683	0.385081243	0.165012941	0.332130923	0.371949082	0.187930694	0.120960843	0.257818679	0.271920119	0.269457774	0.034116522	0.124036408	0.382196477	0.37436296	0.359317042	-0.013115325	0.461221141	0.14059817	0.128600664	0.432434282	0.465154369	0.375584467	0.206994219	-0.245310203	0.500480639
TCGA-V4-A9E8-01	High	0.022194348	0.007646393	0.363758293	0.485545693	0.390500143	0.06459189	0.256349407	0.359567969	0.156842684	0.152843155	0.148923907	0.258424409	0.178617641	0.028212803	0.059044694	0.306789848	0.343322203	0.379362689	-0.079485483	0.390313946	0.1779967	0.172884499	0.374452548	0.444895799	0.30439336	0.157089793	-0.149792302	0.471930039
TCGA-WC-A884-01	Low	-0.045364024	0.060927566	0.257746108	0.474655764	0.396319532	0.125746436	0.168262423	0.351370038	0.100209042	0.201473305	0.168878772	0.265172151	0.17353786	0.076652382	0.144608832	0.309124644	0.336478456	0.381033909	-0.014128166	0.398386086	0.157845702	0.119747833	0.335283128	0.450323566	0.314490457	0.20340379	-0.257371374	0.480948966
TCGA-V3-A9ZX-01	High	-0.008724549	0.183347465	0.357512965	0.475965777	0.391634863	0.171951325	0.210523521	0.366065675	0.125813889	0.165702251	0.155412507	0.246524392	0.213212053	0.034721479	0.149206187	0.316967117	0.389165939	0.375719808	-0.020063997	0.406085443	0.114072791	0.053918211	0.306079365	0.421407971	0.334451528	0.198241601	-0.201026737	0.478993429
TCGA-V4-A9F3-01	High	0.023168602	0.183025375	0.400599696	0.507960845	0.373778502	0.175068981	0.25146307	0.345140876	0.071234249	0.135449296	0.176175195	0.239443585	0.227263656	0.047605677	0.143517858	0.356966321	0.368606848	0.379064398	-0.006753351	0.415226208	0.0874765	0.094287609	0.330402716	0.430549693	0.351833335	0.174380573	-0.210691249	0.493700197
TCGA-V4-A9F5-01	High	-0.188865284	-0.029468883	0.123526521	0.4527388	0.33470161	0.117382386	0.103691272	0.304829221	-0.009223702	0.164151576	-0.104743556	0.10372378	0.118455339	-0.014528796	0.049821313	0.204344993	0.303267869	0.360758461	-0.135576507	0.320463614	0.040278499	-0.019750095	0.113287854	0.403649897	0.248844979	0.109341194	-0.321536285	0.464630629
TCGA-V4-A9F1-01	High	-0.189975678	0.077025407	0.181255582	0.476062678	0.35417955	0.149542146	0.109195631	0.344202174	0.081490639	0.199346339	0.100691078	0.20627301	0.154992993	0.003197371	0.106914043	0.317289349	0.352370333	0.356877099	-0.020745667	0.429702591	0.082903029	0.1041271	0.240407386	0.446234917	0.277212244	0.143005102	-0.30525995	0.495329867
TCGA-VD-A8K8-01	High	-0.040469741	0.135058981	0.393191048	0.48828524	0.34913536	0.155179897	0.255023836	0.322295346	0.125670783	0.157336665	0.098937752	0.207047409	0.212489348	0.014160091	0.106674272	0.292036378	0.355238592	0.355167499	-0.04213812	0.405297795	0.062544432	0.079488627	0.317777331	0.433175236	0.326911633	0.190606438	-0.312112638	0.488955165
TCGA-VD-A8KM-01	High	0.389837978	0.232901788	0.480060781	0.523059647	0.399391241	0.200520993	0.35801355	0.392852788	0.340082907	0.155578662	0.254502443	0.309132794	0.288144969	0.049324477	0.126702873	0.399039279	0.36826676	0.393964445	0.03827773	0.414936926	0.201512884	0.175323097	0.498596283	0.469621701	0.376438051	0.223252483	-0.122230415	0.503412903
TCGA-WC-A87Y-01	High	-0.07586879	0.058162668	0.351500894	0.484125607	0.358901384	0.176930062	0.202857433	0.318628454	0.081888524	0.101775663	0.157251078	0.236089588	0.227736901	0.047003489	0.100171294	0.30121144	0.357823549	0.365746732	-0.039549069	0.431856219	0.093248448	0.030046011	0.310045444	0.429570328	0.343851983	0.188892648	-0.236926101	0.486090895
TCGA-VD-AA8N-01	High	0.003620505	0.070928246	0.339392356	0.461877	0.397218205	0.126606035	0.210111995	0.367891859	0.079347852	0.170415346	0.17885661	0.21736739	0.185573119	0.027864658	0.119659534	0.323890952	0.343642977	0.39251559	-0.050261342	0.398287457	0.159831478	0.106064018	0.343194079	0.440631774	0.311224418	0.193754294	-0.1338473	0.481538624
TCGA-V4-A9EM-01	Low	-0.166837843	-0.017357604	0.095203091	0.426317351	0.333627811	0.133441969	0.086485058	0.271667902	0.03962675	0.113189284	0.014707162	0.187294871	0.098091455	0.025630538	0.062612975	0.239025775	0.30301734	0.388659635	-0.090938149	0.373181878	0.060146923	0.020887893	0.178252536	0.415001073	0.292326121	0.117331268	-0.302737066	0.464079893
TCGA-WC-A88A-01	High	-0.131738546	0.001523103	0.195306191	0.433153425	0.373446022	0.093834923	0.059579373	0.332499075	-0.009001301	0.19288225	0.053940995	0.155881358	0.106684593	-0.002479347	0.101550661	0.240888985	0.312387091	0.363657577	-0.04404173	0.359214183	0.024733671	-0.007223528	0.215482831	0.408035182	0.24690712	0.085156224	-0.245546321	0.469814682
TCGA-YZ-A980-01	High	-0.187045668	-0.026689538	0.118335665	0.441289417	0.348554084	0.216049427	0.10494942	0.274033014	-0.037804127	0.147137392	0.071455151	0.193866963	0.173552257	0.088672785	0.095420009	0.244464296	0.370529073	0.413455684	-0.019055247	0.395523625	0.086022541	-0.019048435	0.185058589	0.420228146	0.278830003	0.14376845	-0.158635186	0.47061892
TCGA-V4-A9EF-01	High	-0.191258936	-0.021290376	0.160855879	0.456592277	0.374985055	0.142304719	0.119596488	0.315669034	0.018479884	0.16435655	0.044327481	0.142358963	0.133053314	-0.036816233	0.100445437	0.215890075	0.321858961	0.348759884	-0.109532413	0.353797756	0.088575083	0.002650697	0.224260437	0.420659211	0.250403613	0.116694263	-0.265985385	0.47538915
TCGA-VD-A8KD-01	High	0.160966827	0.14828108	0.398786162	0.518372979	0.392751052	0.144435193	0.305890055	0.344990707	0.200992318	0.153337156	0.208226159	0.249668854	0.246091515	0.034166534	0.084903038	0.359348307	0.351418908	0.351720122	-0.043924816	0.44999868	0.109718633	0.103811336	0.417334627	0.432048127	0.317264538	0.185090661	-0.218993001	0.491990431
TCGA-WC-A888-01	High	0.22538645	0.15835997	0.439389877	0.503400386	0.364589875	0.138403626	0.314530346	0.344405372	0.220758834	0.123908378	0.156961526	0.264000067	0.237517463	0.012409143	0.102878431	0.356658545	0.349857478	0.348215551	-0.059275994	0.425844351	0.116462236	0.108196042	0.425585376	0.463089162	0.350888584	0.194705772	-0.21119679	0.48859148
TCGA-VD-A8KK-01	High	-0.070078207	0.021333251	0.238946881	0.453840479	0.341527169	0.106269366	0.104128097	0.317933343	-0.025347103	0.15840329	0.031104332	0.141879187	0.130869341	-0.0175171	0.074308499	0.24118634	0.320949228	0.377991523	-0.110229637	0.362237564	0.041360019	0.001580222	0.249080385	0.41746957	0.273568785	0.14268043	-0.223294056	0.474404447
TCGA-V4-A9E7-01	High	-0.227170429	0.010950158	0.096722693	0.423580375	0.33094495	0.089158433	0.031170114	0.310901865	-0.087007676	0.177491502	-0.088829101	0.098838918	0.110778395	-0.004642917	0.087004215	0.197327303	0.314687299	0.357801756	-0.108283989	0.336866596	-0.040875493	-0.087823266	0.07049272	0.407473206	0.200078432	0.06672674	-0.370380642	0.469646523
TCGA-V4-A9EQ-01	High	-0.14296862	-0.006514007	0.18671164	0.469790725	0.38631114	0.100000507	0.186341646	0.333529776	0.059038379	0.151962357	0.063313278	0.18993086	0.156343741	0.004850643	0.061673643	0.28100889	0.316177577	0.390912557	-0.095685575	0.361613459	0.091098884	0.022152026	0.214922831	0.439525848	0.236345208	0.155904624	-0.145143631	0.47825468
TCGA-WC-A883-01	High	-0.273899303	0.117255969	0.169460959	0.475577245	0.367051811	0.149376641	0.096483172	0.317971915	-0.044503154	0.181466379	0.038999173	0.148344641	0.136454625	-0.014045934	0.113109061	0.271154091	0.295632429	0.386397284	-0.013798466	0.387844577	0.05299004	0.087960149	0.23522837	0.39984794	0.242341335	0.16311016	-0.262307388	0.475864572
TCGA-VD-A8KN-01	High	0.013521637	0.092997542	0.342095963	0.505729028	0.394894424	0.131969605	0.225977343	0.350081432	0.110043442	0.1990999	0.169241608	0.242282974	0.211408943	0.033857388	0.145697652	0.318558652	0.350532604	0.352643038	-0.047420026	0.418862009	0.140438714	0.136694316	0.364039871	0.451629156	0.353862884	0.16743229	-0.199198244	0.494579488
TCGA-V4-A9EX-01	High	-0.175749621	0.064696391	0.161446456	0.440801337	0.356788361	0.14964417	0.105581051	0.355555131	-0.01293651	0.155895819	0.035858141	0.146050018	0.121121056	-0.003079132	0.106694118	0.247143426	0.355203243	0.357561627	-0.093544471	0.373481071	0.00644401	0.017202209	0.153690208	0.419951992	0.270639605	0.158836695	-0.344136753	0.467772573
TCGA-V4-A9EE-01	High	-0.115763028	0.137756186	0.257103896	0.506203628	0.353089038	0.141476426	0.190249148	0.324534387	0.055450617	0.142906094	0.087220028	0.179454492	0.190437499	0.018525949	0.122304049	0.324932105	0.326007116	0.364542209	-0.043522301	0.420688317	0.038787346	0.083712047	0.267939118	0.425578576	0.292577985	0.157988695	-0.312411628	0.47801653
TCGA-VD-A8KF-01	High	-0.084068693	-0.010643378	0.135786303	0.459908105	0.347646254	0.141852318	0.120825378	0.298900887	-0.017718499	0.227836635	0.026566606	0.120158235	0.139572795	-0.041876723	0.087066847	0.243625833	0.322112525	0.339509776	-0.060210007	0.409672296	-0.037285485	-0.008340773	0.135145984	0.393764584	0.263572191	0.080858827	-0.279294203	0.484876547
TCGA-V4-A9F0-01	High	-0.092769852	0.050915151	0.232838345	0.47997932	0.381313344	0.151285861	0.18450799	0.328220974	0.060018722	0.21480144	0.107226078	0.207069749	0.174536614	-0.000204606	0.097807796	0.298708791	0.350141459	0.372378874	-0.063171996	0.405558909	0.110611271	0.083859973	0.293001981	0.415775306	0.294641907	0.145996974	-0.212826554	0.482101433
TCGA-V4-A9EL-01	High	0.041830065	0.169953459	0.368640005	0.487128972	0.385821246	0.159796746	0.242589682	0.36010751	0.133971464	0.149150344	0.19604376	0.232784046	0.199097372	0.04743469	0.106401709	0.338290962	0.377030033	0.385460749	-0.028257454	0.429664902	0.128818577	0.107689959	0.355178802	0.427760203	0.329585231	0.198697117	-0.241716388	0.502839439
TCGA-V4-A9EI-01	High	-0.189705897	0.089496844	0.192863053	0.433074519	0.349404115	0.141953094	0.100242187	0.343765138	0.000711299	0.169435104	0.058782187	0.131988454	0.140190582	0.00506647	0.126420767	0.283775242	0.367077416	0.362656572	-0.079026933	0.378063191	0.009592159	0.056748848	0.1763429	0.412244937	0.2715818	0.173278463	-0.303652551	0.48067821
TCGA-VD-A8KI-01	High	-0.100835202	0.006221077	0.265308868	0.438725025	0.362973397	0.127129054	0.098000303	0.344402322	0.013551935	0.158597582	-0.008540792	0.179462634	0.147078416	-0.005294065	0.094907831	0.243164538	0.351164974	0.373969444	-0.098172887	0.367915816	0.05049471	0.059744849	0.212602252	0.430323851	0.223584093	0.131274875	-0.253678406	0.470845539
TCGA-V4-A9EO-01	High	-0.271422907	-0.005929736	0.098936339	0.457594717	0.349053798	0.143833683	0.053296659	0.330311468	-0.009876781	0.16600761	-0.02391443	0.123244982	0.099730535	-0.0311345	0.116597674	0.224059532	0.306346218	0.335286534	-0.102074734	0.358955943	0.037334399	-0.052887395	0.123325792	0.426969725	0.274052522	0.107825866	-0.312268041	0.47466823
TCGA-V4-A9EU-01	High	-0.149180173	0.053048178	0.186563099	0.457087804	0.362923388	0.137769804	0.150691882	0.334974089	0.025681603	0.127240453	0.09026636	0.193547595	0.130473905	0.017967936	0.062908675	0.299318961	0.349162837	0.358933854	-0.065840723	0.399941152	0.031953634	0.051567576	0.208485676	0.412072159	0.250496273	0.155438014	-0.312791867	0.492567392
TCGA-RZ-AB0B-01	High	-0.192922732	0.066651729	0.19547487	0.457418297	0.351876749	0.144278707	0.127446219	0.308568787	0.031823567	0.181551834	0.014120025	0.12985123	0.147372505	-0.031411683	0.086212434	0.286252597	0.331243803	0.367369553	-0.081010332	0.399235239	0.01718242	0.033441231	0.166964881	0.408252578	0.271261749	0.143523908	-0.321027657	0.470425213
TCGA-V4-A9F8-01	High	-0.118692132	0.004494136	0.196225929	0.478866143	0.408834711	0.122396715	0.160055096	0.322450195	0.075613184	0.18250931	0.099003699	0.188450788	0.167541705	0.01952317	0.094279139	0.27787332	0.313256297	0.358958995	-0.123699146	0.373654526	0.114243442	0.060768087	0.274522042	0.429720345	0.268562613	0.157114319	-0.246872393	0.460114791
TCGA-VD-A8KB-01	Low	-0.262812191	-0.068944795	0.043604665	0.427538182	0.323408889	0.062332681	0.009191844	0.282653797	-0.041476048	0.121742241	0.020032544	0.080689521	0.058496896	-0.032079935	0.084876266	0.186197891	0.28272691	0.337226521	-0.14328095	0.324882392	-0.019461331	-0.055224703	0.063650056	0.405214985	0.212517368	0.063905818	-0.427317542	0.471841605
TCGA-WC-A881-01	Low	-0.203261524	-0.035420315	0.158641329	0.418882672	0.352141229	0.058507164	0.08361375	0.331199785	-0.03974504	0.098487667	-0.003399778	0.159542539	0.068666907	0.014037679	0.115974455	0.24620962	0.300308955	0.335546732	-0.09678261	0.328557507	0.060170005	-0.060181477	0.177849813	0.380616043	0.233142677	0.087159223	-0.367269149	0.473021358
TCGA-VD-AA8P-01	High	-0.169079806	0.032617415	0.102580366	0.472747026	0.348990973	0.115746788	0.101997935	0.336754624	-0.007137409	0.18026198	-0.030464753	0.157912949	0.133938451	-0.046940671	0.087796935	0.234281252	0.323361111	0.349008943	-0.064519526	0.382845763	0.056435569	-0.046302512	0.153273719	0.405331164	0.243351189	0.137589691	-0.250521794	0.479028581
TCGA-V4-A9EK-01	Low	-0.008546218	0.047929441	0.242792583	0.460839969	0.364403258	0.103162745	0.212147132	0.307994142	0.096836197	0.192921727	0.079649985	0.207571778	0.143260571	-0.039511259	0.10693166	0.343075702	0.329180353	0.285383546	-0.108181034	0.413692806	0.098547212	0.033726485	0.313766922	0.400480185	0.300117284	0.146777366	-0.307484463	0.501678155
TCGA-YZ-A985-01	Low	-0.105725445	-0.003792393	0.1862332	0.451548975	0.396908442	0.107882233	0.127359747	0.318433082	0.037457586	0.148894736	0.044299273	0.12499388	0.13067899	0.007584066	0.098978435	0.204784261	0.315743889	0.344035339	-0.016343278	0.3429692	0.040946519	0.019709435	0.215361496	0.431637222	0.266478858	0.072718956	-0.23530372	0.489300767
TCGA-V4-A9EH-01	Low	-0.048430938	0.020579549	0.267140604	0.42351545	0.374185755	0.096260413	0.173899692	0.29958957	0.030123799	0.163985687	0.075515821	0.178690891	0.124871065	0.049978179	0.043930592	0.248447747	0.334920995	0.369427016	-0.049313536	0.358356701	0.08242308	-0.018750091	0.236195187	0.420545452	0.263129897	0.150854929	-0.320505212	0.482800641
TCGA-WC-A882-01	Low	-0.01913744	-0.020232045	0.22766028	0.434765278	0.371163095	0.074363024	0.186532133	0.299684743	0.095599959	0.098420566	0.082833878	0.226653572	0.134903883	-0.002660286	0.059698209	0.274021403	0.301898581	0.373528343	-0.056697105	0.387699235	0.149113666	0.073537233	0.292260514	0.437699793	0.287828303	0.172721741	-0.231682687	0.490476472
TCGA-WC-A87W-01	Low	-0.130307776	-0.050559123	0.063823604	0.461526455	0.318317608	0.093076249	0.100747348	0.258176733	-0.025857291	0.174835603	-0.065686399	0.171771621	0.089096123	-0.011604885	0.145186398	0.202139983	0.271114444	0.319592069	-0.046935688	0.378984723	0.025457781	-0.020568945	0.10101278	0.393500232	0.261866768	0.135420272	-0.44412431	0.510316077
TCGA-VD-AA8Q-01	Low	-0.133119854	-0.07230144	0.261719091	0.449091267	0.352158807	0.063971813	0.151177468	0.30187813	0.021441141	0.085365652	0.06476901	0.206404511	0.120733999	0.066264153	0.025377307	0.268238194	0.325250401	0.377235802	-0.074975509	0.352875728	0.145615019	0.064668072	0.279462447	0.431366968	0.259805181	0.178305927	-0.248101016	0.483611306
TCGA-VD-A8KE-01	Low	-0.229510147	-0.085002945	0.077969075	0.427584366	0.361521466	0.072277408	0.090376403	0.291409006	-0.052614312	0.148016306	0.037124719	0.183225907	0.0852815	-0.006968295	0.057141837	0.223578704	0.332009207	0.350591027	-0.071057364	0.359717581	0.047415968	-0.038369755	0.114756344	0.423815465	0.232709044	0.135761334	-0.35995111	0.485070604
TCGA-YZ-A982-01	Low	-0.187758215	-0.002327052	0.145105724	0.473110492	0.351261404	0.085513899	0.155331036	0.329315321	0.061034283	0.168548957	0.035954134	0.194174485	0.117653739	-0.01120647	0.124552049	0.281155699	0.322031158	0.33130669	-0.094280392	0.366300511	0.086255576	0.037670747	0.253782171	0.42987045	0.275652487	0.166019651	-0.323863732	0.486122096
TCGA-VD-A8KH-01	Low	-0.221814612	-0.033771965	0.073982253	0.44853765	0.281019289	0.136506308	0.068753919	0.279449501	-0.023666436	0.098483251	-0.078693504	0.136555485	0.107189483	0.001882655	0.131722395	0.176208501	0.314104288	0.328558574	-0.103283534	0.414208484	-0.063960153	-0.052134674	0.050704791	0.381228253	0.210597238	0.098921843	-0.340238678	0.49457851
TCGA-WC-A87U-01	Low	-0.180793211	-0.042283601	0.079601991	0.431287579	0.334820941	0.12241305	0.083577024	0.287702041	-0.049100298	0.183797648	-0.003498724	0.120359702	0.071695038	0.00615049	0.098921759	0.222483446	0.298261126	0.320213947	-0.059604489	0.373810345	0.018460005	-0.054617448	0.107084275	0.415943135	0.231098026	0.102435947	-0.4044147	0.491964561
TCGA-V4-A9F2-01	Low	-0.008457039	-0.058310932	0.225913484	0.474566793	0.342630232	0.110519364	0.156424107	0.336619698	0.05311828	0.109196103	0.06018546	0.213848445	0.132203138	0.012749287	0.06214491	0.283023011	0.295686367	0.363160448	-0.073135725	0.412073871	0.12351363	0.100633412	0.290230953	0.431670592	0.297553683	0.170384749	-0.190565079	0.476519784
TCGA-WC-A880-01	Low	-0.264498277	-0.061179424	0.128359302	0.417913488	0.344947883	0.115782852	0.043865593	0.293829535	-0.060742763	0.232612126	0.04840083	0.163248317	0.061991922	-0.005499281	0.116056347	0.239116187	0.339125269	0.311723588	-0.089756119	0.364248578	0.041775059	0.014243444	0.1035528	0.430000656	0.234444792	0.106992918	-0.39383742	0.491899503
TCGA-WC-A885-01	Low	-0.173732433	-0.026146861	0.065496915	0.401431351	0.309192705	0.094212754	0.003013086	0.2884204	-0.073916376	0.162633019	-0.034574891	0.103031907	0.064539928	0.008288986	0.080249494	0.190648558	0.283792443	0.353460562	-0.10431345	0.345707938	-0.011953292	-0.035756179	0.081736758	0.418217625	0.210962934	0.099014997	-0.352221215	0.470671884
TCGA-WC-AA9E-01	Low	-0.077246826	0.024950241	0.172674639	0.424719342	0.310683446	0.067442582	0.052108546	0.334899032	0.010723892	0.105488243	-0.053405958	0.1379811	0.091112966	-0.03672056	0.11439799	0.233330092	0.313527765	0.321012749	-0.119146323	0.309444856	-0.009652035	-0.04665229	0.143840649	0.385388781	0.209657555	0.085274028	-0.394981183	0.47757851
TCGA-V3-A9ZY-01	Low	-0.177528513	-0.093386344	0.14787549	0.438064114	0.347231295	0.073783592	0.151530652	0.280938492	0.01807491	0.14266795	0.066434007	0.190793485	0.10519815	-0.002322281	0.057193169	0.222616117	0.311226686	0.371233371	-0.079113065	0.350271846	0.076072943	-0.01716714	0.180369464	0.420022042	0.224333143	0.131738459	-0.277124903	0.468676829
TCGA-VD-A8K9-01	Low	-0.246138293	-0.010717357	0.033954521	0.42186953	0.274897212	0.092224701	0.052288032	0.293562085	0.009351964	0.139831876	-0.008577053	0.11348721	0.071097991	0.000264188	0.119618798	0.225706037	0.317415106	0.319069607	-0.108753579	0.399141511	-0.010552456	0.009042879	0.089365123	0.396620761	0.235462919	0.085263361	-0.337214456	0.475053551
TCGA-V4-A9F4-01	Low	-0.150205817	-0.029703679	0.139577291	0.461420453	0.363817181	0.121140722	0.118583796	0.30297613	0.024366935	0.214423625	0.081111634	0.164689598	0.108165625	-0.025750356	0.150609887	0.240208512	0.298290503	0.312885644	-0.035853045	0.389796208	0.06622086	0.010647601	0.187827017	0.424998001	0.282414217	0.090962996	-0.397187861	0.487629142
TCGA-VD-AA8M-01	Low	-0.083680369	-0.007261144	0.124867045	0.43640617	0.339141928	0.062885486	0.092717521	0.30158651	-0.028697813	0.154221588	0.056274027	0.159787419	0.082973266	0.008585075	0.073863049	0.22137351	0.322189949	0.345813749	-0.048739517	0.358807854	0.047139999	-0.012270054	0.143847936	0.419617694	0.218075921	0.130305665	-0.391887007	0.482371812
TCGA-VD-AA8S-01	Low	-0.15050015	-0.079716667	0.170479627	0.439546812	0.3553015	0.090234523	0.120217768	0.316133771	-0.018744998	0.221004018	0.062772085	0.193916637	0.117518815	0.023555028	0.10180937	0.284341466	0.316824973	0.339811541	-0.078318093	0.37330549	0.111276841	0.053236326	0.222064893	0.434397964	0.258942034	0.155659131	-0.304159621	0.479405176
TCGA-YZ-A983-01	Low	-0.211431896	-0.00120196	0.094041848	0.426357657	0.338562361	0.096797986	0.053874344	0.277181574	-0.056836146	0.216715905	0.037051419	0.173949848	0.068900848	0.011270438	0.124990846	0.245938164	0.325230015	0.324910372	-0.085089889	0.390182349	0.028954856	-0.028032952	0.134593397	0.419591145	0.2124599	0.148272156	-0.368167017	0.479109646
TCGA-V4-A9EJ-01	Low	-0.222928491	-0.014186017	0.146223261	0.433565265	0.309213345	0.110697538	0.076782975	0.309040897	0.009459325	0.14625464	0.031963435	0.15555872	0.08460825	0.021199433	0.10045737	0.248488048	0.30351603	0.333829053	-0.065862918	0.380349192	0.035144747	0.017625415	0.16928795	0.427428001	0.244390279	0.122779272	-0.377561593	0.48475161
TCGA-YZ-A984-01	High	-0.118015655	-0.061394064	0.156496943	0.438132025	0.352148368	0.094303608	0.092527935	0.297118607	-0.048612963	0.202929611	0.001346101	0.165706822	0.121776198	0.041768342	0.1167525	0.206290213	0.327671722	0.355200054	-0.071043582	0.38934165	0.054886789	-0.070907768	0.172472166	0.432457257	0.251898689	0.125130972	-0.32728123	0.474983247
TCGA-V4-A9EC-01	Low	-0.208312596	-0.093164956	0.097955332	0.432986037	0.322469782	0.085695216	0.059952349	0.299218568	-0.051397071	0.144874733	0.024495508	0.099776688	0.057848672	0.023780514	0.084591281	0.214720328	0.285364639	0.366150558	-0.073275913	0.346360788	0.01563684	-0.033791299	0.130299483	0.419770267	0.226202845	0.107398395	-0.351083752	0.48998533
TCGA-VD-A8KG-01	Low	-0.058007258	-0.033409726	0.226555594	0.452413779	0.388433662	0.087619544	0.122578932	0.331247346	0.03880248	0.215516056	0.086728092	0.20202574	0.128900226	0.005969284	0.080493474	0.276930418	0.338777685	0.338906298	-0.073324586	0.402005613	0.118212252	0.095485065	0.289712864	0.452656616	0.248291756	0.137659618	-0.212840127	0.480579299
TCGA-VD-AA8R-01	Low	-0.203137851	-0.096171359	0.052267042	0.396888321	0.338714436	0.086159054	0.059545331	0.306319889	-0.078696083	0.16751253	-0.017464504	0.132203883	0.066615654	0.007248538	0.069242924	0.213852698	0.284111102	0.335020965	-0.027817928	0.387072092	-0.033001842	-0.144525579	0.024919814	0.396945038	0.191132761	0.081787412	-0.42803605	0.479449205
TCGA-VD-A8K7-01	Low	-0.273468008	-0.09738063	0.027831714	0.445764778	0.328558264	0.090739558	0.044275747	0.253319256	-0.001259824	0.093236416	-0.033157348	0.076849175	0.046812332	0.003985914	0.081912418	0.200298974	0.268479508	0.291154799	-0.061654299	0.40241037	-0.051977793	-0.072888486	0.125085592	0.374307735	0.195656761	0.079133257	-0.364878976	0.502638069
TCGA-VD-A8KO-01	Low	-0.262861425	0.000346117	0.041574135	0.419192724	0.320903748	0.111440939	0.055277056	0.262588499	-0.07062301	0.233642744	-0.08904397	0.114092256	0.010697599	-0.004614361	0.148615	0.173605553	0.277793043	0.27063563	-0.07614509	0.37967455	-0.038980178	-0.117817576	0.00396739	0.397582652	0.177973367	0.097994716	-0.378695815	0.492971637
TCGA-VD-A8KJ-01	Low	-0.250640346	-0.011172666	0.054740025	0.439395955	0.326700116	0.094548041	0.091057401	0.316290105	-0.007205237	0.143996811	0.02672051	0.134380734	0.073001169	-0.033528149	0.12169056	0.256772462	0.295081727	0.338920866	-0.074103258	0.382611217	0.030187294	-0.037413762	0.13911028	0.404260922	0.248442155	0.139810302	-0.393394464	0.486095344
TCGA-V4-A9EY-01	High	-0.072446732	-0.107091204	0.13813565	0.426963537	0.377813644	0.08352595	0.108922803	0.310102633	0.057761917	0.154184006	0.119480286	0.216064572	0.119327745	0.028757431	0.056499275	0.24398757	0.319158572	0.399247954	-0.055724435	0.337476569	0.126216281	0.04882137	0.196857455	0.443665399	0.226580533	0.147090561	-0.247067965	0.463864344
TCGA-V4-A9E5-01	Low	-0.139431595	-0.122710495	0.122443385	0.421665406	0.35290367	0.072874985	0.111397741	0.311526864	0.063360788	0.142558532	0.030295725	0.180100988	0.095600443	0.053474107	0.071580247	0.260551661	0.283106911	0.338721285	-0.088716235	0.36060622	0.096771965	0.075106591	0.191597464	0.40886529	0.220156178	0.146413901	-0.239153122	0.470963377
TCGA-V4-A9EZ-01	Low	-0.049642316	-0.0089798	0.199112763	0.435768516	0.368329809	0.071284621	0.115350054	0.317532566	0.05914629	0.108731421	0.097159511	0.176173054	0.122767426	0.033239459	0.089059696	0.25958638	0.29131318	0.363900887	-0.093543372	0.335042879	0.069024669	0.085870729	0.223451641	0.406974921	0.256146883	0.141397831	-0.148393157	0.480453042
TCGA-VD-A8KA-01	Low	-0.181682115	-0.051655405	0.043546337	0.440792358	0.305736431	0.102334241	0.072024473	0.285182042	0.015516373	0.200045231	-0.04039106	0.105548723	0.078341194	-0.025106253	0.100031531	0.209812881	0.303730245	0.350230267	-0.088226859	0.353026772	-0.026898661	-0.062036601	0.097640062	0.41464793	0.235519207	0.085514056	-0.312058606	0.480702823
TCGA-V4-A9ET-01	Low	-0.226826282	-0.089697655	0.093210168	0.439937238	0.326089856	0.065301945	0.053480982	0.281490872	0.005278352	0.124081986	0.024262343	0.130224933	0.079213273	-0.007173939	0.072147906	0.232835671	0.263315437	0.346895721	-0.117840619	0.328996824	0.095889942	0.006941493	0.184351249	0.396509023	0.23671996	0.135810059	-0.37239805	0.462223021
TCGA-VD-AA8T-01	High	-0.206232362	-0.07052961	0.122314579	0.457113036	0.350244881	0.114085092	0.106294083	0.289277639	-0.019270659	0.111245258	-0.069605101	0.11898274	0.125033171	-0.052314973	0.045730336	0.261414362	0.306939152	0.333397541	-0.08957225	0.412609685	-0.023447907	-0.104381906	0.139909538	0.379905894	0.233361362	0.056281361	-0.270701332	0.488755892
TCGA-VD-A8KL-01	High	-0.16315116	-0.026765915	0.116487299	0.435280965	0.347132261	0.074784036	0.091151884	0.297770775	-0.063643689	0.132118197	-0.006922281	0.092199486	0.109090197	-0.011015871	0.081173083	0.203500465	0.312938035	0.356058195	-0.125998421	0.338029571	0.006125409	-0.023963219	0.14384798	0.428768083	0.246260149	0.122878744	-0.295709326	0.452805437
TCGA-V4-A9EW-01	Low	-0.189844884	-0.048039935	0.064875934	0.451220413	0.304447477	0.0979341	0.0521801	0.28233412	-0.004544907	0.14858864	-0.008670513	0.125301053	0.080114425	0.031476938	0.150238718	0.202438658	0.295187853	0.331927027	-0.072997561	0.389294742	-0.008305534	-0.021389853	0.107197072	0.391786774	0.250091245	0.10811762	-0.347099607	0.489545366
TCGA-V4-A9ES-01	High	-0.24007544	0.0571047	0.075845383	0.454838459	0.3090456	0.107766233	0.042154567	0.303985333	-0.075509597	0.172150832	-0.065683964	0.097291132	0.105273527	-0.044304762	0.133695534	0.172428373	0.287649813	0.328871177	-0.125279995	0.357876988	-0.054733675	-0.073228979	0.09122685	0.389691688	0.198873224	0.056428579	-0.341805186	0.497767099
TCGA-V4-A9E9-01	Low	-0.229378099	-0.100530983	0.072852382	0.404358461	0.309484095	0.041748343	0.07537339	0.293495743	-0.019812581	0.055042285	0.019223718	0.141951803	0.055302265	-0.004796312	0.019114535	0.214197739	0.278323305	0.358191378	-0.10648999	0.333387554	0.049579563	-0.022442349	0.128731891	0.425465346	0.196097312	0.080926812	-0.299734013	0.459365291
TCGA-V4-A9F7-01	Low	-0.244623947	-0.009058201	0.022771713	0.423588289	0.290611845	0.098387686	0.044254842	0.249132848	-0.107211144	0.210245109	-0.036293499	0.104395294	0.041876883	0.007877243	0.12754824	0.176179555	0.310235338	0.310114318	-0.113737368	0.368665119	-0.047241045	-0.104578254	-0.018887064	0.405839707	0.195008461	0.091313637	-0.470338317	0.508748869
TCGA-WC-A87T-01	Low	-0.289830777	-0.083261209	0.04824259	0.407346005	0.314001017	0.108603878	0.042734747	0.258550241	-0.124074577	0.142524571	-0.027511912	0.072487508	0.023126123	-0.017690803	0.09130452	0.1789793	0.278691645	0.321411621	-0.12900356	0.386193011	-0.056115081	-0.11242023	0.015025312	0.408482154	0.159485113	0.048011569	-0.421612782	0.494638801
TCGA-WC-AA9A-01	High	-0.213051676	0.019797386	0.060657943	0.415128899	0.312368845	0.123536852	0.039848721	0.304114456	-0.101592989	0.176963285	-0.150289985	0.05650658	0.050741603	-0.042658877	0.059391142	0.169357584	0.295913299	0.350075589	-0.126898922	0.335025327	-0.038723578	-0.118275914	0.052525523	0.381464996	0.172617895	0.062808855	-0.354110477	0.46970474
TCGA-V4-A9EA-01	Low	-0.068536804	-0.095253375	0.105602762	0.422738665	0.304337278	0.076110312	0.117719443	0.261078578	0.099278705	0.11478013	0.025914658	0.15467232	0.089941725	0.056104762	0.100645756	0.216954971	0.292064692	0.371491413	-0.056925152	0.322791703	0.060753438	0.093111415	0.176796637	0.407323496	0.243488034	0.137941414	-0.252478974	0.467364682
