# Supplementary material for: The construction of a hypoxia-based signature identified CA12 as a risk gene affecting uveal melanoma cell malignant phenotypes and immune checkpoint expression
Source: Front Oncol. 2022 Sep 26;12:1008770. doi: 10.3389/fonc.2022.1008770 (PMC9548707; doi:10.3389/fonc.2022.1008770)
Supplement: Supplementary file 2 [file DataSheet_2.zip]

Archive with 41 entries (33 files):
- Figure 8/EMT western blot/
- Figure 8/EMT western blot/EMT_CA12.Tif
- Figure 8/EMT western blot/EMT_E-cadherin.Tif
- Figure 8/EMT western blot/EMT_GAPDH.Tif
- Figure 8/EMT western blot/EMT_N-cadherin.Tif
- Figure 8/EMT western blot/EMT_Vimentin.Tif
- Figure 8/Risk gene expression/
- Figure 8/Risk gene expression/ARX.Tif
- Figure 8/Risk gene expression/CA12.Tif
- Figure 8/Risk gene expression/GAPDH.Tif
- Figure 8/Risk gene expression/MGLL.Tif
- Figure 8/Risk gene expression/MMP9.Tif
- Figure 8/Risk gene expression/S100A13.Tif
- Figure 8/Transwell images/
- Figure 8/Transwell images/Control.jpg
- Figure 8/Transwell images/siRNA1.jpg
- Figure 8/Transwell images/siRNA2.jpg
- Figure 9/CCK8/
- Figure 9/CCK8/CCK8.pzfx
- Figure 9/CD276 expression/
- Figure 9/CD276 expression/CA12.Tif
- Figure 9/CD276 expression/CD276.Tif
- Figure 9/CD276 expression/GAPDH.Tif
- Figure 9/Cell cycle protein western blot/
- Figure 9/Cell cycle protein western blot/CellCycle_CA12.Tif
- Figure 9/Cell cycle protein western blot/CellCycle_CDK4.Tif
- Figure 9/Cell cycle protein western blot/CellCycle_CDK6.Tif
- Figure 9/Cell cycle protein western blot/CellCycle_CyclinD1.Tif
- Figure 9/Cell cycle protein western blot/CellCycle_GAPDH.Tif
- Figure 9/Clone formation images/
- Figure 9/Clone formation images/Control.png
- Figure 9/Clone formation images/siRNA1.png
- Figure 9/Clone formation images/siRNA2.png
- Figure 9/Flow cytometry cell cycle/
- Figure 9/Flow cytometry cell cycle/Cell cycle stat.pzfx
- Figure 9/Flow cytometry cell cycle/Control.fcs
- Figure 9/Flow cytometry cell cycle/Control.jpg
- Figure 9/Flow cytometry cell cycle/siRNA1.fcs
- Figure 9/Flow cytometry cell cycle/siRNA1.jpg
- Figure 9/Flow cytometry cell cycle/siRNA2.fcs
- Figure 9/Flow cytometry cell cycle/siRNA2.jpg
